# Supplementary material for: Transcriptomic and phenotypic convergence of neurodevelopmental disorder risk genes in vitro and in vivo
Source: Nat Neurosci. 2026 Apr 24;29(5):1079–94. doi: 10.1038/s41593-026-02247-7 (PMC13156037; doi:10.1038/s41593-026-02247-7)
Supplement: Supplementary file 4 — Cell-type-specific convergent gene lists based on NDD pooled scCRISPR-KO. [file 41593_2026_2247_MOESM4_ESM.xlsx]

## Sheet: README
SI Data1
	Sheet_name	Topic	description		figure
	SI_Data1-A	Individual ASD KO effects	Pearson's correlation coefficents (cor) and adjusted p-values (Holm's) of transcriptomic similarity DEG sumarray statistc between each ASD KO and across cell-types		Fig. 1F-G
	SI_Data1-B	Individual ASD KO convergent affect across celtypes	Meta-analysis summary stats testing for gene-level convergence between KO effects for the same target gene but across all cell-types		SI Fig 11
	SI_Data1-C	Cell-type specific 9 KO gene-level convergence	Down-regualted convergent genes (meta z-score, meta-pFDR) for each cell-type		Fig. 2B-D, SI Fig.12A-C
	SI_Data1-D	Cell-type specific 9 KO gene-level convergence	Up-regualted convergent genes (meta z-score, meta-pFDR) for each cell-type		Fig. 2B-D, SI Fig. 12A-C
	SI_Data1-E	Cell-type specific 9 KO gene-level convergence	Gene set enrichment results for convergent genes across NPCs, immature and mature iGLUTs		SI Fig. 12D
	SI_Data1-F	Cell-type specific 9 KO network-level convergence	List of network genes resolved through bayesian bi-clustering and target network reconstruction by cell-type		Fig 3B-F

## Sheet: SI_DATA1-A
KO_1	KO_2	cor	p.value
DIV21_iGLUTs_ARID1B	DIV21_iGLUTs_ASH1L	0.737296	0
DIV21_iGLUTs_ARID1B	DIV21_iGLUTs_ASXL3	0.638119	0
DIV21_iGLUTs_ARID1B	DIV21_iGLUTs_BCL11A	0.740538	0
DIV21_iGLUTs_ARID1B	DIV21_iGLUTs_CHD2	0.694581	0
DIV21_iGLUTs_ARID1B	DIV21_iGLUTs_CHD8	0.735447	0
DIV21_iGLUTs_ARID1B	DIV21_iGLUTs_CREBBP	0.750185	0
DIV21_iGLUTs_ARID1B	DIV21_iGLUTs_KDM5B	0.761533	0
DIV21_iGLUTs_ARID1B	DIV21_iGLUTs_KDM6B	0.728225	0
DIV21_iGLUTs_ARID1B	DIV21_iGLUTs_KMT2C	0.720784	0
DIV21_iGLUTs_ARID1B	DIV21_iGLUTs_KMT5B	0.810672	0
DIV21_iGLUTs_ARID1B	DIV21_iGLUTs_MBD5	0.700411	0
DIV21_iGLUTs_ARID1B	DIV21_iGLUTs_MED13L	0.665881	0
DIV21_iGLUTs_ARID1B	DIV21_iGLUTs_NRXN1	0.822769	0
DIV21_iGLUTs_ARID1B	DIV21_iGLUTs_PHF12	0.741588	0
DIV21_iGLUTs_ARID1B	DIV21_iGLUTs_PHF21A	0.678702	0
DIV21_iGLUTs_ARID1B	DIV21_iGLUTs_SETD5	0.801788	0
DIV21_iGLUTs_ARID1B	DIV21_iGLUTs_SIN3A	0.764077	0
DIV21_iGLUTs_ARID1B	DIV21_iGLUTs_SKI	0.734215	0
DIV21_iGLUTs_ARID1B	DIV21_iGLUTs_SMARCC2	0.720167	0
DIV21_iGLUTs_ARID1B	DIV21_iGLUTs_WAC	0.762728	0
DIV21_iGLUTs_ARID1B	DIV7_iGLUTs_ARID1B	-0.0052049	1
DIV21_iGLUTs_ARID1B	DIV7_iGLUTs_ASH1L	-0.0101539	1
DIV21_iGLUTs_ARID1B	DIV7_iGLUTs_CHD2	-0.0254139	0.253836
DIV21_iGLUTs_ARID1B	DIV7_iGLUTs_CHD8	-0.000834525	1
DIV21_iGLUTs_ARID1B	DIV7_iGLUTs_DPYSL2	-0.0375905	0.000163188
DIV21_iGLUTs_ARID1B	DIV7_iGLUTs_FOXP2	0.0163459	1
DIV21_iGLUTs_ARID1B	DIV7_iGLUTs_KMT5B	-0.00715647	1
DIV21_iGLUTs_ARID1B	DIV7_iGLUTs_MED13L	-0.0308041	0.0140855
DIV21_iGLUTs_ARID1B	DIV7_iGLUTs_NRXN1	-0.0078623	1
DIV21_iGLUTs_ARID1B	DIV7_iGLUTs_PHF21A	-0.0289258	0.0415379
DIV21_iGLUTs_ARID1B	DIV7_iGLUTs_SETD5	0.0149607	1
DIV21_iGLUTs_ARID1B	DIV7_iGLUTs_SIN3A	-0.0203228	1
DIV21_iGLUTs_ARID1B	DIV7_iGLUTs_SMARCC2	0.0134019	1
DIV21_iGLUTs_ARID1B	DIV7_iGLUTs_WAC	-0.0213578	1
DIV21_iGLUTs_ARID1B	iGABAs_ARID1B	-0.000464494	1
DIV21_iGLUTs_ARID1B	iGABAs_ASH1L	-0.0163702	1
DIV21_iGLUTs_ARID1B	iGABAs_ASXL3	0.0060382	1
DIV21_iGLUTs_ARID1B	iGABAs_BCL11A	-0.0287741	0.0450714
DIV21_iGLUTs_ARID1B	iGABAs_CHD2	-0.00372065	1
DIV21_iGLUTs_ARID1B	iGABAs_CHD8	-0.00931808	1
DIV21_iGLUTs_ARID1B	iGABAs_CREBBP	-0.0125129	1
DIV21_iGLUTs_ARID1B	iGABAs_KDM5B	-0.0106793	1
DIV21_iGLUTs_ARID1B	iGABAs_KDM6B	-0.00951531	1
DIV21_iGLUTs_ARID1B	iGABAs_KMT2C	-0.0318877	0.00727879
DIV21_iGLUTs_ARID1B	iGABAs_KMT5B	-0.0357881	0.000577472
DIV21_iGLUTs_ARID1B	iGABAs_MBD5	-0.0136358	1
DIV21_iGLUTs_ARID1B	iGABAs_MED13L	-0.00533332	1
DIV21_iGLUTs_ARID1B	iGABAs_NRXN1	-2.35609e-05	1
DIV21_iGLUTs_ARID1B	iGABAs_PHF12	-0.0199599	1
DIV21_iGLUTs_ARID1B	iGABAs_PHF21A	-0.0183684	1
DIV21_iGLUTs_ARID1B	iGABAs_SETD5	-0.0178084	1
DIV21_iGLUTs_ARID1B	iGABAs_SIN3A	-0.0189829	1
DIV21_iGLUTs_ARID1B	iGABAs_SKI	-0.0332361	0.00315044
DIV21_iGLUTs_ARID1B	iGABAs_SMARCC2	-0.0101473	1
DIV21_iGLUTs_ARID1B	iGABAs_WAC	-0.0203444	1
DIV21_iGLUTs_ARID1B	SNaPs_ARID1B	0.0256834	0.222577
DIV21_iGLUTs_ARID1B	SNaPs_ASH1L	-0.0171605	1
DIV21_iGLUTs_ARID1B	SNaPs_ASXL3	0.0114462	1
DIV21_iGLUTs_ARID1B	SNaPs_BCL11A	-0.0558004	1.27279e-11
DIV21_iGLUTs_ARID1B	SNaPs_CHD2	-0.0488178	1.41916e-08
DIV21_iGLUTs_ARID1B	SNaPs_FOXP2	0.0206198	1
DIV21_iGLUTs_ARID1B	SNaPs_KDM5B	0.00866277	1
DIV21_iGLUTs_ARID1B	SNaPs_MBD5	-0.0216809	1
DIV21_iGLUTs_ARID1B	SNaPs_MED13L	-0.0549632	3.10516e-11
DIV21_iGLUTs_ARID1B	SNaPs_NRXN1	-0.014086	1
DIV21_iGLUTs_ARID1B	SNaPs_PHF12	-0.0266558	0.135756
DIV21_iGLUTs_ARID1B	SNaPs_PHF21A	0.0178234	1
DIV21_iGLUTs_ARID1B	SNaPs_SETD5	0.00911555	1
DIV21_iGLUTs_ARID1B	SNaPs_SIN3A	0.00491142	1
DIV21_iGLUTs_ARID1B	SNaPs_SKI	-0.0106906	1
DIV21_iGLUTs_ARID1B	SNaPs_SMARCC2	-0.00818267	1
DIV21_iGLUTs_ASH1L	DIV21_iGLUTs_ARID1B	0.737296	0
DIV21_iGLUTs_ASH1L	DIV21_iGLUTs_ASXL3	0.697377	0
DIV21_iGLUTs_ASH1L	DIV21_iGLUTs_BCL11A	0.794119	0
DIV21_iGLUTs_ASH1L	DIV21_iGLUTs_CHD2	0.762437	0
DIV21_iGLUTs_ASH1L	DIV21_iGLUTs_CHD8	0.780004	0
DIV21_iGLUTs_ASH1L	DIV21_iGLUTs_CREBBP	0.784496	0
DIV21_iGLUTs_ASH1L	DIV21_iGLUTs_KDM5B	0.789173	0
DIV21_iGLUTs_ASH1L	DIV21_iGLUTs_KDM6B	0.766254	0
DIV21_iGLUTs_ASH1L	DIV21_iGLUTs_KMT2C	0.781507	0
DIV21_iGLUTs_ASH1L	DIV21_iGLUTs_KMT5B	0.783046	0
DIV21_iGLUTs_ASH1L	DIV21_iGLUTs_MBD5	0.760416	0
DIV21_iGLUTs_ASH1L	DIV21_iGLUTs_MED13L	0.74624	0
DIV21_iGLUTs_ASH1L	DIV21_iGLUTs_NRXN1	0.782125	0
DIV21_iGLUTs_ASH1L	DIV21_iGLUTs_PHF12	0.776865	0
DIV21_iGLUTs_ASH1L	DIV21_iGLUTs_PHF21A	0.765058	0
DIV21_iGLUTs_ASH1L	DIV21_iGLUTs_SETD5	0.794942	0
DIV21_iGLUTs_ASH1L	DIV21_iGLUTs_SIN3A	0.785578	0
DIV21_iGLUTs_ASH1L	DIV21_iGLUTs_SKI	0.784145	0
DIV21_iGLUTs_ASH1L	DIV21_iGLUTs_SMARCC2	0.786275	0
DIV21_iGLUTs_ASH1L	DIV21_iGLUTs_WAC	0.803377	0
DIV21_iGLUTs_ASH1L	DIV7_iGLUTs_ARID1B	-0.0914071	1.75198e-33
DIV21_iGLUTs_ASH1L	DIV7_iGLUTs_ASH1L	-0.0722903	2.00164e-20
DIV21_iGLUTs_ASH1L	DIV7_iGLUTs_CHD2	-0.135018	6.75148e-75
DIV21_iGLUTs_ASH1L	DIV7_iGLUTs_CHD8	0.102915	7.97898e-43
DIV21_iGLUTs_ASH1L	DIV7_iGLUTs_DPYSL2	-0.203279	2.59459e-173
DIV21_iGLUTs_ASH1L	DIV7_iGLUTs_FOXP2	-0.0384322	8.79209e-05
DIV21_iGLUTs_ASH1L	DIV7_iGLUTs_KMT5B	-0.0399951	2.68974e-05
DIV21_iGLUTs_ASH1L	DIV7_iGLUTs_MED13L	-0.139635	3.02677e-80
DIV21_iGLUTs_ASH1L	DIV7_iGLUTs_NRXN1	-0.0641101	9.05172e-16
DIV21_iGLUTs_ASH1L	DIV7_iGLUTs_PHF21A	-0.0754191	2.36836e-22
DIV21_iGLUTs_ASH1L	DIV7_iGLUTs_SETD5	-0.0274264	0.0910292
DIV21_iGLUTs_ASH1L	DIV7_iGLUTs_SIN3A	-0.190478	1.24468e-151
DIV21_iGLUTs_ASH1L	DIV7_iGLUTs_SMARCC2	0.0339722	0.00196097
DIV21_iGLUTs_ASH1L	DIV7_iGLUTs_WAC	-0.130078	2.20592e-69
DIV21_iGLUTs_ASH1L	iGABAs_ARID1B	-0.216721	9.9266e-198
DIV21_iGLUTs_ASH1L	iGABAs_ASH1L	0.0766269	4.07136e-23
DIV21_iGLUTs_ASH1L	iGABAs_ASXL3	-0.00412999	1
DIV21_iGLUTs_ASH1L	iGABAs_BCL11A	-0.0859701	1.85898e-29
DIV21_iGLUTs_ASH1L	iGABAs_CHD2	0.0622704	8.4259e-15
DIV21_iGLUTs_ASH1L	iGABAs_CHD8	0.0823521	6.46376e-27
DIV21_iGLUTs_ASH1L	iGABAs_CREBBP	-0.142615	8.51729e-84
DIV21_iGLUTs_ASH1L	iGABAs_KDM5B	-0.0464111	1.27708e-07
DIV21_iGLUTs_ASH1L	iGABAs_KDM6B	-0.017497	1
DIV21_iGLUTs_ASH1L	iGABAs_KMT2C	0.0205923	1
DIV21_iGLUTs_ASH1L	iGABAs_KMT5B	0.0180427	1
DIV21_iGLUTs_ASH1L	iGABAs_MBD5	-0.000541094	1
DIV21_iGLUTs_ASH1L	iGABAs_MED13L	-0.0047568	1
DIV21_iGLUTs_ASH1L	iGABAs_NRXN1	0.0357823	0.000579072
DIV21_iGLUTs_ASH1L	iGABAs_PHF12	0.02787	0.0723798
DIV21_iGLUTs_ASH1L	iGABAs_PHF21A	0.0606076	6.00706e-14
DIV21_iGLUTs_ASH1L	iGABAs_SETD5	-0.134342	3.94826e-74
DIV21_iGLUTs_ASH1L	iGABAs_SIN3A	0.070537	2.22579e-19
DIV21_iGLUTs_ASH1L	iGABAs_SKI	0.0629572	3.69226e-15
DIV21_iGLUTs_ASH1L	iGABAs_SMARCC2	0.00772033	1
DIV21_iGLUTs_ASH1L	iGABAs_WAC	-0.0285124	0.0519122
DIV21_iGLUTs_ASH1L	SNaPs_ARID1B	0.03633	0.000397863
DIV21_iGLUTs_ASH1L	SNaPs_ASH1L	-0.150774	6.4536e-94
DIV21_iGLUTs_ASH1L	SNaPs_ASXL3	-0.167072	6.89825e-116
DIV21_iGLUTs_ASH1L	SNaPs_BCL11A	-0.0118144	1
DIV21_iGLUTs_ASH1L	SNaPs_CHD2	-0.115488	2.51319e-54
DIV21_iGLUTs_ASH1L	SNaPs_FOXP2	-0.184303	1.0239e-141
DIV21_iGLUTs_ASH1L	SNaPs_KDM5B	-0.158435	5.95383e-104
DIV21_iGLUTs_ASH1L	SNaPs_MBD5	-0.0433546	1.798e-06
DIV21_iGLUTs_ASH1L	SNaPs_MED13L	-0.0252421	0.276405
DIV21_iGLUTs_ASH1L	SNaPs_NRXN1	-0.0911572	2.71238e-33
DIV21_iGLUTs_ASH1L	SNaPs_PHF12	-0.0280378	0.0667194
DIV21_iGLUTs_ASH1L	SNaPs_PHF21A	-0.12335	3.27344e-62
DIV21_iGLUTs_ASH1L	SNaPs_SETD5	-0.17305	1.53046e-124
DIV21_iGLUTs_ASH1L	SNaPs_SIN3A	-0.159544	1.90526e-105
DIV21_iGLUTs_ASH1L	SNaPs_SKI	0.0688628	2.09505e-18
DIV21_iGLUTs_ASH1L	SNaPs_SMARCC2	-0.0490791	1.11014e-08
DIV21_iGLUTs_ASXL3	DIV21_iGLUTs_ARID1B	0.638119	0
DIV21_iGLUTs_ASXL3	DIV21_iGLUTs_ASH1L	0.697377	0
DIV21_iGLUTs_ASXL3	DIV21_iGLUTs_BCL11A	0.725093	0
DIV21_iGLUTs_ASXL3	DIV21_iGLUTs_CHD2	0.738377	0
DIV21_iGLUTs_ASXL3	DIV21_iGLUTs_CHD8	0.73078	0
DIV21_iGLUTs_ASXL3	DIV21_iGLUTs_CREBBP	0.743157	0
DIV21_iGLUTs_ASXL3	DIV21_iGLUTs_KDM5B	0.735413	0
DIV21_iGLUTs_ASXL3	DIV21_iGLUTs_KDM6B	0.723027	0
DIV21_iGLUTs_ASXL3	DIV21_iGLUTs_KMT2C	0.714526	0
DIV21_iGLUTs_ASXL3	DIV21_iGLUTs_KMT5B	0.696342	0
DIV21_iGLUTs_ASXL3	DIV21_iGLUTs_MBD5	0.738337	0
DIV21_iGLUTs_ASXL3	DIV21_iGLUTs_MED13L	0.717285	0
DIV21_iGLUTs_ASXL3	DIV21_iGLUTs_NRXN1	0.70814	0
DIV21_iGLUTs_ASXL3	DIV21_iGLUTs_PHF12	0.737796	0
DIV21_iGLUTs_ASXL3	DIV21_iGLUTs_PHF21A	0.730411	0
DIV21_iGLUTs_ASXL3	DIV21_iGLUTs_SETD5	0.69044	0
DIV21_iGLUTs_ASXL3	DIV21_iGLUTs_SIN3A	0.735343	0
DIV21_iGLUTs_ASXL3	DIV21_iGLUTs_SKI	0.739558	0
DIV21_iGLUTs_ASXL3	DIV21_iGLUTs_SMARCC2	0.673629	0
DIV21_iGLUTs_ASXL3	DIV21_iGLUTs_WAC	0.714735	0
DIV21_iGLUTs_ASXL3	DIV7_iGLUTs_ARID1B	-0.118062	7.53856e-57
DIV21_iGLUTs_ASXL3	DIV7_iGLUTs_ASH1L	-0.101956	5.27289e-42
DIV21_iGLUTs_ASXL3	DIV7_iGLUTs_CHD2	-0.163968	1.60011e-111
DIV21_iGLUTs_ASXL3	DIV7_iGLUTs_CHD8	0.127469	1.47913e-66
DIV21_iGLUTs_ASXL3	DIV7_iGLUTs_DPYSL2	-0.266234	9.2891e-303
DIV21_iGLUTs_ASXL3	DIV7_iGLUTs_FOXP2	-0.0277962	0.0750662
DIV21_iGLUTs_ASXL3	DIV7_iGLUTs_KMT5B	-0.0544177	5.51002e-11
DIV21_iGLUTs_ASXL3	DIV7_iGLUTs_MED13L	-0.18067	4.79666e-136
DIV21_iGLUTs_ASXL3	DIV7_iGLUTs_NRXN1	-0.094682	5.02983e-36
DIV21_iGLUTs_ASXL3	DIV7_iGLUTs_PHF21A	-0.0967607	1.09635e-37
DIV21_iGLUTs_ASXL3	DIV7_iGLUTs_SETD5	-0.0159331	1
DIV21_iGLUTs_ASXL3	DIV7_iGLUTs_SIN3A	-0.248261	7.8693e-262
DIV21_iGLUTs_ASXL3	DIV7_iGLUTs_SMARCC2	0.0303384	0.0184726
DIV21_iGLUTs_ASXL3	DIV7_iGLUTs_WAC	-0.173848	1.00944e-125
DIV21_iGLUTs_ASXL3	iGABAs_ARID1B	-0.262407	9.05282e-294
DIV21_iGLUTs_ASXL3	iGABAs_ASH1L	0.0956065	9.27055e-37
DIV21_iGLUTs_ASXL3	iGABAs_ASXL3	-0.0018561	1
DIV21_iGLUTs_ASXL3	iGABAs_BCL11A	-0.112332	2.60666e-51
DIV21_iGLUTs_ASXL3	iGABAs_CHD2	0.0702069	3.47965e-19
DIV21_iGLUTs_ASXL3	iGABAs_CHD8	0.0956053	9.28434e-37
DIV21_iGLUTs_ASXL3	iGABAs_CREBBP	-0.177008	1.88693e-130
DIV21_iGLUTs_ASXL3	iGABAs_KDM5B	-0.0609879	3.85885e-14
DIV21_iGLUTs_ASXL3	iGABAs_KDM6B	-0.00367259	1
DIV21_iGLUTs_ASXL3	iGABAs_KMT2C	-0.00317421	1
DIV21_iGLUTs_ASXL3	iGABAs_KMT5B	0.00542819	1
DIV21_iGLUTs_ASXL3	iGABAs_MBD5	-0.0157354	1
DIV21_iGLUTs_ASXL3	iGABAs_MED13L	-0.00783764	1
DIV21_iGLUTs_ASXL3	iGABAs_NRXN1	0.0212581	1
DIV21_iGLUTs_ASXL3	iGABAs_PHF12	0.0219209	1
DIV21_iGLUTs_ASXL3	iGABAs_PHF21A	0.0705997	2.04541e-19
DIV21_iGLUTs_ASXL3	iGABAs_SETD5	-0.158843	1.68512e-104
DIV21_iGLUTs_ASXL3	iGABAs_SIN3A	0.07794	5.77772e-24
DIV21_iGLUTs_ASXL3	iGABAs_SKI	0.077957	5.63709e-24
DIV21_iGLUTs_ASXL3	iGABAs_SMARCC2	-0.00903419	1
DIV21_iGLUTs_ASXL3	iGABAs_WAC	-0.0389845	5.84052e-05
DIV21_iGLUTs_ASXL3	SNaPs_ARID1B	0.0627076	4.9916e-15
DIV21_iGLUTs_ASXL3	SNaPs_ASH1L	-0.176484	1.16273e-129
DIV21_iGLUTs_ASXL3	SNaPs_ASXL3	-0.173617	2.22184e-125
DIV21_iGLUTs_ASXL3	SNaPs_BCL11A	-0.0325177	0.00494551
DIV21_iGLUTs_ASXL3	SNaPs_CHD2	-0.146403	2.01295e-88
DIV21_iGLUTs_ASXL3	SNaPs_FOXP2	-0.191326	5.08718e-153
DIV21_iGLUTs_ASXL3	SNaPs_KDM5B	-0.170403	1.13957e-120
DIV21_iGLUTs_ASXL3	SNaPs_MBD5	-0.0592054	3.01523e-13
DIV21_iGLUTs_ASXL3	SNaPs_MED13L	-0.0403918	1.97926e-05
DIV21_iGLUTs_ASXL3	SNaPs_NRXN1	-0.1105	1.33844e-49
DIV21_iGLUTs_ASXL3	SNaPs_PHF12	-0.0385818	7.88605e-05
DIV21_iGLUTs_ASXL3	SNaPs_PHF21A	-0.117745	1.55289e-56
DIV21_iGLUTs_ASXL3	SNaPs_SETD5	-0.185737	5.49227e-144
DIV21_iGLUTs_ASXL3	SNaPs_SIN3A	-0.169034	1.07939e-118
DIV21_iGLUTs_ASXL3	SNaPs_SKI	0.0951272	2.23354e-36
DIV21_iGLUTs_ASXL3	SNaPs_SMARCC2	-0.0461061	1.66582e-07
DIV21_iGLUTs_BCL11A	DIV21_iGLUTs_ARID1B	0.740538	0
DIV21_iGLUTs_BCL11A	DIV21_iGLUTs_ASH1L	0.794119	0
DIV21_iGLUTs_BCL11A	DIV21_iGLUTs_ASXL3	0.725093	0
DIV21_iGLUTs_BCL11A	DIV21_iGLUTs_CHD2	0.778795	0
DIV21_iGLUTs_BCL11A	DIV21_iGLUTs_CHD8	0.780784	0
DIV21_iGLUTs_BCL11A	DIV21_iGLUTs_CREBBP	0.798485	0
DIV21_iGLUTs_BCL11A	DIV21_iGLUTs_KDM5B	0.808285	0
DIV21_iGLUTs_BCL11A	DIV21_iGLUTs_KDM6B	0.76869	0
DIV21_iGLUTs_BCL11A	DIV21_iGLUTs_KMT2C	0.797992	0
DIV21_iGLUTs_BCL11A	DIV21_iGLUTs_KMT5B	0.783716	0
DIV21_iGLUTs_BCL11A	DIV21_iGLUTs_MBD5	0.779237	0
DIV21_iGLUTs_BCL11A	DIV21_iGLUTs_MED13L	0.756756	0
DIV21_iGLUTs_BCL11A	DIV21_iGLUTs_NRXN1	0.793641	0
DIV21_iGLUTs_BCL11A	DIV21_iGLUTs_PHF12	0.796869	0
DIV21_iGLUTs_BCL11A	DIV21_iGLUTs_PHF21A	0.778849	0
DIV21_iGLUTs_BCL11A	DIV21_iGLUTs_SETD5	0.796893	0
DIV21_iGLUTs_BCL11A	DIV21_iGLUTs_SIN3A	0.800386	0
DIV21_iGLUTs_BCL11A	DIV21_iGLUTs_SKI	0.801925	0
DIV21_iGLUTs_BCL11A	DIV21_iGLUTs_SMARCC2	0.775268	0
DIV21_iGLUTs_BCL11A	DIV21_iGLUTs_WAC	0.809345	0
DIV21_iGLUTs_BCL11A	DIV7_iGLUTs_ARID1B	-0.102803	9.95996e-43
DIV21_iGLUTs_BCL11A	DIV7_iGLUTs_ASH1L	-0.0845213	1.99655e-28
DIV21_iGLUTs_BCL11A	DIV7_iGLUTs_CHD2	-0.149707	1.46718e-92
DIV21_iGLUTs_BCL11A	DIV7_iGLUTs_CHD8	0.111675	1.07761e-50
DIV21_iGLUTs_BCL11A	DIV7_iGLUTs_DPYSL2	-0.229743	5.03584e-223
DIV21_iGLUTs_BCL11A	DIV7_iGLUTs_FOXP2	-0.0379465	0.000126175
DIV21_iGLUTs_BCL11A	DIV7_iGLUTs_KMT5B	-0.0482635	2.37733e-08
DIV21_iGLUTs_BCL11A	DIV7_iGLUTs_MED13L	-0.157075	3.94004e-102
DIV21_iGLUTs_BCL11A	DIV7_iGLUTs_NRXN1	-0.0784711	2.60994e-24
DIV21_iGLUTs_BCL11A	DIV7_iGLUTs_PHF21A	-0.0829619	2.45617e-27
DIV21_iGLUTs_BCL11A	DIV7_iGLUTs_SETD5	-0.0228446	0.839532
DIV21_iGLUTs_BCL11A	DIV7_iGLUTs_SIN3A	-0.218524	3.90546e-201
DIV21_iGLUTs_BCL11A	DIV7_iGLUTs_SMARCC2	0.0310749	0.0119673
DIV21_iGLUTs_BCL11A	DIV7_iGLUTs_WAC	-0.150063	5.19412e-93
DIV21_iGLUTs_BCL11A	iGABAs_ARID1B	-0.233247	4.12981e-230
DIV21_iGLUTs_BCL11A	iGABAs_ASH1L	0.0848223	1.22407e-28
DIV21_iGLUTs_BCL11A	iGABAs_ASXL3	-0.0057843	1
DIV21_iGLUTs_BCL11A	iGABAs_BCL11A	-0.0971056	5.75426e-38
DIV21_iGLUTs_BCL11A	iGABAs_CHD2	0.0600262	1.1773e-13
DIV21_iGLUTs_BCL11A	iGABAs_CHD8	0.0825256	4.91301e-27
DIV21_iGLUTs_BCL11A	iGABAs_CREBBP	-0.157964	2.55062e-103
DIV21_iGLUTs_BCL11A	iGABAs_KDM5B	-0.0500689	4.31653e-09
DIV21_iGLUTs_BCL11A	iGABAs_KDM6B	-0.00929179	1
DIV21_iGLUTs_BCL11A	iGABAs_KMT2C	0.00340688	1
DIV21_iGLUTs_BCL11A	iGABAs_KMT5B	0.0151619	1
DIV21_iGLUTs_BCL11A	iGABAs_MBD5	-0.0109925	1
DIV21_iGLUTs_BCL11A	iGABAs_MED13L	-0.00301834	1
DIV21_iGLUTs_BCL11A	iGABAs_NRXN1	0.0232609	0.701942
DIV21_iGLUTs_BCL11A	iGABAs_PHF12	0.0198222	1
DIV21_iGLUTs_BCL11A	iGABAs_PHF21A	0.0604768	6.9948e-14
DIV21_iGLUTs_BCL11A	iGABAs_SETD5	-0.14535	4.01029e-87
DIV21_iGLUTs_BCL11A	iGABAs_SIN3A	0.0699021	5.23694e-19
DIV21_iGLUTs_BCL11A	iGABAs_SKI	0.0689416	1.88825e-18
DIV21_iGLUTs_BCL11A	iGABAs_SMARCC2	-0.00205204	1
DIV21_iGLUTs_BCL11A	iGABAs_WAC	-0.0306533	0.0154063
DIV21_iGLUTs_BCL11A	SNaPs_ARID1B	0.0437786	1.25735e-06
DIV21_iGLUTs_BCL11A	SNaPs_ASH1L	-0.15811	1.62557e-103
DIV21_iGLUTs_BCL11A	SNaPs_ASXL3	-0.172608	6.8448e-124
DIV21_iGLUTs_BCL11A	SNaPs_BCL11A	-0.0181551	1
DIV21_iGLUTs_BCL11A	SNaPs_CHD2	-0.122236	4.62497e-61
DIV21_iGLUTs_BCL11A	SNaPs_FOXP2	-0.191584	1.92326e-153
DIV21_iGLUTs_BCL11A	SNaPs_KDM5B	-0.160794	3.80134e-107
DIV21_iGLUTs_BCL11A	SNaPs_MBD5	-0.0417586	6.6392e-06
DIV21_iGLUTs_BCL11A	SNaPs_MED13L	-0.0278689	0.0723798
DIV21_iGLUTs_BCL11A	SNaPs_NRXN1	-0.103049	6.11857e-43
DIV21_iGLUTs_BCL11A	SNaPs_PHF12	-0.0237561	0.561748
DIV21_iGLUTs_BCL11A	SNaPs_PHF21A	-0.12298	7.92324e-62
DIV21_iGLUTs_BCL11A	SNaPs_SETD5	-0.181715	1.15727e-137
DIV21_iGLUTs_BCL11A	SNaPs_SIN3A	-0.170661	4.81455e-121
DIV21_iGLUTs_BCL11A	SNaPs_SKI	0.0803558	1.46811e-25
DIV21_iGLUTs_BCL11A	SNaPs_SMARCC2	-0.0515751	9.94223e-10
DIV21_iGLUTs_CHD2	DIV21_iGLUTs_ARID1B	0.694581	0
DIV21_iGLUTs_CHD2	DIV21_iGLUTs_ASH1L	0.762437	0
DIV21_iGLUTs_CHD2	DIV21_iGLUTs_ASXL3	0.738377	0
DIV21_iGLUTs_CHD2	DIV21_iGLUTs_BCL11A	0.778795	0
DIV21_iGLUTs_CHD2	DIV21_iGLUTs_CHD8	0.768305	0
DIV21_iGLUTs_CHD2	DIV21_iGLUTs_CREBBP	0.78488	0
DIV21_iGLUTs_CHD2	DIV21_iGLUTs_KDM5B	0.791229	0
DIV21_iGLUTs_CHD2	DIV21_iGLUTs_KDM6B	0.754892	0
DIV21_iGLUTs_CHD2	DIV21_iGLUTs_KMT2C	0.776178	0
DIV21_iGLUTs_CHD2	DIV21_iGLUTs_KMT5B	0.746871	0
DIV21_iGLUTs_CHD2	DIV21_iGLUTs_MBD5	0.776464	0
DIV21_iGLUTs_CHD2	DIV21_iGLUTs_MED13L	0.746925	0
DIV21_iGLUTs_CHD2	DIV21_iGLUTs_NRXN1	0.761029	0
DIV21_iGLUTs_CHD2	DIV21_iGLUTs_PHF12	0.783202	0
DIV21_iGLUTs_CHD2	DIV21_iGLUTs_PHF21A	0.775079	0
DIV21_iGLUTs_CHD2	DIV21_iGLUTs_SETD5	0.759006	0
DIV21_iGLUTs_CHD2	DIV21_iGLUTs_SIN3A	0.783127	0
DIV21_iGLUTs_CHD2	DIV21_iGLUTs_SKI	0.791367	0
DIV21_iGLUTs_CHD2	DIV21_iGLUTs_SMARCC2	0.730848	0
DIV21_iGLUTs_CHD2	DIV21_iGLUTs_WAC	0.772317	0
DIV21_iGLUTs_CHD2	DIV7_iGLUTs_ARID1B	-0.116095	6.45333e-55
DIV21_iGLUTs_CHD2	DIV7_iGLUTs_ASH1L	-0.096091	3.79361e-37
DIV21_iGLUTs_CHD2	DIV7_iGLUTs_CHD2	-0.163892	2.03675e-111
DIV21_iGLUTs_CHD2	DIV7_iGLUTs_CHD8	0.129077	2.72396e-68
DIV21_iGLUTs_CHD2	DIV7_iGLUTs_DPYSL2	-0.260055	2.55263e-288
DIV21_iGLUTs_CHD2	DIV7_iGLUTs_FOXP2	-0.0338058	0.00218689
DIV21_iGLUTs_CHD2	DIV7_iGLUTs_KMT5B	-0.0597467	1.62306e-13
DIV21_iGLUTs_CHD2	DIV7_iGLUTs_MED13L	-0.181867	6.70112e-138
DIV21_iGLUTs_CHD2	DIV7_iGLUTs_NRXN1	-0.0920189	5.98825e-34
DIV21_iGLUTs_CHD2	DIV7_iGLUTs_PHF21A	-0.09137	1.86875e-33
DIV21_iGLUTs_CHD2	DIV7_iGLUTs_SETD5	-0.0227539	0.871125
DIV21_iGLUTs_CHD2	DIV7_iGLUTs_SIN3A	-0.251321	1.43877e-268
DIV21_iGLUTs_CHD2	DIV7_iGLUTs_SMARCC2	0.0323322	0.00555037
DIV21_iGLUTs_CHD2	DIV7_iGLUTs_WAC	-0.172734	4.46939e-124
DIV21_iGLUTs_CHD2	iGABAs_ARID1B	-0.270857	8.09093540235231e-314
DIV21_iGLUTs_CHD2	iGABAs_ASH1L	0.095423	1.29826e-36
DIV21_iGLUTs_CHD2	iGABAs_ASXL3	-0.00914672	1
DIV21_iGLUTs_CHD2	iGABAs_BCL11A	-0.115331	3.56693e-54
DIV21_iGLUTs_CHD2	iGABAs_CHD2	0.0724624	1.57948e-20
DIV21_iGLUTs_CHD2	iGABAs_CHD8	0.0959834	4.62462e-37
DIV21_iGLUTs_CHD2	iGABAs_CREBBP	-0.184799	1.68695e-142
DIV21_iGLUTs_CHD2	iGABAs_KDM5B	-0.057989	1.18126e-12
DIV21_iGLUTs_CHD2	iGABAs_KDM6B	-0.0127788	1
DIV21_iGLUTs_CHD2	iGABAs_KMT2C	0.0089349	1
DIV21_iGLUTs_CHD2	iGABAs_KMT5B	0.0131015	1
DIV21_iGLUTs_CHD2	iGABAs_MBD5	-0.00766786	1
DIV21_iGLUTs_CHD2	iGABAs_MED13L	-0.0127418	1
DIV21_iGLUTs_CHD2	iGABAs_NRXN1	0.028947	0.0410927
DIV21_iGLUTs_CHD2	iGABAs_PHF12	0.0215804	1
DIV21_iGLUTs_CHD2	iGABAs_PHF21A	0.0677284	9.26439e-18
DIV21_iGLUTs_CHD2	iGABAs_SETD5	-0.166732	2.09442e-115
DIV21_iGLUTs_CHD2	iGABAs_SIN3A	0.0782115	3.85429e-24
DIV21_iGLUTs_CHD2	iGABAs_SKI	0.0773737	1.34657e-23
DIV21_iGLUTs_CHD2	iGABAs_SMARCC2	-0.00394311	1
DIV21_iGLUTs_CHD2	iGABAs_WAC	-0.0363145	0.000401788
DIV21_iGLUTs_CHD2	SNaPs_ARID1B	0.0568861	3.96574e-12
DIV21_iGLUTs_CHD2	SNaPs_ASH1L	-0.172911	2.45367e-124
DIV21_iGLUTs_CHD2	SNaPs_ASXL3	-0.190387	1.75607e-151
DIV21_iGLUTs_CHD2	SNaPs_BCL11A	-0.0290143	0.0396366
DIV21_iGLUTs_CHD2	SNaPs_CHD2	-0.130231	1.50179e-69
DIV21_iGLUTs_CHD2	SNaPs_FOXP2	-0.210911	5.75489e-187
DIV21_iGLUTs_CHD2	SNaPs_KDM5B	-0.176935	2.42986e-130
DIV21_iGLUTs_CHD2	SNaPs_MBD5	-0.0521617	5.54118e-10
DIV21_iGLUTs_CHD2	SNaPs_MED13L	-0.0303842	0.0180208
DIV21_iGLUTs_CHD2	SNaPs_NRXN1	-0.107248	1.23812e-46
DIV21_iGLUTs_CHD2	SNaPs_PHF12	-0.0233269	0.682616
DIV21_iGLUTs_CHD2	SNaPs_PHF21A	-0.134898	9.249e-75
DIV21_iGLUTs_CHD2	SNaPs_SETD5	-0.196422	1.65022e-161
DIV21_iGLUTs_CHD2	SNaPs_SIN3A	-0.18194	5.17422e-138
DIV21_iGLUTs_CHD2	SNaPs_SKI	0.0907188	5.83611e-33
DIV21_iGLUTs_CHD2	SNaPs_SMARCC2	-0.0574506	2.14592e-12
DIV21_iGLUTs_CHD8	DIV21_iGLUTs_ARID1B	0.735447	0
DIV21_iGLUTs_CHD8	DIV21_iGLUTs_ASH1L	0.780004	0
DIV21_iGLUTs_CHD8	DIV21_iGLUTs_ASXL3	0.73078	0
DIV21_iGLUTs_CHD8	DIV21_iGLUTs_BCL11A	0.780784	0
DIV21_iGLUTs_CHD8	DIV21_iGLUTs_CHD2	0.768305	0
DIV21_iGLUTs_CHD8	DIV21_iGLUTs_CREBBP	0.795477	0
DIV21_iGLUTs_CHD8	DIV21_iGLUTs_KDM5B	0.791971	0
DIV21_iGLUTs_CHD8	DIV21_iGLUTs_KDM6B	0.785251	0
DIV21_iGLUTs_CHD8	DIV21_iGLUTs_KMT2C	0.769563	0
DIV21_iGLUTs_CHD8	DIV21_iGLUTs_KMT5B	0.794893	0
DIV21_iGLUTs_CHD8	DIV21_iGLUTs_MBD5	0.773281	0
DIV21_iGLUTs_CHD8	DIV21_iGLUTs_MED13L	0.744389	0
DIV21_iGLUTs_CHD8	DIV21_iGLUTs_NRXN1	0.782915	0
DIV21_iGLUTs_CHD8	DIV21_iGLUTs_PHF12	0.796868	0
DIV21_iGLUTs_CHD8	DIV21_iGLUTs_PHF21A	0.767451	0
DIV21_iGLUTs_CHD8	DIV21_iGLUTs_SETD5	0.782757	0
DIV21_iGLUTs_CHD8	DIV21_iGLUTs_SIN3A	0.796058	0
DIV21_iGLUTs_CHD8	DIV21_iGLUTs_SKI	0.790563	0
DIV21_iGLUTs_CHD8	DIV21_iGLUTs_SMARCC2	0.753334	0
DIV21_iGLUTs_CHD8	DIV21_iGLUTs_WAC	0.788959	0
DIV21_iGLUTs_CHD8	DIV7_iGLUTs_ARID1B	-0.10825	1.5456e-47
DIV21_iGLUTs_CHD8	DIV7_iGLUTs_ASH1L	-0.0944813	7.23808e-36
DIV21_iGLUTs_CHD8	DIV7_iGLUTs_CHD2	-0.160454	1.10536e-106
DIV21_iGLUTs_CHD8	DIV7_iGLUTs_CHD8	0.12059	2.20696e-59
DIV21_iGLUTs_CHD8	DIV7_iGLUTs_DPYSL2	-0.241731	9.22873e-248
DIV21_iGLUTs_CHD8	DIV7_iGLUTs_FOXP2	-0.0310987	0.0118098
DIV21_iGLUTs_CHD8	DIV7_iGLUTs_KMT5B	-0.0484882	1.92827e-08
DIV21_iGLUTs_CHD8	DIV7_iGLUTs_MED13L	-0.169115	8.26478e-119
DIV21_iGLUTs_CHD8	DIV7_iGLUTs_NRXN1	-0.0803491	1.48209e-25
DIV21_iGLUTs_CHD8	DIV7_iGLUTs_PHF21A	-0.0962432	2.86667e-37
DIV21_iGLUTs_CHD8	DIV7_iGLUTs_SETD5	-0.0275382	0.0859824
DIV21_iGLUTs_CHD8	DIV7_iGLUTs_SIN3A	-0.223169	4.73342e-210
DIV21_iGLUTs_CHD8	DIV7_iGLUTs_SMARCC2	0.0343585	0.00152637
DIV21_iGLUTs_CHD8	DIV7_iGLUTs_WAC	-0.159025	9.5918e-105
DIV21_iGLUTs_CHD8	iGABAs_ARID1B	-0.238928	7.49918e-242
DIV21_iGLUTs_CHD8	iGABAs_ASH1L	0.0914449	1.64011e-33
DIV21_iGLUTs_CHD8	iGABAs_ASXL3	0.00544481	1
DIV21_iGLUTs_CHD8	iGABAs_BCL11A	-0.105011	1.20379e-44
DIV21_iGLUTs_CHD8	iGABAs_CHD2	0.0664585	4.76226e-17
DIV21_iGLUTs_CHD8	iGABAs_CHD8	0.087776	9.12494e-31
DIV21_iGLUTs_CHD8	iGABAs_CREBBP	-0.161316	7.36209e-108
DIV21_iGLUTs_CHD8	iGABAs_KDM5B	-0.0541208	7.50838e-11
DIV21_iGLUTs_CHD8	iGABAs_KDM6B	-0.00271875	1
DIV21_iGLUTs_CHD8	iGABAs_KMT2C	0.000880689	1
DIV21_iGLUTs_CHD8	iGABAs_KMT5B	0.0111778	1
DIV21_iGLUTs_CHD8	iGABAs_MBD5	-0.00416002	1
DIV21_iGLUTs_CHD8	iGABAs_MED13L	-0.00173439	1
DIV21_iGLUTs_CHD8	iGABAs_NRXN1	0.0286802	0.0473592
DIV21_iGLUTs_CHD8	iGABAs_PHF12	0.0194679	1
DIV21_iGLUTs_CHD8	iGABAs_PHF21A	0.065909	9.58142e-17
DIV21_iGLUTs_CHD8	iGABAs_SETD5	-0.145229	5.64065e-87
DIV21_iGLUTs_CHD8	iGABAs_SIN3A	0.0745237	8.58511e-22
DIV21_iGLUTs_CHD8	iGABAs_SKI	0.068102	5.7006e-18
DIV21_iGLUTs_CHD8	iGABAs_SMARCC2	0.000825577	1
DIV21_iGLUTs_CHD8	iGABAs_WAC	-0.0343516	0.00153144
DIV21_iGLUTs_CHD8	SNaPs_ARID1B	0.057114	3.10556e-12
DIV21_iGLUTs_CHD8	SNaPs_ASH1L	-0.165919	2.94315e-114
DIV21_iGLUTs_CHD8	SNaPs_ASXL3	-0.164138	9.2555e-112
DIV21_iGLUTs_CHD8	SNaPs_BCL11A	-0.0315372	0.00903158
DIV21_iGLUTs_CHD8	SNaPs_CHD2	-0.139709	2.4834e-80
DIV21_iGLUTs_CHD8	SNaPs_FOXP2	-0.182508	6.72583e-139
DIV21_iGLUTs_CHD8	SNaPs_KDM5B	-0.160204	2.42353e-106
DIV21_iGLUTs_CHD8	SNaPs_MBD5	-0.0540201	8.33617e-11
DIV21_iGLUTs_CHD8	SNaPs_MED13L	-0.0408925	1.3326e-05
DIV21_iGLUTs_CHD8	SNaPs_NRXN1	-0.108337	1.28806e-47
DIV21_iGLUTs_CHD8	SNaPs_PHF12	-0.0255628	0.2362
DIV21_iGLUTs_CHD8	SNaPs_PHF21A	-0.113038	5.61363e-52
DIV21_iGLUTs_CHD8	SNaPs_SETD5	-0.1708	3.01673e-121
DIV21_iGLUTs_CHD8	SNaPs_SIN3A	-0.162922	4.52445e-110
DIV21_iGLUTs_CHD8	SNaPs_SKI	0.0863152	1.0509e-29
DIV21_iGLUTs_CHD8	SNaPs_SMARCC2	-0.0527226	3.13735e-10
DIV21_iGLUTs_CREBBP	DIV21_iGLUTs_ARID1B	0.750185	0
DIV21_iGLUTs_CREBBP	DIV21_iGLUTs_ASH1L	0.784496	0
DIV21_iGLUTs_CREBBP	DIV21_iGLUTs_ASXL3	0.743157	0
DIV21_iGLUTs_CREBBP	DIV21_iGLUTs_BCL11A	0.798485	0
DIV21_iGLUTs_CREBBP	DIV21_iGLUTs_CHD2	0.78488	0
DIV21_iGLUTs_CREBBP	DIV21_iGLUTs_CHD8	0.795477	0
DIV21_iGLUTs_CREBBP	DIV21_iGLUTs_KDM5B	0.808232	0
DIV21_iGLUTs_CREBBP	DIV21_iGLUTs_KDM6B	0.781187	0
DIV21_iGLUTs_CREBBP	DIV21_iGLUTs_KMT2C	0.786551	0
DIV21_iGLUTs_CREBBP	DIV21_iGLUTs_KMT5B	0.790757	0
DIV21_iGLUTs_CREBBP	DIV21_iGLUTs_MBD5	0.790057	0
DIV21_iGLUTs_CREBBP	DIV21_iGLUTs_MED13L	0.758078	0
DIV21_iGLUTs_CREBBP	DIV21_iGLUTs_NRXN1	0.804106	0
DIV21_iGLUTs_CREBBP	DIV21_iGLUTs_PHF12	0.798374	0
DIV21_iGLUTs_CREBBP	DIV21_iGLUTs_PHF21A	0.779408	0
DIV21_iGLUTs_CREBBP	DIV21_iGLUTs_SETD5	0.786207	0
DIV21_iGLUTs_CREBBP	DIV21_iGLUTs_SIN3A	0.809891	0
DIV21_iGLUTs_CREBBP	DIV21_iGLUTs_SKI	0.805289	0
DIV21_iGLUTs_CREBBP	DIV21_iGLUTs_SMARCC2	0.750057	0
DIV21_iGLUTs_CREBBP	DIV21_iGLUTs_WAC	0.793407	0
DIV21_iGLUTs_CREBBP	DIV7_iGLUTs_ARID1B	-0.11207	4.59281e-51
DIV21_iGLUTs_CREBBP	DIV7_iGLUTs_ASH1L	-0.0976103	2.23161e-38
DIV21_iGLUTs_CREBBP	DIV7_iGLUTs_CHD2	-0.163604	5.12556e-111
DIV21_iGLUTs_CREBBP	DIV7_iGLUTs_CHD8	0.111474	1.65903e-50
DIV21_iGLUTs_CREBBP	DIV7_iGLUTs_DPYSL2	-0.246399	8.92844e-258
DIV21_iGLUTs_CREBBP	DIV7_iGLUTs_FOXP2	-0.0377986	0.00014
DIV21_iGLUTs_CREBBP	DIV7_iGLUTs_KMT5B	-0.0530057	2.35554e-10
DIV21_iGLUTs_CREBBP	DIV7_iGLUTs_MED13L	-0.171137	9.74946e-122
DIV21_iGLUTs_CREBBP	DIV7_iGLUTs_NRXN1	-0.0841429	3.68083e-28
DIV21_iGLUTs_CREBBP	DIV7_iGLUTs_PHF21A	-0.09834	5.63347e-39
DIV21_iGLUTs_CREBBP	DIV7_iGLUTs_SETD5	-0.0281037	0.0645924
DIV21_iGLUTs_CREBBP	DIV7_iGLUTs_SIN3A	-0.231935	1.92513e-227
DIV21_iGLUTs_CREBBP	DIV7_iGLUTs_SMARCC2	0.0350049	0.000988477
DIV21_iGLUTs_CREBBP	DIV7_iGLUTs_WAC	-0.162298	3.29359e-109
DIV21_iGLUTs_CREBBP	iGABAs_ARID1B	-0.241489	3.00731e-247
DIV21_iGLUTs_CREBBP	iGABAs_ASH1L	0.0812666	3.56237e-26
DIV21_iGLUTs_CREBBP	iGABAs_ASXL3	-0.00939039	1
DIV21_iGLUTs_CREBBP	iGABAs_BCL11A	-0.111477	1.65066e-50
DIV21_iGLUTs_CREBBP	iGABAs_CHD2	0.0578188	1.42828e-12
DIV21_iGLUTs_CREBBP	iGABAs_CHD8	0.0830034	2.30232e-27
DIV21_iGLUTs_CREBBP	iGABAs_CREBBP	-0.166335	7.61579e-115
DIV21_iGLUTs_CREBBP	iGABAs_KDM5B	-0.0510959	1.59318e-09
DIV21_iGLUTs_CREBBP	iGABAs_KDM6B	-0.016706	1
DIV21_iGLUTs_CREBBP	iGABAs_KMT2C	-0.00549531	1
DIV21_iGLUTs_CREBBP	iGABAs_KMT5B	0.00896689	1
DIV21_iGLUTs_CREBBP	iGABAs_MBD5	-0.0151677	1
DIV21_iGLUTs_CREBBP	iGABAs_MED13L	-0.0154306	1
DIV21_iGLUTs_CREBBP	iGABAs_NRXN1	0.0220072	1
DIV21_iGLUTs_CREBBP	iGABAs_PHF12	0.0174369	1
DIV21_iGLUTs_CREBBP	iGABAs_PHF21A	0.0536505	1.22405e-10
DIV21_iGLUTs_CREBBP	iGABAs_SETD5	-0.148325	8.09705e-91
DIV21_iGLUTs_CREBBP	iGABAs_SIN3A	0.0683629	4.05275e-18
DIV21_iGLUTs_CREBBP	iGABAs_SKI	0.0568628	4.06469e-12
DIV21_iGLUTs_CREBBP	iGABAs_SMARCC2	-0.00518605	1
DIV21_iGLUTs_CREBBP	iGABAs_WAC	-0.0337192	0.0023078
DIV21_iGLUTs_CREBBP	SNaPs_ARID1B	0.0513442	1.24696e-09
DIV21_iGLUTs_CREBBP	SNaPs_ASH1L	-0.166171	1.30004e-114
DIV21_iGLUTs_CREBBP	SNaPs_ASXL3	-0.172702	4.96854e-124
DIV21_iGLUTs_CREBBP	SNaPs_BCL11A	-0.0251467	0.289792
DIV21_iGLUTs_CREBBP	SNaPs_CHD2	-0.126137	3.89866e-65
DIV21_iGLUTs_CREBBP	SNaPs_FOXP2	-0.190788	3.87024e-152
DIV21_iGLUTs_CREBBP	SNaPs_KDM5B	-0.161204	1.04647e-107
DIV21_iGLUTs_CREBBP	SNaPs_MBD5	-0.0530996	2.1476e-10
DIV21_iGLUTs_CREBBP	SNaPs_MED13L	-0.0322648	0.00578763
DIV21_iGLUTs_CREBBP	SNaPs_NRXN1	-0.104632	2.58588e-44
DIV21_iGLUTs_CREBBP	SNaPs_PHF12	-0.0278892	0.0717197
DIV21_iGLUTs_CREBBP	SNaPs_PHF21A	-0.118812	1.3509e-57
DIV21_iGLUTs_CREBBP	SNaPs_SETD5	-0.181041	1.2814e-136
DIV21_iGLUTs_CREBBP	SNaPs_SIN3A	-0.172571	7.74555e-124
DIV21_iGLUTs_CREBBP	SNaPs_SKI	0.081387	2.95144e-26
DIV21_iGLUTs_CREBBP	SNaPs_SMARCC2	-0.055288	2.20112e-11
DIV21_iGLUTs_KDM5B	DIV21_iGLUTs_ARID1B	0.761533	0
DIV21_iGLUTs_KDM5B	DIV21_iGLUTs_ASH1L	0.789173	0
DIV21_iGLUTs_KDM5B	DIV21_iGLUTs_ASXL3	0.735413	0
DIV21_iGLUTs_KDM5B	DIV21_iGLUTs_BCL11A	0.808285	0
DIV21_iGLUTs_KDM5B	DIV21_iGLUTs_CHD2	0.791229	0
DIV21_iGLUTs_KDM5B	DIV21_iGLUTs_CHD8	0.791971	0
DIV21_iGLUTs_KDM5B	DIV21_iGLUTs_CREBBP	0.808232	0
DIV21_iGLUTs_KDM5B	DIV21_iGLUTs_KDM6B	0.773324	0
DIV21_iGLUTs_KDM5B	DIV21_iGLUTs_KMT2C	0.806982	0
DIV21_iGLUTs_KDM5B	DIV21_iGLUTs_KMT5B	0.792066	0
DIV21_iGLUTs_KDM5B	DIV21_iGLUTs_MBD5	0.784129	0
DIV21_iGLUTs_KDM5B	DIV21_iGLUTs_MED13L	0.749926	0
DIV21_iGLUTs_KDM5B	DIV21_iGLUTs_NRXN1	0.804368	0
DIV21_iGLUTs_KDM5B	DIV21_iGLUTs_PHF12	0.809125	0
DIV21_iGLUTs_KDM5B	DIV21_iGLUTs_PHF21A	0.778834	0
DIV21_iGLUTs_KDM5B	DIV21_iGLUTs_SETD5	0.813261	0
DIV21_iGLUTs_KDM5B	DIV21_iGLUTs_SIN3A	0.815383	0
DIV21_iGLUTs_KDM5B	DIV21_iGLUTs_SKI	0.812277	0
DIV21_iGLUTs_KDM5B	DIV21_iGLUTs_SMARCC2	0.775336	0
DIV21_iGLUTs_KDM5B	DIV21_iGLUTs_WAC	0.81126	0
DIV21_iGLUTs_KDM5B	DIV7_iGLUTs_ARID1B	-0.0950437	2.6016e-36
DIV21_iGLUTs_KDM5B	DIV7_iGLUTs_ASH1L	-0.0768121	3.09995e-23
DIV21_iGLUTs_KDM5B	DIV7_iGLUTs_CHD2	-0.139575	3.56106e-80
DIV21_iGLUTs_KDM5B	DIV7_iGLUTs_CHD8	0.104383	4.26715e-44
DIV21_iGLUTs_KDM5B	DIV7_iGLUTs_DPYSL2	-0.221575	5.72686e-207
DIV21_iGLUTs_KDM5B	DIV7_iGLUTs_FOXP2	-0.0236394	0.591299
DIV21_iGLUTs_KDM5B	DIV7_iGLUTs_KMT5B	-0.0446556	5.94292e-07
DIV21_iGLUTs_KDM5B	DIV7_iGLUTs_MED13L	-0.15368	1.15926e-97
DIV21_iGLUTs_KDM5B	DIV7_iGLUTs_NRXN1	-0.0787728	1.6542e-24
DIV21_iGLUTs_KDM5B	DIV7_iGLUTs_PHF21A	-0.0805713	1.05232e-25
DIV21_iGLUTs_KDM5B	DIV7_iGLUTs_SETD5	-0.00909916	1
DIV21_iGLUTs_KDM5B	DIV7_iGLUTs_SIN3A	-0.207099	4.45957e-180
DIV21_iGLUTs_KDM5B	DIV7_iGLUTs_SMARCC2	0.027966	0.0690235
DIV21_iGLUTs_KDM5B	DIV7_iGLUTs_WAC	-0.143142	1.9681e-84
DIV21_iGLUTs_KDM5B	iGABAs_ARID1B	-0.22141	1.19225e-206
DIV21_iGLUTs_KDM5B	iGABAs_ASH1L	0.0785516	2.31241e-24
DIV21_iGLUTs_KDM5B	iGABAs_ASXL3	-0.00317586	1
DIV21_iGLUTs_KDM5B	iGABAs_BCL11A	-0.0918591	7.93373e-34
DIV21_iGLUTs_KDM5B	iGABAs_CHD2	0.0604484	7.22477e-14
DIV21_iGLUTs_KDM5B	iGABAs_CHD8	0.0856675	3.06314e-29
DIV21_iGLUTs_KDM5B	iGABAs_CREBBP	-0.148372	7.07202e-91
DIV21_iGLUTs_KDM5B	iGABAs_KDM5B	-0.0473552	5.45748e-08
DIV21_iGLUTs_KDM5B	iGABAs_KDM6B	-0.00957127	1
DIV21_iGLUTs_KDM5B	iGABAs_KMT2C	0.00647004	1
DIV21_iGLUTs_KDM5B	iGABAs_KMT5B	0.0123682	1
DIV21_iGLUTs_KDM5B	iGABAs_MBD5	-0.00834383	1
DIV21_iGLUTs_KDM5B	iGABAs_MED13L	-0.00735883	1
DIV21_iGLUTs_KDM5B	iGABAs_NRXN1	0.0294898	0.0301623
DIV21_iGLUTs_KDM5B	iGABAs_PHF12	0.0218336	1
DIV21_iGLUTs_KDM5B	iGABAs_PHF21A	0.0635384	1.82248e-15
DIV21_iGLUTs_KDM5B	iGABAs_SETD5	-0.134166	6.24279e-74
DIV21_iGLUTs_KDM5B	iGABAs_SIN3A	0.0692696	1.22085e-18
DIV21_iGLUTs_KDM5B	iGABAs_SKI	0.0664773	4.65702e-17
DIV21_iGLUTs_KDM5B	iGABAs_SMARCC2	-0.0021232	1
DIV21_iGLUTs_KDM5B	iGABAs_WAC	-0.0305074	0.0167685
DIV21_iGLUTs_KDM5B	SNaPs_ARID1B	0.0451814	3.76484e-07
DIV21_iGLUTs_KDM5B	SNaPs_ASH1L	-0.144023	1.68324e-85
DIV21_iGLUTs_KDM5B	SNaPs_ASXL3	-0.153504	1.96303e-97
DIV21_iGLUTs_KDM5B	SNaPs_BCL11A	-0.0269482	0.117021
DIV21_iGLUTs_KDM5B	SNaPs_CHD2	-0.111382	2.02184e-50
DIV21_iGLUTs_KDM5B	SNaPs_FOXP2	-0.170457	9.50255e-121
DIV21_iGLUTs_KDM5B	SNaPs_KDM5B	-0.145628	1.82336e-87
DIV21_iGLUTs_KDM5B	SNaPs_MBD5	-0.0449937	4.43085e-07
DIV21_iGLUTs_KDM5B	SNaPs_MED13L	-0.0316766	0.00828344
DIV21_iGLUTs_KDM5B	SNaPs_NRXN1	-0.0922807	3.76214e-34
DIV21_iGLUTs_KDM5B	SNaPs_PHF12	-0.0266402	0.136668
DIV21_iGLUTs_KDM5B	SNaPs_PHF21A	-0.107116	1.62632e-46
DIV21_iGLUTs_KDM5B	SNaPs_SETD5	-0.158712	2.53176e-104
DIV21_iGLUTs_KDM5B	SNaPs_SIN3A	-0.143504	7.17295e-85
DIV21_iGLUTs_KDM5B	SNaPs_SKI	0.0748171	5.63461e-22
DIV21_iGLUTs_KDM5B	SNaPs_SMARCC2	-0.0495057	7.41475e-09
DIV21_iGLUTs_KDM6B	DIV21_iGLUTs_ARID1B	0.728225	0
DIV21_iGLUTs_KDM6B	DIV21_iGLUTs_ASH1L	0.766254	0
DIV21_iGLUTs_KDM6B	DIV21_iGLUTs_ASXL3	0.723027	0
DIV21_iGLUTs_KDM6B	DIV21_iGLUTs_BCL11A	0.76869	0
DIV21_iGLUTs_KDM6B	DIV21_iGLUTs_CHD2	0.754892	0
DIV21_iGLUTs_KDM6B	DIV21_iGLUTs_CHD8	0.785251	0
DIV21_iGLUTs_KDM6B	DIV21_iGLUTs_CREBBP	0.781187	0
DIV21_iGLUTs_KDM6B	DIV21_iGLUTs_KDM5B	0.773324	0
DIV21_iGLUTs_KDM6B	DIV21_iGLUTs_KMT2C	0.758002	0
DIV21_iGLUTs_KDM6B	DIV21_iGLUTs_KMT5B	0.78524	0
DIV21_iGLUTs_KDM6B	DIV21_iGLUTs_MBD5	0.764122	0
DIV21_iGLUTs_KDM6B	DIV21_iGLUTs_MED13L	0.732692	0
DIV21_iGLUTs_KDM6B	DIV21_iGLUTs_NRXN1	0.772526	0
DIV21_iGLUTs_KDM6B	DIV21_iGLUTs_PHF12	0.782993	0
DIV21_iGLUTs_KDM6B	DIV21_iGLUTs_PHF21A	0.753086	0
DIV21_iGLUTs_KDM6B	DIV21_iGLUTs_SETD5	0.770345	0
DIV21_iGLUTs_KDM6B	DIV21_iGLUTs_SIN3A	0.779486	0
DIV21_iGLUTs_KDM6B	DIV21_iGLUTs_SKI	0.773437	0
DIV21_iGLUTs_KDM6B	DIV21_iGLUTs_SMARCC2	0.737075	0
DIV21_iGLUTs_KDM6B	DIV21_iGLUTs_WAC	0.776016	0
DIV21_iGLUTs_KDM6B	DIV7_iGLUTs_ARID1B	-0.104297	5.06507e-44
DIV21_iGLUTs_KDM6B	DIV7_iGLUTs_ASH1L	-0.0912875	2.15966e-33
DIV21_iGLUTs_KDM6B	DIV7_iGLUTs_CHD2	-0.156985	5.18842e-102
DIV21_iGLUTs_KDM6B	DIV7_iGLUTs_CHD8	0.106643	4.30653e-46
DIV21_iGLUTs_KDM6B	DIV7_iGLUTs_DPYSL2	-0.237863	1.26019e-239
DIV21_iGLUTs_KDM6B	DIV7_iGLUTs_FOXP2	-0.0278119	0.0745334
DIV21_iGLUTs_KDM6B	DIV7_iGLUTs_KMT5B	-0.0491627	1.02606e-08
DIV21_iGLUTs_KDM6B	DIV7_iGLUTs_MED13L	-0.162172	4.9045e-109
DIV21_iGLUTs_KDM6B	DIV7_iGLUTs_NRXN1	-0.0757316	1.50935e-22
DIV21_iGLUTs_KDM6B	DIV7_iGLUTs_PHF21A	-0.0959938	4.53967e-37
DIV21_iGLUTs_KDM6B	DIV7_iGLUTs_SETD5	-0.0235504	0.616252
DIV21_iGLUTs_KDM6B	DIV7_iGLUTs_SIN3A	-0.215434	2.5623e-195
DIV21_iGLUTs_KDM6B	DIV7_iGLUTs_SMARCC2	0.037005	0.000249374
DIV21_iGLUTs_KDM6B	DIV7_iGLUTs_WAC	-0.155354	7.47418e-100
DIV21_iGLUTs_KDM6B	iGABAs_ARID1B	-0.23801	6.22514e-240
DIV21_iGLUTs_KDM6B	iGABAs_ASH1L	0.0790181	1.14257e-24
DIV21_iGLUTs_KDM6B	iGABAs_ASXL3	-0.00629559	1
DIV21_iGLUTs_KDM6B	iGABAs_BCL11A	-0.10316	4.91199e-43
DIV21_iGLUTs_KDM6B	iGABAs_CHD2	0.0529307	2.54164e-10
DIV21_iGLUTs_KDM6B	iGABAs_CHD8	0.0782433	3.67999e-24
DIV21_iGLUTs_KDM6B	iGABAs_CREBBP	-0.169149	7.39393e-119
DIV21_iGLUTs_KDM6B	iGABAs_KDM5B	-0.0650727	2.74125e-16
DIV21_iGLUTs_KDM6B	iGABAs_KDM6B	-0.0144517	1
DIV21_iGLUTs_KDM6B	iGABAs_KMT2C	-0.00173485	1
DIV21_iGLUTs_KDM6B	iGABAs_KMT5B	0.000955127	1
DIV21_iGLUTs_KDM6B	iGABAs_MBD5	-0.0115822	1
DIV21_iGLUTs_KDM6B	iGABAs_MED13L	-0.0121541	1
DIV21_iGLUTs_KDM6B	iGABAs_NRXN1	0.0230402	0.775915
DIV21_iGLUTs_KDM6B	iGABAs_PHF12	0.0145055	1
DIV21_iGLUTs_KDM6B	iGABAs_PHF21A	0.0514059	1.17379e-09
DIV21_iGLUTs_KDM6B	iGABAs_SETD5	-0.149464	2.97148e-92
DIV21_iGLUTs_KDM6B	iGABAs_SIN3A	0.064592	4.98848e-16
DIV21_iGLUTs_KDM6B	iGABAs_SKI	0.056923	3.8117e-12
DIV21_iGLUTs_KDM6B	iGABAs_SMARCC2	-0.0101898	1
DIV21_iGLUTs_KDM6B	iGABAs_WAC	-0.0428032	2.83732e-06
DIV21_iGLUTs_KDM6B	SNaPs_ARID1B	0.0520363	6.27695e-10
DIV21_iGLUTs_KDM6B	SNaPs_ASH1L	-0.163664	4.23962e-111
DIV21_iGLUTs_KDM6B	SNaPs_ASXL3	-0.156712	1.19641e-101
DIV21_iGLUTs_KDM6B	SNaPs_BCL11A	-0.0378826	0.000131845
DIV21_iGLUTs_KDM6B	SNaPs_CHD2	-0.1426	8.858e-84
DIV21_iGLUTs_KDM6B	SNaPs_FOXP2	-0.169786	8.91374e-120
DIV21_iGLUTs_KDM6B	SNaPs_KDM5B	-0.154897	2.97848e-99
DIV21_iGLUTs_KDM6B	SNaPs_MBD5	-0.0594924	2.17251e-13
DIV21_iGLUTs_KDM6B	SNaPs_MED13L	-0.0545397	4.85392e-11
DIV21_iGLUTs_KDM6B	SNaPs_NRXN1	-0.103038	6.24544e-43
DIV21_iGLUTs_KDM6B	SNaPs_PHF12	-0.035157	0.000890651
DIV21_iGLUTs_KDM6B	SNaPs_PHF21A	-0.110044	3.53822e-49
DIV21_iGLUTs_KDM6B	SNaPs_SETD5	-0.166936	1.07635e-115
DIV21_iGLUTs_KDM6B	SNaPs_SIN3A	-0.155346	7.65025e-100
DIV21_iGLUTs_KDM6B	SNaPs_SKI	0.0734518	3.94752e-21
DIV21_iGLUTs_KDM6B	SNaPs_SMARCC2	-0.0591835	3.08883e-13
DIV21_iGLUTs_KMT2C	DIV21_iGLUTs_ARID1B	0.720784	0
DIV21_iGLUTs_KMT2C	DIV21_iGLUTs_ASH1L	0.781507	0
DIV21_iGLUTs_KMT2C	DIV21_iGLUTs_ASXL3	0.714526	0
DIV21_iGLUTs_KMT2C	DIV21_iGLUTs_BCL11A	0.797992	0
DIV21_iGLUTs_KMT2C	DIV21_iGLUTs_CHD2	0.776178	0
DIV21_iGLUTs_KMT2C	DIV21_iGLUTs_CHD8	0.769563	0
DIV21_iGLUTs_KMT2C	DIV21_iGLUTs_CREBBP	0.786551	0
DIV21_iGLUTs_KMT2C	DIV21_iGLUTs_KDM5B	0.806982	0
DIV21_iGLUTs_KMT2C	DIV21_iGLUTs_KDM6B	0.758002	0
DIV21_iGLUTs_KMT2C	DIV21_iGLUTs_KMT5B	0.763574	0
DIV21_iGLUTs_KMT2C	DIV21_iGLUTs_MBD5	0.76963	0
DIV21_iGLUTs_KMT2C	DIV21_iGLUTs_MED13L	0.744997	0
DIV21_iGLUTs_KMT2C	DIV21_iGLUTs_NRXN1	0.775883	0
DIV21_iGLUTs_KMT2C	DIV21_iGLUTs_PHF12	0.79356	0
DIV21_iGLUTs_KMT2C	DIV21_iGLUTs_PHF21A	0.771558	0
DIV21_iGLUTs_KMT2C	DIV21_iGLUTs_SETD5	0.793222	0
DIV21_iGLUTs_KMT2C	DIV21_iGLUTs_SIN3A	0.790888	0
DIV21_iGLUTs_KMT2C	DIV21_iGLUTs_SKI	0.78851	0
DIV21_iGLUTs_KMT2C	DIV21_iGLUTs_SMARCC2	0.776574	0
DIV21_iGLUTs_KMT2C	DIV21_iGLUTs_WAC	0.798746	0
DIV21_iGLUTs_KMT2C	DIV7_iGLUTs_ARID1B	-0.109431	1.29654e-48
DIV21_iGLUTs_KMT2C	DIV7_iGLUTs_ASH1L	-0.0872541	2.19405e-30
DIV21_iGLUTs_KMT2C	DIV7_iGLUTs_CHD2	-0.149579	2.12987e-92
DIV21_iGLUTs_KMT2C	DIV7_iGLUTs_CHD8	0.104841	1.69657e-44
DIV21_iGLUTs_KMT2C	DIV7_iGLUTs_DPYSL2	-0.236631	4.57084e-237
DIV21_iGLUTs_KMT2C	DIV7_iGLUTs_FOXP2	-0.0412603	9.9332e-06
DIV21_iGLUTs_KMT2C	DIV7_iGLUTs_KMT5B	-0.050363	3.24964e-09
DIV21_iGLUTs_KMT2C	DIV7_iGLUTs_MED13L	-0.161505	4.05292e-108
DIV21_iGLUTs_KMT2C	DIV7_iGLUTs_NRXN1	-0.0854582	4.32047e-29
DIV21_iGLUTs_KMT2C	DIV7_iGLUTs_PHF21A	-0.0843219	2.75607e-28
DIV21_iGLUTs_KMT2C	DIV7_iGLUTs_SETD5	-0.0254075	0.254217
DIV21_iGLUTs_KMT2C	DIV7_iGLUTs_SIN3A	-0.224625	6.87819e-213
DIV21_iGLUTs_KMT2C	DIV7_iGLUTs_SMARCC2	0.0299689	0.0229509
DIV21_iGLUTs_KMT2C	DIV7_iGLUTs_WAC	-0.153979	4.7197e-98
DIV21_iGLUTs_KMT2C	iGABAs_ARID1B	-0.247425	5.25774e-260
DIV21_iGLUTs_KMT2C	iGABAs_ASH1L	0.0911435	2.77627e-33
DIV21_iGLUTs_KMT2C	iGABAs_ASXL3	-0.0119154	1
DIV21_iGLUTs_KMT2C	iGABAs_BCL11A	-0.0993132	8.84139e-40
DIV21_iGLUTs_KMT2C	iGABAs_CHD2	0.0668051	3.05911e-17
DIV21_iGLUTs_KMT2C	iGABAs_CHD8	0.0894423	5.32117e-32
DIV21_iGLUTs_KMT2C	iGABAs_CREBBP	-0.166634	2.88157e-115
DIV21_iGLUTs_KMT2C	iGABAs_KDM5B	-0.0564652	6.239e-12
DIV21_iGLUTs_KMT2C	iGABAs_KDM6B	-0.0127252	1
DIV21_iGLUTs_KMT2C	iGABAs_KMT2C	0.0188818	1
DIV21_iGLUTs_KMT2C	iGABAs_KMT5B	0.0191636	1
DIV21_iGLUTs_KMT2C	iGABAs_MBD5	-0.00715872	1
DIV21_iGLUTs_KMT2C	iGABAs_MED13L	-0.01181	1
DIV21_iGLUTs_KMT2C	iGABAs_NRXN1	0.0298739	0.0241831
DIV21_iGLUTs_KMT2C	iGABAs_PHF12	0.0247975	0.342572
DIV21_iGLUTs_KMT2C	iGABAs_PHF21A	0.0674031	1.41396e-17
DIV21_iGLUTs_KMT2C	iGABAs_SETD5	-0.15114	2.2002e-94
DIV21_iGLUTs_KMT2C	iGABAs_SIN3A	0.0780429	4.95743e-24
DIV21_iGLUTs_KMT2C	iGABAs_SKI	0.0724428	1.62182e-20
DIV21_iGLUTs_KMT2C	iGABAs_SMARCC2	-0.00453319	1
DIV21_iGLUTs_KMT2C	iGABAs_WAC	-0.0348352	0.00110695
DIV21_iGLUTs_KMT2C	SNaPs_ARID1B	0.0432603	1.94506e-06
DIV21_iGLUTs_KMT2C	SNaPs_ASH1L	-0.160311	1.73007e-106
DIV21_iGLUTs_KMT2C	SNaPs_ASXL3	-0.169778	9.14373e-120
DIV21_iGLUTs_KMT2C	SNaPs_BCL11A	-0.00639169	1
DIV21_iGLUTs_KMT2C	SNaPs_CHD2	-0.111494	1.59131e-50
DIV21_iGLUTs_KMT2C	SNaPs_FOXP2	-0.196443	1.52498e-161
DIV21_iGLUTs_KMT2C	SNaPs_KDM5B	-0.165833	3.90208e-114
DIV21_iGLUTs_KMT2C	SNaPs_MBD5	-0.0399231	2.83158e-05
DIV21_iGLUTs_KMT2C	SNaPs_MED13L	-0.0218437	1
DIV21_iGLUTs_KMT2C	SNaPs_NRXN1	-0.0987582	2.5456e-39
DIV21_iGLUTs_KMT2C	SNaPs_PHF12	-0.0155436	1
DIV21_iGLUTs_KMT2C	SNaPs_PHF21A	-0.122305	3.92712e-61
DIV21_iGLUTs_KMT2C	SNaPs_SETD5	-0.181597	1.76336e-137
DIV21_iGLUTs_KMT2C	SNaPs_SIN3A	-0.165247	2.59344e-113
DIV21_iGLUTs_KMT2C	SNaPs_SKI	0.0756792	1.62793e-22
DIV21_iGLUTs_KMT2C	SNaPs_SMARCC2	-0.0547701	3.80555e-11
DIV21_iGLUTs_KMT5B	DIV21_iGLUTs_ARID1B	0.810672	0
DIV21_iGLUTs_KMT5B	DIV21_iGLUTs_ASH1L	0.783046	0
DIV21_iGLUTs_KMT5B	DIV21_iGLUTs_ASXL3	0.696342	0
DIV21_iGLUTs_KMT5B	DIV21_iGLUTs_BCL11A	0.783716	0
DIV21_iGLUTs_KMT5B	DIV21_iGLUTs_CHD2	0.746871	0
DIV21_iGLUTs_KMT5B	DIV21_iGLUTs_CHD8	0.794893	0
DIV21_iGLUTs_KMT5B	DIV21_iGLUTs_CREBBP	0.790757	0
DIV21_iGLUTs_KMT5B	DIV21_iGLUTs_KDM5B	0.792066	0
DIV21_iGLUTs_KMT5B	DIV21_iGLUTs_KDM6B	0.78524	0
DIV21_iGLUTs_KMT5B	DIV21_iGLUTs_KMT2C	0.763574	0
DIV21_iGLUTs_KMT5B	DIV21_iGLUTs_MBD5	0.754319	0
DIV21_iGLUTs_KMT5B	DIV21_iGLUTs_MED13L	0.724868	0
DIV21_iGLUTs_KMT5B	DIV21_iGLUTs_NRXN1	0.821944	0
DIV21_iGLUTs_KMT5B	DIV21_iGLUTs_PHF12	0.790318	0
DIV21_iGLUTs_KMT5B	DIV21_iGLUTs_PHF21A	0.740948	0
DIV21_iGLUTs_KMT5B	DIV21_iGLUTs_SETD5	0.814567	0
DIV21_iGLUTs_KMT5B	DIV21_iGLUTs_SIN3A	0.797121	0
DIV21_iGLUTs_KMT5B	DIV21_iGLUTs_SKI	0.781106	0
DIV21_iGLUTs_KMT5B	DIV21_iGLUTs_SMARCC2	0.768598	0
DIV21_iGLUTs_KMT5B	DIV21_iGLUTs_WAC	0.807696	0
DIV21_iGLUTs_KMT5B	DIV7_iGLUTs_ARID1B	-0.0639807	1.06045e-15
DIV21_iGLUTs_KMT5B	DIV7_iGLUTs_ASH1L	-0.0533484	1.66617e-10
DIV21_iGLUTs_KMT5B	DIV7_iGLUTs_CHD2	-0.104273	5.31695e-44
DIV21_iGLUTs_KMT5B	DIV7_iGLUTs_CHD8	0.0660796	7.72989e-17
DIV21_iGLUTs_KMT5B	DIV7_iGLUTs_DPYSL2	-0.159894	6.38587e-106
DIV21_iGLUTs_KMT5B	DIV7_iGLUTs_FOXP2	-0.0148897	1
DIV21_iGLUTs_KMT5B	DIV7_iGLUTs_KMT5B	-0.0328742	0.00396184
DIV21_iGLUTs_KMT5B	DIV7_iGLUTs_MED13L	-0.106671	4.06638e-46
DIV21_iGLUTs_KMT5B	DIV7_iGLUTs_NRXN1	-0.0429525	2.50626e-06
DIV21_iGLUTs_KMT5B	DIV7_iGLUTs_PHF21A	-0.0730302	7.13328e-21
DIV21_iGLUTs_KMT5B	DIV7_iGLUTs_SETD5	-0.00646299	1
DIV21_iGLUTs_KMT5B	DIV7_iGLUTs_SIN3A	-0.136346	2.04523e-76
DIV21_iGLUTs_KMT5B	DIV7_iGLUTs_SMARCC2	0.032823	0.00409085
DIV21_iGLUTs_KMT5B	DIV7_iGLUTs_WAC	-0.0961687	3.28686e-37
DIV21_iGLUTs_KMT5B	iGABAs_ARID1B	-0.138058	2.13519e-78
DIV21_iGLUTs_KMT5B	iGABAs_ASH1L	0.043129	2.16805e-06
DIV21_iGLUTs_KMT5B	iGABAs_ASXL3	0.00698391	1
DIV21_iGLUTs_KMT5B	iGABAs_BCL11A	-0.0721709	2.36204e-20
DIV21_iGLUTs_KMT5B	iGABAs_CHD2	0.0347568	0.00116677
DIV21_iGLUTs_KMT5B	iGABAs_CHD8	0.0459362	1.93571e-07
DIV21_iGLUTs_KMT5B	iGABAs_CREBBP	-0.0989486	1.77534e-39
DIV21_iGLUTs_KMT5B	iGABAs_KDM5B	-0.0414378	8.61268e-06
DIV21_iGLUTs_KMT5B	iGABAs_KDM6B	-0.015466	1
DIV21_iGLUTs_KMT5B	iGABAs_KMT2C	-0.0127834	1
DIV21_iGLUTs_KMT5B	iGABAs_KMT5B	-0.0161121	1
DIV21_iGLUTs_KMT5B	iGABAs_MBD5	-0.0104697	1
DIV21_iGLUTs_KMT5B	iGABAs_MED13L	-0.0107444	1
DIV21_iGLUTs_KMT5B	iGABAs_NRXN1	0.0220702	1
DIV21_iGLUTs_KMT5B	iGABAs_PHF12	0.00500647	1
DIV21_iGLUTs_KMT5B	iGABAs_PHF21A	0.0375201	0.000171242
DIV21_iGLUTs_KMT5B	iGABAs_SETD5	-0.0883533	3.44041e-31
DIV21_iGLUTs_KMT5B	iGABAs_SIN3A	0.0334257	0.00279066
DIV21_iGLUTs_KMT5B	iGABAs_SKI	0.0201779	1
DIV21_iGLUTs_KMT5B	iGABAs_SMARCC2	-0.00253511	1
DIV21_iGLUTs_KMT5B	iGABAs_WAC	-0.0331514	0.00332188
DIV21_iGLUTs_KMT5B	SNaPs_ARID1B	0.046488	1.19392e-07
DIV21_iGLUTs_KMT5B	SNaPs_ASH1L	-0.104038	8.52117e-44
DIV21_iGLUTs_KMT5B	SNaPs_ASXL3	-0.091466	1.58153e-33
DIV21_iGLUTs_KMT5B	SNaPs_BCL11A	-0.0402716	2.1741e-05
DIV21_iGLUTs_KMT5B	SNaPs_CHD2	-0.104402	4.10968e-44
DIV21_iGLUTs_KMT5B	SNaPs_FOXP2	-0.0943049	9.96018e-36
DIV21_iGLUTs_KMT5B	SNaPs_KDM5B	-0.0891659	8.56048e-32
DIV21_iGLUTs_KMT5B	SNaPs_MBD5	-0.0285237	0.0516601
DIV21_iGLUTs_KMT5B	SNaPs_MED13L	-0.0499081	5.03594e-09
DIV21_iGLUTs_KMT5B	SNaPs_NRXN1	-0.0684257	3.73348e-18
DIV21_iGLUTs_KMT5B	SNaPs_PHF12	-0.0298138	0.0250294
DIV21_iGLUTs_KMT5B	SNaPs_PHF21A	-0.058137	1.00215e-12
DIV21_iGLUTs_KMT5B	SNaPs_SETD5	-0.0998539	3.14188e-40
DIV21_iGLUTs_KMT5B	SNaPs_SIN3A	-0.0937559	2.68505e-35
DIV21_iGLUTs_KMT5B	SNaPs_SKI	0.0462276	1.50024e-07
DIV21_iGLUTs_KMT5B	SNaPs_SMARCC2	-0.0387484	6.96928e-05
DIV21_iGLUTs_MBD5	DIV21_iGLUTs_ARID1B	0.700411	0
DIV21_iGLUTs_MBD5	DIV21_iGLUTs_ASH1L	0.760416	0
DIV21_iGLUTs_MBD5	DIV21_iGLUTs_ASXL3	0.738337	0
DIV21_iGLUTs_MBD5	DIV21_iGLUTs_BCL11A	0.779237	0
DIV21_iGLUTs_MBD5	DIV21_iGLUTs_CHD2	0.776464	0
DIV21_iGLUTs_MBD5	DIV21_iGLUTs_CHD8	0.773281	0
DIV21_iGLUTs_MBD5	DIV21_iGLUTs_CREBBP	0.790057	0
DIV21_iGLUTs_MBD5	DIV21_iGLUTs_KDM5B	0.784129	0
DIV21_iGLUTs_MBD5	DIV21_iGLUTs_KDM6B	0.764122	0
DIV21_iGLUTs_MBD5	DIV21_iGLUTs_KMT2C	0.76963	0
DIV21_iGLUTs_MBD5	DIV21_iGLUTs_KMT5B	0.754319	0
DIV21_iGLUTs_MBD5	DIV21_iGLUTs_MED13L	0.755265	0
DIV21_iGLUTs_MBD5	DIV21_iGLUTs_NRXN1	0.772376	0
DIV21_iGLUTs_MBD5	DIV21_iGLUTs_PHF12	0.782635	0
DIV21_iGLUTs_MBD5	DIV21_iGLUTs_PHF21A	0.768771	0
DIV21_iGLUTs_MBD5	DIV21_iGLUTs_SETD5	0.747804	0
DIV21_iGLUTs_MBD5	DIV21_iGLUTs_SIN3A	0.787598	0
DIV21_iGLUTs_MBD5	DIV21_iGLUTs_SKI	0.783643	0
DIV21_iGLUTs_MBD5	DIV21_iGLUTs_SMARCC2	0.722915	0
DIV21_iGLUTs_MBD5	DIV21_iGLUTs_WAC	0.763556	0
DIV21_iGLUTs_MBD5	DIV7_iGLUTs_ARID1B	-0.123882	9.16434e-63
DIV21_iGLUTs_MBD5	DIV7_iGLUTs_ASH1L	-0.105417	5.28513e-45
DIV21_iGLUTs_MBD5	DIV7_iGLUTs_CHD2	-0.177	1.93964e-130
DIV21_iGLUTs_MBD5	DIV7_iGLUTs_CHD8	0.126118	4.08171e-65
DIV21_iGLUTs_MBD5	DIV7_iGLUTs_DPYSL2	-0.269617	7.89636627377148e-311
DIV21_iGLUTs_MBD5	DIV7_iGLUTs_FOXP2	-0.044383	7.51527e-07
DIV21_iGLUTs_MBD5	DIV7_iGLUTs_KMT5B	-0.0622095	9.05826e-15
DIV21_iGLUTs_MBD5	DIV7_iGLUTs_MED13L	-0.19042	1.55067e-151
DIV21_iGLUTs_MBD5	DIV7_iGLUTs_NRXN1	-0.0923443	3.36192e-34
DIV21_iGLUTs_MBD5	DIV7_iGLUTs_PHF21A	-0.10795	2.88911e-47
DIV21_iGLUTs_MBD5	DIV7_iGLUTs_SETD5	-0.0305302	0.0165613
DIV21_iGLUTs_MBD5	DIV7_iGLUTs_SIN3A	-0.256305	9.55171e-280
DIV21_iGLUTs_MBD5	DIV7_iGLUTs_SMARCC2	0.0385826	7.88605e-05
DIV21_iGLUTs_MBD5	DIV7_iGLUTs_WAC	-0.182926	1.49602e-139
DIV21_iGLUTs_MBD5	iGABAs_ARID1B	-0.279446	0
DIV21_iGLUTs_MBD5	iGABAs_ASH1L	0.0962006	3.10001e-37
DIV21_iGLUTs_MBD5	iGABAs_ASXL3	-0.0124119	1
DIV21_iGLUTs_MBD5	iGABAs_BCL11A	-0.120139	6.29643e-59
DIV21_iGLUTs_MBD5	iGABAs_CHD2	0.0645153	5.48427e-16
DIV21_iGLUTs_MBD5	iGABAs_CHD8	0.0941474	1.32424e-35
DIV21_iGLUTs_MBD5	iGABAs_CREBBP	-0.191056	1.41094e-152
DIV21_iGLUTs_MBD5	iGABAs_KDM5B	-0.0592902	2.73855e-13
DIV21_iGLUTs_MBD5	iGABAs_KDM6B	-0.0240615	0.487081
DIV21_iGLUTs_MBD5	iGABAs_KMT2C	0.00337457	1
DIV21_iGLUTs_MBD5	iGABAs_KMT5B	0.0170924	1
DIV21_iGLUTs_MBD5	iGABAs_MBD5	-0.0103474	1
DIV21_iGLUTs_MBD5	iGABAs_MED13L	-0.00888825	1
DIV21_iGLUTs_MBD5	iGABAs_NRXN1	0.0283509	0.0565761
DIV21_iGLUTs_MBD5	iGABAs_PHF12	0.0170895	1
DIV21_iGLUTs_MBD5	iGABAs_PHF21A	0.0609775	3.90273e-14
DIV21_iGLUTs_MBD5	iGABAs_SETD5	-0.170286	1.6832e-120
DIV21_iGLUTs_MBD5	iGABAs_SIN3A	0.0805086	1.15908e-25
DIV21_iGLUTs_MBD5	iGABAs_SKI	0.0737208	2.69618e-21
DIV21_iGLUTs_MBD5	iGABAs_SMARCC2	-0.0010112	1
DIV21_iGLUTs_MBD5	iGABAs_WAC	-0.0378299	0.000136954
DIV21_iGLUTs_MBD5	SNaPs_ARID1B	0.056072	9.52033e-12
DIV21_iGLUTs_MBD5	SNaPs_ASH1L	-0.176442	1.34583e-129
DIV21_iGLUTs_MBD5	SNaPs_ASXL3	-0.187282	1.86407e-146
DIV21_iGLUTs_MBD5	SNaPs_BCL11A	-0.0364568	0.000366655
DIV21_iGLUTs_MBD5	SNaPs_CHD2	-0.135598	1.47247e-75
DIV21_iGLUTs_MBD5	SNaPs_FOXP2	-0.207559	6.69017e-181
DIV21_iGLUTs_MBD5	SNaPs_KDM5B	-0.174926	2.51998e-127
DIV21_iGLUTs_MBD5	SNaPs_MBD5	-0.0611759	3.09296e-14
DIV21_iGLUTs_MBD5	SNaPs_MED13L	-0.0443748	7.55067e-07
DIV21_iGLUTs_MBD5	SNaPs_NRXN1	-0.1153	3.8216e-54
DIV21_iGLUTs_MBD5	SNaPs_PHF12	-0.0368312	0.000281914
DIV21_iGLUTs_MBD5	SNaPs_PHF21A	-0.129869	3.72765e-69
DIV21_iGLUTs_MBD5	SNaPs_SETD5	-0.197494	2.52007e-163
DIV21_iGLUTs_MBD5	SNaPs_SIN3A	-0.180257	2.07673e-135
DIV21_iGLUTs_MBD5	SNaPs_SKI	0.0843989	2.43547e-28
DIV21_iGLUTs_MBD5	SNaPs_SMARCC2	-0.0567929	4.38113e-12
DIV21_iGLUTs_MED13L	DIV21_iGLUTs_ARID1B	0.665881	0
DIV21_iGLUTs_MED13L	DIV21_iGLUTs_ASH1L	0.74624	0
DIV21_iGLUTs_MED13L	DIV21_iGLUTs_ASXL3	0.717285	0
DIV21_iGLUTs_MED13L	DIV21_iGLUTs_BCL11A	0.756756	0
DIV21_iGLUTs_MED13L	DIV21_iGLUTs_CHD2	0.746925	0
DIV21_iGLUTs_MED13L	DIV21_iGLUTs_CHD8	0.744389	0
DIV21_iGLUTs_MED13L	DIV21_iGLUTs_CREBBP	0.758078	0
DIV21_iGLUTs_MED13L	DIV21_iGLUTs_KDM5B	0.749926	0
DIV21_iGLUTs_MED13L	DIV21_iGLUTs_KDM6B	0.732692	0
DIV21_iGLUTs_MED13L	DIV21_iGLUTs_KMT2C	0.744997	0
DIV21_iGLUTs_MED13L	DIV21_iGLUTs_KMT5B	0.724868	0
DIV21_iGLUTs_MED13L	DIV21_iGLUTs_MBD5	0.755265	0
DIV21_iGLUTs_MED13L	DIV21_iGLUTs_NRXN1	0.734688	0
DIV21_iGLUTs_MED13L	DIV21_iGLUTs_PHF12	0.745847	0
DIV21_iGLUTs_MED13L	DIV21_iGLUTs_PHF21A	0.747718	0
DIV21_iGLUTs_MED13L	DIV21_iGLUTs_SETD5	0.719222	0
DIV21_iGLUTs_MED13L	DIV21_iGLUTs_SIN3A	0.74972	0
DIV21_iGLUTs_MED13L	DIV21_iGLUTs_SKI	0.75478	0
DIV21_iGLUTs_MED13L	DIV21_iGLUTs_SMARCC2	0.71531	0
DIV21_iGLUTs_MED13L	DIV21_iGLUTs_WAC	0.742124	0
DIV21_iGLUTs_MED13L	DIV7_iGLUTs_ARID1B	-0.117327	4.01009e-56
DIV21_iGLUTs_MED13L	DIV7_iGLUTs_ASH1L	-0.0995797	5.31098e-40
DIV21_iGLUTs_MED13L	DIV7_iGLUTs_CHD2	-0.164329	5.01235e-112
DIV21_iGLUTs_MED13L	DIV7_iGLUTs_CHD8	0.116067	6.86857e-55
DIV21_iGLUTs_MED13L	DIV7_iGLUTs_DPYSL2	-0.250372	1.80478e-266
DIV21_iGLUTs_MED13L	DIV7_iGLUTs_FOXP2	-0.0455782	2.65862e-07
DIV21_iGLUTs_MED13L	DIV7_iGLUTs_KMT5B	-0.0564496	6.33931e-12
DIV21_iGLUTs_MED13L	DIV7_iGLUTs_MED13L	-0.174808	3.7776e-127
DIV21_iGLUTs_MED13L	DIV7_iGLUTs_NRXN1	-0.0816324	2.01157e-26
DIV21_iGLUTs_MED13L	DIV7_iGLUTs_PHF21A	-0.0959037	5.35629e-37
DIV21_iGLUTs_MED13L	DIV7_iGLUTs_SETD5	-0.0301915	0.0201308
DIV21_iGLUTs_MED13L	DIV7_iGLUTs_SIN3A	-0.236289	2.335e-236
DIV21_iGLUTs_MED13L	DIV7_iGLUTs_SMARCC2	0.0399642	2.74867e-05
DIV21_iGLUTs_MED13L	DIV7_iGLUTs_WAC	-0.169427	2.93747e-119
DIV21_iGLUTs_MED13L	iGABAs_ARID1B	-0.262638	2.62345e-294
DIV21_iGLUTs_MED13L	iGABAs_ASH1L	0.0906603	6.45926e-33
DIV21_iGLUTs_MED13L	iGABAs_ASXL3	-0.00465479	1
DIV21_iGLUTs_MED13L	iGABAs_BCL11A	-0.108608	7.32341e-48
DIV21_iGLUTs_MED13L	iGABAs_CHD2	0.0633126	2.39942e-15
DIV21_iGLUTs_MED13L	iGABAs_CHD8	0.0856226	3.29652e-29
DIV21_iGLUTs_MED13L	iGABAs_CREBBP	-0.174871	3.04347e-127
DIV21_iGLUTs_MED13L	iGABAs_KDM5B	-0.0589651	3.96152e-13
DIV21_iGLUTs_MED13L	iGABAs_KDM6B	-0.0164384	1
DIV21_iGLUTs_MED13L	iGABAs_KMT2C	0.00657624	1
DIV21_iGLUTs_MED13L	iGABAs_KMT5B	0.0179814	1
DIV21_iGLUTs_MED13L	iGABAs_MBD5	-0.00867503	1
DIV21_iGLUTs_MED13L	iGABAs_MED13L	-0.00771434	1
DIV21_iGLUTs_MED13L	iGABAs_NRXN1	0.0249908	0.312733
DIV21_iGLUTs_MED13L	iGABAs_PHF12	0.0302629	0.0193084
DIV21_iGLUTs_MED13L	iGABAs_PHF21A	0.0675313	1.19749e-17
DIV21_iGLUTs_MED13L	iGABAs_SETD5	-0.156274	4.55522e-101
DIV21_iGLUTs_MED13L	iGABAs_SIN3A	0.0820321	1.07194e-26
DIV21_iGLUTs_MED13L	iGABAs_SKI	0.0701422	3.79547e-19
DIV21_iGLUTs_MED13L	iGABAs_SMARCC2	0.00225356	1
DIV21_iGLUTs_MED13L	iGABAs_WAC	-0.0306346	0.0155601
DIV21_iGLUTs_MED13L	SNaPs_ARID1B	0.0473748	5.36629e-08
DIV21_iGLUTs_MED13L	SNaPs_ASH1L	-0.167747	7.5396e-117
DIV21_iGLUTs_MED13L	SNaPs_ASXL3	-0.184497	5.07513e-142
DIV21_iGLUTs_MED13L	SNaPs_BCL11A	-0.0184989	1
DIV21_iGLUTs_MED13L	SNaPs_CHD2	-0.133081	1.04085e-72
DIV21_iGLUTs_MED13L	SNaPs_FOXP2	-0.203602	7.03621e-174
DIV21_iGLUTs_MED13L	SNaPs_KDM5B	-0.171554	2.39955e-122
DIV21_iGLUTs_MED13L	SNaPs_MBD5	-0.0534781	1.4612e-10
DIV21_iGLUTs_MED13L	SNaPs_MED13L	-0.0279608	0.0691121
DIV21_iGLUTs_MED13L	SNaPs_NRXN1	-0.102	4.84371e-42
DIV21_iGLUTs_MED13L	SNaPs_PHF12	-0.0216624	1
DIV21_iGLUTs_MED13L	SNaPs_PHF21A	-0.129754	4.98164e-69
DIV21_iGLUTs_MED13L	SNaPs_SETD5	-0.189522	4.50273e-150
DIV21_iGLUTs_MED13L	SNaPs_SIN3A	-0.174767	4.34222e-127
DIV21_iGLUTs_MED13L	SNaPs_SKI	0.0859359	1.96577e-29
DIV21_iGLUTs_MED13L	SNaPs_SMARCC2	-0.0465586	1.12117e-07
DIV21_iGLUTs_NRXN1	DIV21_iGLUTs_ARID1B	0.822769	0
DIV21_iGLUTs_NRXN1	DIV21_iGLUTs_ASH1L	0.782125	0
DIV21_iGLUTs_NRXN1	DIV21_iGLUTs_ASXL3	0.70814	0
DIV21_iGLUTs_NRXN1	DIV21_iGLUTs_BCL11A	0.793641	0
DIV21_iGLUTs_NRXN1	DIV21_iGLUTs_CHD2	0.761029	0
DIV21_iGLUTs_NRXN1	DIV21_iGLUTs_CHD8	0.782915	0
DIV21_iGLUTs_NRXN1	DIV21_iGLUTs_CREBBP	0.804106	0
DIV21_iGLUTs_NRXN1	DIV21_iGLUTs_KDM5B	0.804368	0
DIV21_iGLUTs_NRXN1	DIV21_iGLUTs_KDM6B	0.772526	0
DIV21_iGLUTs_NRXN1	DIV21_iGLUTs_KMT2C	0.775883	0
DIV21_iGLUTs_NRXN1	DIV21_iGLUTs_KMT5B	0.821944	0
DIV21_iGLUTs_NRXN1	DIV21_iGLUTs_MBD5	0.772376	0
DIV21_iGLUTs_NRXN1	DIV21_iGLUTs_MED13L	0.734688	0
DIV21_iGLUTs_NRXN1	DIV21_iGLUTs_PHF12	0.793033	0
DIV21_iGLUTs_NRXN1	DIV21_iGLUTs_PHF21A	0.751609	0
DIV21_iGLUTs_NRXN1	DIV21_iGLUTs_SETD5	0.812945	0
DIV21_iGLUTs_NRXN1	DIV21_iGLUTs_SIN3A	0.806124	0
DIV21_iGLUTs_NRXN1	DIV21_iGLUTs_SKI	0.791927	0
DIV21_iGLUTs_NRXN1	DIV21_iGLUTs_SMARCC2	0.746061	0
DIV21_iGLUTs_NRXN1	DIV21_iGLUTs_WAC	0.80092	0
DIV21_iGLUTs_NRXN1	DIV7_iGLUTs_ARID1B	-0.0569357	3.76263e-12
DIV21_iGLUTs_NRXN1	DIV7_iGLUTs_ASH1L	-0.0574009	2.26568e-12
DIV21_iGLUTs_NRXN1	DIV7_iGLUTs_CHD2	-0.100783	5.219e-41
DIV21_iGLUTs_NRXN1	DIV7_iGLUTs_CHD8	0.0560733	9.51686e-12
DIV21_iGLUTs_NRXN1	DIV7_iGLUTs_DPYSL2	-0.145285	4.81383e-87
DIV21_iGLUTs_NRXN1	DIV7_iGLUTs_FOXP2	-0.0230231	0.780397
DIV21_iGLUTs_NRXN1	DIV7_iGLUTs_KMT5B	-0.0318747	0.00732787
DIV21_iGLUTs_NRXN1	DIV7_iGLUTs_MED13L	-0.1017	8.71209e-42
DIV21_iGLUTs_NRXN1	DIV7_iGLUTs_NRXN1	-0.042395	3.97347e-06
DIV21_iGLUTs_NRXN1	DIV7_iGLUTs_PHF21A	-0.0741974	1.36769e-21
DIV21_iGLUTs_NRXN1	DIV7_iGLUTs_SETD5	-0.0155252	1
DIV21_iGLUTs_NRXN1	DIV7_iGLUTs_SIN3A	-0.128948	3.75194e-68
DIV21_iGLUTs_NRXN1	DIV7_iGLUTs_SMARCC2	0.0315342	0.0090349
DIV21_iGLUTs_NRXN1	DIV7_iGLUTs_WAC	-0.0929463	1.14845e-34
DIV21_iGLUTs_NRXN1	iGABAs_ARID1B	-0.126134	3.92788e-65
DIV21_iGLUTs_NRXN1	iGABAs_ASH1L	0.0379073	0.000129606
DIV21_iGLUTs_NRXN1	iGABAs_ASXL3	0.00305076	1
DIV21_iGLUTs_NRXN1	iGABAs_BCL11A	-0.0652927	2.08357e-16
DIV21_iGLUTs_NRXN1	iGABAs_CHD2	0.0349371	0.00103459
DIV21_iGLUTs_NRXN1	iGABAs_CHD8	0.0466427	1.03991e-07
DIV21_iGLUTs_NRXN1	iGABAs_CREBBP	-0.0916232	1.20173e-33
DIV21_iGLUTs_NRXN1	iGABAs_KDM5B	-0.0342753	0.0016107
DIV21_iGLUTs_NRXN1	iGABAs_KDM6B	-0.0134115	1
DIV21_iGLUTs_NRXN1	iGABAs_KMT2C	-0.0144906	1
DIV21_iGLUTs_NRXN1	iGABAs_KMT5B	-0.00686176	1
DIV21_iGLUTs_NRXN1	iGABAs_MBD5	-0.0104211	1
DIV21_iGLUTs_NRXN1	iGABAs_MED13L	-0.00702855	1
DIV21_iGLUTs_NRXN1	iGABAs_NRXN1	0.020408	1
DIV21_iGLUTs_NRXN1	iGABAs_PHF12	0.00183235	1
DIV21_iGLUTs_NRXN1	iGABAs_PHF21A	0.0222164	1
DIV21_iGLUTs_NRXN1	iGABAs_SETD5	-0.0869558	3.61019e-30
DIV21_iGLUTs_NRXN1	iGABAs_SIN3A	0.0321585	0.0061782
DIV21_iGLUTs_NRXN1	iGABAs_SKI	0.0235166	0.62409
DIV21_iGLUTs_NRXN1	iGABAs_SMARCC2	-0.00395505	1
DIV21_iGLUTs_NRXN1	iGABAs_WAC	-0.0297859	0.0254113
DIV21_iGLUTs_NRXN1	SNaPs_ARID1B	0.037952	0.000125842
DIV21_iGLUTs_NRXN1	SNaPs_ASH1L	-0.0935244	4.07341e-35
DIV21_iGLUTs_NRXN1	SNaPs_ASXL3	-0.0881576	4.79334e-31
DIV21_iGLUTs_NRXN1	SNaPs_BCL11A	-0.0327831	0.00419243
DIV21_iGLUTs_NRXN1	SNaPs_CHD2	-0.0880936	5.34052e-31
DIV21_iGLUTs_NRXN1	SNaPs_FOXP2	-0.0943897	8.54112e-36
DIV21_iGLUTs_NRXN1	SNaPs_KDM5B	-0.0853798	4.91254e-29
DIV21_iGLUTs_NRXN1	SNaPs_MBD5	-0.0411773	1.06093e-05
DIV21_iGLUTs_NRXN1	SNaPs_MED13L	-0.0400515	2.5764e-05
DIV21_iGLUTs_NRXN1	SNaPs_NRXN1	-0.0567559	4.54901e-12
DIV21_iGLUTs_NRXN1	SNaPs_PHF12	-0.0243362	0.426545
DIV21_iGLUTs_NRXN1	SNaPs_PHF21A	-0.0615131	2.07455e-14
DIV21_iGLUTs_NRXN1	SNaPs_SETD5	-0.0914947	1.50443e-33
DIV21_iGLUTs_NRXN1	SNaPs_SIN3A	-0.0879112	7.26816e-31
DIV21_iGLUTs_NRXN1	SNaPs_SKI	0.0363396	0.000396223
DIV21_iGLUTs_NRXN1	SNaPs_SMARCC2	-0.0264421	0.150472
DIV21_iGLUTs_PHF12	DIV21_iGLUTs_ARID1B	0.741588	0
DIV21_iGLUTs_PHF12	DIV21_iGLUTs_ASH1L	0.776865	0
DIV21_iGLUTs_PHF12	DIV21_iGLUTs_ASXL3	0.737796	0
DIV21_iGLUTs_PHF12	DIV21_iGLUTs_BCL11A	0.796869	0
DIV21_iGLUTs_PHF12	DIV21_iGLUTs_CHD2	0.783202	0
DIV21_iGLUTs_PHF12	DIV21_iGLUTs_CHD8	0.796868	0
DIV21_iGLUTs_PHF12	DIV21_iGLUTs_CREBBP	0.798374	0
DIV21_iGLUTs_PHF12	DIV21_iGLUTs_KDM5B	0.809125	0
DIV21_iGLUTs_PHF12	DIV21_iGLUTs_KDM6B	0.782993	0
DIV21_iGLUTs_PHF12	DIV21_iGLUTs_KMT2C	0.79356	0
DIV21_iGLUTs_PHF12	DIV21_iGLUTs_KMT5B	0.790318	0
DIV21_iGLUTs_PHF12	DIV21_iGLUTs_MBD5	0.782635	0
DIV21_iGLUTs_PHF12	DIV21_iGLUTs_MED13L	0.745847	0
DIV21_iGLUTs_PHF12	DIV21_iGLUTs_NRXN1	0.793033	0
DIV21_iGLUTs_PHF12	DIV21_iGLUTs_PHF21A	0.780055	0
DIV21_iGLUTs_PHF12	DIV21_iGLUTs_SETD5	0.797074	0
DIV21_iGLUTs_PHF12	DIV21_iGLUTs_SIN3A	0.807914	0
DIV21_iGLUTs_PHF12	DIV21_iGLUTs_SKI	0.801556	0
DIV21_iGLUTs_PHF12	DIV21_iGLUTs_SMARCC2	0.758075	0
DIV21_iGLUTs_PHF12	DIV21_iGLUTs_WAC	0.806844	0
DIV21_iGLUTs_PHF12	DIV7_iGLUTs_ARID1B	-0.11	3.87962e-49
DIV21_iGLUTs_PHF12	DIV7_iGLUTs_ASH1L	-0.0908138	4.94479e-33
DIV21_iGLUTs_PHF12	DIV7_iGLUTs_CHD2	-0.158135	1.50845e-103
DIV21_iGLUTs_PHF12	DIV7_iGLUTs_CHD8	0.108708	5.94461e-48
DIV21_iGLUTs_PHF12	DIV7_iGLUTs_DPYSL2	-0.239922	6.13655e-244
DIV21_iGLUTs_PHF12	DIV7_iGLUTs_FOXP2	-0.0323972	0.00533033
DIV21_iGLUTs_PHF12	DIV7_iGLUTs_KMT5B	-0.0516681	9.07661e-10
DIV21_iGLUTs_PHF12	DIV7_iGLUTs_MED13L	-0.16635	7.25676e-115
DIV21_iGLUTs_PHF12	DIV7_iGLUTs_NRXN1	-0.0874442	1.59382e-30
DIV21_iGLUTs_PHF12	DIV7_iGLUTs_PHF21A	-0.090407	1.00401e-32
DIV21_iGLUTs_PHF12	DIV7_iGLUTs_SETD5	-0.0163112	1
DIV21_iGLUTs_PHF12	DIV7_iGLUTs_SIN3A	-0.226857	2.80073e-217
DIV21_iGLUTs_PHF12	DIV7_iGLUTs_SMARCC2	0.0230433	0.775915
DIV21_iGLUTs_PHF12	DIV7_iGLUTs_WAC	-0.163068	2.84643e-110
DIV21_iGLUTs_PHF12	iGABAs_ARID1B	-0.229414	2.30118e-222
DIV21_iGLUTs_PHF12	iGABAs_ASH1L	0.088016	6.08825e-31
DIV21_iGLUTs_PHF12	iGABAs_ASXL3	0.00405572	1
DIV21_iGLUTs_PHF12	iGABAs_BCL11A	-0.0915396	1.39101e-33
DIV21_iGLUTs_PHF12	iGABAs_CHD2	0.0696653	7.19929e-19
DIV21_iGLUTs_PHF12	iGABAs_CHD8	0.0934452	4.69573e-35
DIV21_iGLUTs_PHF12	iGABAs_CREBBP	-0.154566	8.09107e-99
DIV21_iGLUTs_PHF12	iGABAs_KDM5B	-0.0483471	2.20004e-08
DIV21_iGLUTs_PHF12	iGABAs_KDM6B	-0.0036497	1
DIV21_iGLUTs_PHF12	iGABAs_KMT2C	0.00953321	1
DIV21_iGLUTs_PHF12	iGABAs_KMT5B	0.016963	1
DIV21_iGLUTs_PHF12	iGABAs_MBD5	-0.00619788	1
DIV21_iGLUTs_PHF12	iGABAs_MED13L	-0.00281151	1
DIV21_iGLUTs_PHF12	iGABAs_NRXN1	0.0352819	0.000819775
DIV21_iGLUTs_PHF12	iGABAs_PHF12	0.022009	1
DIV21_iGLUTs_PHF12	iGABAs_PHF21A	0.065837	1.0492e-16
DIV21_iGLUTs_PHF12	iGABAs_SETD5	-0.140344	4.39648e-81
DIV21_iGLUTs_PHF12	iGABAs_SIN3A	0.0732478	5.2649e-21
DIV21_iGLUTs_PHF12	iGABAs_SKI	0.0637048	1.48794e-15
DIV21_iGLUTs_PHF12	iGABAs_SMARCC2	0.00119447	1
DIV21_iGLUTs_PHF12	iGABAs_WAC	-0.0270518	0.110958
DIV21_iGLUTs_PHF12	SNaPs_ARID1B	0.0624975	6.43126e-15
DIV21_iGLUTs_PHF12	SNaPs_ASH1L	-0.152142	1.13797e-95
DIV21_iGLUTs_PHF12	SNaPs_ASXL3	-0.160803	3.70052e-107
DIV21_iGLUTs_PHF12	SNaPs_BCL11A	-0.0279078	0.0710917
DIV21_iGLUTs_PHF12	SNaPs_CHD2	-0.1216	2.06966e-60
DIV21_iGLUTs_PHF12	SNaPs_FOXP2	-0.178094	4.25318e-132
DIV21_iGLUTs_PHF12	SNaPs_KDM5B	-0.156242	5.03308e-101
DIV21_iGLUTs_PHF12	SNaPs_MBD5	-0.0421123	4.98313e-06
DIV21_iGLUTs_PHF12	SNaPs_MED13L	-0.0288431	0.0434426
DIV21_iGLUTs_PHF12	SNaPs_NRXN1	-0.0963354	2.41687e-37
DIV21_iGLUTs_PHF12	SNaPs_PHF12	-0.0276979	0.0789192
DIV21_iGLUTs_PHF12	SNaPs_PHF21A	-0.107941	2.9403e-47
DIV21_iGLUTs_PHF12	SNaPs_SETD5	-0.165299	2.1989e-113
DIV21_iGLUTs_PHF12	SNaPs_SIN3A	-0.154749	4.65307e-99
DIV21_iGLUTs_PHF12	SNaPs_SKI	0.0936847	3.05159e-35
DIV21_iGLUTs_PHF12	SNaPs_SMARCC2	-0.0508543	2.01736e-09
DIV21_iGLUTs_PHF21A	DIV21_iGLUTs_ARID1B	0.678702	0
DIV21_iGLUTs_PHF21A	DIV21_iGLUTs_ASH1L	0.765058	0
DIV21_iGLUTs_PHF21A	DIV21_iGLUTs_ASXL3	0.730411	0
DIV21_iGLUTs_PHF21A	DIV21_iGLUTs_BCL11A	0.778849	0
DIV21_iGLUTs_PHF21A	DIV21_iGLUTs_CHD2	0.775079	0
DIV21_iGLUTs_PHF21A	DIV21_iGLUTs_CHD8	0.767451	0
DIV21_iGLUTs_PHF21A	DIV21_iGLUTs_CREBBP	0.779408	0
DIV21_iGLUTs_PHF21A	DIV21_iGLUTs_KDM5B	0.778834	0
DIV21_iGLUTs_PHF21A	DIV21_iGLUTs_KDM6B	0.753086	0
DIV21_iGLUTs_PHF21A	DIV21_iGLUTs_KMT2C	0.771558	0
DIV21_iGLUTs_PHF21A	DIV21_iGLUTs_KMT5B	0.740948	0
DIV21_iGLUTs_PHF21A	DIV21_iGLUTs_MBD5	0.768771	0
DIV21_iGLUTs_PHF21A	DIV21_iGLUTs_MED13L	0.747718	0
DIV21_iGLUTs_PHF21A	DIV21_iGLUTs_NRXN1	0.751609	0
DIV21_iGLUTs_PHF21A	DIV21_iGLUTs_PHF12	0.780055	0
DIV21_iGLUTs_PHF21A	DIV21_iGLUTs_SETD5	0.748297	0
DIV21_iGLUTs_PHF21A	DIV21_iGLUTs_SIN3A	0.780314	0
DIV21_iGLUTs_PHF21A	DIV21_iGLUTs_SKI	0.779963	0
DIV21_iGLUTs_PHF21A	DIV21_iGLUTs_SMARCC2	0.736282	0
DIV21_iGLUTs_PHF21A	DIV21_iGLUTs_WAC	0.769176	0
DIV21_iGLUTs_PHF21A	DIV7_iGLUTs_ARID1B	-0.117403	3.37178e-56
DIV21_iGLUTs_PHF21A	DIV7_iGLUTs_ASH1L	-0.0989187	1.87836e-39
DIV21_iGLUTs_PHF21A	DIV7_iGLUTs_CHD2	-0.168891	1.73302e-118
DIV21_iGLUTs_PHF21A	DIV7_iGLUTs_CHD8	0.12764	9.69868e-67
DIV21_iGLUTs_PHF21A	DIV7_iGLUTs_DPYSL2	-0.263472	2.95199e-296
DIV21_iGLUTs_PHF21A	DIV7_iGLUTs_FOXP2	-0.0382894	9.78085e-05
DIV21_iGLUTs_PHF21A	DIV7_iGLUTs_KMT5B	-0.0532167	1.90525e-10
DIV21_iGLUTs_PHF21A	DIV7_iGLUTs_MED13L	-0.179047	1.49681e-133
DIV21_iGLUTs_PHF21A	DIV7_iGLUTs_NRXN1	-0.0899503	2.21381e-32
DIV21_iGLUTs_PHF21A	DIV7_iGLUTs_PHF21A	-0.094582	6.02777e-36
DIV21_iGLUTs_PHF21A	DIV7_iGLUTs_SETD5	-0.0194688	1
DIV21_iGLUTs_PHF21A	DIV7_iGLUTs_SIN3A	-0.248474	2.6878e-262
DIV21_iGLUTs_PHF21A	DIV7_iGLUTs_SMARCC2	0.0352351	0.000845792
DIV21_iGLUTs_PHF21A	DIV7_iGLUTs_WAC	-0.17422	2.83544e-126
DIV21_iGLUTs_PHF21A	iGABAs_ARID1B	-0.271673	8.60798321921187e-316
DIV21_iGLUTs_PHF21A	iGABAs_ASH1L	0.103207	4.47353e-43
DIV21_iGLUTs_PHF21A	iGABAs_ASXL3	0.00232268	1
DIV21_iGLUTs_PHF21A	iGABAs_BCL11A	-0.106405	7.02027e-46
DIV21_iGLUTs_PHF21A	iGABAs_CHD2	0.0789225	1.32054e-24
DIV21_iGLUTs_PHF21A	iGABAs_CHD8	0.107375	9.53007e-47
DIV21_iGLUTs_PHF21A	iGABAs_CREBBP	-0.177256	7.94678e-131
DIV21_iGLUTs_PHF21A	iGABAs_KDM5B	-0.0545197	4.95231e-11
DIV21_iGLUTs_PHF21A	iGABAs_KDM6B	-0.009348	1
DIV21_iGLUTs_PHF21A	iGABAs_KMT2C	0.024163	0.464071
DIV21_iGLUTs_PHF21A	iGABAs_KMT5B	0.0261414	0.17638
DIV21_iGLUTs_PHF21A	iGABAs_MBD5	-0.00343202	1
DIV21_iGLUTs_PHF21A	iGABAs_MED13L	-0.000637145	1
DIV21_iGLUTs_PHF21A	iGABAs_NRXN1	0.0360573	0.000479631
DIV21_iGLUTs_PHF21A	iGABAs_PHF12	0.0387942	6.73854e-05
DIV21_iGLUTs_PHF21A	iGABAs_PHF21A	0.0830941	1.99233e-27
DIV21_iGLUTs_PHF21A	iGABAs_SETD5	-0.158665	2.92542e-104
DIV21_iGLUTs_PHF21A	iGABAs_SIN3A	0.0861534	1.37448e-29
DIV21_iGLUTs_PHF21A	iGABAs_SKI	0.0876497	1.12909e-30
DIV21_iGLUTs_PHF21A	iGABAs_SMARCC2	0.00412325	1
DIV21_iGLUTs_PHF21A	iGABAs_WAC	-0.0277644	0.0762872
DIV21_iGLUTs_PHF21A	SNaPs_ARID1B	0.0516034	9.6746e-10
DIV21_iGLUTs_PHF21A	SNaPs_ASH1L	-0.180194	2.602e-135
DIV21_iGLUTs_PHF21A	SNaPs_ASXL3	-0.185966	2.37643e-144
DIV21_iGLUTs_PHF21A	SNaPs_BCL11A	-0.0301863	0.0201625
DIV21_iGLUTs_PHF21A	SNaPs_CHD2	-0.129038	2.99976e-68
DIV21_iGLUTs_PHF21A	SNaPs_FOXP2	-0.211042	3.31232e-187
DIV21_iGLUTs_PHF21A	SNaPs_KDM5B	-0.179306	5.99852e-134
DIV21_iGLUTs_PHF21A	SNaPs_MBD5	-0.0499985	4.61748e-09
DIV21_iGLUTs_PHF21A	SNaPs_MED13L	-0.0286036	0.049419
DIV21_iGLUTs_PHF21A	SNaPs_NRXN1	-0.117973	9.23204e-57
DIV21_iGLUTs_PHF21A	SNaPs_PHF12	-0.0271367	0.106092
DIV21_iGLUTs_PHF21A	SNaPs_PHF21A	-0.127659	9.26459e-67
DIV21_iGLUTs_PHF21A	SNaPs_SETD5	-0.192825	1.72065e-155
DIV21_iGLUTs_PHF21A	SNaPs_SIN3A	-0.180536	7.72882e-136
DIV21_iGLUTs_PHF21A	SNaPs_SKI	0.0897307	3.2344e-32
DIV21_iGLUTs_PHF21A	SNaPs_SMARCC2	-0.0603343	8.24714e-14
DIV21_iGLUTs_SETD5	DIV21_iGLUTs_ARID1B	0.801788	0
DIV21_iGLUTs_SETD5	DIV21_iGLUTs_ASH1L	0.794942	0
DIV21_iGLUTs_SETD5	DIV21_iGLUTs_ASXL3	0.69044	0
DIV21_iGLUTs_SETD5	DIV21_iGLUTs_BCL11A	0.796893	0
DIV21_iGLUTs_SETD5	DIV21_iGLUTs_CHD2	0.759006	0
DIV21_iGLUTs_SETD5	DIV21_iGLUTs_CHD8	0.782757	0
DIV21_iGLUTs_SETD5	DIV21_iGLUTs_CREBBP	0.786207	0
DIV21_iGLUTs_SETD5	DIV21_iGLUTs_KDM5B	0.813261	0
DIV21_iGLUTs_SETD5	DIV21_iGLUTs_KDM6B	0.770345	0
DIV21_iGLUTs_SETD5	DIV21_iGLUTs_KMT2C	0.793222	0
DIV21_iGLUTs_SETD5	DIV21_iGLUTs_KMT5B	0.814567	0
DIV21_iGLUTs_SETD5	DIV21_iGLUTs_MBD5	0.747804	0
DIV21_iGLUTs_SETD5	DIV21_iGLUTs_MED13L	0.719222	0
DIV21_iGLUTs_SETD5	DIV21_iGLUTs_NRXN1	0.812945	0
DIV21_iGLUTs_SETD5	DIV21_iGLUTs_PHF12	0.797074	0
DIV21_iGLUTs_SETD5	DIV21_iGLUTs_PHF21A	0.748297	0
DIV21_iGLUTs_SETD5	DIV21_iGLUTs_SIN3A	0.801496	0
DIV21_iGLUTs_SETD5	DIV21_iGLUTs_SKI	0.787818	0
DIV21_iGLUTs_SETD5	DIV21_iGLUTs_SMARCC2	0.789847	0
DIV21_iGLUTs_SETD5	DIV21_iGLUTs_WAC	0.819733	0
DIV21_iGLUTs_SETD5	DIV7_iGLUTs_ARID1B	-0.0570324	3.38507e-12
DIV21_iGLUTs_SETD5	DIV7_iGLUTs_ASH1L	-0.0441288	9.32909e-07
DIV21_iGLUTs_SETD5	DIV7_iGLUTs_CHD2	-0.0828254	3.05298e-27
DIV21_iGLUTs_SETD5	DIV7_iGLUTs_CHD8	0.0691194	1.49095e-18
DIV21_iGLUTs_SETD5	DIV7_iGLUTs_DPYSL2	-0.138502	6.48104e-79
DIV21_iGLUTs_SETD5	DIV7_iGLUTs_FOXP2	-0.00391136	1
DIV21_iGLUTs_SETD5	DIV7_iGLUTs_KMT5B	-0.0248544	0.333426
DIV21_iGLUTs_SETD5	DIV7_iGLUTs_MED13L	-0.0933437	5.62999e-35
DIV21_iGLUTs_SETD5	DIV7_iGLUTs_NRXN1	-0.0503835	3.18861e-09
DIV21_iGLUTs_SETD5	DIV7_iGLUTs_PHF21A	-0.0472244	6.14266e-08
DIV21_iGLUTs_SETD5	DIV7_iGLUTs_SETD5	0.00434466	1
DIV21_iGLUTs_SETD5	DIV7_iGLUTs_SIN3A	-0.12649	1.64614e-65
DIV21_iGLUTs_SETD5	DIV7_iGLUTs_SMARCC2	0.0221171	1
DIV21_iGLUTs_SETD5	DIV7_iGLUTs_WAC	-0.0849979	9.18764e-29
DIV21_iGLUTs_SETD5	iGABAs_ARID1B	-0.136038	4.61406e-76
DIV21_iGLUTs_SETD5	iGABAs_ASH1L	0.0422111	4.61011e-06
DIV21_iGLUTs_SETD5	iGABAs_ASXL3	-0.00654282	1
DIV21_iGLUTs_SETD5	iGABAs_BCL11A	-0.0670298	2.29206e-17
DIV21_iGLUTs_SETD5	iGABAs_CHD2	0.0402038	2.29082e-05
DIV21_iGLUTs_SETD5	iGABAs_CHD8	0.0497498	5.86422e-09
DIV21_iGLUTs_SETD5	iGABAs_CREBBP	-0.0993335	8.51031e-40
DIV21_iGLUTs_SETD5	iGABAs_KDM5B	-0.0384828	8.47371e-05
DIV21_iGLUTs_SETD5	iGABAs_KDM6B	-0.0195221	1
DIV21_iGLUTs_SETD5	iGABAs_KMT2C	0.00160566	1
DIV21_iGLUTs_SETD5	iGABAs_KMT5B	-0.00616554	1
DIV21_iGLUTs_SETD5	iGABAs_MBD5	0.00365234	1
DIV21_iGLUTs_SETD5	iGABAs_MED13L	-0.0164069	1
DIV21_iGLUTs_SETD5	iGABAs_NRXN1	0.0175237	1
DIV21_iGLUTs_SETD5	iGABAs_PHF12	0.00616832	1
DIV21_iGLUTs_SETD5	iGABAs_PHF21A	0.0326947	0.00442166
DIV21_iGLUTs_SETD5	iGABAs_SETD5	-0.0872268	2.29506e-30
DIV21_iGLUTs_SETD5	iGABAs_SIN3A	0.0308418	0.0137828
DIV21_iGLUTs_SETD5	iGABAs_SKI	0.0266293	0.137238
DIV21_iGLUTs_SETD5	iGABAs_SMARCC2	-0.0118039	1
DIV21_iGLUTs_SETD5	iGABAs_WAC	-0.0303453	0.0184238
DIV21_iGLUTs_SETD5	SNaPs_ARID1B	0.0447257	5.59698e-07
DIV21_iGLUTs_SETD5	SNaPs_ASH1L	-0.0938116	2.42931e-35
DIV21_iGLUTs_SETD5	SNaPs_ASXL3	-0.0939022	2.06334e-35
DIV21_iGLUTs_SETD5	SNaPs_BCL11A	-0.0194743	1
DIV21_iGLUTs_SETD5	SNaPs_CHD2	-0.0815519	2.28144e-26
DIV21_iGLUTs_SETD5	SNaPs_FOXP2	-0.102576	1.55809e-42
DIV21_iGLUTs_SETD5	SNaPs_KDM5B	-0.0898544	2.61243e-32
DIV21_iGLUTs_SETD5	SNaPs_MBD5	-0.0266676	0.135128
DIV21_iGLUTs_SETD5	SNaPs_MED13L	-0.0231111	0.752684
DIV21_iGLUTs_SETD5	SNaPs_NRXN1	-0.0623032	8.10813e-15
DIV21_iGLUTs_SETD5	SNaPs_PHF12	-0.0183195	1
DIV21_iGLUTs_SETD5	SNaPs_PHF21A	-0.059638	1.83846e-13
DIV21_iGLUTs_SETD5	SNaPs_SETD5	-0.0980603	9.54549e-39
DIV21_iGLUTs_SETD5	SNaPs_SIN3A	-0.0904466	9.37736e-33
DIV21_iGLUTs_SETD5	SNaPs_SKI	0.0518873	7.28844e-10
DIV21_iGLUTs_SETD5	SNaPs_SMARCC2	-0.0306707	0.0152662
DIV21_iGLUTs_SIN3A	DIV21_iGLUTs_ARID1B	0.764077	0
DIV21_iGLUTs_SIN3A	DIV21_iGLUTs_ASH1L	0.785578	0
DIV21_iGLUTs_SIN3A	DIV21_iGLUTs_ASXL3	0.735343	0
DIV21_iGLUTs_SIN3A	DIV21_iGLUTs_BCL11A	0.800386	0
DIV21_iGLUTs_SIN3A	DIV21_iGLUTs_CHD2	0.783127	0
DIV21_iGLUTs_SIN3A	DIV21_iGLUTs_CHD8	0.796058	0
DIV21_iGLUTs_SIN3A	DIV21_iGLUTs_CREBBP	0.809891	0
DIV21_iGLUTs_SIN3A	DIV21_iGLUTs_KDM5B	0.815383	0
DIV21_iGLUTs_SIN3A	DIV21_iGLUTs_KDM6B	0.779486	0
DIV21_iGLUTs_SIN3A	DIV21_iGLUTs_KMT2C	0.790888	0
DIV21_iGLUTs_SIN3A	DIV21_iGLUTs_KMT5B	0.797121	0
DIV21_iGLUTs_SIN3A	DIV21_iGLUTs_MBD5	0.787598	0
DIV21_iGLUTs_SIN3A	DIV21_iGLUTs_MED13L	0.74972	0
DIV21_iGLUTs_SIN3A	DIV21_iGLUTs_NRXN1	0.806124	0
DIV21_iGLUTs_SIN3A	DIV21_iGLUTs_PHF12	0.807914	0
DIV21_iGLUTs_SIN3A	DIV21_iGLUTs_PHF21A	0.780314	0
DIV21_iGLUTs_SIN3A	DIV21_iGLUTs_SETD5	0.801496	0
DIV21_iGLUTs_SIN3A	DIV21_iGLUTs_SKI	0.807173	0
DIV21_iGLUTs_SIN3A	DIV21_iGLUTs_SMARCC2	0.7601	0
DIV21_iGLUTs_SIN3A	DIV21_iGLUTs_WAC	0.802493	0
DIV21_iGLUTs_SIN3A	DIV7_iGLUTs_ARID1B	-0.107298	1.1187e-46
DIV21_iGLUTs_SIN3A	DIV7_iGLUTs_ASH1L	-0.0909241	4.0785e-33
DIV21_iGLUTs_SIN3A	DIV7_iGLUTs_CHD2	-0.151112	2.39039e-94
DIV21_iGLUTs_SIN3A	DIV7_iGLUTs_CHD8	0.10336	3.30706e-43
DIV21_iGLUTs_SIN3A	DIV7_iGLUTs_DPYSL2	-0.232541	1.13273e-228
DIV21_iGLUTs_SIN3A	DIV7_iGLUTs_FOXP2	-0.0280544	0.0662034
DIV21_iGLUTs_SIN3A	DIV7_iGLUTs_KMT5B	-0.0570608	3.28701e-12
DIV21_iGLUTs_SIN3A	DIV7_iGLUTs_MED13L	-0.165385	1.66165e-113
DIV21_iGLUTs_SIN3A	DIV7_iGLUTs_NRXN1	-0.0806585	9.19604e-26
DIV21_iGLUTs_SIN3A	DIV7_iGLUTs_PHF21A	-0.0918002	8.79907e-34
DIV21_iGLUTs_SIN3A	DIV7_iGLUTs_SETD5	-0.0170939	1
DIV21_iGLUTs_SIN3A	DIV7_iGLUTs_SIN3A	-0.214695	6.11529e-194
DIV21_iGLUTs_SIN3A	DIV7_iGLUTs_SMARCC2	0.0198337	1
DIV21_iGLUTs_SIN3A	DIV7_iGLUTs_WAC	-0.153823	7.54214e-98
DIV21_iGLUTs_SIN3A	iGABAs_ARID1B	-0.221258	2.33869e-206
DIV21_iGLUTs_SIN3A	iGABAs_ASH1L	0.083483	1.0673e-27
DIV21_iGLUTs_SIN3A	iGABAs_ASXL3	-0.00412463	1
DIV21_iGLUTs_SIN3A	iGABAs_BCL11A	-0.100233	1.51529e-40
DIV21_iGLUTs_SIN3A	iGABAs_CHD2	0.061682	1.69957e-14
DIV21_iGLUTs_SIN3A	iGABAs_CHD8	0.0817499	1.67285e-26
DIV21_iGLUTs_SIN3A	iGABAs_CREBBP	-0.152194	9.74594e-96
DIV21_iGLUTs_SIN3A	iGABAs_KDM5B	-0.0472481	6.01738e-08
DIV21_iGLUTs_SIN3A	iGABAs_KDM6B	-0.00641956	1
DIV21_iGLUTs_SIN3A	iGABAs_KMT2C	-0.00525972	1
DIV21_iGLUTs_SIN3A	iGABAs_KMT5B	0.00505505	1
DIV21_iGLUTs_SIN3A	iGABAs_MBD5	-0.00749882	1
DIV21_iGLUTs_SIN3A	iGABAs_MED13L	-0.00934047	1
DIV21_iGLUTs_SIN3A	iGABAs_NRXN1	0.0216941	1
DIV21_iGLUTs_SIN3A	iGABAs_PHF12	0.0175674	1
DIV21_iGLUTs_SIN3A	iGABAs_PHF21A	0.0583542	7.85904e-13
DIV21_iGLUTs_SIN3A	iGABAs_SETD5	-0.132965	1.40209e-72
DIV21_iGLUTs_SIN3A	iGABAs_SIN3A	0.0607811	4.91389e-14
DIV21_iGLUTs_SIN3A	iGABAs_SKI	0.0587541	5.01355e-13
DIV21_iGLUTs_SIN3A	iGABAs_SMARCC2	-0.00425322	1
DIV21_iGLUTs_SIN3A	iGABAs_WAC	-0.0330889	0.00345643
DIV21_iGLUTs_SIN3A	SNaPs_ARID1B	0.0443798	7.52657e-07
DIV21_iGLUTs_SIN3A	SNaPs_ASH1L	-0.150906	4.3776e-94
DIV21_iGLUTs_SIN3A	SNaPs_ASXL3	-0.154082	3.46769e-98
DIV21_iGLUTs_SIN3A	SNaPs_BCL11A	-0.0375168	0.000171427
DIV21_iGLUTs_SIN3A	SNaPs_CHD2	-0.120175	5.80163e-59
DIV21_iGLUTs_SIN3A	SNaPs_FOXP2	-0.168097	2.38841e-117
DIV21_iGLUTs_SIN3A	SNaPs_KDM5B	-0.149675	1.60798e-92
DIV21_iGLUTs_SIN3A	SNaPs_MBD5	-0.0477556	3.79649e-08
DIV21_iGLUTs_SIN3A	SNaPs_MED13L	-0.0349185	0.00104653
DIV21_iGLUTs_SIN3A	SNaPs_NRXN1	-0.0899911	2.06414e-32
DIV21_iGLUTs_SIN3A	SNaPs_PHF12	-0.031873	0.00732787
DIV21_iGLUTs_SIN3A	SNaPs_PHF21A	-0.101992	4.91758e-42
DIV21_iGLUTs_SIN3A	SNaPs_SETD5	-0.158567	3.9651e-104
DIV21_iGLUTs_SIN3A	SNaPs_SIN3A	-0.146469	1.66871e-88
DIV21_iGLUTs_SIN3A	SNaPs_SKI	0.0699597	4.84912e-19
DIV21_iGLUTs_SIN3A	SNaPs_SMARCC2	-0.0486442	1.66752e-08
DIV21_iGLUTs_SKI	DIV21_iGLUTs_ARID1B	0.734215	0
DIV21_iGLUTs_SKI	DIV21_iGLUTs_ASH1L	0.784145	0
DIV21_iGLUTs_SKI	DIV21_iGLUTs_ASXL3	0.739558	0
DIV21_iGLUTs_SKI	DIV21_iGLUTs_BCL11A	0.801925	0
DIV21_iGLUTs_SKI	DIV21_iGLUTs_CHD2	0.791367	0
DIV21_iGLUTs_SKI	DIV21_iGLUTs_CHD8	0.790563	0
DIV21_iGLUTs_SKI	DIV21_iGLUTs_CREBBP	0.805289	0
DIV21_iGLUTs_SKI	DIV21_iGLUTs_KDM5B	0.812277	0
DIV21_iGLUTs_SKI	DIV21_iGLUTs_KDM6B	0.773437	0
DIV21_iGLUTs_SKI	DIV21_iGLUTs_KMT2C	0.78851	0
DIV21_iGLUTs_SKI	DIV21_iGLUTs_KMT5B	0.781106	0
DIV21_iGLUTs_SKI	DIV21_iGLUTs_MBD5	0.783643	0
DIV21_iGLUTs_SKI	DIV21_iGLUTs_MED13L	0.75478	0
DIV21_iGLUTs_SKI	DIV21_iGLUTs_NRXN1	0.791927	0
DIV21_iGLUTs_SKI	DIV21_iGLUTs_PHF12	0.801556	0
DIV21_iGLUTs_SKI	DIV21_iGLUTs_PHF21A	0.779963	0
DIV21_iGLUTs_SKI	DIV21_iGLUTs_SETD5	0.787818	0
DIV21_iGLUTs_SKI	DIV21_iGLUTs_SIN3A	0.807173	0
DIV21_iGLUTs_SKI	DIV21_iGLUTs_SMARCC2	0.764275	0
DIV21_iGLUTs_SKI	DIV21_iGLUTs_WAC	0.796822	0
DIV21_iGLUTs_SKI	DIV7_iGLUTs_ARID1B	-0.11363	1.53401e-52
DIV21_iGLUTs_SKI	DIV7_iGLUTs_ASH1L	-0.0963622	2.30094e-37
DIV21_iGLUTs_SKI	DIV7_iGLUTs_CHD2	-0.161653	2.53729e-108
DIV21_iGLUTs_SKI	DIV7_iGLUTs_CHD8	0.125858	7.70686e-65
DIV21_iGLUTs_SKI	DIV7_iGLUTs_DPYSL2	-0.254728	3.5026e-276
DIV21_iGLUTs_SKI	DIV7_iGLUTs_FOXP2	-0.0364104	0.000377577
DIV21_iGLUTs_SKI	DIV7_iGLUTs_KMT5B	-0.0561239	9.01716e-12
DIV21_iGLUTs_SKI	DIV7_iGLUTs_MED13L	-0.178677	5.49601e-133
DIV21_iGLUTs_SKI	DIV7_iGLUTs_NRXN1	-0.09027	1.2728e-32
DIV21_iGLUTs_SKI	DIV7_iGLUTs_PHF21A	-0.0946419	5.40751e-36
DIV21_iGLUTs_SKI	DIV7_iGLUTs_SETD5	-0.0236868	0.57998
DIV21_iGLUTs_SKI	DIV7_iGLUTs_SIN3A	-0.239519	4.31328e-243
DIV21_iGLUTs_SKI	DIV7_iGLUTs_SMARCC2	0.0334137	0.00280887
DIV21_iGLUTs_SKI	DIV7_iGLUTs_WAC	-0.165703	5.94077e-114
DIV21_iGLUTs_SKI	iGABAs_ARID1B	-0.258048	1.02838e-283
DIV21_iGLUTs_SKI	iGABAs_ASH1L	0.0843527	2.62362e-28
DIV21_iGLUTs_SKI	iGABAs_ASXL3	-0.00882045	1
DIV21_iGLUTs_SKI	iGABAs_BCL11A	-0.113815	1.02351e-52
DIV21_iGLUTs_SKI	iGABAs_CHD2	0.0679961	6.53984e-18
DIV21_iGLUTs_SKI	iGABAs_CHD8	0.0871783	2.4882e-30
DIV21_iGLUTs_SKI	iGABAs_CREBBP	-0.172013	5.1142e-123
DIV21_iGLUTs_SKI	iGABAs_KDM5B	-0.0573272	2.45666e-12
DIV21_iGLUTs_SKI	iGABAs_KDM6B	-0.0168933	1
DIV21_iGLUTs_SKI	iGABAs_KMT2C	0.00285847	1
DIV21_iGLUTs_SKI	iGABAs_KMT5B	0.0146957	1
DIV21_iGLUTs_SKI	iGABAs_MBD5	-0.0133867	1
DIV21_iGLUTs_SKI	iGABAs_MED13L	-0.00912424	1
DIV21_iGLUTs_SKI	iGABAs_NRXN1	0.0286962	0.0469979
DIV21_iGLUTs_SKI	iGABAs_PHF12	0.0219785	1
DIV21_iGLUTs_SKI	iGABAs_PHF21A	0.0665498	4.24699e-17
DIV21_iGLUTs_SKI	iGABAs_SETD5	-0.157554	9.04567e-103
DIV21_iGLUTs_SKI	iGABAs_SIN3A	0.0755797	1.87912e-22
DIV21_iGLUTs_SKI	iGABAs_SKI	0.0731525	6.01322e-21
DIV21_iGLUTs_SKI	iGABAs_SMARCC2	0.00147888	1
DIV21_iGLUTs_SKI	iGABAs_WAC	-0.0287137	0.0465997
DIV21_iGLUTs_SKI	SNaPs_ARID1B	0.0530096	2.34849e-10
DIV21_iGLUTs_SKI	SNaPs_ASH1L	-0.167834	5.67768e-117
DIV21_iGLUTs_SKI	SNaPs_ASXL3	-0.177384	5.08861e-131
DIV21_iGLUTs_SKI	SNaPs_BCL11A	-0.0294611	0.0306304
DIV21_iGLUTs_SKI	SNaPs_CHD2	-0.127089	3.78032e-66
DIV21_iGLUTs_SKI	SNaPs_FOXP2	-0.199212	2.94556e-166
DIV21_iGLUTs_SKI	SNaPs_KDM5B	-0.171385	4.23292e-122
DIV21_iGLUTs_SKI	SNaPs_MBD5	-0.0436459	1.40676e-06
DIV21_iGLUTs_SKI	SNaPs_MED13L	-0.0246465	0.367748
DIV21_iGLUTs_SKI	SNaPs_NRXN1	-0.106276	9.14294e-46
DIV21_iGLUTs_SKI	SNaPs_PHF12	-0.0229413	0.806663
DIV21_iGLUTs_SKI	SNaPs_PHF21A	-0.122059	7.01574e-61
DIV21_iGLUTs_SKI	SNaPs_SETD5	-0.186047	1.76314e-144
DIV21_iGLUTs_SKI	SNaPs_SIN3A	-0.176675	6.0001e-130
DIV21_iGLUTs_SKI	SNaPs_SKI	0.0946932	4.93148e-36
DIV21_iGLUTs_SKI	SNaPs_SMARCC2	-0.0462643	1.4531e-07
DIV21_iGLUTs_SMARCC2	DIV21_iGLUTs_ARID1B	0.720167	0
DIV21_iGLUTs_SMARCC2	DIV21_iGLUTs_ASH1L	0.786275	0
DIV21_iGLUTs_SMARCC2	DIV21_iGLUTs_ASXL3	0.673629	0
DIV21_iGLUTs_SMARCC2	DIV21_iGLUTs_BCL11A	0.775268	0
DIV21_iGLUTs_SMARCC2	DIV21_iGLUTs_CHD2	0.730848	0
DIV21_iGLUTs_SMARCC2	DIV21_iGLUTs_CHD8	0.753334	0
DIV21_iGLUTs_SMARCC2	DIV21_iGLUTs_CREBBP	0.750057	0
DIV21_iGLUTs_SMARCC2	DIV21_iGLUTs_KDM5B	0.775336	0
DIV21_iGLUTs_SMARCC2	DIV21_iGLUTs_KDM6B	0.737075	0
DIV21_iGLUTs_SMARCC2	DIV21_iGLUTs_KMT2C	0.776574	0
DIV21_iGLUTs_SMARCC2	DIV21_iGLUTs_KMT5B	0.768598	0
DIV21_iGLUTs_SMARCC2	DIV21_iGLUTs_MBD5	0.722915	0
DIV21_iGLUTs_SMARCC2	DIV21_iGLUTs_MED13L	0.71531	0
DIV21_iGLUTs_SMARCC2	DIV21_iGLUTs_NRXN1	0.746061	0
DIV21_iGLUTs_SMARCC2	DIV21_iGLUTs_PHF12	0.758075	0
DIV21_iGLUTs_SMARCC2	DIV21_iGLUTs_PHF21A	0.736282	0
DIV21_iGLUTs_SMARCC2	DIV21_iGLUTs_SETD5	0.789847	0
DIV21_iGLUTs_SMARCC2	DIV21_iGLUTs_SIN3A	0.7601	0
DIV21_iGLUTs_SMARCC2	DIV21_iGLUTs_SKI	0.764275	0
DIV21_iGLUTs_SMARCC2	DIV21_iGLUTs_WAC	0.795526	0
DIV21_iGLUTs_SMARCC2	DIV7_iGLUTs_ARID1B	-0.0788191	1.54429e-24
DIV21_iGLUTs_SMARCC2	DIV7_iGLUTs_ASH1L	-0.0630176	3.43368e-15
DIV21_iGLUTs_SMARCC2	DIV7_iGLUTs_CHD2	-0.120413	3.33396e-59
DIV21_iGLUTs_SMARCC2	DIV7_iGLUTs_CHD8	0.0944736	7.33551e-36
DIV21_iGLUTs_SMARCC2	DIV7_iGLUTs_DPYSL2	-0.184057	2.50125e-141
DIV21_iGLUTs_SMARCC2	DIV7_iGLUTs_FOXP2	-0.0346105	0.00128663
DIV21_iGLUTs_SMARCC2	DIV7_iGLUTs_KMT5B	-0.0337937	0.00220163
DIV21_iGLUTs_SMARCC2	DIV7_iGLUTs_MED13L	-0.122834	1.11921e-61
DIV21_iGLUTs_SMARCC2	DIV7_iGLUTs_NRXN1	-0.0563501	7.0605e-12
DIV21_iGLUTs_SMARCC2	DIV7_iGLUTs_PHF21A	-0.0673075	1.59984e-17
DIV21_iGLUTs_SMARCC2	DIV7_iGLUTs_SETD5	-0.0205739	1
DIV21_iGLUTs_SMARCC2	DIV7_iGLUTs_SIN3A	-0.166923	1.12291e-115
DIV21_iGLUTs_SMARCC2	DIV7_iGLUTs_SMARCC2	0.0335162	0.00263508
DIV21_iGLUTs_SMARCC2	DIV7_iGLUTs_WAC	-0.110722	8.34424e-50
DIV21_iGLUTs_SMARCC2	iGABAs_ARID1B	-0.193697	6.12787e-157
DIV21_iGLUTs_SMARCC2	iGABAs_ASH1L	0.0725105	1.47798e-20
DIV21_iGLUTs_SMARCC2	iGABAs_ASXL3	-0.00746407	1
DIV21_iGLUTs_SMARCC2	iGABAs_BCL11A	-0.0654182	1.78293e-16
DIV21_iGLUTs_SMARCC2	iGABAs_CHD2	0.053083	2.18229e-10
DIV21_iGLUTs_SMARCC2	iGABAs_CHD8	0.0739719	1.88651e-21
DIV21_iGLUTs_SMARCC2	iGABAs_CREBBP	-0.124156	4.74692e-63
DIV21_iGLUTs_SMARCC2	iGABAs_KDM5B	-0.0481472	2.64551e-08
DIV21_iGLUTs_SMARCC2	iGABAs_KDM6B	-0.00983978	1
DIV21_iGLUTs_SMARCC2	iGABAs_KMT2C	0.0132042	1
DIV21_iGLUTs_SMARCC2	iGABAs_KMT5B	0.0249994	0.311928
DIV21_iGLUTs_SMARCC2	iGABAs_MBD5	0.00403541	1
DIV21_iGLUTs_SMARCC2	iGABAs_MED13L	-0.00877045	1
DIV21_iGLUTs_SMARCC2	iGABAs_NRXN1	0.0295334	0.0294392
DIV21_iGLUTs_SMARCC2	iGABAs_PHF12	0.025535	0.238792
DIV21_iGLUTs_SMARCC2	iGABAs_PHF21A	0.0631159	3.0487e-15
DIV21_iGLUTs_SMARCC2	iGABAs_SETD5	-0.114498	2.27204e-53
DIV21_iGLUTs_SMARCC2	iGABAs_SIN3A	0.0716559	4.81159e-20
DIV21_iGLUTs_SMARCC2	iGABAs_SKI	0.0639848	1.05599e-15
DIV21_iGLUTs_SMARCC2	iGABAs_SMARCC2	0.00173596	1
DIV21_iGLUTs_SMARCC2	iGABAs_WAC	-0.0223876	1
DIV21_iGLUTs_SMARCC2	SNaPs_ARID1B	0.0363383	0.000396223
DIV21_iGLUTs_SMARCC2	SNaPs_ASH1L	-0.130738	4.16715e-70
DIV21_iGLUTs_SMARCC2	SNaPs_ASXL3	-0.146715	8.26888e-89
DIV21_iGLUTs_SMARCC2	SNaPs_BCL11A	0.00310861	1
DIV21_iGLUTs_SMARCC2	SNaPs_CHD2	-0.0923641	3.24765e-34
DIV21_iGLUTs_SMARCC2	SNaPs_FOXP2	-0.167416	2.23266e-116
DIV21_iGLUTs_SMARCC2	SNaPs_KDM5B	-0.143583	5.75183e-85
DIV21_iGLUTs_SMARCC2	SNaPs_MBD5	-0.0227917	0.857444
DIV21_iGLUTs_SMARCC2	SNaPs_MED13L	-0.00745257	1
DIV21_iGLUTs_SMARCC2	SNaPs_NRXN1	-0.0779281	5.87744e-24
DIV21_iGLUTs_SMARCC2	SNaPs_PHF12	0.000586991	1
DIV21_iGLUTs_SMARCC2	SNaPs_PHF21A	-0.1065	5.77211e-46
DIV21_iGLUTs_SMARCC2	SNaPs_SETD5	-0.152224	8.93585e-96
DIV21_iGLUTs_SMARCC2	SNaPs_SIN3A	-0.140684	1.74151e-81
DIV21_iGLUTs_SMARCC2	SNaPs_SKI	0.0725417	1.41597e-20
DIV21_iGLUTs_SMARCC2	SNaPs_SMARCC2	-0.0490619	1.12732e-08
DIV21_iGLUTs_WAC	DIV21_iGLUTs_ARID1B	0.762728	0
DIV21_iGLUTs_WAC	DIV21_iGLUTs_ASH1L	0.803377	0
DIV21_iGLUTs_WAC	DIV21_iGLUTs_ASXL3	0.714735	0
DIV21_iGLUTs_WAC	DIV21_iGLUTs_BCL11A	0.809345	0
DIV21_iGLUTs_WAC	DIV21_iGLUTs_CHD2	0.772317	0
DIV21_iGLUTs_WAC	DIV21_iGLUTs_CHD8	0.788959	0
DIV21_iGLUTs_WAC	DIV21_iGLUTs_CREBBP	0.793407	0
DIV21_iGLUTs_WAC	DIV21_iGLUTs_KDM5B	0.81126	0
DIV21_iGLUTs_WAC	DIV21_iGLUTs_KDM6B	0.776016	0
DIV21_iGLUTs_WAC	DIV21_iGLUTs_KMT2C	0.798746	0
DIV21_iGLUTs_WAC	DIV21_iGLUTs_KMT5B	0.807696	0
DIV21_iGLUTs_WAC	DIV21_iGLUTs_MBD5	0.763556	0
DIV21_iGLUTs_WAC	DIV21_iGLUTs_MED13L	0.742124	0
DIV21_iGLUTs_WAC	DIV21_iGLUTs_NRXN1	0.80092	0
DIV21_iGLUTs_WAC	DIV21_iGLUTs_PHF12	0.806844	0
DIV21_iGLUTs_WAC	DIV21_iGLUTs_PHF21A	0.769176	0
DIV21_iGLUTs_WAC	DIV21_iGLUTs_SETD5	0.819733	0
DIV21_iGLUTs_WAC	DIV21_iGLUTs_SIN3A	0.802493	0
DIV21_iGLUTs_WAC	DIV21_iGLUTs_SKI	0.796822	0
DIV21_iGLUTs_WAC	DIV21_iGLUTs_SMARCC2	0.795526	0
DIV21_iGLUTs_WAC	DIV7_iGLUTs_ARID1B	-0.091571	1.31679e-33
DIV21_iGLUTs_WAC	DIV7_iGLUTs_ASH1L	-0.0742853	1.20804e-21
DIV21_iGLUTs_WAC	DIV7_iGLUTs_CHD2	-0.130612	5.72393e-70
DIV21_iGLUTs_WAC	DIV7_iGLUTs_CHD8	0.0941738	1.26312e-35
DIV21_iGLUTs_WAC	DIV7_iGLUTs_DPYSL2	-0.195975	9.37164e-161
DIV21_iGLUTs_WAC	DIV7_iGLUTs_FOXP2	-0.0341113	0.00179262
DIV21_iGLUTs_WAC	DIV7_iGLUTs_KMT5B	-0.0467286	9.62804e-08
DIV21_iGLUTs_WAC	DIV7_iGLUTs_MED13L	-0.135127	5.08328e-75
DIV21_iGLUTs_WAC	DIV7_iGLUTs_NRXN1	-0.0649258	3.29369e-16
DIV21_iGLUTs_WAC	DIV7_iGLUTs_PHF21A	-0.0756184	1.7776e-22
DIV21_iGLUTs_WAC	DIV7_iGLUTs_SETD5	-0.0191837	1
DIV21_iGLUTs_WAC	DIV7_iGLUTs_SIN3A	-0.185281	2.90762e-143
DIV21_iGLUTs_WAC	DIV7_iGLUTs_SMARCC2	0.0279863	0.0684645
DIV21_iGLUTs_WAC	DIV7_iGLUTs_WAC	-0.126755	8.58342e-66
DIV21_iGLUTs_WAC	iGABAs_ARID1B	-0.203804	3.11844e-174
DIV21_iGLUTs_WAC	iGABAs_ASH1L	0.0787955	1.59938e-24
DIV21_iGLUTs_WAC	iGABAs_ASXL3	-0.004315	1
DIV21_iGLUTs_WAC	iGABAs_BCL11A	-0.0823749	6.23925e-27
DIV21_iGLUTs_WAC	iGABAs_CHD2	0.0581416	9.97939e-13
DIV21_iGLUTs_WAC	iGABAs_CHD8	0.0755119	2.07247e-22
DIV21_iGLUTs_WAC	iGABAs_CREBBP	-0.130188	1.67208e-69
DIV21_iGLUTs_WAC	iGABAs_KDM5B	-0.046365	1.32826e-07
DIV21_iGLUTs_WAC	iGABAs_KDM6B	-0.00982917	1
DIV21_iGLUTs_WAC	iGABAs_KMT2C	0.00988668	1
DIV21_iGLUTs_WAC	iGABAs_KMT5B	0.0132769	1
DIV21_iGLUTs_WAC	iGABAs_MBD5	0.000118347	1
DIV21_iGLUTs_WAC	iGABAs_MED13L	-0.0149683	1
DIV21_iGLUTs_WAC	iGABAs_NRXN1	0.0295426	0.0293252
DIV21_iGLUTs_WAC	iGABAs_PHF12	0.0177634	1
DIV21_iGLUTs_WAC	iGABAs_PHF21A	0.0647076	4.32134e-16
DIV21_iGLUTs_WAC	iGABAs_SETD5	-0.122643	1.76233e-61
DIV21_iGLUTs_WAC	iGABAs_SIN3A	0.0653784	1.87147e-16
DIV21_iGLUTs_WAC	iGABAs_SKI	0.0577003	1.62921e-12
DIV21_iGLUTs_WAC	iGABAs_SMARCC2	-0.00215315	1
DIV21_iGLUTs_WAC	iGABAs_WAC	-0.0260966	0.179983
DIV21_iGLUTs_WAC	SNaPs_ARID1B	0.0505433	2.73504e-09
DIV21_iGLUTs_WAC	SNaPs_ASH1L	-0.137174	2.26565e-77
DIV21_iGLUTs_WAC	SNaPs_ASXL3	-0.144616	3.184e-86
DIV21_iGLUTs_WAC	SNaPs_BCL11A	-0.0122926	1
DIV21_iGLUTs_WAC	SNaPs_CHD2	-0.105347	6.08555e-45
DIV21_iGLUTs_WAC	SNaPs_FOXP2	-0.159522	2.04153e-105
DIV21_iGLUTs_WAC	SNaPs_KDM5B	-0.137582	7.63733e-78
DIV21_iGLUTs_WAC	SNaPs_MBD5	-0.0366832	0.000311773
DIV21_iGLUTs_WAC	SNaPs_MED13L	-0.0232689	0.700587
DIV21_iGLUTs_WAC	SNaPs_NRXN1	-0.0846208	1.70031e-28
DIV21_iGLUTs_WAC	SNaPs_PHF12	-0.0148846	1
DIV21_iGLUTs_WAC	SNaPs_PHF21A	-0.101114	2.7399e-41
DIV21_iGLUTs_WAC	SNaPs_SETD5	-0.14975	1.29628e-92
DIV21_iGLUTs_WAC	SNaPs_SIN3A	-0.137092	2.81899e-77
DIV21_iGLUTs_WAC	SNaPs_SKI	0.0717461	4.2508e-20
DIV21_iGLUTs_WAC	SNaPs_SMARCC2	-0.0462117	1.51825e-07
DIV7_iGLUTs_ARID1B	DIV21_iGLUTs_ARID1B	-0.0052049	1
DIV7_iGLUTs_ARID1B	DIV21_iGLUTs_ASH1L	-0.0914071	1.75198e-33
DIV7_iGLUTs_ARID1B	DIV21_iGLUTs_ASXL3	-0.118062	7.53856e-57
DIV7_iGLUTs_ARID1B	DIV21_iGLUTs_BCL11A	-0.102803	9.95996e-43
DIV7_iGLUTs_ARID1B	DIV21_iGLUTs_CHD2	-0.116095	6.45333e-55
DIV7_iGLUTs_ARID1B	DIV21_iGLUTs_CHD8	-0.10825	1.5456e-47
DIV7_iGLUTs_ARID1B	DIV21_iGLUTs_CREBBP	-0.11207	4.59281e-51
DIV7_iGLUTs_ARID1B	DIV21_iGLUTs_KDM5B	-0.0950437	2.6016e-36
DIV7_iGLUTs_ARID1B	DIV21_iGLUTs_KDM6B	-0.104297	5.06507e-44
DIV7_iGLUTs_ARID1B	DIV21_iGLUTs_KMT2C	-0.109431	1.29654e-48
DIV7_iGLUTs_ARID1B	DIV21_iGLUTs_KMT5B	-0.0639807	1.06045e-15
DIV7_iGLUTs_ARID1B	DIV21_iGLUTs_MBD5	-0.123882	9.16434e-63
DIV7_iGLUTs_ARID1B	DIV21_iGLUTs_MED13L	-0.117327	4.01009e-56
DIV7_iGLUTs_ARID1B	DIV21_iGLUTs_NRXN1	-0.0569357	3.76263e-12
DIV7_iGLUTs_ARID1B	DIV21_iGLUTs_PHF12	-0.11	3.87962e-49
DIV7_iGLUTs_ARID1B	DIV21_iGLUTs_PHF21A	-0.117403	3.37178e-56
DIV7_iGLUTs_ARID1B	DIV21_iGLUTs_SETD5	-0.0570324	3.38507e-12
DIV7_iGLUTs_ARID1B	DIV21_iGLUTs_SIN3A	-0.107298	1.1187e-46
DIV7_iGLUTs_ARID1B	DIV21_iGLUTs_SKI	-0.11363	1.53401e-52
DIV7_iGLUTs_ARID1B	DIV21_iGLUTs_SMARCC2	-0.0788191	1.54429e-24
DIV7_iGLUTs_ARID1B	DIV21_iGLUTs_WAC	-0.091571	1.31679e-33
DIV7_iGLUTs_ARID1B	DIV7_iGLUTs_ASH1L	0.636348	0
DIV7_iGLUTs_ARID1B	DIV7_iGLUTs_CHD2	0.655702	0
DIV7_iGLUTs_ARID1B	DIV7_iGLUTs_CHD8	0.329638	0
DIV7_iGLUTs_ARID1B	DIV7_iGLUTs_DPYSL2	0.624185	0
DIV7_iGLUTs_ARID1B	DIV7_iGLUTs_FOXP2	0.544495	0
DIV7_iGLUTs_ARID1B	DIV7_iGLUTs_KMT5B	0.560165	0
DIV7_iGLUTs_ARID1B	DIV7_iGLUTs_MED13L	0.650866	0
DIV7_iGLUTs_ARID1B	DIV7_iGLUTs_NRXN1	0.580772	0
DIV7_iGLUTs_ARID1B	DIV7_iGLUTs_PHF21A	0.560538	0
DIV7_iGLUTs_ARID1B	DIV7_iGLUTs_SETD5	0.52433	0
DIV7_iGLUTs_ARID1B	DIV7_iGLUTs_SIN3A	0.583376	0
DIV7_iGLUTs_ARID1B	DIV7_iGLUTs_SMARCC2	0.482561	0
DIV7_iGLUTs_ARID1B	DIV7_iGLUTs_WAC	0.666472	0
DIV7_iGLUTs_ARID1B	iGABAs_ARID1B	0.24765	1.70065e-260
DIV7_iGLUTs_ARID1B	iGABAs_ASH1L	-0.103133	5.18619e-43
DIV7_iGLUTs_ARID1B	iGABAs_ASXL3	0.00175333	1
DIV7_iGLUTs_ARID1B	iGABAs_BCL11A	0.0753645	2.56184e-22
DIV7_iGLUTs_ARID1B	iGABAs_CHD2	-0.0560322	9.93094e-12
DIV7_iGLUTs_ARID1B	iGABAs_CHD8	-0.0882473	4.11787e-31
DIV7_iGLUTs_ARID1B	iGABAs_CREBBP	0.137818	4.06761e-78
DIV7_iGLUTs_ARID1B	iGABAs_KDM5B	0.0249701	0.315489
DIV7_iGLUTs_ARID1B	iGABAs_KDM6B	-0.00264854	1
DIV7_iGLUTs_ARID1B	iGABAs_KMT2C	-0.0147761	1
DIV7_iGLUTs_ARID1B	iGABAs_KMT5B	-0.0618866	1.33351e-14
DIV7_iGLUTs_ARID1B	iGABAs_MBD5	0.00936394	1
DIV7_iGLUTs_ARID1B	iGABAs_MED13L	-0.00386989	1
DIV7_iGLUTs_ARID1B	iGABAs_NRXN1	-0.0266849	0.134099
DIV7_iGLUTs_ARID1B	iGABAs_PHF12	-0.0566547	5.07881e-12
DIV7_iGLUTs_ARID1B	iGABAs_PHF21A	-0.0782237	3.7872e-24
DIV7_iGLUTs_ARID1B	iGABAs_SETD5	0.132837	1.95066e-72
DIV7_iGLUTs_ARID1B	iGABAs_SIN3A	-0.0953621	1.45131e-36
DIV7_iGLUTs_ARID1B	iGABAs_SKI	-0.0941107	1.41452e-35
DIV7_iGLUTs_ARID1B	iGABAs_SMARCC2	-0.0258736	0.202142
DIV7_iGLUTs_ARID1B	iGABAs_WAC	-0.0193148	1
DIV7_iGLUTs_ARID1B	SNaPs_ARID1B	-0.0476224	4.28696e-08
DIV7_iGLUTs_ARID1B	SNaPs_ASH1L	0.16772	8.23774e-117
DIV7_iGLUTs_ARID1B	SNaPs_ASXL3	0.218559	3.34813e-201
DIV7_iGLUTs_ARID1B	SNaPs_BCL11A	-0.0020275	1
DIV7_iGLUTs_ARID1B	SNaPs_CHD2	0.0859706	1.85898e-29
DIV7_iGLUTs_ARID1B	SNaPs_FOXP2	0.259183	2.59206e-286
DIV7_iGLUTs_ARID1B	SNaPs_KDM5B	0.217552	2.69325e-199
DIV7_iGLUTs_ARID1B	SNaPs_MBD5	0.0452166	3.65413e-07
DIV7_iGLUTs_ARID1B	SNaPs_MED13L	-0.000830103	1
DIV7_iGLUTs_ARID1B	SNaPs_NRXN1	0.128727	6.51426e-68
DIV7_iGLUTs_ARID1B	SNaPs_PHF12	0.00541557	1
DIV7_iGLUTs_ARID1B	SNaPs_PHF21A	0.154128	3.02121e-98
DIV7_iGLUTs_ARID1B	SNaPs_SETD5	0.226871	2.63676e-217
DIV7_iGLUTs_ARID1B	SNaPs_SIN3A	0.205033	2.11904e-176
DIV7_iGLUTs_ARID1B	SNaPs_SKI	-0.1315	6.00643e-71
DIV7_iGLUTs_ARID1B	SNaPs_SMARCC2	0.0720004	2.99204e-20
DIV7_iGLUTs_ASH1L	DIV21_iGLUTs_ARID1B	-0.0101539	1
DIV7_iGLUTs_ASH1L	DIV21_iGLUTs_ASH1L	-0.0722903	2.00164e-20
DIV7_iGLUTs_ASH1L	DIV21_iGLUTs_ASXL3	-0.101956	5.27289e-42
DIV7_iGLUTs_ASH1L	DIV21_iGLUTs_BCL11A	-0.0845213	1.99655e-28
DIV7_iGLUTs_ASH1L	DIV21_iGLUTs_CHD2	-0.096091	3.79361e-37
DIV7_iGLUTs_ASH1L	DIV21_iGLUTs_CHD8	-0.0944813	7.23808e-36
DIV7_iGLUTs_ASH1L	DIV21_iGLUTs_CREBBP	-0.0976103	2.23161e-38
DIV7_iGLUTs_ASH1L	DIV21_iGLUTs_KDM5B	-0.0768121	3.09995e-23
DIV7_iGLUTs_ASH1L	DIV21_iGLUTs_KDM6B	-0.0912875	2.15966e-33
DIV7_iGLUTs_ASH1L	DIV21_iGLUTs_KMT2C	-0.0872541	2.19405e-30
DIV7_iGLUTs_ASH1L	DIV21_iGLUTs_KMT5B	-0.0533484	1.66617e-10
DIV7_iGLUTs_ASH1L	DIV21_iGLUTs_MBD5	-0.105417	5.28513e-45
DIV7_iGLUTs_ASH1L	DIV21_iGLUTs_MED13L	-0.0995797	5.31098e-40
DIV7_iGLUTs_ASH1L	DIV21_iGLUTs_NRXN1	-0.0574009	2.26568e-12
DIV7_iGLUTs_ASH1L	DIV21_iGLUTs_PHF12	-0.0908138	4.94479e-33
DIV7_iGLUTs_ASH1L	DIV21_iGLUTs_PHF21A	-0.0989187	1.87836e-39
DIV7_iGLUTs_ASH1L	DIV21_iGLUTs_SETD5	-0.0441288	9.32909e-07
DIV7_iGLUTs_ASH1L	DIV21_iGLUTs_SIN3A	-0.0909241	4.0785e-33
DIV7_iGLUTs_ASH1L	DIV21_iGLUTs_SKI	-0.0963622	2.30094e-37
DIV7_iGLUTs_ASH1L	DIV21_iGLUTs_SMARCC2	-0.0630176	3.43368e-15
DIV7_iGLUTs_ASH1L	DIV21_iGLUTs_WAC	-0.0742853	1.20804e-21
DIV7_iGLUTs_ASH1L	DIV7_iGLUTs_ARID1B	0.636348	0
DIV7_iGLUTs_ASH1L	DIV7_iGLUTs_CHD2	0.625895	0
DIV7_iGLUTs_ASH1L	DIV7_iGLUTs_CHD8	0.422267	0
DIV7_iGLUTs_ASH1L	DIV7_iGLUTs_DPYSL2	0.559758	0
DIV7_iGLUTs_ASH1L	DIV7_iGLUTs_FOXP2	0.534001	0
DIV7_iGLUTs_ASH1L	DIV7_iGLUTs_KMT5B	0.570979	0
DIV7_iGLUTs_ASH1L	DIV7_iGLUTs_MED13L	0.637353	0
DIV7_iGLUTs_ASH1L	DIV7_iGLUTs_NRXN1	0.597589	0
DIV7_iGLUTs_ASH1L	DIV7_iGLUTs_PHF21A	0.577695	0
DIV7_iGLUTs_ASH1L	DIV7_iGLUTs_SETD5	0.527866	0
DIV7_iGLUTs_ASH1L	DIV7_iGLUTs_SIN3A	0.532099	0
DIV7_iGLUTs_ASH1L	DIV7_iGLUTs_SMARCC2	0.530403	0
DIV7_iGLUTs_ASH1L	DIV7_iGLUTs_WAC	0.644022	0
DIV7_iGLUTs_ASH1L	iGABAs_ARID1B	0.197666	1.28697e-163
DIV7_iGLUTs_ASH1L	iGABAs_ASH1L	-0.0708266	1.50171e-19
DIV7_iGLUTs_ASH1L	iGABAs_ASXL3	0.00682854	1
DIV7_iGLUTs_ASH1L	iGABAs_BCL11A	0.064873	3.51621e-16
DIV7_iGLUTs_ASH1L	iGABAs_CHD2	-0.0361187	0.000460328
DIV7_iGLUTs_ASH1L	iGABAs_CHD8	-0.0509753	1.7917e-09
DIV7_iGLUTs_ASH1L	iGABAs_CREBBP	0.114378	2.96217e-53
DIV7_iGLUTs_ASH1L	iGABAs_KDM5B	0.028284	0.0584897
DIV7_iGLUTs_ASH1L	iGABAs_KDM6B	0.00904894	1
DIV7_iGLUTs_ASH1L	iGABAs_KMT2C	-0.00509705	1
DIV7_iGLUTs_ASH1L	iGABAs_KMT5B	-0.0470101	7.45278e-08
DIV7_iGLUTs_ASH1L	iGABAs_MBD5	0.0152277	1
DIV7_iGLUTs_ASH1L	iGABAs_MED13L	-0.00114273	1
DIV7_iGLUTs_ASH1L	iGABAs_NRXN1	-0.01853	1
DIV7_iGLUTs_ASH1L	iGABAs_PHF12	-0.037523	0.000171098
DIV7_iGLUTs_ASH1L	iGABAs_PHF21A	-0.0559612	1.07154e-11
DIV7_iGLUTs_ASH1L	iGABAs_SETD5	0.106645	4.2895e-46
DIV7_iGLUTs_ASH1L	iGABAs_SIN3A	-0.0660044	8.49192e-17
DIV7_iGLUTs_ASH1L	iGABAs_SKI	-0.0570519	3.31603e-12
DIV7_iGLUTs_ASH1L	iGABAs_SMARCC2	-0.0261377	0.176412
DIV7_iGLUTs_ASH1L	iGABAs_WAC	-0.017779	1
DIV7_iGLUTs_ASH1L	SNaPs_ARID1B	-0.0284204	0.0544594
DIV7_iGLUTs_ASH1L	SNaPs_ASH1L	0.12208	6.67575e-61
DIV7_iGLUTs_ASH1L	SNaPs_ASXL3	0.163655	4.35642e-111
DIV7_iGLUTs_ASH1L	SNaPs_BCL11A	-0.0116196	1
DIV7_iGLUTs_ASH1L	SNaPs_CHD2	0.0695491	8.40949e-19
DIV7_iGLUTs_ASH1L	SNaPs_FOXP2	0.188649	1.17045e-148
DIV7_iGLUTs_ASH1L	SNaPs_KDM5B	0.154506	9.68402e-99
DIV7_iGLUTs_ASH1L	SNaPs_MBD5	0.0389	6.2235e-05
DIV7_iGLUTs_ASH1L	SNaPs_MED13L	-0.000843036	1
DIV7_iGLUTs_ASH1L	SNaPs_NRXN1	0.083754	6.90475e-28
DIV7_iGLUTs_ASH1L	SNaPs_PHF12	0.0102724	1
DIV7_iGLUTs_ASH1L	SNaPs_PHF21A	0.119284	4.56397e-58
DIV7_iGLUTs_ASH1L	SNaPs_SETD5	0.175133	1.23827e-127
DIV7_iGLUTs_ASH1L	SNaPs_SIN3A	0.149361	4.01564e-92
DIV7_iGLUTs_ASH1L	SNaPs_SKI	-0.0826963	3.74879e-27
DIV7_iGLUTs_ASH1L	SNaPs_SMARCC2	0.0359939	0.000500186
DIV7_iGLUTs_CHD2	DIV21_iGLUTs_ARID1B	-0.0254139	0.253836
DIV7_iGLUTs_CHD2	DIV21_iGLUTs_ASH1L	-0.135018	6.75148e-75
DIV7_iGLUTs_CHD2	DIV21_iGLUTs_ASXL3	-0.163968	1.60011e-111
DIV7_iGLUTs_CHD2	DIV21_iGLUTs_BCL11A	-0.149707	1.46718e-92
DIV7_iGLUTs_CHD2	DIV21_iGLUTs_CHD2	-0.163892	2.03675e-111
DIV7_iGLUTs_CHD2	DIV21_iGLUTs_CHD8	-0.160454	1.10536e-106
DIV7_iGLUTs_CHD2	DIV21_iGLUTs_CREBBP	-0.163604	5.12556e-111
DIV7_iGLUTs_CHD2	DIV21_iGLUTs_KDM5B	-0.139575	3.56106e-80
DIV7_iGLUTs_CHD2	DIV21_iGLUTs_KDM6B	-0.156985	5.18842e-102
DIV7_iGLUTs_CHD2	DIV21_iGLUTs_KMT2C	-0.149579	2.12987e-92
DIV7_iGLUTs_CHD2	DIV21_iGLUTs_KMT5B	-0.104273	5.31695e-44
DIV7_iGLUTs_CHD2	DIV21_iGLUTs_MBD5	-0.177	1.93964e-130
DIV7_iGLUTs_CHD2	DIV21_iGLUTs_MED13L	-0.164329	5.01235e-112
DIV7_iGLUTs_CHD2	DIV21_iGLUTs_NRXN1	-0.100783	5.219e-41
DIV7_iGLUTs_CHD2	DIV21_iGLUTs_PHF12	-0.158135	1.50845e-103
DIV7_iGLUTs_CHD2	DIV21_iGLUTs_PHF21A	-0.168891	1.73302e-118
DIV7_iGLUTs_CHD2	DIV21_iGLUTs_SETD5	-0.0828254	3.05298e-27
DIV7_iGLUTs_CHD2	DIV21_iGLUTs_SIN3A	-0.151112	2.39039e-94
DIV7_iGLUTs_CHD2	DIV21_iGLUTs_SKI	-0.161653	2.53729e-108
DIV7_iGLUTs_CHD2	DIV21_iGLUTs_SMARCC2	-0.120413	3.33396e-59
DIV7_iGLUTs_CHD2	DIV21_iGLUTs_WAC	-0.130612	5.72393e-70
DIV7_iGLUTs_CHD2	DIV7_iGLUTs_ARID1B	0.655702	0
DIV7_iGLUTs_CHD2	DIV7_iGLUTs_ASH1L	0.625895	0
DIV7_iGLUTs_CHD2	DIV7_iGLUTs_CHD8	0.275476	0
DIV7_iGLUTs_CHD2	DIV7_iGLUTs_DPYSL2	0.728845	0
DIV7_iGLUTs_CHD2	DIV7_iGLUTs_FOXP2	0.629319	0
DIV7_iGLUTs_CHD2	DIV7_iGLUTs_KMT5B	0.57978	0
DIV7_iGLUTs_CHD2	DIV7_iGLUTs_MED13L	0.696489	0
DIV7_iGLUTs_CHD2	DIV7_iGLUTs_NRXN1	0.510261	0
DIV7_iGLUTs_CHD2	DIV7_iGLUTs_PHF21A	0.691462	0
DIV7_iGLUTs_CHD2	DIV7_iGLUTs_SETD5	0.62991	0
DIV7_iGLUTs_CHD2	DIV7_iGLUTs_SIN3A	0.687208	0
DIV7_iGLUTs_CHD2	DIV7_iGLUTs_SMARCC2	0.370178	0
DIV7_iGLUTs_CHD2	DIV7_iGLUTs_WAC	0.681205	0
DIV7_iGLUTs_CHD2	iGABAs_ARID1B	0.335426	0
DIV7_iGLUTs_CHD2	iGABAs_ASH1L	-0.132957	1.43372e-72
DIV7_iGLUTs_CHD2	iGABAs_ASXL3	0.00562149	1
DIV7_iGLUTs_CHD2	iGABAs_BCL11A	0.107108	1.65351e-46
DIV7_iGLUTs_CHD2	iGABAs_CHD2	-0.0731923	5.68998e-21
DIV7_iGLUTs_CHD2	iGABAs_CHD8	-0.107856	3.50818e-47
DIV7_iGLUTs_CHD2	iGABAs_CREBBP	0.190086	5.42742e-151
DIV7_iGLUTs_CHD2	iGABAs_KDM5B	0.0462146	1.51614e-07
DIV7_iGLUTs_CHD2	iGABAs_KDM6B	0.0062927	1
DIV7_iGLUTs_CHD2	iGABAs_KMT2C	-0.0218287	1
DIV7_iGLUTs_CHD2	iGABAs_KMT5B	-0.0801138	2.13151e-25
DIV7_iGLUTs_CHD2	iGABAs_MBD5	0.0199658	1
DIV7_iGLUTs_CHD2	iGABAs_MED13L	-0.00716898	1
DIV7_iGLUTs_CHD2	iGABAs_NRXN1	-0.0479329	3.222e-08
DIV7_iGLUTs_CHD2	iGABAs_PHF12	-0.0682603	4.63624e-18
DIV7_iGLUTs_CHD2	iGABAs_PHF21A	-0.104313	4.9095e-44
DIV7_iGLUTs_CHD2	iGABAs_SETD5	0.189618	3.14582e-150
DIV7_iGLUTs_CHD2	iGABAs_SIN3A	-0.121137	6.14323e-60
DIV7_iGLUTs_CHD2	iGABAs_SKI	-0.112196	3.49592e-51
DIV7_iGLUTs_CHD2	iGABAs_SMARCC2	-0.034151	0.00175008
DIV7_iGLUTs_CHD2	iGABAs_WAC	-0.0216747	1
DIV7_iGLUTs_CHD2	SNaPs_ARID1B	-0.0533705	1.63016e-10
DIV7_iGLUTs_CHD2	SNaPs_ASH1L	0.294571	0
DIV7_iGLUTs_CHD2	SNaPs_ASXL3	0.327553	0
DIV7_iGLUTs_CHD2	SNaPs_BCL11A	0.0175421	1
DIV7_iGLUTs_CHD2	SNaPs_CHD2	0.174672	6.02133e-127
DIV7_iGLUTs_CHD2	SNaPs_FOXP2	0.385176	0
DIV7_iGLUTs_CHD2	SNaPs_KDM5B	0.324527	0
DIV7_iGLUTs_CHD2	SNaPs_MBD5	0.094959	3.03598e-36
DIV7_iGLUTs_CHD2	SNaPs_MED13L	0.0247483	0.349946
DIV7_iGLUTs_CHD2	SNaPs_NRXN1	0.190875	2.79087e-152
DIV7_iGLUTs_CHD2	SNaPs_PHF12	0.024489	0.395886
DIV7_iGLUTs_CHD2	SNaPs_PHF21A	0.22855	1.22044e-220
DIV7_iGLUTs_CHD2	SNaPs_SETD5	0.349314	0
DIV7_iGLUTs_CHD2	SNaPs_SIN3A	0.307254	0
DIV7_iGLUTs_CHD2	SNaPs_SKI	-0.182497	6.99907e-139
DIV7_iGLUTs_CHD2	SNaPs_SMARCC2	0.107495	7.43951e-47
DIV7_iGLUTs_CHD8	DIV21_iGLUTs_ARID1B	-0.000834525	1
DIV7_iGLUTs_CHD8	DIV21_iGLUTs_ASH1L	0.102915	7.97898e-43
DIV7_iGLUTs_CHD8	DIV21_iGLUTs_ASXL3	0.127469	1.47913e-66
DIV7_iGLUTs_CHD8	DIV21_iGLUTs_BCL11A	0.111675	1.07761e-50
DIV7_iGLUTs_CHD8	DIV21_iGLUTs_CHD2	0.129077	2.72396e-68
DIV7_iGLUTs_CHD8	DIV21_iGLUTs_CHD8	0.12059	2.20696e-59
DIV7_iGLUTs_CHD8	DIV21_iGLUTs_CREBBP	0.111474	1.65903e-50
DIV7_iGLUTs_CHD8	DIV21_iGLUTs_KDM5B	0.104383	4.26715e-44
DIV7_iGLUTs_CHD8	DIV21_iGLUTs_KDM6B	0.106643	4.30653e-46
DIV7_iGLUTs_CHD8	DIV21_iGLUTs_KMT2C	0.104841	1.69657e-44
DIV7_iGLUTs_CHD8	DIV21_iGLUTs_KMT5B	0.0660796	7.72989e-17
DIV7_iGLUTs_CHD8	DIV21_iGLUTs_MBD5	0.126118	4.08171e-65
DIV7_iGLUTs_CHD8	DIV21_iGLUTs_MED13L	0.116067	6.86857e-55
DIV7_iGLUTs_CHD8	DIV21_iGLUTs_NRXN1	0.0560733	9.51686e-12
DIV7_iGLUTs_CHD8	DIV21_iGLUTs_PHF12	0.108708	5.94461e-48
DIV7_iGLUTs_CHD8	DIV21_iGLUTs_PHF21A	0.12764	9.69868e-67
DIV7_iGLUTs_CHD8	DIV21_iGLUTs_SETD5	0.0691194	1.49095e-18
DIV7_iGLUTs_CHD8	DIV21_iGLUTs_SIN3A	0.10336	3.30706e-43
DIV7_iGLUTs_CHD8	DIV21_iGLUTs_SKI	0.125858	7.70686e-65
DIV7_iGLUTs_CHD8	DIV21_iGLUTs_SMARCC2	0.0944736	7.33551e-36
DIV7_iGLUTs_CHD8	DIV21_iGLUTs_WAC	0.0941738	1.26312e-35
DIV7_iGLUTs_CHD8	DIV7_iGLUTs_ARID1B	0.329638	0
DIV7_iGLUTs_CHD8	DIV7_iGLUTs_ASH1L	0.422267	0
DIV7_iGLUTs_CHD8	DIV7_iGLUTs_CHD2	0.275476	0
DIV7_iGLUTs_CHD8	DIV7_iGLUTs_DPYSL2	0.0258447	0.204881
DIV7_iGLUTs_CHD8	DIV7_iGLUTs_FOXP2	0.378738	0
DIV7_iGLUTs_CHD8	DIV7_iGLUTs_KMT5B	0.405349	0
DIV7_iGLUTs_CHD8	DIV7_iGLUTs_MED13L	0.251379	1.06599e-268
DIV7_iGLUTs_CHD8	DIV7_iGLUTs_NRXN1	0.344182	0
DIV7_iGLUTs_CHD8	DIV7_iGLUTs_PHF21A	0.393133	0
DIV7_iGLUTs_CHD8	DIV7_iGLUTs_SETD5	0.405193	0
DIV7_iGLUTs_CHD8	DIV7_iGLUTs_SIN3A	0.00451623	1
DIV7_iGLUTs_CHD8	DIV7_iGLUTs_SMARCC2	0.506831	0
DIV7_iGLUTs_CHD8	DIV7_iGLUTs_WAC	0.262082	5.15422e-293
DIV7_iGLUTs_CHD8	iGABAs_ARID1B	-0.270587	3.63167811577644e-313
DIV7_iGLUTs_CHD8	iGABAs_ASH1L	0.112391	2.29272e-51
DIV7_iGLUTs_CHD8	iGABAs_ASXL3	-0.0140167	1
DIV7_iGLUTs_CHD8	iGABAs_BCL11A	-0.092859	1.34195e-34
DIV7_iGLUTs_CHD8	iGABAs_CHD2	0.0769333	2.59195e-23
DIV7_iGLUTs_CHD8	iGABAs_CHD8	0.0919787	6.42166e-34
DIV7_iGLUTs_CHD8	iGABAs_CREBBP	-0.151695	4.27516e-95
DIV7_iGLUTs_CHD8	iGABAs_KDM5B	-0.0461082	1.66465e-07
DIV7_iGLUTs_CHD8	iGABAs_KDM6B	0.00884047	1
DIV7_iGLUTs_CHD8	iGABAs_KMT2C	0.013404	1
DIV7_iGLUTs_CHD8	iGABAs_KMT5B	0.0700648	4.21073e-19
DIV7_iGLUTs_CHD8	iGABAs_MBD5	-0.0124905	1
DIV7_iGLUTs_CHD8	iGABAs_MED13L	-0.00213487	1
DIV7_iGLUTs_CHD8	iGABAs_NRXN1	0.0256758	0.223068
DIV7_iGLUTs_CHD8	iGABAs_PHF12	0.0576509	1.72003e-12
DIV7_iGLUTs_CHD8	iGABAs_PHF21A	0.0916494	1.14834e-33
DIV7_iGLUTs_CHD8	iGABAs_SETD5	-0.140872	1.0412e-81
DIV7_iGLUTs_CHD8	iGABAs_SIN3A	0.100208	1.58728e-40
DIV7_iGLUTs_CHD8	iGABAs_SKI	0.104996	1.23775e-44
DIV7_iGLUTs_CHD8	iGABAs_SMARCC2	0.0229276	0.809989
DIV7_iGLUTs_CHD8	iGABAs_WAC	0.00764607	1
DIV7_iGLUTs_CHD8	SNaPs_ARID1B	0.0129323	1
DIV7_iGLUTs_CHD8	SNaPs_ASH1L	-0.193322	2.57978e-156
DIV7_iGLUTs_CHD8	SNaPs_ASXL3	-0.235946	1.19523e-235
DIV7_iGLUTs_CHD8	SNaPs_BCL11A	0.0214707	1
DIV7_iGLUTs_CHD8	SNaPs_CHD2	-0.102024	4.62422e-42
DIV7_iGLUTs_CHD8	SNaPs_FOXP2	-0.280053	0
DIV7_iGLUTs_CHD8	SNaPs_KDM5B	-0.221139	3.9503e-206
DIV7_iGLUTs_CHD8	SNaPs_MBD5	-0.043491	1.60331e-06
DIV7_iGLUTs_CHD8	SNaPs_MED13L	0.010636	1
DIV7_iGLUTs_CHD8	SNaPs_NRXN1	-0.119496	2.79506e-58
DIV7_iGLUTs_CHD8	SNaPs_PHF12	-0.00645472	1
DIV7_iGLUTs_CHD8	SNaPs_PHF21A	-0.176141	3.81916e-129
DIV7_iGLUTs_CHD8	SNaPs_SETD5	-0.246847	9.52803e-259
DIV7_iGLUTs_CHD8	SNaPs_SIN3A	-0.230733	5.14914e-225
DIV7_iGLUTs_CHD8	SNaPs_SKI	0.104519	3.24846e-44
DIV7_iGLUTs_CHD8	SNaPs_SMARCC2	-0.0723087	1.95264e-20
DIV7_iGLUTs_DPYSL2	DIV21_iGLUTs_ARID1B	-0.0375905	0.000163188
DIV7_iGLUTs_DPYSL2	DIV21_iGLUTs_ASH1L	-0.203279	2.59459e-173
DIV7_iGLUTs_DPYSL2	DIV21_iGLUTs_ASXL3	-0.266234	9.2891e-303
DIV7_iGLUTs_DPYSL2	DIV21_iGLUTs_BCL11A	-0.229743	5.03584e-223
DIV7_iGLUTs_DPYSL2	DIV21_iGLUTs_CHD2	-0.260055	2.55263e-288
DIV7_iGLUTs_DPYSL2	DIV21_iGLUTs_CHD8	-0.241731	9.22873e-248
DIV7_iGLUTs_DPYSL2	DIV21_iGLUTs_CREBBP	-0.246399	8.92844e-258
DIV7_iGLUTs_DPYSL2	DIV21_iGLUTs_KDM5B	-0.221575	5.72686e-207
DIV7_iGLUTs_DPYSL2	DIV21_iGLUTs_KDM6B	-0.237863	1.26019e-239
DIV7_iGLUTs_DPYSL2	DIV21_iGLUTs_KMT2C	-0.236631	4.57084e-237
DIV7_iGLUTs_DPYSL2	DIV21_iGLUTs_KMT5B	-0.159894	6.38587e-106
DIV7_iGLUTs_DPYSL2	DIV21_iGLUTs_MBD5	-0.269617	7.89636627377148e-311
DIV7_iGLUTs_DPYSL2	DIV21_iGLUTs_MED13L	-0.250372	1.80478e-266
DIV7_iGLUTs_DPYSL2	DIV21_iGLUTs_NRXN1	-0.145285	4.81383e-87
DIV7_iGLUTs_DPYSL2	DIV21_iGLUTs_PHF12	-0.239922	6.13655e-244
DIV7_iGLUTs_DPYSL2	DIV21_iGLUTs_PHF21A	-0.263472	2.95199e-296
DIV7_iGLUTs_DPYSL2	DIV21_iGLUTs_SETD5	-0.138502	6.48104e-79
DIV7_iGLUTs_DPYSL2	DIV21_iGLUTs_SIN3A	-0.232541	1.13273e-228
DIV7_iGLUTs_DPYSL2	DIV21_iGLUTs_SKI	-0.254728	3.5026e-276
DIV7_iGLUTs_DPYSL2	DIV21_iGLUTs_SMARCC2	-0.184057	2.50125e-141
DIV7_iGLUTs_DPYSL2	DIV21_iGLUTs_WAC	-0.195975	9.37164e-161
DIV7_iGLUTs_DPYSL2	DIV7_iGLUTs_ARID1B	0.624185	0
DIV7_iGLUTs_DPYSL2	DIV7_iGLUTs_ASH1L	0.559758	0
DIV7_iGLUTs_DPYSL2	DIV7_iGLUTs_CHD2	0.728845	0
DIV7_iGLUTs_DPYSL2	DIV7_iGLUTs_CHD8	0.0258447	0.204881
DIV7_iGLUTs_DPYSL2	DIV7_iGLUTs_FOXP2	0.463578	0
DIV7_iGLUTs_DPYSL2	DIV7_iGLUTs_KMT5B	0.480382	0
DIV7_iGLUTs_DPYSL2	DIV7_iGLUTs_MED13L	0.715764	0
DIV7_iGLUTs_DPYSL2	DIV7_iGLUTs_NRXN1	0.516427	0
DIV7_iGLUTs_DPYSL2	DIV7_iGLUTs_PHF21A	0.585066	0
DIV7_iGLUTs_DPYSL2	DIV7_iGLUTs_SETD5	0.449515	0
DIV7_iGLUTs_DPYSL2	DIV7_iGLUTs_SIN3A	0.803639	0
DIV7_iGLUTs_DPYSL2	DIV7_iGLUTs_SMARCC2	0.287729	0
DIV7_iGLUTs_DPYSL2	DIV7_iGLUTs_WAC	0.696396	0
DIV7_iGLUTs_DPYSL2	iGABAs_ARID1B	0.507843	0
DIV7_iGLUTs_DPYSL2	iGABAs_ASH1L	-0.203149	4.3826e-173
DIV7_iGLUTs_DPYSL2	iGABAs_ASXL3	0.00562139	1
DIV7_iGLUTs_DPYSL2	iGABAs_BCL11A	0.166191	1.22006e-114
DIV7_iGLUTs_DPYSL2	iGABAs_CHD2	-0.125357	2.6077e-64
DIV7_iGLUTs_DPYSL2	iGABAs_CHD8	-0.170195	2.27972e-120
DIV7_iGLUTs_DPYSL2	iGABAs_CREBBP	0.288539	0
DIV7_iGLUTs_DPYSL2	iGABAs_KDM5B	0.064202	8.0919e-16
DIV7_iGLUTs_DPYSL2	iGABAs_KDM6B	-0.00673715	1
DIV7_iGLUTs_DPYSL2	iGABAs_KMT2C	-0.0209824	1
DIV7_iGLUTs_DPYSL2	iGABAs_KMT5B	-0.124296	3.3905e-63
DIV7_iGLUTs_DPYSL2	iGABAs_MBD5	0.0247917	0.342947
DIV7_iGLUTs_DPYSL2	iGABAs_MED13L	-0.00635538	1
DIV7_iGLUTs_DPYSL2	iGABAs_NRXN1	-0.0512423	1.37871e-09
DIV7_iGLUTs_DPYSL2	iGABAs_PHF12	-0.106462	6.24809e-46
DIV7_iGLUTs_DPYSL2	iGABAs_PHF21A	-0.16706	7.17134e-116
DIV7_iGLUTs_DPYSL2	iGABAs_SETD5	0.265894	5.91958e-302
DIV7_iGLUTs_DPYSL2	iGABAs_SIN3A	-0.186647	1.9421e-145
DIV7_iGLUTs_DPYSL2	iGABAs_SKI	-0.18729	1.81669e-146
DIV7_iGLUTs_DPYSL2	iGABAs_SMARCC2	-0.036359	0.000391259
DIV7_iGLUTs_DPYSL2	iGABAs_WAC	-0.028912	0.0418057
DIV7_iGLUTs_DPYSL2	SNaPs_ARID1B	-0.0751613	3.43258e-22
DIV7_iGLUTs_DPYSL2	SNaPs_ASH1L	0.369921	0
DIV7_iGLUTs_DPYSL2	SNaPs_ASXL3	0.428406	0
DIV7_iGLUTs_DPYSL2	SNaPs_BCL11A	0.00639593	1
DIV7_iGLUTs_DPYSL2	SNaPs_CHD2	0.205412	4.50659e-177
DIV7_iGLUTs_DPYSL2	SNaPs_FOXP2	0.503349	0
DIV7_iGLUTs_DPYSL2	SNaPs_KDM5B	0.417567	0
DIV7_iGLUTs_DPYSL2	SNaPs_MBD5	0.102794	1.01306e-42
DIV7_iGLUTs_DPYSL2	SNaPs_MED13L	0.00458767	1
DIV7_iGLUTs_DPYSL2	SNaPs_NRXN1	0.255686	2.40773e-278
DIV7_iGLUTs_DPYSL2	SNaPs_PHF12	0.026589	0.14001
DIV7_iGLUTs_DPYSL2	SNaPs_PHF21A	0.300445	0
DIV7_iGLUTs_DPYSL2	SNaPs_SETD5	0.444149	0
DIV7_iGLUTs_DPYSL2	SNaPs_SIN3A	0.410314	0
DIV7_iGLUTs_DPYSL2	SNaPs_SKI	-0.255037	7.05255e-277
DIV7_iGLUTs_DPYSL2	SNaPs_SMARCC2	0.13679	6.29396e-77
DIV7_iGLUTs_FOXP2	DIV21_iGLUTs_ARID1B	0.0163459	1
DIV7_iGLUTs_FOXP2	DIV21_iGLUTs_ASH1L	-0.0384322	8.79209e-05
DIV7_iGLUTs_FOXP2	DIV21_iGLUTs_ASXL3	-0.0277962	0.0750662
DIV7_iGLUTs_FOXP2	DIV21_iGLUTs_BCL11A	-0.0379465	0.000126175
DIV7_iGLUTs_FOXP2	DIV21_iGLUTs_CHD2	-0.0338058	0.00218689
DIV7_iGLUTs_FOXP2	DIV21_iGLUTs_CHD8	-0.0310987	0.0118098
DIV7_iGLUTs_FOXP2	DIV21_iGLUTs_CREBBP	-0.0377986	0.00014
DIV7_iGLUTs_FOXP2	DIV21_iGLUTs_KDM5B	-0.0236394	0.591299
DIV7_iGLUTs_FOXP2	DIV21_iGLUTs_KDM6B	-0.0278119	0.0745334
DIV7_iGLUTs_FOXP2	DIV21_iGLUTs_KMT2C	-0.0412603	9.9332e-06
DIV7_iGLUTs_FOXP2	DIV21_iGLUTs_KMT5B	-0.0148897	1
DIV7_iGLUTs_FOXP2	DIV21_iGLUTs_MBD5	-0.044383	7.51527e-07
DIV7_iGLUTs_FOXP2	DIV21_iGLUTs_MED13L	-0.0455782	2.65862e-07
DIV7_iGLUTs_FOXP2	DIV21_iGLUTs_NRXN1	-0.0230231	0.780397
DIV7_iGLUTs_FOXP2	DIV21_iGLUTs_PHF12	-0.0323972	0.00533033
DIV7_iGLUTs_FOXP2	DIV21_iGLUTs_PHF21A	-0.0382894	9.78085e-05
DIV7_iGLUTs_FOXP2	DIV21_iGLUTs_SETD5	-0.00391136	1
DIV7_iGLUTs_FOXP2	DIV21_iGLUTs_SIN3A	-0.0280544	0.0662034
DIV7_iGLUTs_FOXP2	DIV21_iGLUTs_SKI	-0.0364104	0.000377577
DIV7_iGLUTs_FOXP2	DIV21_iGLUTs_SMARCC2	-0.0346105	0.00128663
DIV7_iGLUTs_FOXP2	DIV21_iGLUTs_WAC	-0.0341113	0.00179262
DIV7_iGLUTs_FOXP2	DIV7_iGLUTs_ARID1B	0.544495	0
DIV7_iGLUTs_FOXP2	DIV7_iGLUTs_ASH1L	0.534001	0
DIV7_iGLUTs_FOXP2	DIV7_iGLUTs_CHD2	0.629319	0
DIV7_iGLUTs_FOXP2	DIV7_iGLUTs_CHD8	0.378738	0
DIV7_iGLUTs_FOXP2	DIV7_iGLUTs_DPYSL2	0.463578	0
DIV7_iGLUTs_FOXP2	DIV7_iGLUTs_KMT5B	0.518918	0
DIV7_iGLUTs_FOXP2	DIV7_iGLUTs_MED13L	0.517419	0
DIV7_iGLUTs_FOXP2	DIV7_iGLUTs_NRXN1	0.371267	0
DIV7_iGLUTs_FOXP2	DIV7_iGLUTs_PHF21A	0.569044	0
DIV7_iGLUTs_FOXP2	DIV7_iGLUTs_SETD5	0.661299	0
DIV7_iGLUTs_FOXP2	DIV7_iGLUTs_SIN3A	0.439441	0
DIV7_iGLUTs_FOXP2	DIV7_iGLUTs_SMARCC2	0.324169	0
DIV7_iGLUTs_FOXP2	DIV7_iGLUTs_WAC	0.510289	0
DIV7_iGLUTs_FOXP2	iGABAs_ARID1B	0.108514	8.9122e-48
DIV7_iGLUTs_FOXP2	iGABAs_ASH1L	-0.0588982	4.27178e-13
DIV7_iGLUTs_FOXP2	iGABAs_ASXL3	0.00712759	1
DIV7_iGLUTs_FOXP2	iGABAs_BCL11A	0.0212243	1
DIV7_iGLUTs_FOXP2	iGABAs_CHD2	-0.0367125	0.000306034
DIV7_iGLUTs_FOXP2	iGABAs_CHD8	-0.0454712	2.92029e-07
DIV7_iGLUTs_FOXP2	iGABAs_CREBBP	0.0554875	1.78035e-11
DIV7_iGLUTs_FOXP2	iGABAs_KDM5B	0.00243982	1
DIV7_iGLUTs_FOXP2	iGABAs_KDM6B	0.00381276	1
DIV7_iGLUTs_FOXP2	iGABAs_KMT2C	-0.0327384	0.00430396
DIV7_iGLUTs_FOXP2	iGABAs_KMT5B	-0.0491941	9.96767e-09
DIV7_iGLUTs_FOXP2	iGABAs_MBD5	-0.00474206	1
DIV7_iGLUTs_FOXP2	iGABAs_MED13L	-0.0118011	1
DIV7_iGLUTs_FOXP2	iGABAs_NRXN1	-0.0361886	0.000438498
DIV7_iGLUTs_FOXP2	iGABAs_PHF12	-0.0346427	0.00126026
DIV7_iGLUTs_FOXP2	iGABAs_PHF21A	-0.0504974	2.85808e-09
DIV7_iGLUTs_FOXP2	iGABAs_SETD5	0.0602917	8.65889e-14
DIV7_iGLUTs_FOXP2	iGABAs_SIN3A	-0.0526556	3.35518e-10
DIV7_iGLUTs_FOXP2	iGABAs_SKI	-0.0429569	2.50002e-06
DIV7_iGLUTs_FOXP2	iGABAs_SMARCC2	-0.0319192	0.00716629
DIV7_iGLUTs_FOXP2	iGABAs_WAC	-0.014048	1
DIV7_iGLUTs_FOXP2	SNaPs_ARID1B	-0.0136745	1
DIV7_iGLUTs_FOXP2	SNaPs_ASH1L	0.166418	5.82388e-115
DIV7_iGLUTs_FOXP2	SNaPs_ASXL3	0.194171	9.95542e-158
DIV7_iGLUTs_FOXP2	SNaPs_BCL11A	-0.00558899	1
DIV7_iGLUTs_FOXP2	SNaPs_CHD2	0.0781257	4.38334e-24
DIV7_iGLUTs_FOXP2	SNaPs_FOXP2	0.236092	5.97836e-236
DIV7_iGLUTs_FOXP2	SNaPs_KDM5B	0.192859	1.50964e-155
DIV7_iGLUTs_FOXP2	SNaPs_MBD5	0.0539015	9.42901e-11
DIV7_iGLUTs_FOXP2	SNaPs_MED13L	0.00299181	1
DIV7_iGLUTs_FOXP2	SNaPs_NRXN1	0.102474	1.9029e-42
DIV7_iGLUTs_FOXP2	SNaPs_PHF12	0.000990225	1
DIV7_iGLUTs_FOXP2	SNaPs_PHF21A	0.137809	4.15804e-78
DIV7_iGLUTs_FOXP2	SNaPs_SETD5	0.203648	5.85747e-174
DIV7_iGLUTs_FOXP2	SNaPs_SIN3A	0.179991	5.33989e-135
DIV7_iGLUTs_FOXP2	SNaPs_SKI	-0.0981935	7.42133e-39
DIV7_iGLUTs_FOXP2	SNaPs_SMARCC2	0.0664665	4.7181e-17
DIV7_iGLUTs_KMT5B	DIV21_iGLUTs_ARID1B	-0.00715647	1
DIV7_iGLUTs_KMT5B	DIV21_iGLUTs_ASH1L	-0.0399951	2.68974e-05
DIV7_iGLUTs_KMT5B	DIV21_iGLUTs_ASXL3	-0.0544177	5.51002e-11
DIV7_iGLUTs_KMT5B	DIV21_iGLUTs_BCL11A	-0.0482635	2.37733e-08
DIV7_iGLUTs_KMT5B	DIV21_iGLUTs_CHD2	-0.0597467	1.62306e-13
DIV7_iGLUTs_KMT5B	DIV21_iGLUTs_CHD8	-0.0484882	1.92827e-08
DIV7_iGLUTs_KMT5B	DIV21_iGLUTs_CREBBP	-0.0530057	2.35554e-10
DIV7_iGLUTs_KMT5B	DIV21_iGLUTs_KDM5B	-0.0446556	5.94292e-07
DIV7_iGLUTs_KMT5B	DIV21_iGLUTs_KDM6B	-0.0491627	1.02606e-08
DIV7_iGLUTs_KMT5B	DIV21_iGLUTs_KMT2C	-0.050363	3.24964e-09
DIV7_iGLUTs_KMT5B	DIV21_iGLUTs_KMT5B	-0.0328742	0.00396184
DIV7_iGLUTs_KMT5B	DIV21_iGLUTs_MBD5	-0.0622095	9.05826e-15
DIV7_iGLUTs_KMT5B	DIV21_iGLUTs_MED13L	-0.0564496	6.33931e-12
DIV7_iGLUTs_KMT5B	DIV21_iGLUTs_NRXN1	-0.0318747	0.00732787
DIV7_iGLUTs_KMT5B	DIV21_iGLUTs_PHF12	-0.0516681	9.07661e-10
DIV7_iGLUTs_KMT5B	DIV21_iGLUTs_PHF21A	-0.0532167	1.90525e-10
DIV7_iGLUTs_KMT5B	DIV21_iGLUTs_SETD5	-0.0248544	0.333426
DIV7_iGLUTs_KMT5B	DIV21_iGLUTs_SIN3A	-0.0570608	3.28701e-12
DIV7_iGLUTs_KMT5B	DIV21_iGLUTs_SKI	-0.0561239	9.01716e-12
DIV7_iGLUTs_KMT5B	DIV21_iGLUTs_SMARCC2	-0.0337937	0.00220163
DIV7_iGLUTs_KMT5B	DIV21_iGLUTs_WAC	-0.0467286	9.62804e-08
DIV7_iGLUTs_KMT5B	DIV7_iGLUTs_ARID1B	0.560165	0
DIV7_iGLUTs_KMT5B	DIV7_iGLUTs_ASH1L	0.570979	0
DIV7_iGLUTs_KMT5B	DIV7_iGLUTs_CHD2	0.57978	0
DIV7_iGLUTs_KMT5B	DIV7_iGLUTs_CHD8	0.405349	0
DIV7_iGLUTs_KMT5B	DIV7_iGLUTs_DPYSL2	0.480382	0
DIV7_iGLUTs_KMT5B	DIV7_iGLUTs_FOXP2	0.518918	0
DIV7_iGLUTs_KMT5B	DIV7_iGLUTs_MED13L	0.549296	0
DIV7_iGLUTs_KMT5B	DIV7_iGLUTs_NRXN1	0.477856	0
DIV7_iGLUTs_KMT5B	DIV7_iGLUTs_PHF21A	0.558763	0
DIV7_iGLUTs_KMT5B	DIV7_iGLUTs_SETD5	0.512294	0
DIV7_iGLUTs_KMT5B	DIV7_iGLUTs_SIN3A	0.438394	0
DIV7_iGLUTs_KMT5B	DIV7_iGLUTs_SMARCC2	0.455768	0
DIV7_iGLUTs_KMT5B	DIV7_iGLUTs_WAC	0.548053	0
DIV7_iGLUTs_KMT5B	iGABAs_ARID1B	0.113393	2.58256e-52
DIV7_iGLUTs_KMT5B	iGABAs_ASH1L	-0.0463753	1.31759e-07
DIV7_iGLUTs_KMT5B	iGABAs_ASXL3	0.00948761	1
DIV7_iGLUTs_KMT5B	iGABAs_BCL11A	0.0318961	0.00725064
DIV7_iGLUTs_KMT5B	iGABAs_CHD2	-0.0283065	0.0579331
DIV7_iGLUTs_KMT5B	iGABAs_CHD8	-0.0400996	2.48382e-05
DIV7_iGLUTs_KMT5B	iGABAs_CREBBP	0.0654065	1.80786e-16
DIV7_iGLUTs_KMT5B	iGABAs_KDM5B	0.00934854	1
DIV7_iGLUTs_KMT5B	iGABAs_KDM6B	0.000454296	1
DIV7_iGLUTs_KMT5B	iGABAs_KMT2C	-0.00955857	1
DIV7_iGLUTs_KMT5B	iGABAs_KMT5B	-0.0324233	0.00524898
DIV7_iGLUTs_KMT5B	iGABAs_MBD5	0.0043055	1
DIV7_iGLUTs_KMT5B	iGABAs_MED13L	0.00275225	1
DIV7_iGLUTs_KMT5B	iGABAs_NRXN1	-0.0115624	1
DIV7_iGLUTs_KMT5B	iGABAs_PHF12	-0.0308965	0.0133453
DIV7_iGLUTs_KMT5B	iGABAs_PHF21A	-0.0359945	0.000500186
DIV7_iGLUTs_KMT5B	iGABAs_SETD5	0.0606442	5.76027e-14
DIV7_iGLUTs_KMT5B	iGABAs_SIN3A	-0.0394059	4.22661e-05
DIV7_iGLUTs_KMT5B	iGABAs_SKI	-0.0333664	0.00289429
DIV7_iGLUTs_KMT5B	iGABAs_SMARCC2	-0.0123987	1
DIV7_iGLUTs_KMT5B	iGABAs_WAC	-0.0102514	1
DIV7_iGLUTs_KMT5B	SNaPs_ARID1B	-0.0394673	4.0351e-05
DIV7_iGLUTs_KMT5B	SNaPs_ASH1L	0.0901534	1.55794e-32
DIV7_iGLUTs_KMT5B	SNaPs_ASXL3	0.110308	2.0167e-49
DIV7_iGLUTs_KMT5B	SNaPs_BCL11A	0.00586113	1
DIV7_iGLUTs_KMT5B	SNaPs_CHD2	0.0421439	4.86732e-06
DIV7_iGLUTs_KMT5B	SNaPs_FOXP2	0.134565	2.20975e-74
DIV7_iGLUTs_KMT5B	SNaPs_KDM5B	0.116411	3.18017e-55
DIV7_iGLUTs_KMT5B	SNaPs_MBD5	0.0229797	0.795118
DIV7_iGLUTs_KMT5B	SNaPs_MED13L	-0.00118589	1
DIV7_iGLUTs_KMT5B	SNaPs_NRXN1	0.0680815	5.85138e-18
DIV7_iGLUTs_KMT5B	SNaPs_PHF12	0.00140513	1
DIV7_iGLUTs_KMT5B	SNaPs_PHF21A	0.0724301	1.6493e-20
DIV7_iGLUTs_KMT5B	SNaPs_SETD5	0.112635	1.34979e-51
DIV7_iGLUTs_KMT5B	SNaPs_SIN3A	0.0949508	3.08012e-36
DIV7_iGLUTs_KMT5B	SNaPs_SKI	-0.0876225	1.18124e-30
DIV7_iGLUTs_KMT5B	SNaPs_SMARCC2	0.0422434	4.49971e-06
DIV7_iGLUTs_MED13L	DIV21_iGLUTs_ARID1B	-0.0308041	0.0140855
DIV7_iGLUTs_MED13L	DIV21_iGLUTs_ASH1L	-0.139635	3.02677e-80
DIV7_iGLUTs_MED13L	DIV21_iGLUTs_ASXL3	-0.18067	4.79666e-136
DIV7_iGLUTs_MED13L	DIV21_iGLUTs_BCL11A	-0.157075	3.94004e-102
DIV7_iGLUTs_MED13L	DIV21_iGLUTs_CHD2	-0.181867	6.70112e-138
DIV7_iGLUTs_MED13L	DIV21_iGLUTs_CHD8	-0.169115	8.26478e-119
DIV7_iGLUTs_MED13L	DIV21_iGLUTs_CREBBP	-0.171137	9.74946e-122
DIV7_iGLUTs_MED13L	DIV21_iGLUTs_KDM5B	-0.15368	1.15926e-97
DIV7_iGLUTs_MED13L	DIV21_iGLUTs_KDM6B	-0.162172	4.9045e-109
DIV7_iGLUTs_MED13L	DIV21_iGLUTs_KMT2C	-0.161505	4.05292e-108
DIV7_iGLUTs_MED13L	DIV21_iGLUTs_KMT5B	-0.106671	4.06638e-46
[truncated: 3,113 more rows]

## Sheet: SI_DATA1-B
MarkerName	SampleSize	Zscore	P.value	Direction	HetISq	HetChiSq	HetDf	HetPVal	p.adj	Perturbation
DPAGT1	16	-2.605	0.009187	----	0	1.879	3	0.598	0.455108	ARID1B
RUBCN	16	-2.016	0.04385	----	0	0.244	3	0.9702	0.639609	ARID1B
MIR100HG	16	-1.993	0.04626	----	0	0.725	3	0.8673	0.646516	ARID1B
STRBP	16	-2.589	0.009613	----	43.2	5.278	3	0.1525	0.459828	ARID1B
CCDC117	16	-3.985	6.739e-05	----	0	1.445	3	0.695	0.101121	ARID1B
MAML3	16	-2.21	0.02713	----	10.7	3.359	3	0.3395	0.583002	ARID1B
MIAT	16	-2.354	0.01857	----	0	1.91	3	0.5914	0.525169	ARID1B
RTL1	16	2.006	0.04485	++++	0	2.954	3	0.3987	0.64273	ARID1B
RIPOR2	16	-2.572	0.01011	----	16.3	3.583	3	0.3102	0.460984	ARID1B
UGP2	16	-2.502	0.01234	----	45.1	5.461	3	0.141	0.486524	ARID1B
AP4S1	16	-3.319	0.0009026	----	36.5	4.722	3	0.1933	0.306992	ARID1B
CRABP1	16	-3.066	0.00217	----	0	1.787	3	0.6177	0.369545	ARID1B
TMEM39A	16	-2.101	0.03567	----	0	0.586	3	0.8996	0.607349	ARID1B
BCCIP	16	-2.225	0.0261	----	30.4	4.307	3	0.2301	0.577437	ARID1B
PTPN2	16	-2.54	0.0111	----	0	2.481	3	0.4788	0.48078	ARID1B
PPIE	16	2.328	0.01993	++++	0	0.623	3	0.8912	0.540845	ARID1B
GRIA4	16	-2.539	0.01112	----	0	1.114	3	0.7737	0.48078	ARID1B
IL11RA	16	-2.698	0.006976	----	0	2.363	3	0.5006	0.435087	ARID1B
GPX3	16	-2.45	0.01427	----	0	2.012	3	0.5699	0.494861	ARID1B
VAT1L	16	-3.015	0.002572	----	19.3	3.715	3	0.2939	0.375367	ARID1B
PRICKLE2	16	-2.172	0.02985	----	0	1.708	3	0.6352	0.591502	ARID1B
N4BP2	16	-2.733	0.006284	----	0	1.369	3	0.7129	0.420298	ARID1B
DLL1	16	-2.033	0.04204	----	0	1.721	3	0.6322	0.626861	ARID1B
MEIOB	16	2.287	0.02222	++++	41.5	5.128	3	0.1627	0.548198	ARID1B
PHLDA1	16	-1.977	0.04802	----	0	0.093	3	0.9926	0.649824	ARID1B
IQCJ-SCHIP1	16	-2.119	0.03413	----	0	0.592	3	0.8982	0.602674	ARID1B
MRPL2	16	2.111	0.03475	++++	0	1.598	3	0.6597	0.602674	ARID1B
AL139393.3	16	-2.428	0.0152	----	0	2.02	3	0.5682	0.494888	ARID1B
SRSF10	16	3.13	0.001751	++++	56.8	6.947	3	0.0736	0.358852	ARID1B
AC068587.4	16	2.421	0.01547	++++	9.1	3.299	3	0.3478	0.496737	ARID1B
ELOVL6	16	-2.66	0.00782	----	0	0.51	3	0.9167	0.439059	ARID1B
CPLANE1	16	-2.37	0.0178	----	0	0.081	3	0.994	0.517129	ARID1B
MEIS1	16	-1.991	0.04648	----	0	1.065	3	0.7856	0.647674	ARID1B
ZFYVE16	16	-2.153	0.03133	----	0	1.178	3	0.7583	0.591502	ARID1B
PPP1R13B	16	-2.19	0.02856	----	0	2.293	3	0.5139	0.591502	ARID1B
PTPRJ	16	-2.268	0.02332	----	0	1.731	3	0.6301	0.553876	ARID1B
PPARD	16	-2.153	0.03131	----	15.4	3.547	3	0.3147	0.591502	ARID1B
CDON	16	-2.025	0.04284	----	0	1.097	3	0.7778	0.633143	ARID1B
PPM1L	16	-2.676	0.007458	----	0	1.274	3	0.7353	0.439059	ARID1B
BRAP	16	2.727	0.006394	++++	0	2.893	3	0.4084	0.420373	ARID1B
CAMK1D	16	-2.015	0.0439	----	5.1	3.16	3	0.3676	0.639609	ARID1B
NRXN2	16	-2.5	0.01242	----	19	3.706	3	0.2951	0.487307	ARID1B
WNK2	16	-1.97	0.04888	----	0	1.535	3	0.6742	0.653844	ARID1B
DCHS1	16	-2.061	0.03935	----	0	0.928	3	0.8187	0.62422	ARID1B
2024-03-05	16	2.279	0.02264	++++	4.8	3.15	3	0.369	0.548977	ARID1B
PIP4K2C	16	-2.831	0.004634	----	22.8	3.885	3	0.2741	0.399297	ARID1B
NFYB	16	2.272	0.02307	++++	0	1.991	3	0.5743	0.553054	ARID1B
TIMM10B	16	1.964	0.04951	++++	0	1.039	3	0.7917	0.653948	ARID1B
SLC5A3	16	-2.713	0.00666	----	0	1.956	3	0.5817	0.427655	ARID1B
EFHC1	16	-2.081	0.03744	----	0	1.787	3	0.6177	0.618519	ARID1B
AL365295.1	16	2.065	0.0389	++++	0	2.963	3	0.3973	0.622771	ARID1B
KIAA0232	16	-2.449	0.01431	----	0	2.223	3	0.5274	0.494861	ARID1B
MAP3K12	16	-3.008	0.002634	----	19.6	3.729	3	0.2922	0.375367	ARID1B
KCNMA1	16	-3.672	0.0002407	----	0	2.563	3	0.4639	0.201439	ARID1B
ORMDL1	16	2.528	0.01146	++++	42.1	5.183	3	0.1589	0.482489	ARID1B
ZNF670	16	-2.078	0.03771	----	0	1.252	3	0.7405	0.618614	ARID1B
TAS2R4	16	2.211	0.02705	++++	2	3.062	3	0.3822	0.582786	ARID1B
TOP1MT	16	-2.436	0.01485	----	18.2	3.667	3	0.2998	0.494861	ARID1B
ATXN1L	16	-2.581	0.009865	----	0	0.965	3	0.8098	0.460984	ARID1B
KIF26B	16	-3.449	0.000563	----	20.8	3.79	3	0.2851	0.275686	ARID1B
GPR75	16	2.334	0.01961	++++	0	1.713	3	0.6341	0.53558	ARID1B
ABL2	16	-2.983	0.002851	----	19	3.704	3	0.2952	0.380765	ARID1B
PPIL3	16	-1.98	0.04767	----	9.3	3.309	3	0.3464	0.648999	ARID1B
CPPED1	16	-2.308	0.02098	----	0	1.7	3	0.637	0.543813	ARID1B
ADGRL2	16	-3.359	0.0007814	----	0	0.888	3	0.8284	0.305384	ARID1B
HTT	16	-2.247	0.02465	----	0	2.26	3	0.5203	0.56591	ARID1B
SECISBP2L	16	-2.131	0.03306	----	0	2.571	3	0.4627	0.595629	ARID1B
TAF6L	16	2.688	0.007197	++++	0	1.542	3	0.6726	0.439059	ARID1B
AAK1	16	-1.977	0.04807	----	0	1.553	3	0.6701	0.649824	ARID1B
KLF16	16	2.148	0.03175	++++	0	0.679	3	0.8782	0.591502	ARID1B
MYO9A	16	-2.038	0.04157	----	0	1.477	3	0.6875	0.62613	ARID1B
TMEM160	16	2.092	0.03642	++++	0	1.956	3	0.5817	0.610274	ARID1B
TPM1-AS	16	2.322	0.02024	++++	0	1.904	3	0.5925	0.542399	ARID1B
CIC	16	-2.328	0.0199	----	0	2.679	3	0.4439	0.540606	ARID1B
AC061958.1	16	-2.017	0.04369	----	18.5	3.682	3	0.2979	0.639609	ARID1B
CRTC2	16	2.733	0.006271	++++	0	1.048	3	0.7897	0.420298	ARID1B
SSNA1	16	3.486	0.0004896	++++	0	2.278	3	0.5168	0.258967	ARID1B
AGPS	16	-2.237	0.0253	----	0	2.376	3	0.4982	0.570519	ARID1B
SLC35E1	16	-2.506	0.01223	----	0	0.582	3	0.9005	0.486524	ARID1B
ORC3	16	-2.341	0.01925	----	0	0.007	3	0.9998	0.534566	ARID1B
LRCH4	16	-2.096	0.03608	----	16.4	3.586	3	0.3097	0.610274	ARID1B
PGBD1	16	-2.188	0.02864	----	1.7	3.052	3	0.3837	0.591502	ARID1B
RNF111	16	2.636	0.0084	++++	0	1.396	3	0.7065	0.439991	ARID1B
ZSCAN16-AS1	16	-2.116	0.03431	----	0	0.898	3	0.826	0.602674	ARID1B
GOLGA8B	16	-3.826	0.0001305	----	0	2.574	3	0.462	0.151315	ARID1B
ZNF333	16	-2.57	0.01017	----	4.6	3.143	3	0.3701	0.461613	ARID1B
LRRC4C	16	-2.579	0.009901	----	8	3.26	3	0.3533	0.460984	ARID1B
ANKRD13B	16	-2.79	0.005271	----	0	2.862	3	0.4134	0.408144	ARID1B
PIAS2	16	-2.848	0.004401	----	0	1.352	3	0.7168	0.399297	ARID1B
EFNA5	16	-2.285	0.0223	----	0	1.875	3	0.5987	0.548198	ARID1B
FBXL3	16	2.32	0.02035	++++	0	1.758	3	0.6241	0.542399	ARID1B
AFF3	16	-3.077	0.00209	----	0	1.49	3	0.6845	0.369265	ARID1B
IGF2BP1	16	-2.145	0.03197	----	0	2.388	3	0.4958	0.591502	ARID1B
FZD1	16	2.046	0.04076	++++	0	1.547	3	0.6714	0.626034	ARID1B
SNHG14	16	-2.908	0.003639	----	19.8	3.742	3	0.2907	0.396575	ARID1B
RGS14	16	-2.85	0.004369	----	0	1.701	3	0.6366	0.399297	ARID1B
PUS7L	16	-3.192	0.001413	----	0	0.92	3	0.8207	0.341098	ARID1B
EIF2D	16	-2.055	0.03983	----	0	0.854	3	0.8365	0.624745	ARID1B
HDAC9	16	-2.462	0.01384	----	0	0.492	3	0.9207	0.494861	ARID1B
NCBP2AS2	16	2.282	0.02247	++++	40.1	5.007	3	0.1713	0.548845	ARID1B
ZNF800	16	-2.409	0.01598	----	0	1.629	3	0.6529	0.501708	ARID1B
PFKP	16	-3.477	0.0005076	----	0	2.449	3	0.4846	0.258967	ARID1B
ARHGEF10L	16	-2.641	0.008272	----	47.2	5.682	3	0.1281	0.439059	ARID1B
AP001033.1	16	-2.022	0.04318	----	0	2.213	3	0.5293	0.634858	ARID1B
NOC4L	16	2.283	0.02242	++++	0	1.651	3	0.6479	0.548845	ARID1B
ADIPOR2	16	-2.802	0.005072	----	0	2.771	3	0.4283	0.405102	ARID1B
PRRT3	16	-2.084	0.03714	----	47	5.658	3	0.1295	0.615998	ARID1B
STK35	16	-3.265	0.001096	----	46.5	5.604	3	0.1325	0.325091	ARID1B
ICAM1	16	2.014	0.04405	++++	0	1.333	3	0.7213	0.639609	ARID1B
AC020915.2	16	2.395	0.01661	++++	0	2.008	3	0.5707	0.508039	ARID1B
AC008840.1	16	2.902	0.003707	++++	61.3	7.744	3	0.0516	0.396575	ARID1B
ME3	16	-2.147	0.03182	----	0	1.96	3	0.5807	0.591502	ARID1B
FRMD5	16	-2.646	0.008148	----	3.6	3.113	3	0.3745	0.439059	ARID1B
PNISR	16	2.134	0.03284	++++	0	1.11	3	0.7747	0.593283	ARID1B
PPIL1	16	2.671	0.007568	++++	0	2.746	3	0.4325	0.439059	ARID1B
TRAF3IP2	16	2.613	0.008964	++++	7.3	3.236	3	0.3566	0.451363	ARID1B
PCNA	16	-2.4	0.01639	----	0	1.771	3	0.6212	0.505862	ARID1B
FIS1	16	2.831	0.004643	++++	0	1.25	3	0.7409	0.399297	ARID1B
HSPE1	16	2.436	0.01484	++++	0	2.581	3	0.4608	0.494861	ARID1B
LINC02604	16	2.353	0.01864	++++	0	2.28	3	0.5163	0.525982	ARID1B
DGKH	16	-3.21	0.001327	----	17.3	3.627	3	0.3046	0.34062	ARID1B
NT5M	16	-2.191	0.02845	----	0	1.82	3	0.6107	0.591502	ARID1B
MRNIP	16	2.191	0.02846	++++	0	0.42	3	0.936	0.591502	ARID1B
SLC7A2	16	1.989	0.04669	++++	53	6.38	3	0.09452	0.647674	ARID1B
KLHL18	16	-2.092	0.03644	----	0	1.643	3	0.6496	0.610274	ARID1B
ATG5	16	-2.243	0.02488	----	0	0.548	3	0.9083	0.56591	ARID1B
KCNJ10	16	2.339	0.01934	++++	9.5	3.316	3	0.3454	0.534566	ARID1B
ECHDC1	16	-2.369	0.01784	----	0	2.568	3	0.463	0.517129	ARID1B
BROX	16	-2.407	0.01609	----	0	2.354	3	0.5023	0.50299	ARID1B
AVIL	16	2.025	0.0429	++++	8.2	3.269	3	0.3519	0.633525	ARID1B
CRIP1	16	-2.254	0.0242	----	0	1.127	3	0.7706	0.560179	ARID1B
CAAP1	16	-2.492	0.0127	----	0	1.346	3	0.7183	0.487898	ARID1B
TAPT1-AS1	16	-2.071	0.03839	----	51	6.127	3	0.1056	0.619804	ARID1B
TMEM9B	16	-1.977	0.04803	----	0	0.612	3	0.8936	0.649824	ARID1B
DGUOK	16	2.593	0.009517	++++	13.6	3.474	3	0.3242	0.459828	ARID1B
KLF12	16	-2.046	0.04079	----	0	1.755	3	0.6248	0.626034	ARID1B
WHAMM	16	-2.006	0.04484	----	0	1.734	3	0.6295	0.64273	ARID1B
ZNF839	16	-2.938	0.003309	----	0	2.523	3	0.4712	0.396575	ARID1B
SLC3A1	16	-2.268	0.0233	----	0	0.383	3	0.9437	0.553876	ARID1B
EIF4EBP2	16	-2.836	0.004571	----	12.4	3.423	3	0.3309	0.399297	ARID1B
HPS6	16	-2.448	0.01437	----	0	1.498	3	0.6827	0.494861	ARID1B
RP2	16	-2.097	0.03596	----	0	1.819	3	0.6108	0.610274	ARID1B
IRS2	16	-2.245	0.0248	----	0	1.373	3	0.7118	0.56591	ARID1B
AL022341.1	16	2.65	0.00805	++++	46.4	5.6	3	0.1328	0.439059	ARID1B
AMIGO1	16	-2.249	0.02449	----	0	1.491	3	0.6843	0.564562	ARID1B
NUTM2B-AS1	16	2.285	0.02233	++++	0	1.268	3	0.7368	0.548198	ARID1B
ZNF430	16	-2.622	0.008751	----	0	1.676	3	0.6422	0.446964	ARID1B
HIPK1	16	-2.219	0.02648	----	0	2.878	3	0.4109	0.577928	ARID1B
POLR2J3	16	-2.626	0.008649	----	0	0.181	3	0.9807	0.445537	ARID1B
PTCD3	16	-2.091	0.03651	----	0	0.845	3	0.8386	0.610483	ARID1B
GPR176	16	-2.876	0.004028	----	0	2.152	3	0.5415	0.396575	ARID1B
AC124068.2	16	2.04	0.04131	++++	56.9	6.965	3	0.07304	0.626034	ARID1B
AP000662.1	16	1.995	0.04602	++++	12.5	3.427	3	0.3303	0.646516	ARID1B
EPHB1	16	-2.006	0.04491	----	0	1.011	3	0.7986	0.64273	ARID1B
ZNF681	16	-2.432	0.01502	----	0	0.352	3	0.9499	0.494888	ARID1B
ARHGAP1	16	-2.299	0.02151	----	0	2.999	3	0.3918	0.545261	ARID1B
ZNF608	16	-2.451	0.01426	----	0	1.095	3	0.7783	0.494861	ARID1B
MYNN	16	2.14	0.03233	++++	25.2	4.012	3	0.2602	0.591502	ARID1B
POLH	16	-2.595	0.009454	----	28.5	4.197	3	0.241	0.459356	ARID1B
INTS3	16	-2.912	0.003592	----	19	3.704	3	0.2953	0.396575	ARID1B
ADCY9	16	-2.336	0.01951	----	0	0.83	3	0.8423	0.534566	ARID1B
C8orf37-AS1	16	2.189	0.02859	++++	0	2.319	3	0.509	0.591502	ARID1B
KIF14	16	-2.176	0.02956	----	17.1	3.618	3	0.3058	0.591502	ARID1B
RIOX1	16	-2.178	0.02941	----	0	1.383	3	0.7095	0.591502	ARID1B
FSTL3	16	-2.033	0.04205	----	0	1.491	3	0.6844	0.626861	ARID1B
TTLL3	16	-3.55	0.0003859	----	23	3.894	3	0.2732	0.255811	ARID1B
HIST1H2AI	16	2.004	0.0451	++++	0	1.119	3	0.7725	0.643935	ARID1B
CRTC3-AS1	16	2.161	0.03069	++++	43.5	5.311	3	0.1504	0.591502	ARID1B
LINC02453	16	2.046	0.04079	++++	52.7	6.348	3	0.09585	0.626034	ARID1B
LINC01355	16	2.401	0.01634	++++	5.4	3.171	3	0.3659	0.505862	ARID1B
TMEM208	16	2.176	0.02955	++++	1.9	3.058	3	0.3827	0.591502	ARID1B
FGFR1OP2	16	-2.32	0.02034	----	20	3.751	3	0.2896	0.542399	ARID1B
TFB1M	16	-2.054	0.04001	----	0	1.439	3	0.6965	0.624745	ARID1B
HERPUD1	16	-2.213	0.02693	----	14.6	3.511	3	0.3193	0.58183	ARID1B
GMPPA	16	-2.003	0.0452	----	0	0.847	3	0.8383	0.644138	ARID1B
FOXP4-AS1	16	1.995	0.04608	++++	0	2.825	3	0.4194	0.646516	ARID1B
POU3F1	16	-4.681	2.857e-06	----	0	2.163	3	0.5394	0.0296925	ARID1B
LGALSL	16	-2.878	0.004006	----	29.3	4.242	3	0.2365	0.396575	ARID1B
MGAT5	16	-3.008	0.002633	----	0	2.215	3	0.529	0.375367	ARID1B
FBXL4	16	2.313	0.0207	++++	25.4	4.022	3	0.2591	0.543813	ARID1B
GADD45GIP1	16	2.315	0.02064	++++	0	2.048	3	0.5624	0.543813	ARID1B
CABYR	16	-2.503	0.01233	----	0	1.115	3	0.7734	0.486524	ARID1B
AFG1L	16	-2.451	0.01423	----	0	0.881	3	0.83	0.494861	ARID1B
PROSER2	16	2.496	0.01256	++++	0	2.691	3	0.4418	0.487307	ARID1B
DEGS1	16	-2.49	0.01278	----	0	1.775	3	0.6203	0.489271	ARID1B
NKX2-5	16	-2.791	0.005259	----	47.5	5.718	3	0.1262	0.408144	ARID1B
AK5	16	-3.512	0.0004444	----	0	1.298	3	0.7297	0.255811	ARID1B
AC068057.1	16	2.072	0.03825	++++	0	1.383	3	0.7094	0.619804	ARID1B
WDR41	16	-2.052	0.04014	----	38.3	4.866	3	0.1819	0.624745	ARID1B
IRF7	16	2.527	0.0115	++++	48.6	5.842	3	0.1196	0.482489	ARID1B
PTPRU	16	-2.062	0.03917	----	16.4	3.589	3	0.3094	0.62422	ARID1B
SNRPA1	16	2.4	0.01639	++++	0	2.3	3	0.5126	0.505862	ARID1B
ELP2	16	1.976	0.0482	++++	0	0.74	3	0.8638	0.649869	ARID1B
CAMLG	16	2.146	0.03185	++++	0	2.087	3	0.5546	0.591502	ARID1B
LIAS	16	-2.8	0.005113	----	0	1.207	3	0.7513	0.405102	ARID1B
BRINP1	16	-3.413	0.0006421	----	35.7	4.666	3	0.1979	0.287357	ARID1B
BX005266.2	16	2.428	0.01517	++++	1.3	3.041	3	0.3854	0.494888	ARID1B
ZNF823	16	-3.339	0.0008398	----	0	2.195	3	0.533	0.305384	ARID1B
FGF12	16	-2.44	0.0147	----	8.2	3.269	3	0.352	0.494861	ARID1B
PRTFDC1	16	-3.098	0.001947	----	44.6	5.415	3	0.1438	0.363457	ARID1B
SERTAD4-AS1	16	-2.598	0.009382	----	0	0.325	3	0.9553	0.458478	ARID1B
GALNT11	16	-2.128	0.03331	----	0	2.689	3	0.4422	0.596398	ARID1B
BORCS6	16	-2.279	0.02264	----	0	0.254	3	0.9684	0.548977	ARID1B
ATP2C1	16	-3.21	0.001326	----	21.2	3.808	3	0.2829	0.34062	ARID1B
PPP1R15B	16	-2.049	0.04042	----	0	1.6	3	0.6594	0.626034	ARID1B
RCC2	16	-2.109	0.03497	----	0	2.068	3	0.5585	0.602674	ARID1B
THAP9-AS1	16	-2.234	0.02545	----	30.6	4.324	3	0.2286	0.571482	ARID1B
FAM172A	16	-1.98	0.04766	----	0	1.977	3	0.5772	0.648999	ARID1B
DDIT3	16	2.408	0.01603	++++	58	7.141	3	0.06753	0.501729	ARID1B
SSTR2	16	2.111	0.0348	++++	0	0.642	3	0.8868	0.602674	ARID1B
PTBP2	16	2.262	0.02368	++++	0	0.048	3	0.9972	0.556092	ARID1B
HNRNPD	16	2.134	0.03284	++++	0	1.691	3	0.639	0.593283	ARID1B
SPCS1	16	2.145	0.03195	++++	0	0.373	3	0.9457	0.591502	ARID1B
PTPRM	16	-2.531	0.01138	----	0	0.317	3	0.9568	0.481414	ARID1B
AC109347.1	16	2.627	0.008614	++++	7.6	3.248	3	0.355	0.445537	ARID1B
BOLA3-AS1	16	-2.872	0.004074	----	0	1.02	3	0.7964	0.396575	ARID1B
NIN	16	-2.579	0.009917	----	0	0.39	3	0.9424	0.460984	ARID1B
DGCR8	16	-2.534	0.01126	----	0	1.5	3	0.6823	0.481414	ARID1B
KLHL42	16	-2.515	0.0119	----	0	1.291	3	0.7313	0.48647	ARID1B
ZFHX2	16	-1.963	0.04967	----	0	0.222	3	0.9739	0.654441	ARID1B
USP1	16	-2.071	0.03835	----	12.7	3.437	3	0.329	0.619804	ARID1B
FARP1	16	-2.037	0.04166	----	37.8	4.826	3	0.185	0.626861	ARID1B
BBS4	16	-2.322	0.02026	----	0	0.727	3	0.8668	0.542399	ARID1B
ZFP36L1	16	2.107	0.03508	++++	0	1.884	3	0.5968	0.603409	ARID1B
C2orf69	16	-1.998	0.0457	----	0	2.256	3	0.521	0.645494	ARID1B
AC010722.1	16	2.471	0.01347	++++	0	2.093	3	0.5534	0.493028	ARID1B
AL353593.1	16	2.649	0.00808	++++	53.2	6.417	3	0.09301	0.439059	ARID1B
COLGALT1	16	-2.368	0.01786	----	0	0.664	3	0.8817	0.517129	ARID1B
PPP1R3E	16	-2.821	0.004789	----	0	0.509	3	0.917	0.403177	ARID1B
NOMO1	16	-2.153	0.03128	----	0	0.378	3	0.9448	0.591502	ARID1B
RILPL2	16	2.31	0.02089	++++	0	0.369	3	0.9466	0.543813	ARID1B
LINC00863	16	-2.942	0.003264	----	0	0.319	3	0.9565	0.396575	ARID1B
ESYT2	16	-4.035	5.452e-05	----	0	2.718	3	0.4371	0.0934905	ARID1B
MYCL	16	2.033	0.04209	++++	52.8	6.356	3	0.09552	0.626861	ARID1B
ANXA11	16	-1.998	0.04568	----	4	3.124	3	0.3729	0.645494	ARID1B
MEGF8	16	-3.655	0.0002569	----	43.5	5.311	3	0.1504	0.204536	ARID1B
TECPR2	16	-2.016	0.04384	----	0	0.871	3	0.8325	0.639609	ARID1B
TSHZ3	16	-2.484	0.01298	----	0	1.294	3	0.7306	0.489517	ARID1B
AL139423.1	16	1.979	0.04777	++++	0	0.742	3	0.8633	0.648999	ARID1B
GSTK1	16	-2.854	0.004314	----	0	0.994	3	0.8026	0.399297	ARID1B
POLD4	16	-3.286	0.001016	----	19.9	3.747	3	0.2901	0.323429	ARID1B
LIX1-AS1	16	2.437	0.0148	++++	20.1	3.757	3	0.289	0.494861	ARID1B
KLF15	16	-1.975	0.04826	----	0	0.765	3	0.8578	0.649869	ARID1B
RCAN1	16	-2.475	0.01334	----	0	1.425	3	0.6997	0.493028	ARID1B
DCTN6	16	-1.967	0.0492	----	0	0.684	3	0.8771	0.653948	ARID1B
BAHD1	16	-2.299	0.02149	----	0	2.86	3	0.4137	0.545261	ARID1B
LSM12	16	2.42	0.01552	++++	41.2	5.099	3	0.1647	0.496737	ARID1B
DISP2	16	-2.881	0.003968	----	12.4	3.425	3	0.3306	0.396575	ARID1B
ARID2	16	-2.285	0.0223	----	0	0.978	3	0.8065	0.548198	ARID1B
CCR10	16	-2.797	0.005156	----	0	2.815	3	0.421	0.405102	ARID1B
CLIC4	16	-2.387	0.01697	----	0	1.767	3	0.6221	0.51018	ARID1B
RNASEK	16	2.299	0.02152	++++	59.7	7.451	3	0.05882	0.545261	ARID1B
MAN2A2	16	-2.337	0.01942	----	0	0.272	3	0.9651	0.534566	ARID1B
NSL1	16	-1.964	0.04949	----	0	1.265	3	0.7375	0.653948	ARID1B
NFKBIL1	16	1.981	0.04757	++++	0	1.627	3	0.6533	0.648999	ARID1B
SRSF5	16	2.326	0.02	++++	7.6	3.247	3	0.3552	0.541289	ARID1B
GALM	16	2.747	0.006021	++++	18.7	3.69	3	0.2969	0.416232	ARID1B
RBM39	16	2.38	0.01733	++++	0	2.995	3	0.3925	0.513409	ARID1B
FAM189A2	16	2.175	0.02963	++++	12.4	3.424	3	0.3307	0.591502	ARID1B
SELENOI	16	-2.208	0.02723	----	0	1.336	3	0.7205	0.583002	ARID1B
POLD1	16	-2.334	0.0196	----	0	2.105	3	0.551	0.53558	ARID1B
PHLDB3	16	-2.223	0.02622	----	0	1.607	3	0.6579	0.577459	ARID1B
SIPA1L3	16	-2.822	0.004779	----	0	2.044	3	0.5634	0.403177	ARID1B
PLK3	16	-2.46	0.01388	----	0	2.704	3	0.4395	0.494861	ARID1B
RNF217	16	-3.083	0.002046	----	41.3	5.106	3	0.1642	0.367545	ARID1B
FUZ	16	-2.377	0.01744	----	0	2.773	3	0.4279	0.513409	ARID1B
TYK2	16	-2.816	0.004862	----	0	0.781	3	0.854	0.405102	ARID1B
SLC5A6	16	-2.61	0.009065	----	9.7	3.322	3	0.3445	0.452523	ARID1B
GTF2A1	16	-2.339	0.01935	----	0	0.483	3	0.9226	0.534566	ARID1B
MVK	16	1.966	0.04925	++++	0	2.792	3	0.4249	0.653948	ARID1B
GALNT13	16	-2.039	0.04149	----	14.6	3.513	3	0.3191	0.626034	ARID1B
TRNT1	16	2.703	0.006879	++++	0	2.358	3	0.5015	0.430089	ARID1B
CNIH2	16	-4.214	2.508e-05	----	34.7	4.592	3	0.2042	0.0909715	ARID1B
NOP9	16	2.038	0.04158	++++	44.3	5.387	3	0.1456	0.62613	ARID1B
COPB2	16	2.112	0.0347	++++	16.5	3.592	3	0.309	0.602674	ARID1B
NOA1	16	-2.011	0.04437	----	0	1.779	3	0.6194	0.640322	ARID1B
AC093677.2	16	2.668	0.007642	++++	0	2.784	3	0.4261	0.439059	ARID1B
FBLN7	16	-2.391	0.01681	----	0	1.031	3	0.7938	0.509274	ARID1B
SLC16A13	16	2.783	0.005383	++++	0	1.85	3	0.6041	0.408144	ARID1B
ARSD	16	-2.232	0.02563	----	31.4	4.376	3	0.2236	0.573505	ARID1B
MAGEE1	16	-3.265	0.001096	----	36.4	4.715	3	0.1939	0.325091	ARID1B
EXT1	16	-2.505	0.01225	----	36.7	4.741	3	0.1918	0.486524	ARID1B
OIP5	16	2.182	0.02909	++++	0	1.265	3	0.7375	0.591502	ARID1B
FASTKD5	16	-2.923	0.003468	----	38.3	4.862	3	0.1822	0.396575	ARID1B
PDE6D	16	-2.385	0.01708	----	10.5	3.353	3	0.3403	0.51018	ARID1B
GORASP1	16	-2.455	0.01408	----	0	1.685	3	0.6404	0.494861	ARID1B
GTPBP1	16	-2.676	0.007444	----	0	2.693	3	0.4414	0.439059	ARID1B
NDUFS8	16	3.11	0.001871	++++	26.9	4.101	3	0.2507	0.358852	ARID1B
AC108488.3	16	-2.372	0.01771	----	0	2.25	3	0.5221	0.516586	ARID1B
AL512625.1	16	2.185	0.0289	++++	0	1.96	3	0.5807	0.591502	ARID1B
ZNF789	16	-2.297	0.0216	----	0	0.756	3	0.86	0.545261	ARID1B
BICD2	16	-2.414	0.01579	----	0	1.066	3	0.7853	0.500369	ARID1B
UBE2T	16	-2.075	0.03796	----	0	1.732	3	0.6297	0.619804	ARID1B
CFL2	16	-1.974	0.04843	----	0	0.889	3	0.828	0.649869	ARID1B
BNIP1	16	2.172	0.02982	++++	45.6	5.512	3	0.1379	0.591502	ARID1B
POT1	16	-2.09	0.03664	----	0	1.259	3	0.739	0.610483	ARID1B
HS3ST3B1	16	2.565	0.01031	++++	0	1.563	3	0.6677	0.463841	ARID1B
MTPAP	16	-2.516	0.01189	----	0	0.553	3	0.9072	0.48647	ARID1B
NDUFA5	16	-2.034	0.04196	----	21	3.8	3	0.2839	0.626861	ARID1B
C1orf229	16	2.984	0.002844	++++	0	1.562	3	0.668	0.380765	ARID1B
BAG3	16	2.446	0.01443	++++	0	2.13	3	0.5459	0.494861	ARID1B
PNKP	16	-2.695	0.007033	----	23.3	3.909	3	0.2714	0.436508	ARID1B
MALT1	16	-2.905	0.003673	----	0	1.546	3	0.6718	0.396575	ARID1B
SEMA4D	16	-2.115	0.03443	----	0	1.124	3	0.7713	0.602674	ARID1B
WBP2	16	-2.001	0.04539	----	0	1.28	3	0.7339	0.64446	ARID1B
NEURL4	16	-2.012	0.04423	----	0	0.344	3	0.9516	0.639968	ARID1B
TCTA	16	-2.219	0.02649	----	0	0.668	3	0.8807	0.577928	ARID1B
ALDH1L2	16	-1.977	0.04806	----	0	1.699	3	0.6371	0.649824	ARID1B
CDC27	16	-2.052	0.04018	----	0	0.949	3	0.8135	0.624745	ARID1B
SNCA	16	-2.161	0.0307	----	0	0.648	3	0.8853	0.591502	ARID1B
DYNC2H1	16	-3.268	0.001084	----	0	2.525	3	0.4708	0.325091	ARID1B
TNIK	16	-2.487	0.01287	----	0	0.483	3	0.9227	0.489271	ARID1B
TBC1D8	16	2.142	0.03222	++++	0	2.937	3	0.4014	0.591502	ARID1B
TMEM255B	16	2.288	0.02215	++++	0	0.982	3	0.8055	0.548198	ARID1B
TCERG1	16	3.692	0.0002222	++++	0	1.948	3	0.5833	0.201439	ARID1B
SEC16A	16	-2	0.04551	----	0	0.814	3	0.8461	0.644512	ARID1B
AC125494.1	16	2.787	0.005312	++++	0	0.856	3	0.836	0.408144	ARID1B
TSC22D4	16	-2.577	0.009957	----	29.2	4.234	3	0.2372	0.460984	ARID1B
SNAP25	16	-2.366	0.01799	----	34.2	4.56	3	0.207	0.519125	ARID1B
JOSD1	16	-2.93	0.003384	----	0	1.321	3	0.7242	0.396575	ARID1B
EXOC5	16	-2.497	0.01253	----	0	1.458	3	0.692	0.487307	ARID1B
NUFIP1	16	2.073	0.03819	++++	0	0.743	3	0.8631	0.619804	ARID1B
TRIM2	16	-1.99	0.04662	----	17.7	3.645	3	0.3024	0.647674	ARID1B
ABCF2	16	-1.997	0.04579	----	0	0.948	3	0.8137	0.645974	ARID1B
ZSCAN26	16	-2.336	0.01949	----	0	1.044	3	0.7905	0.534566	ARID1B
USP12	16	-2.001	0.04534	----	0	1.267	3	0.7369	0.644333	ARID1B
CDK5	16	-2.34	0.01926	----	32	4.409	3	0.2206	0.534566	ARID1B
EXOC8	16	-2.574	0.01004	----	30.9	4.343	3	0.2267	0.460984	ARID1B
NUDT5	16	-2.11	0.03485	----	0	2.183	3	0.5353	0.602674	ARID1B
AC099343.3	16	1.983	0.04742	++++	0	1.115	3	0.7735	0.648999	ARID1B
GLIS2	16	2.627	0.008602	++++	0	1.048	3	0.7896	0.445537	ARID1B
ZWILCH	16	-2.117	0.03427	----	0	2.446	3	0.4852	0.602674	ARID1B
RBMS3	16	-2.059	0.03951	----	0	0.391	3	0.9421	0.62422	ARID1B
ELAVL2	16	-2.481	0.0131	----	0	1.999	3	0.5727	0.490702	ARID1B
TAFA2	16	-2.06	0.03935	----	0	1.916	3	0.5899	0.62422	ARID1B
CWF19L1	16	-2.189	0.02862	----	0	1.038	3	0.792	0.591502	ARID1B
SESN3	16	-2.706	0.006816	----	0	2.865	3	0.4129	0.42795	ARID1B
ZNF462	16	-2.436	0.01486	----	0	1.263	3	0.738	0.494861	ARID1B
LSR	16	-2.659	0.007846	----	0	2.94	3	0.4009	0.439059	ARID1B
TMEM39B	16	-2.176	0.02954	----	0	1.391	3	0.7077	0.591502	ARID1B
RAB18	16	1.986	0.04706	++++	0	1.711	3	0.6344	0.648999	ARID1B
CNR1	16	-2.894	0.003803	----	0	1.795	3	0.616	0.396575	ARID1B
PARP11	16	-2.806	0.005023	----	0	0.716	3	0.8695	0.405102	ARID1B
BCL2L1	16	-2.401	0.01634	----	0	2.63	3	0.4523	0.505862	ARID1B
RAPGEF6	16	2.25	0.02447	++++	0	2.1	3	0.5519	0.564562	ARID1B
TBK1	16	-2.212	0.02694	----	0	0.741	3	0.8635	0.58183	ARID1B
AL118506.1	16	2.188	0.02866	++++	0	2.784	3	0.4261	0.591502	ARID1B
LHFPL3	16	2.391	0.01681	++++	13.4	3.464	3	0.3254	0.509274	ARID1B
PLEKHA4	16	2.696	0.007027	++++	27.2	4.123	3	0.2484	0.436508	ARID1B
CHD9	16	2.449	0.01431	++++	0	1.16	3	0.7626	0.494861	ARID1B
KIAA1328	16	-2.843	0.004469	----	0	2.011	3	0.5701	0.399297	ARID1B
NPAT	16	-2.074	0.03808	----	0	1.038	3	0.7921	0.619804	ARID1B
MAGI1	16	-1.976	0.04813	----	0	0.857	3	0.8358	0.649869	ARID1B
KCNN3	16	-2.228	0.02588	----	0	0.797	3	0.8501	0.575565	ARID1B
ERI2	16	-2.079	0.03759	----	0	2.976	3	0.3953	0.618519	ARID1B
AC040970.1	16	2.313	0.02074	++++	35.7	4.664	3	0.1981	0.543813	ARID1B
DACH1	16	-2.989	0.0028	----	0	1.081	3	0.7816	0.379921	ARID1B
CDK19	16	-2.417	0.01567	----	0	0.446	3	0.9305	0.499658	ARID1B
SEMA4G	16	-3.173	0.001509	----	0	2.667	3	0.4458	0.341098	ARID1B
BLMH	16	2.509	0.01212	++++	0	2.539	3	0.4682	0.486524	ARID1B
SH3BP1	16	-2.13	0.03318	----	0	2.052	3	0.5617	0.595629	ARID1B
PEMT	16	2.015	0.0439	++++	0	0.392	3	0.9419	0.639609	ARID1B
MTHFR	16	-2.272	0.02306	----	0	2.596	3	0.4581	0.553054	ARID1B
OSCP1	16	-2.503	0.01231	----	0	1.847	3	0.6047	0.486524	ARID1B
GEM	16	-2.098	0.03591	----	0	0.861	3	0.8349	0.610274	ARID1B
FBLN5	16	2.031	0.0423	++++	28.2	4.179	3	0.2428	0.628074	ARID1B
ATXN7L3B	16	2.05	0.04039	++++	0	1	3	0.8012	0.626034	ARID1B
ZCCHC14	16	-2.57	0.01016	----	14	3.486	3	0.3225	0.461613	ARID1B
HIGD1A	16	-2.586	0.00972	----	0	2.666	3	0.446	0.460869	ARID1B
ZSCAN2	16	-2.044	0.04092	----	14.5	3.508	3	0.3197	0.626034	ARID1B
AC022007.1	16	2.713	0.006674	++++	0	1.843	3	0.6056	0.427655	ARID1B
RAB35	16	-3.338	0.0008434	----	47	5.657	3	0.1295	0.305384	ARID1B
GPR173	16	-2.126	0.03347	----	0	1.021	3	0.7962	0.596398	ARID1B
TMPPE	16	2.626	0.008651	++++	27.4	4.13	3	0.2478	0.445537	ARID1B
PHF7	16	-2.371	0.01774	----	0	2.118	3	0.5482	0.516586	ARID1B
PPP1R17	16	-2.398	0.01649	----	0	2.19	3	0.534	0.506189	ARID1B
KCNIP4	16	2.9	0.003737	++++	0	1	3	0.8013	0.396575	ARID1B
TRIP12	16	-2.179	0.02934	----	0	2	3	0.5724	0.591502	ARID1B
TSPAN33	16	-2.768	0.005632	----	26.4	4.079	3	0.2531	0.416232	ARID1B
ZNF573	16	-3.777	0.0001586	----	0	1.968	3	0.579	0.175901	ARID1B
ZNF488	16	3.062	0.002197	++++	59.4	7.384	3	0.0606	0.369545	ARID1B
PBX1	16	-2.23	0.02577	----	0	1.025	3	0.7951	0.574621	ARID1B
ZNF84	16	-2.034	0.04193	----	0	1.518	3	0.6782	0.626861	ARID1B
OCRL	16	-2.198	0.02796	----	0	1.051	3	0.7889	0.590913	ARID1B
PALB2	16	-1.976	0.04817	----	0	1.947	3	0.5834	0.649869	ARID1B
NKIRAS1	16	-2.786	0.005337	----	0	0.147	3	0.9857	0.408144	ARID1B
CASP3	16	-2.649	0.008077	----	0	0.18	3	0.9808	0.439059	ARID1B
AC011933.3	16	2.201	0.02775	++++	0	1.36	3	0.7149	0.589404	ARID1B
PPP2R5C	16	-2.581	0.009851	----	0	0.544	3	0.9091	0.460984	ARID1B
GUCY1A2	16	-2.582	0.009817	----	0	1.711	3	0.6346	0.460984	ARID1B
CAMKV	16	-2.555	0.01062	----	16.6	3.598	3	0.3082	0.472405	ARID1B
GIN1	16	2.915	0.003561	++++	40.3	5.023	3	0.1701	0.396575	ARID1B
PGBD2	16	-2.13	0.03317	----	0	0.97	3	0.8085	0.595629	ARID1B
PRDX5	16	1.99	0.04664	++++	3.2	3.099	3	0.3765	0.647674	ARID1B
SNHG9	16	-3.496	0.0004731	----	12.5	3.43	3	0.33	0.256773	ARID1B
ATG4C	16	-3.962	7.433e-05	----	0	0.57	3	0.9032	0.105338	ARID1B
PAXBP1-AS1	16	2.472	0.01343	++++	37.2	4.779	3	0.1887	0.493028	ARID1B
PDCD7	16	2.933	0.003357	++++	0	1.45	3	0.6938	0.396575	ARID1B
TANK	16	-2.528	0.01148	----	0	0.893	3	0.8271	0.482489	ARID1B
OSBP2	16	-2.412	0.01588	----	0	2.13	3	0.5459	0.50134	ARID1B
B4GALT2	16	2.153	0.03133	++++	0	0.999	3	0.8015	0.591502	ARID1B
SMIM14	16	-2.039	0.04142	----	0	1.751	3	0.6256	0.626034	ARID1B
C11orf95	16	-2.088	0.03681	----	32.3	4.43	3	0.2186	0.612116	ARID1B
ANGPT2	16	2.042	0.04114	++++	8.7	3.286	3	0.3495	0.626034	ARID1B
FAHD2B	16	1.977	0.048	++++	0	2.973	3	0.3957	0.649824	ARID1B
HCN1	16	2.58	0.009887	++++	0	1.805	3	0.6138	0.460984	ARID1B
BOLA2B	16	-2.332	0.01973	----	0	2.689	3	0.4421	0.537132	ARID1B
ABHD6	16	-2.009	0.04453	----	0	0.366	3	0.9472	0.64176	ARID1B
C6orf62	16	-2.291	0.02194	----	0	1.151	3	0.7649	0.547085	ARID1B
TIGD1	16	2.013	0.04409	++++	0	2.215	3	0.529	0.639609	ARID1B
CHORDC1	16	2.668	0.007638	++++	0	1.694	3	0.6382	0.439059	ARID1B
POLR2G	16	2.143	0.03208	++++	0	1.259	3	0.7389	0.591502	ARID1B
MEIS2	16	-3.676	0.0002371	----	15.6	3.555	3	0.3137	0.201439	ARID1B
CCDC151	16	-2.003	0.04517	----	0	2.098	3	0.5523	0.644138	ARID1B
C15orf65	16	-2.926	0.003432	----	0	1.053	3	0.7885	0.396575	ARID1B
DDX25	16	-2.528	0.01149	----	0	0.51	3	0.9167	0.482489	ARID1B
C19orf47	16	-2.3	0.02143	----	0	2.409	3	0.4919	0.545261	ARID1B
FOXP2	16	-4.018	5.864e-05	----	16.1	3.576	3	0.311	0.0934905	ARID1B
TESMIN	16	-2.377	0.01747	----	0	0.354	3	0.9495	0.513409	ARID1B
ANKEF1	16	2.323	0.02017	++++	0	1.845	3	0.6051	0.542167	ARID1B
SHROOM1	16	-2.14	0.03234	----	0	1.696	3	0.6378	0.591502	ARID1B
DCK	16	-2.105	0.03527	----	0	0.698	3	0.8737	0.605388	ARID1B
ABHD14A	16	2.441	0.01463	++++	0	1.716	3	0.6335	0.494861	ARID1B
AC144652.1	16	-2.525	0.01156	----	60.3	7.565	3	0.05592	0.48421	ARID1B
SUDS3	16	2.112	0.03466	++++	46.2	5.579	3	0.134	0.602674	ARID1B
ST6GALNAC6	16	-2.893	0.003818	----	0	2.274	3	0.5176	0.396575	ARID1B
MIR22HG	16	-3.343	0.000828	----	0	0.644	3	0.8863	0.305384	ARID1B
RAB2B	16	-2.121	0.03388	----	0	1.678	3	0.6419	0.601778	ARID1B
NRIP3	16	-2.573	0.0101	----	0	2.745	3	0.4327	0.460984	ARID1B
AL024507.2	16	2.473	0.0134	++++	0	1.893	3	0.595	0.493028	ARID1B
CDKN3	16	-2.357	0.01842	----	0	1.986	3	0.5754	0.522665	ARID1B
IQSEC1	16	-2.678	0.007396	----	0	0.76	3	0.859	0.439059	ARID1B
TFCP2	16	-2.137	0.03258	----	0	1.113	3	0.7739	0.591518	ARID1B
NSD3	16	2.45	0.0143	++++	42.1	5.184	3	0.1588	0.494861	ARID1B
TM9SF2	16	2.083	0.03721	++++	0	2.048	3	0.5625	0.616357	ARID1B
ROM1	16	-2.691	0.007122	----	17.6	3.642	3	0.3029	0.437568	ARID1B
TPD52	16	-2.74	0.006144	----	49.3	5.915	3	0.1158	0.419028	ARID1B
C12orf45	16	2.413	0.01581	++++	0	1.572	3	0.6657	0.500369	ARID1B
EFNB3	16	-2.309	0.02096	----	2.3	3.07	3	0.3809	0.543813	ARID1B
CLDN15	16	2.796	0.00518	++++	0	0.323	3	0.9556	0.405102	ARID1B
G6PD	16	-2.364	0.0181	----	0	2.801	3	0.4233	0.519947	ARID1B
DLEU2	16	-2.208	0.02724	----	0	1.887	3	0.5961	0.583002	ARID1B
FOXJ3	16	2.506	0.0122	++++	59.1	7.344	3	0.06172	0.486524	ARID1B
LINC02363	16	2.2	0.02779	++++	5.3	3.169	3	0.3663	0.589763	ARID1B
KTN1-AS1	16	-2.759	0.005806	----	54.6	6.604	3	0.08566	0.416232	ARID1B
PDE4A	16	-2.732	0.006292	----	0	1.925	3	0.588	0.420298	ARID1B
ENOX1	16	-2.73	0.006334	----	0	2.041	3	0.564	0.420373	ARID1B
C11orf96	16	-2.406	0.01611	----	0	0.392	3	0.9418	0.502999	ARID1B
GNAZ	16	-2.149	0.03162	----	19.9	3.745	3	0.2903	0.591502	ARID1B
GEMIN4	16	-2.044	0.04099	----	0	0.915	3	0.8219	0.626034	ARID1B
TRAPPC9	16	-2.864	0.004182	----	0	0.618	3	0.8924	0.396575	ARID1B
SENP1	16	-2.722	0.006483	----	0	1.339	3	0.7198	0.422954	ARID1B
PWWP3A	16	-2.339	0.01931	----	20.6	3.778	3	0.2865	0.534566	ARID1B
ADGRL1	16	-2.378	0.01743	----	0	0.759	3	0.8592	0.513409	ARID1B
FBXL2	16	-2.938	0.003302	----	0	1.301	3	0.7289	0.396575	ARID1B
NLGN1	16	-2.014	0.04397	----	0	2.349	3	0.5031	0.639609	ARID1B
THBS2	16	-2.07	0.03848	----	0	1.566	3	0.6672	0.62008	ARID1B
AKAP6	16	-2.212	0.02696	----	0	0.673	3	0.8796	0.58183	ARID1B
ST18	16	2.169	0.03005	++++	0	1.754	3	0.625	0.591502	ARID1B
SENP3	16	-3.204	0.001355	----	0	0.722	3	0.8681	0.34062	ARID1B
LIN54	16	-2.014	0.04404	----	0	0.358	3	0.9489	0.639609	ARID1B
AP2B1	16	-2.354	0.01857	----	0	1.502	3	0.6819	0.525169	ARID1B
PCDH9	16	-2.498	0.01248	----	0	0.269	3	0.9657	0.487307	ARID1B
TOP1	16	2.747	0.006012	++++	26.2	4.065	3	0.2545	0.416232	ARID1B
BICRA	16	-2.055	0.03986	----	23.8	3.936	3	0.2685	0.624745	ARID1B
CLGN	16	-2.29	0.022	----	0	0.494	3	0.9203	0.54751	ARID1B
PRKAR2B	16	-2.76	0.005783	----	59.7	7.438	3	0.05917	0.416232	ARID1B
TBC1D8B	16	2.024	0.04298	++++	0	2.59	3	0.4592	0.633525	ARID1B
NDUFAF2	16	2.14	0.03234	++++	0	1.413	3	0.7025	0.591502	ARID1B
ELL2	16	-2.48	0.01314	----	0	0.861	3	0.8349	0.491132	ARID1B
OSGIN1	16	2.741	0.006133	++++	61.2	7.728	3	0.05199	0.419028	ARID1B
PDE4D	16	-4.054	5.032e-05	----	40.1	5.008	3	0.1712	0.0934905	ARID1B
VIPAS39	16	-2.053	0.04006	----	0	0.937	3	0.8164	0.624745	ARID1B
TMTC4	16	-2.566	0.01028	----	0	1.512	3	0.6795	0.463841	ARID1B
FRY	16	-2.045	0.04086	----	2.6	3.081	3	0.3792	0.626034	ARID1B
PIK3CD-AS2	16	-2.19	0.02851	----	0	1.957	3	0.5813	0.591502	ARID1B
ZNF527	16	-2.162	0.03059	----	20.7	3.784	3	0.2858	0.591502	ARID1B
FZD10-AS1	16	2.377	0.01744	++++	15.5	3.551	3	0.3141	0.513409	ARID1B
NR3C1	16	-3.114	0.001848	----	0	1.311	3	0.7265	0.358852	ARID1B
ARNT	16	2.118	0.03419	++++	0	1.48	3	0.6868	0.602674	ARID1B
ZNF714	16	-2.349	0.01885	----	51	6.121	3	0.1059	0.529565	ARID1B
SERP2	16	3.217	0.001297	++++	0	1.077	3	0.7826	0.34062	ARID1B
ZNF155	16	-2.426	0.01526	----	0	1.592	3	0.6613	0.494946	ARID1B
ZNF717	16	2.418	0.01559	++++	0	1.324	3	0.7234	0.497729	ARID1B
CCNL1	16	2.901	0.003723	++++	49.6	5.948	3	0.1141	0.396575	ARID1B
LTN1	16	-2.544	0.01096	----	0	0.699	3	0.8734	0.480376	ARID1B
NAP1L4	16	-2.069	0.03854	----	0	1.929	3	0.5874	0.620263	ARID1B
EGR2	16	2.304	0.02121	++++	0	1.083	3	0.7812	0.545261	ARID1B
TLE3	16	-3.062	0.002199	----	5.7	3.182	3	0.3643	0.369545	ARID1B
IFI6	16	-2.179	0.02933	----	0	2.172	3	0.5375	0.591502	ARID1B
LINC00167	16	3.042	0.002352	++++	11.2	3.378	3	0.3369	0.375367	ARID1B
LPAR2	16	-2.729	0.006351	----	0	2.604	3	0.4568	0.420373	ARID1B
CORO7	16	-3.189	0.001428	----	0	2.222	3	0.5277	0.341098	ARID1B
ADGRL3	16	-2.157	0.031	----	0	1.349	3	0.7175	0.591502	ARID1B
FZD3	16	-2.447	0.01441	----	0	0.951	3	0.813	0.494861	ARID1B
C2orf49	16	2.319	0.02042	++++	18.5	3.683	3	0.2978	0.543163	ARID1B
PARN	16	-1.967	0.04919	----	0	1.046	3	0.7901	0.653948	ARID1B
HEXA	16	2.482	0.01306	++++	3.2	3.1	3	0.3765	0.489923	ARID1B
CCDC25	16	2.488	0.01285	++++	2.9	3.09	3	0.378	0.489271	ARID1B
DOLPP1	16	-2.167	0.03022	----	0	1.688	3	0.6397	0.591502	ARID1B
FAHD1	16	2.142	0.03218	++++	0	1.174	3	0.7591	0.591502	ARID1B
UNC79	16	-2.518	0.0118	----	17.2	3.624	3	0.305	0.486393	ARID1B
RNF8	16	2.386	0.01705	++++	0	1.214	3	0.7497	0.51018	ARID1B
STEAP1B	16	2.177	0.02951	++++	0	2.889	3	0.4091	0.591502	ARID1B
RSBN1	16	2.089	0.03669	++++	23.8	3.938	3	0.2683	0.610917	ARID1B
PDZD7	16	-2.216	0.02672	----	0	0.388	3	0.9428	0.579592	ARID1B
HS3ST1	16	-2.655	0.007919	----	0	0.458	3	0.928	0.439059	ARID1B
ZFPM1	16	-2.15	0.03159	----	0	1.839	3	0.6064	0.591502	ARID1B
CBX6	16	-2.59	0.009585	----	0	1.919	3	0.5894	0.459828	ARID1B
TRMT112	16	2.795	0.005193	++++	25.2	4.01	3	0.2604	0.405102	ARID1B
VAC14	16	-3.527	0.0004196	----	0	2.202	3	0.5316	0.255811	ARID1B
LINC00648	16	3.668	0.0002448	++++	47.3	5.694	3	0.1275	0.201439	ARID1B
ARID1B	16	-3.541	0.0003993	----	42	5.173	3	0.1595	0.255811	ARID1B
BX323046.2	16	2.137	0.03257	++++	0	2.691	3	0.4418	0.591518	ARID1B
TM7SF3	16	-2.339	0.01935	----	0	0.894	3	0.8269	0.534566	ARID1B
SOCS7	16	-2.049	0.04048	----	59.1	7.338	3	0.06188	0.626034	ARID1B
LEMD3	16	-2.391	0.0168	----	18.4	3.676	3	0.2986	0.509274	ARID1B
SAC3D1	16	2.206	0.02738	++++	26.3	4.073	3	0.2537	0.583002	ARID1B
GARNL3	16	2.048	0.04053	++++	0	0.661	3	0.8823	0.626034	ARID1B
AL513318.2	16	2.25	0.02445	++++	0	1.621	3	0.6546	0.564562	ARID1B
SETD3	16	-2.857	0.004276	----	5.9	3.187	3	0.3636	0.399297	ARID1B
NFIA	16	-2.995	0.002744	----	28.4	4.19	3	0.2417	0.379921	ARID1B
PRKD2	16	-2.652	0.007992	----	0	2.269	3	0.5184	0.439059	ARID1B
ATL1	16	2.079	0.03765	++++	0	0.51	3	0.9166	0.988149	ASH1L
CCDC117	16	-3.286	0.001017	----	0	1.706	3	0.6356	0.83122	ASH1L
RMDN1	16	2.051	0.04028	++++	0	0.546	3	0.9087	0.988149	ASH1L
TBKBP1	16	2.535	0.01123	++++	0	0.483	3	0.9227	0.988149	ASH1L
AL121827.2	16	-2.382	0.01723	----	0	0.499	3	0.9191	0.988149	ASH1L
AC106791.1	16	2.491	0.01274	++++	0	0.797	3	0.8501	0.988149	ASH1L
ASB1	16	-2.631	0.008521	----	0	0.458	3	0.928	0.988149	ASH1L
CALD1	16	-2.053	0.04007	----	0	0.886	3	0.8288	0.988149	ASH1L
ZBTB21	16	-2.671	0.007555	----	49.5	5.943	3	0.1144	0.988149	ASH1L
TUBB6	16	-2.81	0.004949	----	0	1.636	3	0.6513	0.988149	ASH1L
PRCP	16	-2.178	0.02939	----	0	1.709	3	0.6349	0.988149	ASH1L
KIRREL1	16	2.42	0.01551	++++	8.3	3.271	3	0.3517	0.988149	ASH1L
IQCJ-SCHIP1	16	-2.179	0.02934	----	0	2.558	3	0.465	0.988149	ASH1L
MRPL2	16	2.137	0.03261	++++	0	0.942	3	0.8152	0.988149	ASH1L
AC068587.4	16	3.645	0.0002669	++++	0	1.274	3	0.7352	0.83122	ASH1L
ELOVL6	16	-2.544	0.01095	----	0	1.31	3	0.7269	0.988149	ASH1L
RORA	16	-3.015	0.002573	----	0	2.622	3	0.4537	0.985239	ASH1L
TNFRSF12A	16	3.168	0.001533	++++	0	2.438	3	0.4866	0.909426	ASH1L
SLC39A13	16	-2.79	0.005278	----	0	2.711	3	0.4384	0.988149	ASH1L
AK4	16	-2.628	0.008596	----	28	4.165	3	0.2442	0.988149	ASH1L
PTPRJ	16	-2.523	0.01163	----	0	0.373	3	0.9459	0.988149	ASH1L
PPM1L	16	-2.305	0.02116	----	0	1.089	3	0.7797	0.988149	ASH1L
HEXIM2	16	2.007	0.04475	++++	0	0.155	3	0.9844	0.988149	ASH1L
AL731569.1	16	-2.365	0.01805	----	0	2.228	3	0.5264	0.988149	ASH1L
MICU1	16	2.206	0.02737	++++	0	0.592	3	0.8982	0.988149	ASH1L
UNC5B	16	2.867	0.004145	++++	17.8	3.65	3	0.3018	0.988149	ASH1L
PILRB	16	-2.992	0.002774	----	32.5	4.444	3	0.2173	0.988149	ASH1L
SLC5A3	16	-2.998	0.002721	----	11	3.371	3	0.3378	0.988149	ASH1L
METTL23	16	1.975	0.04826	++++	0	0.98	3	0.8061	0.988149	ASH1L
ZFP69B	16	2.1	0.03574	++++	0	0.358	3	0.9489	0.988149	ASH1L
ZNF7	16	-2.348	0.01887	----	0	1.985	3	0.5756	0.988149	ASH1L
MIS12	16	2.582	0.00983	++++	0	1.617	3	0.6556	0.988149	ASH1L
AL355999.1	16	2.29	0.02203	++++	0	2.433	3	0.4874	0.988149	ASH1L
TOP1MT	16	-2.705	0.00683	----	0	2.756	3	0.4308	0.988149	ASH1L
KIAA1958	16	-2.653	0.007982	----	0	0.577	3	0.9016	0.988149	ASH1L
ACOX3	16	-2.609	0.009086	----	0	2.436	3	0.487	0.988149	ASH1L
QKI	16	-2.167	0.03024	----	0	0.95	3	0.8133	0.988149	ASH1L
C11orf1	16	2.277	0.02276	++++	3.5	3.109	3	0.3751	0.988149	ASH1L
GPR75	16	2.304	0.02122	++++	0	1.359	3	0.7152	0.988149	ASH1L
ASH1L	16	-3.966	7.305e-05	----	0	0.153	3	0.9848	0.83122	ASH1L
GCA	16	-2.983	0.002857	----	0	1.116	3	0.7731	0.988149	ASH1L
DYNLL2	16	-2.247	0.02467	----	0	1.439	3	0.6965	0.988149	ASH1L
MACF1	16	-2.275	0.02293	----	0	2.244	3	0.5233	0.988149	ASH1L
PTCH1	16	2.621	0.008775	++++	0	1.299	3	0.7295	0.988149	ASH1L
LAGE3	16	2.83	0.004651	++++	0	1.814	3	0.612	0.988149	ASH1L
NOMO3	16	-3.016	0.002563	----	61.5	7.79	3	0.05055	0.985239	ASH1L
PGP	16	1.966	0.04934	++++	0	0.973	3	0.8078	0.988149	ASH1L
POU2F2	16	2.071	0.03832	++++	0	1.193	3	0.7547	0.988149	ASH1L
ARHGEF18	16	-2.083	0.03722	----	0	2.898	3	0.4077	0.988149	ASH1L
HTT	16	-2.147	0.03183	----	0	1.358	3	0.7154	0.988149	ASH1L
SECISBP2L	16	-1.965	0.04941	----	0	1.026	3	0.7949	0.988149	ASH1L
MTCH2	16	2.404	0.0162	++++	0	2.281	3	0.5161	0.988149	ASH1L
RASSF1	16	2.402	0.0163	++++	0	1.907	3	0.5919	0.988149	ASH1L
ZNF333	16	-2.16	0.03077	----	0	1.655	3	0.647	0.988149	ASH1L
ZNF76	16	-2.023	0.04306	----	0	1.241	3	0.7432	0.988149	ASH1L
ESCO1	16	-3.068	0.002153	----	0	1.245	3	0.7423	0.934321	ASH1L
ANKRD13B	16	-2.322	0.02021	----	0	1.094	3	0.7784	0.988149	ASH1L
ICMT	16	-2.268	0.02333	----	14.3	3.502	3	0.3205	0.988149	ASH1L
LATS2	16	-2.233	0.02553	----	3.8	3.118	3	0.3738	0.988149	ASH1L
NFATC2	16	2.216	0.02668	++++	35.7	4.665	3	0.198	0.988149	ASH1L
GPS2	16	2.46	0.01388	++++	0	0.729	3	0.8663	0.988149	ASH1L
RGL1	16	-2.372	0.01768	----	0	0.967	3	0.8092	0.988149	ASH1L
SMAP2	16	2.256	0.02406	++++	0	2.984	3	0.394	0.988149	ASH1L
C7orf31	16	-2.097	0.03599	----	0	1.466	3	0.6901	0.988149	ASH1L
DPH1	16	2.129	0.03326	++++	6.1	3.195	3	0.3625	0.988149	ASH1L
FAR1	16	-2.351	0.01874	----	0	0.954	3	0.8125	0.988149	ASH1L
PCDHB9	16	-2.251	0.0244	----	0	2.794	3	0.4245	0.988149	ASH1L
GAP43	16	2.209	0.02716	++++	0	1.599	3	0.6596	0.988149	ASH1L
SLC49A4	16	-2.667	0.007661	----	0	1.646	3	0.649	0.988149	ASH1L
HACD3	16	-2.336	0.01951	----	0	2.59	3	0.4592	0.988149	ASH1L
CSRP2	16	-2.532	0.01135	----	0	2.36	3	0.5012	0.988149	ASH1L
ZNF282	16	-2.078	0.03768	----	0	1.257	3	0.7393	0.988149	ASH1L
CADM4	16	-2.379	0.01736	----	0	1.999	3	0.5725	0.988149	ASH1L
DDX10	16	2.352	0.01869	++++	0	0.501	3	0.9187	0.988149	ASH1L
GABPB2	16	2.007	0.04477	++++	0	1.132	3	0.7693	0.988149	ASH1L
USF1	16	-2.483	0.01303	----	6.9	3.223	3	0.3585	0.988149	ASH1L
PPIL1	16	2.148	0.03175	++++	0	0.586	3	0.8996	0.988149	ASH1L
SILC1	16	-3.124	0.001785	----	0	0.41	3	0.9382	0.916283	ASH1L
TMEM99	16	2.864	0.00418	++++	0	0.834	3	0.8414	0.988149	ASH1L
TOR3A	16	-2.192	0.02837	----	25.2	4.01	3	0.2604	0.988149	ASH1L
PYCR1	16	-2.076	0.03793	----	0	1.146	3	0.7659	0.988149	ASH1L
TLCD5	16	-2.263	0.02362	----	0	2.056	3	0.5608	0.988149	ASH1L
TMEM202-AS1	16	1.982	0.04751	++++	24.9	3.993	3	0.2623	0.988149	ASH1L
MRNIP	16	2.536	0.01122	++++	0	0.331	3	0.9542	0.988149	ASH1L
UAP1	16	-2.679	0.007383	----	4	3.125	3	0.3728	0.988149	ASH1L
BIVM	16	-2.297	0.02162	----	0	0.461	3	0.9274	0.988149	ASH1L
CNNM4	16	-1.992	0.04638	----	0	2.651	3	0.4486	0.988149	ASH1L
GINM1	16	-2.034	0.04192	----	0	0.352	3	0.9499	0.988149	ASH1L
KLHL18	16	-2.204	0.02751	----	0	1.902	3	0.5931	0.988149	ASH1L
WWP2	16	-2.19	0.02855	----	0	2.08	3	0.556	0.988149	ASH1L
GRK2	16	-2.177	0.02945	----	42.3	5.201	3	0.1577	0.988149	ASH1L
ECHDC1	16	-3.345	0.0008221	----	0	0.848	3	0.838	0.83122	ASH1L
BROX	16	-3.412	0.0006452	----	0	1.811	3	0.6125	0.83122	ASH1L
RCOR1	16	-2.279	0.02269	----	0	1.117	3	0.773	0.988149	ASH1L
ISG20L2	16	-2.362	0.01817	----	0	1.514	3	0.679	0.988149	ASH1L
ZGPAT	16	-2.212	0.027	----	0	2.192	3	0.5336	0.988149	ASH1L
ARL17B	16	-2.087	0.03692	----	0	0.436	3	0.9327	0.988149	ASH1L
SP9	16	-2.636	0.008382	----	0	1.229	3	0.7461	0.988149	ASH1L
PIP4K2B	16	-2.152	0.03138	----	19.6	3.732	3	0.2919	0.988149	ASH1L
IQCB1	16	2.036	0.0417	++++	0	0.459	3	0.9278	0.988149	ASH1L
MTHFS	16	-2.498	0.01249	----	1.8	3.054	3	0.3834	0.988149	ASH1L
PNPT1	16	2.264	0.02354	++++	0	2.742	3	0.4332	0.988149	ASH1L
ZFAND3	16	-2.105	0.03526	----	0	1.027	3	0.7948	0.988149	ASH1L
STX5	16	-2.071	0.0384	----	24.7	3.982	3	0.2634	0.988149	ASH1L
SLC3A1	16	-2.025	0.04284	----	0	0.515	3	0.9156	0.988149	ASH1L
CA12	16	-1.98	0.04772	----	0	1.332	3	0.7217	0.988149	ASH1L
CD59	16	-2.316	0.02058	----	31.8	4.398	3	0.2216	0.988149	ASH1L
RP2	16	-2.552	0.0107	----	0	2.139	3	0.5441	0.988149	ASH1L
NXN	16	-2.269	0.02324	----	6	3.193	3	0.3628	0.988149	ASH1L
VPS4A	16	-2.149	0.03167	----	0	2.619	3	0.4541	0.988149	ASH1L
MCTP1	16	-2.758	0.005818	----	6	3.193	3	0.3629	0.988149	ASH1L
FAM104A	16	-2.832	0.004619	----	51	6.119	3	0.1059	0.988149	ASH1L
LINC01534	16	-2.468	0.01357	----	0	1.469	3	0.6893	0.988149	ASH1L
AL928654.1	16	-2.502	0.01235	----	0	2.979	3	0.3948	0.988149	ASH1L
C3orf80	16	-2.043	0.04109	----	6.3	3.2	3	0.3618	0.988149	ASH1L
ZSCAN29	16	-2.423	0.01539	----	0	0.915	3	0.8218	0.988149	ASH1L
INTS3	16	-2.053	0.04006	----	48.2	5.789	3	0.1224	0.988149	ASH1L
CKLF	16	-2.638	0.00833	----	3.4	3.105	3	0.3757	0.988149	ASH1L
CHMP6	16	-1.966	0.04932	----	0	0.439	3	0.9321	0.988149	ASH1L
KIF14	16	-2.199	0.02788	----	52	6.253	3	0.09992	0.988149	ASH1L
AC108488.1	16	-2.364	0.01807	----	0	1.585	3	0.6628	0.988149	ASH1L
DNAJC27	16	-2.525	0.01158	----	0	1.023	3	0.7958	0.988149	ASH1L
MPP7	16	-2.373	0.01765	----	18.3	3.671	3	0.2992	0.988149	ASH1L
DVL3	16	-2.142	0.0322	----	0	2.487	3	0.4776	0.988149	ASH1L
AC132192.2	16	-2.865	0.004176	----	58.7	7.261	3	0.06402	0.988149	ASH1L
TFB1M	16	-2.543	0.011	----	41	5.086	3	0.1656	0.988149	ASH1L
ZNF566	16	-2.312	0.0208	----	0	1.664	3	0.6449	0.988149	ASH1L
AL391684.1	16	2.035	0.04181	++++	0	2.505	3	0.4744	0.988149	ASH1L
DEGS1	16	-2.113	0.03459	----	0	0.267	3	0.9662	0.988149	ASH1L
NECAP2	16	-2.672	0.007532	----	0	0.609	3	0.8944	0.988149	ASH1L
HES4	16	2.048	0.0406	++++	0	1.412	3	0.7028	0.988149	ASH1L
ARRB1	16	-2.957	0.003107	----	24.4	3.967	3	0.2651	0.988149	ASH1L
BRINP1	16	-3.796	0.0001472	----	21.2	3.807	3	0.2831	0.83122	ASH1L
WDR93	16	-2.128	0.0333	----	0	1.443	3	0.6954	0.988149	ASH1L
PRPH	16	3.236	0.001212	++++	0	2.883	3	0.4101	0.83122	ASH1L
PPTC7	16	-2.28	0.02261	----	22.2	3.858	3	0.2772	0.988149	ASH1L
DNAJC6	16	2.195	0.02813	++++	0	0.785	3	0.8531	0.988149	ASH1L
ZNF3	16	-2.32	0.02036	----	36.2	4.7	3	0.1951	0.988149	ASH1L
AC025159.1	16	-2.643	0.008217	----	0	0.476	3	0.9241	0.988149	ASH1L
PDIA5	16	-2.002	0.04527	----	0	0.109	3	0.9907	0.988149	ASH1L
RMRP	16	2.148	0.03175	++++	0	0.973	3	0.8078	0.988149	ASH1L
ZFHX2	16	-2.953	0.003151	----	0	0.928	3	0.8186	0.988149	ASH1L
GDF15	16	1.987	0.04691	++++	0	1.545	3	0.672	0.988149	ASH1L
RAPGEFL1	16	2.27	0.02323	++++	16	3.57	3	0.3118	0.988149	ASH1L
XPO1	16	-2.805	0.005025	----	55.6	6.759	3	0.07998	0.988149	ASH1L
C2orf69	16	-2.206	0.0274	----	0	1.903	3	0.5927	0.988149	ASH1L
KDELR2	16	-2.041	0.04129	----	0	0.685	3	0.8767	0.988149	ASH1L
NPY1R	16	-2.608	0.009114	----	0	2.226	3	0.5268	0.988149	ASH1L
NCAPG	16	-2.125	0.03356	----	22.1	3.85	3	0.2782	0.988149	ASH1L
C19orf57	16	2.384	0.01711	++++	0	0.372	3	0.9459	0.988149	ASH1L
ATG13	16	-2.006	0.04481	----	24.9	3.995	3	0.262	0.988149	ASH1L
CSNK1G2	16	-3.006	0.002647	----	43.6	5.315	3	0.1501	0.985239	ASH1L
LINC00641	16	-2.278	0.02275	----	0	0.906	3	0.824	0.988149	ASH1L
NIP7	16	-2.101	0.03566	----	0	2.087	3	0.5546	0.988149	ASH1L
DCX	16	2.028	0.04252	++++	0	1.788	3	0.6174	0.988149	ASH1L
ESYT2	16	-2.099	0.03583	----	0	2.664	3	0.4465	0.988149	ASH1L
GPAT3	16	1.977	0.04799	++++	33.5	4.51	3	0.2114	0.988149	ASH1L
ANXA11	16	-1.991	0.04651	----	0	0.024	3	0.999	0.988149	ASH1L
ZNF280D	16	-2	0.04545	----	0	1.515	3	0.6788	0.988149	ASH1L
HSD17B11	16	-2.225	0.02608	----	0	0.851	3	0.8372	0.988149	ASH1L
RNF4	16	-3.084	0.002039	----	0	1.075	3	0.783	0.928801	ASH1L
ZSCAN23	16	-1.988	0.04677	----	0	0.688	3	0.8759	0.988149	ASH1L
MYO16	16	-2.437	0.01481	----	26.4	4.078	3	0.2532	0.988149	ASH1L
FTL	16	2.909	0.003624	++++	48.5	5.822	3	0.1206	0.988149	ASH1L
CLCF1	16	2.252	0.02435	++++	0	2.815	3	0.4211	0.988149	ASH1L
FAM120C	16	-2.254	0.02421	----	0	1.785	3	0.6182	0.988149	ASH1L
NUDT13	16	-1.982	0.04746	----	0	0.303	3	0.9595	0.988149	ASH1L
THEMIS2	16	-2.434	0.01494	----	32.4	4.439	3	0.2178	0.988149	ASH1L
FBXL18	16	-2.204	0.02755	----	0	2.287	3	0.515	0.988149	ASH1L
PLOD1	16	-2.712	0.006688	----	0	0.512	3	0.9162	0.988149	ASH1L
KLHL26	16	2.177	0.02946	++++	0	2.288	3	0.5148	0.988149	ASH1L
NCAPD2	16	-2.216	0.02671	----	0	0.459	3	0.9278	0.988149	ASH1L
CREB1	16	-2.129	0.03329	----	0	2.699	3	0.4403	0.988149	ASH1L
CEP83-DT	16	-2.483	0.01301	----	0	2.084	3	0.5551	0.988149	ASH1L
GCC1	16	-2.023	0.0431	----	0	1.788	3	0.6176	0.988149	ASH1L
POU6F1	16	1.999	0.04563	++++	0	0.282	3	0.9633	0.988149	ASH1L
DOCK10	16	2.186	0.0288	++++	35.5	4.649	3	0.1993	0.988149	ASH1L
SPOUT1	16	-2.532	0.01133	----	0	2.416	3	0.4906	0.988149	ASH1L
CD302	16	-2.622	0.008745	----	18.7	3.689	3	0.2971	0.988149	ASH1L
BASP1	16	-2.714	0.006657	----	35.9	4.681	3	0.1967	0.988149	ASH1L
EMP2	16	-2.903	0.00369	----	0	1.266	3	0.7372	0.988149	ASH1L
DACH2	16	-2.408	0.01605	----	0	2.636	3	0.4513	0.988149	ASH1L
SIPA1L3	16	-3.402	0.0006701	----	0	2.852	3	0.415	0.83122	ASH1L
SLC9A8	16	-2.213	0.02692	----	0	0.23	3	0.9727	0.988149	ASH1L
TYK2	16	-2.002	0.04528	----	0	0.291	3	0.9617	0.988149	ASH1L
SNRPD3	16	-2.617	0.008867	----	0	2.332	3	0.5065	0.988149	ASH1L
DNER	16	2.979	0.002892	++++	0	1.381	3	0.7099	0.988149	ASH1L
SRFBP1	16	2.353	0.01864	++++	0	2.076	3	0.5568	0.988149	ASH1L
PCMTD2	16	-2.298	0.02155	----	8.7	3.284	3	0.3498	0.988149	ASH1L
TRNT1	16	2.011	0.04434	++++	0	2.119	3	0.548	0.988149	ASH1L
WDR89	16	-2.123	0.03377	----	0	2.87	3	0.4122	0.988149	ASH1L
NOA1	16	-2.003	0.04517	----	0	1.591	3	0.6615	0.988149	ASH1L
AP001347.1	16	-2.222	0.02627	----	24.7	3.982	3	0.2634	0.988149	ASH1L
SEMA3D	16	-2.024	0.04296	----	0	0.654	3	0.8841	0.988149	ASH1L
FASTKD5	16	-2.442	0.01461	----	42.8	5.244	3	0.1548	0.988149	ASH1L
ZSCAN22	16	-2.503	0.01232	----	0	0.323	3	0.9556	0.988149	ASH1L
LRCH3	16	-1.976	0.04813	----	17.2	3.625	3	0.305	0.988149	ASH1L
LAG3	16	-2.089	0.03667	----	0	1.409	3	0.7033	0.988149	ASH1L
TIGD6	16	-2.753	0.005912	----	0	1.411	3	0.7029	0.988149	ASH1L
ARHGAP26	16	-1.982	0.04747	----	19.5	3.728	3	0.2924	0.988149	ASH1L
C17orf97	16	-2.018	0.04364	----	0	0.505	3	0.9177	0.988149	ASH1L
ZXDB	16	-1.982	0.04744	----	0	0.403	3	0.9397	0.988149	ASH1L
LINC00653	16	-2.027	0.04265	----	51	6.125	3	0.1057	0.988149	ASH1L
ZNF654	16	-3.256	0.00113	----	54.9	6.656	3	0.0837	0.83122	ASH1L
SGO2	16	-1.991	0.04644	----	45	5.451	3	0.1416	0.988149	ASH1L
C1orf229	16	2.298	0.02155	++++	0	1.183	3	0.7571	0.988149	ASH1L
TBCEL	16	-2.777	0.00549	----	0	2.625	3	0.4532	0.988149	ASH1L
SEMA4D	16	-2.23	0.02576	----	0	1.726	3	0.6313	0.988149	ASH1L
ZNF562	16	-3.788	0.0001522	----	11.6	3.395	3	0.3346	0.83122	ASH1L
SORBS1	16	2.428	0.01517	++++	0	1.254	3	0.7402	0.988149	ASH1L
BRMS1L	16	-2.087	0.03691	----	0	1.916	3	0.5901	0.988149	ASH1L
CCSAP	16	-2.467	0.01363	----	0	2.262	3	0.5198	0.988149	ASH1L
CACNA2D1	16	1.982	0.04748	++++	0	1.588	3	0.6621	0.988149	ASH1L
JARID2	16	-2.25	0.02443	----	0	0.989	3	0.804	0.988149	ASH1L
DYNC2H1	16	-3.368	0.0007579	----	0	1.828	3	0.6088	0.83122	ASH1L
SMUG1	16	2.644	0.008193	++++	21.2	3.808	3	0.283	0.988149	ASH1L
PIK3C3	16	-2.188	0.02865	----	0	1.821	3	0.6104	0.988149	ASH1L
AC125494.1	16	2.481	0.01311	++++	0	1.884	3	0.5969	0.988149	ASH1L
NUDCD3	16	-2.363	0.01815	----	54.5	6.589	3	0.08623	0.988149	ASH1L
TRMT12	16	-3.004	0.002665	----	0	2.135	3	0.5449	0.985239	ASH1L
MRPS31	16	2.317	0.02048	++++	0	0.875	3	0.8314	0.988149	ASH1L
DMRTA2	16	-2.619	0.00883	----	0	1.346	3	0.7181	0.988149	ASH1L
REPS2	16	-2.387	0.01698	----	0	0.197	3	0.9781	0.988149	ASH1L
JAM3	16	-1.993	0.04623	----	0	0.664	3	0.8816	0.988149	ASH1L
ZDHHC6	16	-1.987	0.04687	----	0	0.341	3	0.9522	0.988149	ASH1L
CENPE	16	-2.56	0.01046	----	34.4	4.575	3	0.2057	0.988149	ASH1L
NUDT5	16	-2.303	0.02127	----	0	1.752	3	0.6255	0.988149	ASH1L
MCRIP2	16	2.644	0.008198	++++	0	0.428	3	0.9345	0.988149	ASH1L
OIP5-AS1	16	-2.085	0.03703	----	0	1.941	3	0.5847	0.988149	ASH1L
AC083880.1	16	-2.394	0.01665	----	0	2.863	3	0.4132	0.988149	ASH1L
PGGHG	16	2.623	0.008712	++++	0	1.811	3	0.6126	0.988149	ASH1L
TBC1D31	16	-2.655	0.007941	----	0	2.997	3	0.392	0.988149	ASH1L
TRPC1	16	1.994	0.04616	++++	0	1.772	3	0.621	0.988149	ASH1L
LEF1	16	3.208	0.001336	++++	0	1.584	3	0.6631	0.83122	ASH1L
ATP5MC1	16	2.114	0.03451	++++	25.4	4.02	3	0.2594	0.988149	ASH1L
AMD1	16	-2.01	0.04445	----	0	2.721	3	0.4366	0.988149	ASH1L
DHX8	16	-2.663	0.007736	----	0	1.507	3	0.6807	0.988149	ASH1L
SHTN1	16	2.056	0.03978	++++	0	2.033	3	0.5656	0.988149	ASH1L
BLOC1S4	16	1.981	0.04761	++++	0	1.64	3	0.6503	0.988149	ASH1L
UFD1	16	-2.627	0.008603	----	0	0.099	3	0.992	0.988149	ASH1L
CDH11	16	-2.643	0.008226	----	0	1.023	3	0.7958	0.988149	ASH1L
TMEM39B	16	-2.417	0.01566	----	0	1.756	3	0.6246	0.988149	ASH1L
KMT2E	16	-2.245	0.02476	----	0	1.889	3	0.5958	0.988149	ASH1L
UBE2Q2	16	-2.313	0.02073	----	14	3.49	3	0.3221	0.988149	ASH1L
MANF	16	-2.321	0.02031	----	3.1	3.095	3	0.3771	0.988149	ASH1L
PARP11	16	-2.872	0.004077	----	4.9	3.154	3	0.3685	0.988149	ASH1L
SLC3A2	16	2.067	0.03874	++++	15.8	3.562	3	0.3128	0.988149	ASH1L
ZNF439	16	-1.984	0.04721	----	0	0.776	3	0.8551	0.988149	ASH1L
DCP2	16	-3.218	0.00129	----	55.2	6.691	3	0.08242	0.83122	ASH1L
SPATA2L	16	2.377	0.01745	++++	0	1.517	3	0.6784	0.988149	ASH1L
TBK1	16	-2.161	0.03067	----	0	0.968	3	0.8091	0.988149	ASH1L
CRYZ	16	-2.395	0.01662	----	4.9	3.155	3	0.3683	0.988149	ASH1L
ALG2	16	-2.526	0.01152	----	0	1.982	3	0.5762	0.988149	ASH1L
PSMG1	16	2.354	0.01856	++++	7.5	3.242	3	0.3558	0.988149	ASH1L
TCF12	16	-2.653	0.007971	----	40.2	5.02	3	0.1703	0.988149	ASH1L
SCG2	16	2.604	0.009227	++++	0	0.65	3	0.8849	0.988149	ASH1L
AC040970.1	16	2.066	0.03883	++++	0	1.549	3	0.671	0.988149	ASH1L
TOGARAM1	16	-2.072	0.03827	----	54.8	6.64	3	0.08432	0.988149	ASH1L
SEMA4G	16	-2.335	0.01952	----	0	1.824	3	0.6097	0.988149	ASH1L
FZD6	16	-2.853	0.004333	----	5.1	3.163	3	0.3672	0.988149	ASH1L
OSCP1	16	-2.228	0.02589	----	0	0.695	3	0.8745	0.988149	ASH1L
PGGT1B	16	-2.365	0.01802	----	0	0.422	3	0.9357	0.988149	ASH1L
NOL7	16	2.144	0.03203	++++	0	1.582	3	0.6635	0.988149	ASH1L
AC079305.3	16	-3.045	0.00233	----	45.5	5.503	3	0.1384	0.949907	ASH1L
CMC1	16	2.484	0.01298	++++	0	1.524	3	0.6767	0.988149	ASH1L
ATP1B2	16	-2.44	0.0147	----	21.3	3.811	3	0.2826	0.988149	ASH1L
CACNA2D2	16	-2.963	0.003051	----	0	1.041	3	0.7913	0.988149	ASH1L
RBM27	16	-2.458	0.01396	----	0	2.297	3	0.5131	0.988149	ASH1L
RAB40B	16	-2.814	0.004888	----	39.9	4.989	3	0.1726	0.988149	ASH1L
ARMH4	16	-2.076	0.03788	----	45.4	5.493	3	0.139	0.988149	ASH1L
ZNF573	16	-3.421	0.0006247	----	1.2	3.036	3	0.386	0.83122	ASH1L
AC079834.2	16	-2.617	0.008876	----	7.6	3.246	3	0.3552	0.988149	ASH1L
CDC6	16	2.192	0.02838	++++	0	1.404	3	0.7045	0.988149	ASH1L
SREK1IP1	16	-1.999	0.0456	----	0	0.62	3	0.8919	0.988149	ASH1L
CCDC186	16	-2.838	0.004541	----	0	1.572	3	0.6657	0.988149	ASH1L
SIPA1L1	16	2.045	0.04087	++++	0	1.682	3	0.6408	0.988149	ASH1L
CASP3	16	-2.286	0.02223	----	0	0.425	3	0.935	0.988149	ASH1L
KDM4B	16	-2.176	0.02952	----	0	2.841	3	0.4168	0.988149	ASH1L
CDK18	16	2.588	0.00966	++++	2.2	3.067	3	0.3814	0.988149	ASH1L
TOR2A	16	-2.091	0.0365	----	0	1.215	3	0.7495	0.988149	ASH1L
NELFA	16	-2.549	0.01081	----	0	2.189	3	0.5341	0.988149	ASH1L
DXO	16	2.01	0.0444	++++	31.6	4.387	3	0.2226	0.988149	ASH1L
SMG7	16	2.153	0.03128	++++	0	0.618	3	0.8923	0.988149	ASH1L
AC007240.3	16	2.104	0.03537	++++	0	0.691	3	0.8754	0.988149	ASH1L
PPP2R5C	16	-2.167	0.03027	----	0	2.73	3	0.4351	0.988149	ASH1L
SLC66A1	16	2.396	0.01656	++++	14.3	3.502	3	0.3206	0.988149	ASH1L
POGK	16	-3.309	0.0009357	----	55.6	6.761	3	0.07992	0.83122	ASH1L
SZT2	16	1.985	0.04719	++++	0	0.648	3	0.8854	0.988149	ASH1L
SC5D	16	-2.592	0.009538	----	0	1.711	3	0.6346	0.988149	ASH1L
SNHG9	16	-2.241	0.02503	----	0	1.07	3	0.7843	0.988149	ASH1L
ZNF131	16	-2.213	0.02692	----	14.8	3.52	3	0.3181	0.988149	ASH1L
SPRED3	16	-3.477	0.0005075	----	0	2.072	3	0.5576	0.83122	ASH1L
YPEL2	16	-2.048	0.04053	----	0	1.139	3	0.7678	0.988149	ASH1L
C6orf226	16	2.436	0.01486	++++	0	2.915	3	0.405	0.988149	ASH1L
TBC1D10B	16	-2.242	0.02498	----	0	0.55	3	0.9078	0.988149	ASH1L
C15orf65	16	-2.271	0.02315	----	0	0.844	3	0.839	0.988149	ASH1L
PLCXD2	16	-2.193	0.02829	----	7	3.225	3	0.3583	0.988149	ASH1L
FAM91A1	16	-2.154	0.03125	----	0	0.839	3	0.84	0.988149	ASH1L
MTMR1	16	2.575	0.01002	++++	0	2.015	3	0.5693	0.988149	ASH1L
PRKCE	16	-2.111	0.03474	----	0	1.025	3	0.7953	0.988149	ASH1L
ITSN1	16	-2.156	0.03112	----	0	2.052	3	0.5617	0.988149	ASH1L
ZNF219	16	-2.392	0.01677	----	0	1.172	3	0.7598	0.988149	ASH1L
ZNF865	16	1.985	0.04711	++++	0	2.277	3	0.5169	0.988149	ASH1L
CABIN1	16	-2.961	0.003067	----	0	2.122	3	0.5475	0.988149	ASH1L
IQSEC1	16	-2.547	0.01087	----	0	2.491	3	0.4769	0.988149	ASH1L
AC025164.1	16	-2.141	0.03228	----	10.8	3.363	3	0.339	0.988149	ASH1L
FRS2	16	-3.234	0.001219	----	0	1.03	3	0.7939	0.83122	ASH1L
FANCM	16	2.542	0.01103	++++	0	1.595	3	0.6604	0.988149	ASH1L
SPCS3	16	-2.237	0.02529	----	0	1.19	3	0.7553	0.988149	ASH1L
LINC00461	16	-2.234	0.02546	----	0	2.16	3	0.5399	0.988149	ASH1L
CLDN15	16	2.353	0.01862	++++	0	2.856	3	0.4143	0.988149	ASH1L
GAS1	16	-2.179	0.02932	----	0	1.188	3	0.7559	0.988149	ASH1L
FOXJ3	16	2.644	0.008201	++++	37.6	4.81	3	0.1863	0.988149	ASH1L
KDSR	16	-2.78	0.005428	----	0	2.896	3	0.4079	0.988149	ASH1L
LINC01876	16	-2.089	0.03673	----	0	1.334	3	0.7211	0.988149	ASH1L
KLHL36	16	-2.166	0.03031	----	0	1.274	3	0.7353	0.988149	ASH1L
ZBTB49	16	-2.646	0.008144	----	0	2.656	3	0.4477	0.988149	ASH1L
ZFAS1	16	2.655	0.007922	++++	24.1	3.95	3	0.2669	0.988149	ASH1L
RAD18	16	-3.047	0.002314	----	42	5.169	3	0.1598	0.949907	ASH1L
PDE4D	16	-2.328	0.0199	----	34.7	4.593	3	0.2042	0.988149	ASH1L
PHYHIPL	16	2.423	0.01539	++++	23.5	3.921	3	0.2701	0.988149	ASH1L
MRPS22	16	2.752	0.005917	++++	53.2	6.409	3	0.09333	0.988149	ASH1L
LINC00511	16	-2.019	0.0435	----	0	0.787	3	0.8525	0.988149	ASH1L
ZNF714	16	-2.797	0.005164	----	31.6	4.389	3	0.2224	0.988149	ASH1L
SERP2	16	3.075	0.002104	++++	0	0.284	3	0.963	0.934321	ASH1L
CDH6	16	-2.054	0.03994	----	0	1.665	3	0.6448	0.988149	ASH1L
PPIL6	16	-2.324	0.02015	----	0	0.329	3	0.9546	0.988149	ASH1L
WDR55	16	-2.452	0.01421	----	0	0.818	3	0.8452	0.988149	ASH1L
CD3EAP	16	-2.696	0.007014	----	0	2.844	3	0.4163	0.988149	ASH1L
FBXL19	16	-2.237	0.0253	----	0	2.44	3	0.4862	0.988149	ASH1L
EPHA4	16	-2.437	0.01483	----	3.8	3.117	3	0.3739	0.988149	ASH1L
OLFML2A	16	-1.974	0.04833	----	0	0.584	3	0.9001	0.988149	ASH1L
CANT1	16	-2.174	0.02969	----	0	0.937	3	0.8166	0.988149	ASH1L
AL691432.2	16	-2.462	0.01382	----	0	2.835	3	0.4177	0.988149	ASH1L
TLE3	16	-1.974	0.04833	----	0	0.876	3	0.8311	0.988149	ASH1L
AASS	16	-1.986	0.04699	----	0	0.579	3	0.9011	0.988149	ASH1L
PDZD8	16	-1.983	0.04731	----	0	0.905	3	0.8242	0.988149	ASH1L
CNTFR	16	2.399	0.01645	++++	0	1.888	3	0.596	0.988149	ASH1L
FAHD1	16	2.227	0.02594	++++	0	1.795	3	0.616	0.988149	ASH1L
CES2	16	-2.781	0.005427	----	0	0.667	3	0.8809	0.988149	ASH1L
ELOVL5	16	-2.312	0.02076	----	0	1.676	3	0.6422	0.988149	ASH1L
DNAJC15	16	-3.067	0.002161	----	0	1.719	3	0.6327	0.934321	ASH1L
YOD1	16	-2.003	0.04516	----	0	0.424	3	0.9353	0.988149	ASH1L
VAC14	16	-2.078	0.03773	----	0	0.767	3	0.8573	0.988149	ASH1L
DEF8	16	-2.048	0.04058	----	0	0.684	3	0.877	0.988149	ASH1L
ZFC3H1	16	-3.034	0.002416	----	0	0.383	3	0.9437	0.962965	ASH1L
NUDT14	16	2.711	0.006709	++++	59.2	7.346	3	0.06165	0.988149	ASH1L
TM7SF3	16	-2.267	0.02339	----	0	1.521	3	0.6775	0.988149	ASH1L
SIRT3	16	2.155	0.03116	++++	0	1.323	3	0.7237	0.988149	ASH1L
AL513318.2	16	2.234	0.02549	++++	7.3	3.235	3	0.3568	0.988149	ASH1L
PPP1R12A-AS1	15	-1.987	0.04693	----	0	1.227	3	0.7465	0.774146	CHD2
RCN1	15	-3.084	0.002041	----	50.2	6.029	3	0.1102	0.484905	CHD2
MIAT	15	-2.394	0.01667	----	0	1.12	3	0.7723	0.654208	CHD2
TBKBP1	15	2.296	0.02168	++++	0	1.011	3	0.7987	0.678789	CHD2
LDAH	15	-2.944	0.003239	----	44.9	5.444	3	0.142	0.495412	CHD2
PTPN2	15	-2.433	0.01497	----	0	2.004	3	0.5716	0.642434	CHD2
LAMP2	15	-2.934	0.003347	----	42.7	5.232	3	0.1556	0.495412	CHD2
DIPK2A	15	2.703	0.006874	++++	12.5	3.429	3	0.3301	0.541116	CHD2
GCNT2	15	1.972	0.04859	++++	0	1.644	3	0.6495	0.77668	CHD2
MBD6	15	-2.318	0.02042	----	0	1.025	3	0.7951	0.678789	CHD2
CRABP2	15	2.947	0.003207	++++	0	0.358	3	0.9487	0.495412	CHD2
SNCG	15	3.319	0.0009021	++++	34.6	4.587	3	0.2047	0.450942	CHD2
DLL1	15	-2.459	0.01393	----	0	2.094	3	0.5531	0.629907	CHD2
KIRREL1	15	2.054	0.04001	++++	0	2.304	3	0.5117	0.751578	CHD2
CHUK	15	2.167	0.03027	++++	11.1	3.373	3	0.3376	0.710752	CHD2
RALYL	15	2.723	0.006474	++++	15	3.528	3	0.3172	0.538496	CHD2
ACD	15	1.987	0.04695	++++	5	3.159	3	0.3678	0.774146	CHD2
CCDC8	15	-1.983	0.04735	----	0	1.252	3	0.7406	0.776254	CHD2
VEGFA	15	-2.64	0.008303	----	0	2.323	3	0.5082	0.564716	CHD2
TNFAIP1	15	-2.224	0.02617	----	0	0.323	3	0.9557	0.695193	CHD2
HYOU1	15	-2.13	0.03314	----	0	1.771	3	0.6213	0.719935	CHD2
HDAC1	15	-2.482	0.01307	----	0	1.269	3	0.7364	0.623553	CHD2
AC006213.2	15	-2.715	0.006619	----	0	0.788	3	0.8523	0.540791	CHD2
WDR83	15	2.208	0.02726	++++	0	1.417	3	0.7015	0.702903	CHD2
LRP10	15	-3.006	0.002646	----	38	4.838	3	0.184	0.495412	CHD2
HSD17B4	15	-3.117	0.001827	----	51.9	6.242	3	0.1004	0.466049	CHD2
RABIF	15	-2.546	0.01091	----	33.5	4.51	3	0.2114	0.597503	CHD2
SLC39A13	15	-1.965	0.04941	----	0	1.031	3	0.7937	0.77668	CHD2
EGFL7	15	2.653	0.007978	++++	34	4.546	3	0.2083	0.563059	CHD2
PTPRJ	15	-2.192	0.02838	----	36.5	4.721	3	0.1934	0.70541	CHD2
IGFBP2	15	-2.947	0.003209	----	0	1.496	3	0.6832	0.495412	CHD2
PRR13	15	-2.609	0.009091	----	2.1	3.064	3	0.3818	0.571916	CHD2
RANBP9	15	-2.145	0.03193	----	12.4	3.424	3	0.3307	0.712201	CHD2
MITD1	15	-2.959	0.003086	----	36.5	4.721	3	0.1934	0.495412	CHD2
RUSC2	15	2.552	0.01071	++++	0	0.271	3	0.9654	0.59651	CHD2
PPM1L	15	-3.192	0.001415	----	0	2.736	3	0.4341	0.461006	CHD2
TPRG1L	15	1.971	0.04867	++++	0	2.816	3	0.4209	0.77668	CHD2
PBX2	15	-2.915	0.003559	----	0	2.909	3	0.4058	0.495412	CHD2
DCHS1	15	-2.263	0.02365	----	9.3	3.307	3	0.3467	0.679571	CHD2
TMEM8A	15	-2.389	0.01689	----	39.9	4.989	3	0.1726	0.657782	CHD2
NRG3	15	2.386	0.01704	++++	0	2.095	3	0.5529	0.658983	CHD2
ZNF343	15	2.554	0.01065	++++	0	2.248	3	0.5226	0.594466	CHD2
MAST1	15	3.402	0.0006683	++++	39	4.914	3	0.1782	0.450624	CHD2
MAP1A	15	-2.984	0.002845	----	0	2.285	3	0.5155	0.495412	CHD2
ZFP69B	15	2.395	0.01661	++++	0	2.01	3	0.5704	0.654208	CHD2
ZNF7	15	-2.698	0.006979	----	0	2.58	3	0.461	0.541116	CHD2
MIS12	15	3.265	0.001094	++++	0	1.06	3	0.7867	0.457489	CHD2
KATNBL1	15	-2.172	0.02989	----	12.7	3.438	3	0.3289	0.710752	CHD2
C4orf3	15	-2.292	0.02189	----	0	1.063	3	0.7861	0.678789	CHD2
PALLD	15	-2.501	0.01237	----	0	1.428	3	0.699	0.610834	CHD2
KCNMA1	15	-2.528	0.01147	----	22.2	3.856	3	0.2775	0.599487	CHD2
KDM4A-AS1	15	2.103	0.0355	++++	0	1.693	3	0.6385	0.733744	CHD2
UHRF1BP1L	15	2.137	0.03256	++++	0	0.726	3	0.8671	0.716629	CHD2
ABHD18	15	-2.104	0.03539	----	0	0.791	3	0.8517	0.733744	CHD2
WBP4	15	-2.1	0.03577	----	0	1.341	3	0.7195	0.735151	CHD2
THBS3	15	-2.366	0.01799	----	0	0.594	3	0.8979	0.660618	CHD2
TMEM101	15	-2.046	0.04074	----	0	2.266	3	0.519	0.75618	CHD2
GPR75	15	2.391	0.01678	++++	0	1.31	3	0.7268	0.656505	CHD2
GCA	15	-3.569	0.0003587	----	0	1.814	3	0.612	0.440334	CHD2
UBE3D	15	-3.34	0.0008371	----	46.8	5.638	3	0.1306	0.450624	CHD2
SERPING1	15	-2.013	0.0441	----	0	0.368	3	0.9469	0.766313	CHD2
ABL2	15	-2.9	0.003732	----	10.3	3.345	3	0.3414	0.496761	CHD2
AC007216.4	15	-2.419	0.01558	----	25.3	4.018	3	0.2595	0.642434	CHD2
YTHDC2	15	2.299	0.02152	++++	0	2.122	3	0.5475	0.678789	CHD2
MEF2D	15	-2.242	0.02496	----	0	0.405	3	0.9393	0.691319	CHD2
CAMK2B	15	2.54	0.01109	++++	0	1.595	3	0.6604	0.597503	CHD2
LAGE3	15	2.607	0.009125	++++	0	2.655	3	0.448	0.571916	CHD2
TGFB1I1	15	-3.364	0.0007691	----	0	2.954	3	0.3987	0.450624	CHD2
ZEB2	15	-1.994	0.04617	----	0	1.478	3	0.6873	0.773617	CHD2
ARHGEF18	15	-3.042	0.00235	----	0	0.948	3	0.8139	0.495412	CHD2
ASF1A	15	-2.936	0.00332	----	0	1.508	3	0.6805	0.495412	CHD2
AAK1	15	-2.863	0.004196	----	23.3	3.911	3	0.2713	0.501001	CHD2
KLF16	15	3.188	0.001434	++++	0	1.158	3	0.7632	0.461006	CHD2
THUMPD2	15	2.495	0.01261	++++	0	0.594	3	0.8977	0.613871	CHD2
SLC16A10	15	2.163	0.03051	++++	17	3.615	3	0.3062	0.710752	CHD2
RASSF1	15	2.289	0.02208	++++	0	2.169	3	0.5381	0.678789	CHD2
SIPA1	15	2.166	0.0303	++++	33.6	4.521	3	0.2104	0.710752	CHD2
LRCH4	15	-2.331	0.01976	----	16.3	3.586	3	0.3098	0.674776	CHD2
TMEM47	15	-3.132	0.001734	----	0	1.212	3	0.7501	0.464573	CHD2
PUS10	15	2.109	0.03496	++++	0	0.243	3	0.9703	0.732106	CHD2
SLC7A5	15	-2.154	0.03127	----	0	2.93	3	0.4026	0.710752	CHD2
ESCO1	15	-2.657	0.007881	----	0	1.686	3	0.6401	0.563059	CHD2
VPS33A	15	-1.967	0.04916	----	0	0.925	3	0.8194	0.77668	CHD2
E2F5	15	-3.816	0.0001354	----	58.6	7.238	3	0.06467	0.389437	CHD2
FBXL3	15	1.993	0.04629	++++	0	0.85	3	0.8375	0.773617	CHD2
GPS2	15	2.415	0.01572	++++	0	2.891	3	0.4087	0.642631	CHD2
RGL1	15	-2.433	0.01499	----	5.5	3.174	3	0.3656	0.642434	CHD2
IGF2BP1	15	-2.207	0.02728	----	0	1.537	3	0.6738	0.702903	CHD2
RGS14	15	-2.101	0.03561	----	0	2.765	3	0.4293	0.733744	CHD2
MCM3AP	15	-2.431	0.01507	----	0	1.721	3	0.6323	0.642434	CHD2
EZR	15	-3.509	0.0004506	----	38.4	4.869	3	0.1816	0.450624	CHD2
WASHC5	15	-2.427	0.01524	----	0	0.701	3	0.8729	0.642434	CHD2
ADSL	15	-2.569	0.01019	----	37.4	4.791	3	0.1878	0.588092	CHD2
H1FX	15	2.773	0.005559	++++	41.4	5.123	3	0.163	0.519172	CHD2
SMAD2	15	-3.306	0.0009467	----	6.7	3.214	3	0.3598	0.450942	CHD2
GTF2B	15	-2.65	0.008059	----	0	1.247	3	0.7417	0.563059	CHD2
CADM4	15	-2.206	0.0274	----	0	1.897	3	0.5941	0.702903	CHD2
DDX10	15	2.26	0.02385	++++	8.9	3.294	3	0.3484	0.680525	CHD2
GABPB2	15	2.305	0.02119	++++	0	2.131	3	0.5457	0.678789	CHD2
SUCO	15	-2.167	0.03024	----	0	0.483	3	0.9225	0.710752	CHD2
RECQL4	15	2.108	0.03501	++++	0	1.459	3	0.6918	0.732106	CHD2
CCS	15	-2.16	0.03075	----	0	0.787	3	0.8525	0.710752	CHD2
ZNF180	15	2.059	0.03947	++++	0	1.633	3	0.652	0.750142	CHD2
ORC1	15	2.681	0.007339	++++	0	2.433	3	0.4876	0.552244	CHD2
MRNIP	15	2.57	0.01016	++++	0	2.857	3	0.4142	0.58769	CHD2
TEX9	15	2.496	0.01256	++++	0	2.178	3	0.5364	0.61378	CHD2
ECHDC1	15	-2.912	0.003596	----	0	2.555	3	0.4654	0.495412	CHD2
BROX	15	-2.383	0.01717	----	51.8	6.218	3	0.1015	0.65994	CHD2
DBP	15	2.437	0.01481	++++	0	2.244	3	0.5232	0.640531	CHD2
GTPBP8	15	-2.03	0.04237	----	36.6	4.728	3	0.1928	0.760186	CHD2
CAAP1	15	-2.791	0.00526	----	0	1.239	3	0.7437	0.519172	CHD2
AKAP8	15	-1.967	0.04918	----	0	1.968	3	0.5791	0.77668	CHD2
USP20	15	-3.646	0.0002666	----	0	1.387	3	0.7085	0.420615	CHD2
PAM	15	-2.085	0.03711	----	58.9	7.303	3	0.06283	0.739562	CHD2
SCFD2	15	-1.982	0.04746	----	0	0.96	3	0.8109	0.77668	CHD2
IQCB1	15	2.436	0.01484	++++	0	2.653	3	0.4482	0.640531	CHD2
TAF2	15	2.168	0.03013	++++	0	1.57	3	0.6663	0.710752	CHD2
TOB1	15	-2.231	0.02571	----	0	1.388	3	0.7084	0.693075	CHD2
DAB2	15	-1.993	0.0463	----	0	1.546	3	0.6717	0.773617	CHD2
ZNF493	15	-2.562	0.0104	----	0	2.5	3	0.4753	0.593695	CHD2
SPART-AS1	15	2.425	0.01531	++++	0	2.385	3	0.4965	0.642434	CHD2
SLC3A1	15	-2.829	0.004677	----	0	1.061	3	0.7866	0.501001	CHD2
EIF4EBP2	15	-2.394	0.01665	----	50.9	6.108	3	0.1065	0.654208	CHD2
INTS6	15	-2.326	0.02001	----	23.3	3.914	3	0.2709	0.677762	CHD2
CHODL	15	-2.462	0.01382	----	0	1.415	3	0.702	0.629907	CHD2
RP2	15	-2.373	0.01765	----	0	0.398	3	0.9406	0.660618	CHD2
TACC2	15	2.652	0.008012	++++	0	1.959	3	0.581	0.563059	CHD2
DDR1	15	-3.138	0.001703	----	0	1.127	3	0.7706	0.464573	CHD2
PCDHA12	15	-3.107	0.001893	----	35.2	4.63	3	0.201	0.468483	CHD2
NXN	15	-2.83	0.00465	----	0	2.677	3	0.4441	0.501001	CHD2
NACA	15	-2.698	0.006979	----	46.5	5.604	3	0.1326	0.541116	CHD2
GLA	15	-1.996	0.04598	----	0	0.407	3	0.9388	0.773617	CHD2
GTF2F2	15	-2.363	0.01815	----	58.3	7.189	3	0.06612	0.660618	CHD2
ZNF430	15	-2.022	0.04316	----	0	1.504	3	0.6814	0.760186	CHD2
AC007541.1	15	2.7	0.006925	++++	45.9	5.543	3	0.1361	0.541116	CHD2
TAGLN2	15	-2.91	0.003609	----	0	1.837	3	0.607	0.495412	CHD2
KLHL9	15	-2.617	0.008864	----	21.2	3.809	3	0.2828	0.571916	CHD2
RECK	15	-2.56	0.01048	----	57.2	7.011	3	0.07155	0.594076	CHD2
CLDN12	15	-2.65	0.00806	----	0	2.442	3	0.4859	0.563059	CHD2
PTCD3	15	-2.254	0.02422	----	0	0.995	3	0.8024	0.684002	CHD2
ZNF672	15	-2.339	0.01931	----	0	2.885	3	0.4098	0.669265	CHD2
ONECUT2	15	2.739	0.00617	++++	5.3	3.167	3	0.3665	0.531725	CHD2
EPHB1	15	-2.055	0.03985	----	0	0.714	3	0.8699	0.750209	CHD2
TMEM87A	15	-2.485	0.01296	----	0	2.836	3	0.4176	0.622171	CHD2
FAM13A	15	-2.908	0.003639	----	0	2.841	3	0.4169	0.495412	CHD2
ZNF354B	15	2.424	0.01535	++++	0	2.62	3	0.4539	0.642434	CHD2
VGLL4	15	-3.176	0.001495	----	0	2.714	3	0.4378	0.461006	CHD2
ZSCAN29	15	-2.025	0.04285	----	24.7	3.981	3	0.2635	0.760186	CHD2
RGS17	15	-2.024	0.04297	----	39.6	4.967	3	0.1742	0.760186	CHD2
TP53INP2	15	-2.373	0.01766	----	55.4	6.731	3	0.08097	0.660618	CHD2
G6PC3	15	-2.912	0.003589	----	0	2.126	3	0.5466	0.495412	CHD2
FAM162A	15	-3.304	0.0009546	----	43.8	5.34	3	0.1485	0.450942	CHD2
LACTB2	15	-2.513	0.01196	----	0	1.873	3	0.5993	0.605333	CHD2
TTLL3	15	-2.374	0.01758	----	19.4	3.724	3	0.2928	0.660618	CHD2
ZDHHC24	15	-2.384	0.01713	----	3.1	3.095	3	0.3772	0.65994	CHD2
ATF6	15	-2.028	0.04251	----	0	2.051	3	0.562	0.760186	CHD2
DVL3	15	-3.741	0.0001832	----	14	3.49	3	0.322	0.389437	CHD2
DDX52	15	-2.704	0.006845	----	45.4	5.497	3	0.1388	0.541116	CHD2
FGFR1OP2	15	-2.721	0.006518	----	0	2.078	3	0.5564	0.538496	CHD2
COL7A1	15	-2.356	0.01849	----	0	2.056	3	0.5609	0.66288	CHD2
PNO1	15	-2.057	0.03972	----	0	2.964	3	0.3972	0.750176	CHD2
KLHL20	15	-2.695	0.007033	----	0	1.245	3	0.7421	0.542008	CHD2
C9orf129	15	2.398	0.0165	++++	0	1.606	3	0.6579	0.654208	CHD2
KLF11	15	2.12	0.03398	++++	0	1.635	3	0.6514	0.723749	CHD2
UBTD1	15	-2.246	0.02472	----	26.1	4.061	3	0.2549	0.690671	CHD2
LDHB	15	-2.478	0.0132	----	0	1.359	3	0.7152	0.623553	CHD2
CST3	15	-2.079	0.03766	----	7.8	3.254	3	0.354	0.742877	CHD2
POC5	15	2.064	0.03902	++++	0	1.469	3	0.6895	0.747743	CHD2
GLUL	15	-2.212	0.02696	----	57.3	7.02	3	0.07126	0.702278	CHD2
GRIA1	15	-2.272	0.02309	----	0	0.386	3	0.9431	0.678789	CHD2
BORCS7	15	-2.113	0.03456	----	0	2.491	3	0.477	0.727986	CHD2
DPM1	15	-2.536	0.01121	----	51.6	6.2	3	0.1023	0.597503	CHD2
GBE1	15	-2.043	0.04105	----	0	0.543	3	0.9093	0.756316	CHD2
INSIG1	15	-2.161	0.0307	----	40.1	5.006	3	0.1714	0.710752	CHD2
LINC00467	15	-2.767	0.005658	----	0	0.774	3	0.8556	0.519172	CHD2
ARRB1	15	-2.255	0.02415	----	33.4	4.506	3	0.2118	0.682974	CHD2
MYO10	15	-2.047	0.04061	----	0	1.702	3	0.6365	0.755044	CHD2
TEAD3	15	-1.971	0.04869	----	0	0.326	3	0.9551	0.77668	CHD2
KIAA0408	15	-2.055	0.03983	----	0	1.899	3	0.5936	0.750209	CHD2
TBC1D15	15	2.059	0.03954	++++	0	1.183	3	0.7571	0.750142	CHD2
BRINP1	15	-2.677	0.007425	----	0	2.598	3	0.4578	0.555438	CHD2
VIM	15	-2.967	0.003009	----	0	1.753	3	0.6252	0.495412	CHD2
MATN3	15	2.277	0.0228	++++	0	0.495	3	0.92	0.678789	CHD2
ENO4	15	2.092	0.03643	++++	0	1.121	3	0.7721	0.736949	CHD2
INTS14	15	-2.232	0.02559	----	0	1.142	3	0.7668	0.693075	CHD2
SLC17A5	15	-1.991	0.04643	----	0	0.866	3	0.8337	0.774146	CHD2
ERCC5	15	-2.797	0.005152	----	60.2	7.546	3	0.05638	0.519172	CHD2
SALL1	15	-2.293	0.02187	----	27	4.109	3	0.25	0.678789	CHD2
SESN1	15	-2.452	0.01422	----	37.1	4.772	3	0.1893	0.630639	CHD2
ARL10	15	-3.29	0.001001	----	49.8	5.974	3	0.1129	0.457489	CHD2
GDF11	15	-2.057	0.03967	----	0	1.505	3	0.6811	0.750142	CHD2
CHD8	15	-2.004	0.04506	----	0	1.747	3	0.6266	0.768337	CHD2
DNAJC6	15	2.353	0.01864	++++	0	2.807	3	0.4224	0.66288	CHD2
ZNF3	15	-2.282	0.02249	----	30.3	4.301	3	0.2307	0.678789	CHD2
ADGRV1	15	-2.672	0.00755	----	0	1.75	3	0.6258	0.558201	CHD2
AHCYL2	15	-2.608	0.009117	----	0	2.598	3	0.4578	0.571916	CHD2
NIN	15	-2.461	0.01384	----	13.6	3.472	3	0.3244	0.629907	CHD2
TRAF3IP1	15	-2.196	0.0281	----	24.8	3.991	3	0.2624	0.704487	CHD2
KLHL42	15	-2.465	0.01371	----	16.3	3.583	3	0.3101	0.629907	CHD2
RMRP	15	2.865	0.004172	++++	12.4	3.425	3	0.3307	0.501001	CHD2
ZFHX2	15	-2.959	0.003087	----	0	2.307	3	0.5112	0.495412	CHD2
SOX2-OT	15	-2.909	0.003631	----	33	4.476	3	0.2144	0.495412	CHD2
ZFP36L1	15	-2.064	0.03899	----	0	2.746	3	0.4324	0.747743	CHD2
OCEL1	15	-2.556	0.01059	----	0	1.574	3	0.6654	0.594466	CHD2
ACTN1	15	-3.154	0.00161	----	0	0.359	3	0.9486	0.461455	CHD2
KLHL4	15	-1.986	0.04708	----	0	2.387	3	0.496	0.774146	CHD2
PROX1	15	-3.934	8.365e-05	----	56.6	6.909	3	0.07487	0.389437	CHD2
TNIP1	15	-2.272	0.0231	----	0	1.466	3	0.6902	0.678789	CHD2
C19orf44	15	-2.607	0.009122	----	9.5	3.314	3	0.3457	0.571916	CHD2
ATG13	15	-2.215	0.02674	----	37.7	4.813	3	0.186	0.702278	CHD2
ARMCX5-GPRASP2	15	-2.593	0.00951	----	0	2.222	3	0.5276	0.574859	CHD2
CAMKK1	15	-2.772	0.005566	----	0	2.122	3	0.5474	0.519172	CHD2
CSNK1G2	15	-3.447	0.0005672	----	36.7	4.738	3	0.1921	0.450624	CHD2
PCNX2	15	-2.007	0.04471	----	0	2.342	3	0.5045	0.768337	CHD2
IRX2	15	-2.972	0.002958	----	0	0.997	3	0.8019	0.495412	CHD2
NIP7	15	-3.229	0.001243	----	14.5	3.511	3	0.3194	0.461006	CHD2
LINC00863	15	-2.479	0.01317	----	0	0.907	3	0.8238	0.623553	CHD2
KANK1	15	-2.969	0.002987	----	49.1	5.896	3	0.1168	0.495412	CHD2
SFRP1	15	-3.054	0.002261	----	46	5.554	3	0.1354	0.495264	CHD2
ANXA11	15	-1.97	0.0488	----	0	1.287	3	0.7322	0.77668	CHD2
XBP1	15	-2.332	0.01972	----	0	2.656	3	0.4478	0.674776	CHD2
DIO3OS	15	-3.168	0.001537	----	12.3	3.42	3	0.3313	0.461455	CHD2
MAP3K7	15	2.008	0.04468	++++	0	0.837	3	0.8407	0.768337	CHD2
ATP5MD	15	-2.033	0.04201	----	0	2.081	3	0.5558	0.758947	CHD2
GOLPH3L	15	-2.228	0.02586	----	0	2.91	3	0.4058	0.693075	CHD2
PER3	15	1.995	0.04607	++++	0	2.998	3	0.3919	0.773617	CHD2
MYL5	15	-2.444	0.01454	----	0	2.059	3	0.5602	0.634891	CHD2
RPH3AL	15	1.968	0.04901	++++	0	0.523	3	0.9139	0.77668	CHD2
GSTK1	15	-2.261	0.02376	----	0	1.329	3	0.7222	0.68024	CHD2
NLE1	15	2.247	0.02465	++++	0	1.449	3	0.6941	0.68975	CHD2
POLD4	15	-3.11	0.001873	----	0	0.636	3	0.8882	0.468415	CHD2
KIF13A	15	-2.375	0.01757	----	0	2.898	3	0.4075	0.660618	CHD2
RNF4	15	-2.167	0.03023	----	0	2.397	3	0.4943	0.710752	CHD2
ZSCAN23	15	-2.182	0.02913	----	0	0.996	3	0.8021	0.708421	CHD2
SP140L	15	-2.265	0.02353	----	0	1.254	3	0.7401	0.679571	CHD2
DUSP8	15	2.096	0.03609	++++	0	2.361	3	0.5009	0.735319	CHD2
TOX	15	-1.987	0.04687	----	0	1.965	3	0.5798	0.774146	CHD2
TRIM41	15	-2.025	0.04283	----	0	1.613	3	0.6564	0.760186	CHD2
UPF1	15	-2.141	0.03225	----	0	2.652	3	0.4484	0.71474	CHD2
C9orf85	15	-2.685	0.007245	----	0	2.059	3	0.5602	0.547462	CHD2
SUGT1	15	-2.367	0.01793	----	56.2	6.857	3	0.07661	0.660618	CHD2
HIST1H2AG	15	1.964	0.04955	++++	1.7	3.053	3	0.3836	0.77668	CHD2
SEC22B	15	-2.772	0.005575	----	0	0.428	3	0.9344	0.519172	CHD2
CLIC4	15	-1.966	0.0493	----	0	2.54	3	0.4682	0.77668	CHD2
TMEM131	15	-2.846	0.004434	----	0	0.71	3	0.8708	0.501001	CHD2
DYRK2	15	-2.149	0.03165	----	0	0.944	3	0.8147	0.710752	CHD2
LRRN1	15	-1.99	0.04659	----	0	1.129	3	0.77	0.774146	CHD2
SUZ12	15	2.544	0.01095	++++	0	2.312	3	0.5103	0.597503	CHD2
PLOD1	15	-3.123	0.001788	----	0	1.451	3	0.6936	0.464573	CHD2
TPBG	15	-2.795	0.005198	----	29.1	4.229	3	0.2378	0.519172	CHD2
C4orf47	15	-1.994	0.04613	----	47.8	5.749	3	0.1245	0.773617	CHD2
HAUS2	15	2.289	0.02208	++++	0	0.093	3	0.9926	0.678789	CHD2
FAM214B	15	-2.615	0.008923	----	0	1.232	3	0.7452	0.571916	CHD2
SIMC1	15	2.321	0.0203	++++	0	0.491	3	0.9208	0.678125	CHD2
MOXD1	15	-1.963	0.04969	----	0	1.865	3	0.601	0.77668	CHD2
CENPVL3	15	-2.006	0.04481	----	0	1.691	3	0.639	0.768337	CHD2
SLC35C2	15	-1.961	0.04984	----	0	2.172	3	0.5375	0.77712	CHD2
BBS9	15	-2.066	0.03886	----	0	2.47	3	0.4807	0.747743	CHD2
FGFRL1	15	-2.074	0.03809	----	0	1.578	3	0.6644	0.742877	CHD2
TTC8	15	-2.206	0.02739	----	0	0.539	3	0.9103	0.702903	CHD2
SPRY2	15	-3.755	0.0001732	----	24.7	3.984	3	0.2632	0.389437	CHD2
TMEM41A	15	2.349	0.01881	++++	24.6	3.977	3	0.2639	0.665498	CHD2
PLK3	15	-2.354	0.01858	----	0	1.484	3	0.686	0.66288	CHD2
RNF217	15	-2.836	0.004563	----	40.7	5.06	3	0.1675	0.501001	CHD2
TYK2	15	-2.982	0.002865	----	0	0.595	3	0.8977	0.495412	CHD2
RND3	15	-2.645	0.008167	----	0	0.664	3	0.8816	0.563059	CHD2
KCTD1	15	-2.358	0.01836	----	50.7	6.08	3	0.1078	0.66288	CHD2
WASHC4	15	-2.67	0.007578	----	0	0.702	3	0.8727	0.558201	CHD2
TMEM199	15	-3.331	0.0008656	----	0	2.072	3	0.5576	0.450624	CHD2
VKORC1L1	15	1.966	0.04933	++++	0	0.867	3	0.8335	0.77668	CHD2
PCMTD2	15	-2.842	0.004484	----	30.3	4.304	3	0.2304	0.501001	CHD2
ABAT	15	-3.755	0.0001735	----	30.1	4.289	3	0.2319	0.389437	CHD2
CHD7	15	-2.627	0.008612	----	21.8	3.834	3	0.2799	0.57152	CHD2
AL358781.1	15	-2.953	0.003147	----	0	1.691	3	0.639	0.495412	CHD2
HIST1H2BC	15	3.411	0.0006479	++++	52.2	6.271	3	0.09916	0.450624	CHD2
SEC61A1	15	-2.829	0.004672	----	35.4	4.642	3	0.2	0.501001	CHD2
NDFIP2	15	-2.189	0.02861	----	0	0.184	3	0.9802	0.705815	CHD2
AATF	15	2.523	0.01165	++++	18.5	3.679	3	0.2982	0.599487	CHD2
FGFR1	15	-2.153	0.0313	----	0	1.874	3	0.5989	0.710752	CHD2
SERPINH1	15	-3.353	0.0007983	----	32.7	4.46	3	0.2159	0.450624	CHD2
NDST1	15	-1.984	0.04725	----	0	0.811	3	0.8468	0.776097	CHD2
COG5	15	-2.147	0.03177	----	20.6	3.78	3	0.2862	0.71152	CHD2
GIT2	15	-2.324	0.02012	----	0	1.179	3	0.7582	0.678125	CHD2
ARSD	15	-2.822	0.004778	----	0	1.259	3	0.7389	0.504066	CHD2
ELP6	15	-2.123	0.03378	----	0	2.161	3	0.5397	0.723505	CHD2
AC234582.1	15	-3.229	0.001243	----	0	1.634	3	0.6517	0.461006	CHD2
ACLY	15	-2.363	0.01811	----	0	2.356	3	0.5018	0.660618	CHD2
STAM	15	2.44	0.01467	++++	0	1.167	3	0.7609	0.638377	CHD2
HMGB3	15	-2.989	0.002796	----	20	3.75	3	0.2897	0.495412	CHD2
RMI1	15	2.655	0.007939	++++	0	0.435	3	0.9329	0.563059	CHD2
AUXG01000058.1	15	-2.451	0.01424	----	0	1.929	3	0.5874	0.630639	CHD2
KCNA4	15	-2.279	0.02267	----	0	0.935	3	0.817	0.678789	CHD2
IQCC	15	1.98	0.04768	++++	0	0.795	3	0.8507	0.77668	CHD2
GLT8D1	15	-2.047	0.04067	----	0	1.968	3	0.579	0.755609	CHD2
ZFR2	15	2.462	0.01383	++++	0	1.69	3	0.6391	0.629907	CHD2
CRAT	15	-2.032	0.04218	----	0	1.533	3	0.6748	0.760186	CHD2
BICD2	15	-2.298	0.02154	----	0	0.885	3	0.8291	0.678789	CHD2
CACHD1	15	-1.967	0.04919	----	0	1.826	3	0.6093	0.77668	CHD2
ZNHIT6	15	-2.617	0.008869	----	25.1	4.007	3	0.2607	0.571916	CHD2
COX10-AS1	15	2.205	0.02748	++++	0	2.953	3	0.3989	0.702903	CHD2
FEM1B	15	2.024	0.04297	++++	0	1.559	3	0.6687	0.760186	CHD2
RNF167	15	-1.977	0.04805	----	0	2.932	3	0.4023	0.77668	CHD2
CDC42BPB	15	-2.619	0.008822	----	11.3	3.381	3	0.3365	0.571916	CHD2
ZNF654	15	-2.365	0.01801	----	48.1	5.785	3	0.1226	0.660618	CHD2
FOXN3	15	-2.151	0.03148	----	0	1.537	3	0.6737	0.710752	CHD2
NRN1	15	3.089	0.002007	++++	0	2.613	3	0.4553	0.484905	CHD2
ANKLE2	15	2.016	0.04383	++++	7	3.227	3	0.3579	0.763702	CHD2
SLC29A2	15	-2.145	0.03192	----	0	1.465	3	0.6904	0.712201	CHD2
C1orf229	15	2.629	0.008572	++++	9.4	3.311	3	0.3462	0.57152	CHD2
TCEAL3	15	2.021	0.04326	++++	0	2.238	3	0.5244	0.760186	CHD2
FBLIM1	15	-2.222	0.02627	----	0	1.603	3	0.6586	0.695869	CHD2
DDIT4	15	-3.62	0.0002948	----	17.7	3.645	3	0.3024	0.420615	CHD2
SORBS1	15	2.652	0.007994	++++	0	2.537	3	0.4686	0.563059	CHD2
TMEM43	15	-2.074	0.03812	----	0	1.296	3	0.7302	0.742877	CHD2
ABI1	15	-3.064	0.002182	----	18.8	3.696	3	0.2962	0.495264	CHD2
CACNA2D1	15	2.302	0.02136	++++	0	1.735	3	0.6291	0.678789	CHD2
JARID2	15	-2.642	0.008238	----	0	2.348	3	0.5034	0.563386	CHD2
TMEM50B	15	-2.663	0.007756	----	0	0.776	3	0.8553	0.563059	CHD2
DYNC2H1	15	-2.297	0.0216	----	0	0.987	3	0.8043	0.678789	CHD2
SMUG1	15	2.151	0.03145	++++	32.3	4.429	3	0.2187	0.710752	CHD2
PIK3C3	15	-2.589	0.009623	----	0	2.872	3	0.4117	0.576228	CHD2
CHD6	15	-2.808	0.004989	----	30.6	4.322	3	0.2287	0.51438	CHD2
TCERG1	15	2.237	0.02527	++++	0	1.003	3	0.8005	0.693075	CHD2
AL356123.2	15	-2.371	0.01775	----	0	2.23	3	0.5261	0.660618	CHD2
AC125494.1	15	2.327	0.01998	++++	0	2.062	3	0.5596	0.677762	CHD2
TSC22D4	15	-2.629	0.008559	----	20.9	3.792	3	0.2848	0.57152	CHD2
SHPRH	15	-2.397	0.01654	----	0	2.373	3	0.4986	0.654208	CHD2
CDKN2D	15	3.238	0.001205	++++	14.1	3.491	3	0.322	0.461006	CHD2
CSPP1	15	3.112	0.001861	++++	0	0.511	3	0.9165	0.468415	CHD2
SOCS4	15	-2.256	0.02408	----	0	2.074	3	0.5571	0.682974	CHD2
IGF2R	15	-2.647	0.008131	----	61.3	7.748	3	0.05152	0.563059	CHD2
BMT2	15	-2.212	0.02698	----	0	2.094	3	0.5532	0.702278	CHD2
COA5	15	-2.931	0.003377	----	0	1.533	3	0.6747	0.495412	CHD2
CNOT10	15	2.059	0.03949	++++	2.9	3.09	3	0.3779	0.750142	CHD2
DMRTA2	15	-2.841	0.004502	----	21.6	3.824	3	0.2811	0.501001	CHD2
THOC3	15	2.204	0.0275	++++	31.8	4.399	3	0.2215	0.702903	CHD2
CCDC97	15	-2.588	0.009658	----	47.5	5.714	3	0.1264	0.576969	CHD2
LARP4	15	2.025	0.0429	++++	0	1.336	3	0.7206	0.760186	CHD2
COL5A1	15	-2.605	0.009184	----	0	0.62	3	0.8919	0.572799	CHD2
ACAA2	15	-2.191	0.02844	----	24.3	3.965	3	0.2653	0.705716	CHD2
NUDT5	15	-2.508	0.01215	----	35.8	4.674	3	0.1973	0.606525	CHD2
PRDX1	15	-2.336	0.01948	----	33.5	4.51	3	0.2114	0.669826	CHD2
WSB1	15	-2.986	0.002828	----	0	1.982	3	0.5762	0.495412	CHD2
CHAC1	15	-2.821	0.004782	----	23.3	3.909	3	0.2715	0.504066	CHD2
AL049838.1	15	2.209	0.02716	++++	0	2.022	3	0.5679	0.702903	CHD2
ARF4	15	-1.977	0.04805	----	0	2.993	3	0.3927	0.77668	CHD2
PRKAG1	15	-2.365	0.01804	----	5.2	3.165	3	0.3668	0.660618	CHD2
PCDHB11	15	2.274	0.02298	++++	0	2.997	3	0.392	0.678789	CHD2
POLR3D	15	-2.168	0.03019	----	0	2.593	3	0.4587	0.710752	CHD2
PTRHD1	15	-2.788	0.005303	----	9.2	3.303	3	0.3472	0.519172	CHD2
DACT1	15	2.083	0.03724	++++	0	0.792	3	0.8514	0.740417	CHD2
LEF1	15	2.743	0.006095	++++	0	1.697	3	0.6376	0.528835	CHD2
MAGOHB	15	2.214	0.02685	++++	0	0.777	3	0.8549	0.702278	CHD2
BAZ2A	15	-2.512	0.01201	----	45.1	5.46	3	0.1411	0.605965	CHD2
NAXD	15	2.68	0.007365	++++	4.6	3.146	3	0.3696	0.55257	CHD2
RANBP1	15	1.977	0.04799	++++	0	0.608	3	0.8945	0.77668	CHD2
SESN3	15	-2.774	0.005536	----	0	1.869	3	0.6001	0.519172	CHD2
AL355075.4	15	2.09	0.03665	++++	0	2.293	3	0.5139	0.73884	CHD2
IFT22	15	2.142	0.03218	++++	23.9	3.943	3	0.2676	0.714474	CHD2
ZNF462	15	-2.84	0.004511	----	0	1.153	3	0.7643	0.501001	CHD2
CDH11	15	-2.084	0.03715	----	0	1.447	3	0.6946	0.739781	CHD2
WIZ	15	-2.086	0.03699	----	19.1	3.707	3	0.2949	0.739481	CHD2
CNR1	15	-2.086	0.03694	----	0	1.68	3	0.6415	0.739061	CHD2
MXD3	15	2.255	0.02413	++++	31.1	4.356	3	0.2255	0.682974	CHD2
UBE2Q2	15	-2.226	0.026	----	0	1.609	3	0.6573	0.693759	CHD2
MANF	15	-2.924	0.003455	----	49.8	5.977	3	0.1127	0.495412	CHD2
SLC25A44	15	2.428	0.01519	++++	0	2.928	3	0.4029	0.642434	CHD2
ZNF620	15	2.062	0.03919	++++	0	0.847	3	0.8381	0.747743	CHD2
CHAMP1	15	-2.008	0.0447	----	0	0.351	3	0.9502	0.768337	CHD2
LINC02361	15	2.827	0.004694	++++	22.8	3.886	3	0.274	0.501001	CHD2
BIRC2	15	-2.266	0.02348	----	0	2.85	3	0.4153	0.679571	CHD2
COMMD2	15	-2.692	0.007105	----	45.1	5.469	3	0.1405	0.545908	CHD2
EMP3	15	-2.624	0.008692	----	0	2.436	3	0.487	0.57152	CHD2
FKBP10	15	-2.247	0.02466	----	0	0.023	3	0.9991	0.68975	CHD2
HDAC6	15	-2.237	0.02532	----	0	2.206	3	0.5308	0.693075	CHD2
TBK1	15	-2.848	0.0044	----	0	0.808	3	0.8476	0.501001	CHD2
SHMT2	15	-2.1	0.03572	----	0	0.532	3	0.9119	0.735151	CHD2
MAGEH1	15	-2.269	0.02328	----	0	1.085	3	0.7807	0.678789	CHD2
HNRNPF	15	2.046	0.04076	++++	48.7	5.851	3	0.1191	0.75618	CHD2
CNOT8	15	-2.075	0.03801	----	43.3	5.293	3	0.1516	0.742877	CHD2
PLXNB2	15	-2.723	0.006469	----	0	1.98	3	0.5766	0.538496	CHD2
MAGI1	15	-2.313	0.0207	----	0	1.624	3	0.654	0.678789	CHD2
KCNN3	15	-2.413	0.01581	----	0	1.487	3	0.6853	0.643217	CHD2
BABAM1	15	-2.027	0.04268	----	18.5	3.683	3	0.2978	0.760186	CHD2
FAM50A	15	-1.966	0.04924	----	0	0.074	3	0.9947	0.77668	CHD2
STYX	15	-2.07	0.03841	----	0	0.761	3	0.8587	0.745663	CHD2
PSMG1	15	2.909	0.003622	++++	11.6	3.393	3	0.335	0.495412	CHD2
NCAPH	15	3.403	0.0006667	++++	35.5	4.648	3	0.1994	0.450624	CHD2
EIF3J	15	-2.108	0.03507	----	0	0.124	3	0.9888	0.732106	CHD2
INO80	15	2.726	0.00641	++++	0	1.702	3	0.6365	0.538496	CHD2
NR1D2	15	1.965	0.04943	++++	0	0.552	3	0.9074	0.77668	CHD2
DAZAP2	15	-2.181	0.02919	----	0	1.313	3	0.726	0.708475	CHD2
AC009315.1	15	-3.379	0.0007286	----	2.7	3.084	3	0.3788	0.450624	CHD2
THEM4	15	-2.76	0.005772	----	44.3	5.381	3	0.1459	0.52212	CHD2
PLEKHH3	15	-2.564	0.01034	----	0	2.18	3	0.5358	0.593695	CHD2
SEMA4G	15	-2.444	0.01454	----	0	1.084	3	0.7808	0.634891	CHD2
GYPC	15	-2.876	0.004028	----	38.7	4.893	3	0.1798	0.501001	CHD2
THBS4	15	-2.316	0.02057	----	61.5	7.784	3	0.05069	0.678789	CHD2
TAP1	15	-2.114	0.03451	----	0	2.055	3	0.561	0.727986	CHD2
OSCP1	15	-2.778	0.005476	----	0	0.334	3	0.9536	0.519172	CHD2
ZFAND6	15	-2.366	0.01798	----	0	1.476	3	0.6877	0.660618	CHD2
ANKS1A	15	-2.844	0.004459	----	13.1	3.451	3	0.3271	0.501001	CHD2
PGGT1B	15	-2.685	0.007254	----	25.7	4.036	3	0.2576	0.547462	CHD2
FBH1	15	-1.968	0.04905	----	0	0.322	3	0.9559	0.77668	CHD2
ARHGAP21	15	-3.337	0.0008469	----	0	0.177	3	0.9812	0.450624	CHD2
HIGD1A	15	-2.928	0.003413	----	0	0.321	3	0.956	0.495412	CHD2
EMC10	15	-2.617	0.008877	----	0	1.428	3	0.699	0.571916	CHD2
CD276	15	-2.921	0.003494	----	0	1.467	3	0.6899	0.495412	CHD2
C15orf41	15	-2.156	0.03106	----	0	0.478	3	0.9236	0.710752	CHD2
SPRY1	15	-2.834	0.004602	----	10.9	3.366	3	0.3386	0.501001	CHD2
GTF3C6	15	-2.331	0.01974	----	0	2.599	3	0.4576	0.674776	CHD2
ZNF850	15	2.098	0.03588	++++	0	0.753	3	0.8606	0.735151	CHD2
UTS2B	15	-2.087	0.03686	----	0	2.75	3	0.4318	0.73884	CHD2
CCND1	15	-2.512	0.01202	----	0	0.453	3	0.9291	0.605965	CHD2
UBL3	15	-3.486	0.0004904	----	16	3.569	3	0.3119	0.450624	CHD2
PLEKHB2	15	-2.352	0.01869	----	0	1.476	3	0.6878	0.66288	CHD2
KHNYN	15	-2.012	0.04417	----	0	0.626	3	0.8905	0.766658	CHD2
RAB40B	15	-2.539	0.01111	----	0	2.347	3	0.5035	0.597503	CHD2
POLR3A	15	-2.881	0.003961	----	56.6	6.905	3	0.07498	0.501001	CHD2
ANKRD26	15	-2.455	0.01408	----	5.5	3.175	3	0.3654	0.629907	CHD2
COMTD1	15	2.36	0.01828	++++	0	1.833	3	0.6077	0.66288	CHD2
DNALI1	15	-2.525	0.01157	----	0	1.535	3	0.6741	0.599487	CHD2
USP35	15	-2.145	0.03194	----	0	1.391	3	0.7076	0.712201	CHD2
SPSB4	15	-1.973	0.04848	----	0	1.011	3	0.7985	0.77668	CHD2
TOMM34	15	-2.02	0.04336	----	0	1.863	3	0.6014	0.760186	CHD2
KCTD10	15	-2.147	0.0318	----	17.4	3.631	3	0.3041	0.711567	CHD2
AC079834.2	15	-2.749	0.005982	----	2.2	3.066	3	0.3815	0.528835	CHD2
CDC6	15	3.447	0.0005679	++++	0	2.162	3	0.5395	0.450624	CHD2
MTSS2	15	2.132	0.03303	++++	0	0.484	3	0.9224	0.719602	CHD2
INPP5K	15	-2.458	0.01399	----	0	0.85	3	0.8374	0.629907	CHD2
CD200	15	2.958	0.003096	++++	11.6	3.395	3	0.3346	0.495412	CHD2
PLIN3	15	-2.848	0.004405	----	0	0.709	3	0.871	0.501001	CHD2
SAFB	15	2.031	0.04227	++++	0	0.672	3	0.8797	0.760186	CHD2
PRDM10	15	-2.342	0.01919	----	0	1.312	3	0.7263	0.669265	CHD2
SC5D	15	-2.427	0.01522	----	0	0.495	3	0.92	0.642434	CHD2
SNHG9	15	-3.19	0.001423	----	0	1.003	3	0.8005	0.461006	CHD2
PDCD7	15	2.193	0.02828	++++	0	1.167	3	0.7608	0.704487	CHD2
TBC1D13	15	-2.227	0.02592	----	0	0.64	3	0.8871	0.693075	CHD2
TTC30A	15	2.088	0.03681	++++	0	0.662	3	0.8821	0.73884	CHD2
BCL2L2	15	2.151	0.03151	++++	4.9	3.156	3	0.3682	0.710752	CHD2
ARPC3	15	-2.359	0.01833	----	2.2	3.067	3	0.3814	0.66288	CHD2
YPEL2	15	-3.202	0.001363	----	0	1.478	3	0.6873	0.461006	CHD2
CALCOCO1	15	-2.316	0.02058	----	0	1.339	3	0.7198	0.678789	CHD2
C6orf226	15	2.349	0.01884	++++	0	0.981	3	0.8059	0.665637	CHD2
MFSD14A	15	-2.534	0.01129	----	51.6	6.203	3	0.1021	0.597503	CHD2
RIT1	15	-3.284	0.001024	----	0	0.099	3	0.992	0.457489	CHD2
AP002748.4	15	-2.417	0.01565	----	39.8	4.981	3	0.1732	0.642434	CHD2
MESP1	15	1.971	0.04867	++++	0	2.853	3	0.4149	0.77668	CHD2
C9orf40	15	2.752	0.005915	++++	39.4	4.953	3	0.1753	0.528835	CHD2
DDX25	15	-2.269	0.02324	----	49.1	5.894	3	0.1169	0.678789	CHD2
FBXO45	15	2.209	0.02719	++++	0	0.036	3	0.9982	0.702903	CHD2
PLCXD2	15	-3.104	0.00191	----	33	4.476	3	0.2144	0.468483	CHD2
STXBP1	15	2.021	0.04328	++++	20.9	3.791	3	0.2849	0.760186	CHD2
FOXP2	15	-2.977	0.002912	----	0	0.101	3	0.9917	0.495412	CHD2
MED25	15	-2.138	0.03249	----	0	0.252	3	0.9687	0.716324	CHD2
LYPD1	15	-4.091	4.298e-05	----	33.3	4.495	3	0.2127	0.274094	CHD2
BMP7	15	-2.533	0.01132	----	0	2.25	3	0.5221	0.597851	CHD2
AP3B2	15	3.21	0.001329	++++	0	1.379	3	0.7104	0.461006	CHD2
SLC2A1	15	-2.15	0.03153	----	0	0.308	3	0.9585	0.710752	CHD2
ABHD14A	15	2.763	0.005719	++++	0	1.717	3	0.6332	0.521204	CHD2
ZNF219	15	-2.69	0.007139	----	0	1.016	3	0.7974	0.546773	CHD2
COL5A2	15	-3.541	0.0003991	----	0	1.271	3	0.7361	0.450624	CHD2
TSPAN6	15	-2.604	0.009214	----	0	1.736	3	0.629	0.57321	CHD2
SNX7	15	-3.019	0.002538	----	0	2.52	3	0.4716	0.495412	CHD2
MIR22HG	15	-2.069	0.03856	----	0	2.366	3	0.5	0.747743	CHD2
STX1A	15	2.478	0.0132	++++	28.1	4.173	3	0.2434	0.623553	CHD2
TCF7L2	15	-2.153	0.03131	----	0	0.267	3	0.9661	0.710752	CHD2
CREB3	15	-2.375	0.01755	----	0	1.307	3	0.7274	0.660618	CHD2
PHF6	15	-2.729	0.006354	----	45.5	5.508	3	0.1382	0.538486	CHD2
SORBS3	15	-2.826	0.004714	----	60.1	7.511	3	0.05727	0.501039	CHD2
LINC00662	15	-2.776	0.005505	----	0	2.797	3	0.424	0.519172	CHD2
SNRNP35	15	2.109	0.03494	++++	0	2.164	3	0.5392	0.732106	CHD2
ACYP1	15	2.47	0.0135	++++	40.8	5.066	3	0.1671	0.62916	CHD2
VANGL2	15	-2.319	0.0204	----	0	1.056	3	0.7877	0.678789	CHD2
TFCP2	15	-2.047	0.04061	----	0	0.251	3	0.9689	0.755044	CHD2
SH3BGRL	15	-2.276	0.02286	----	0	1.863	3	0.6014	0.678789	CHD2
LRRC26	15	2.882	0.003947	++++	0	0.568	3	0.9037	0.501001	CHD2
BVES	15	2.014	0.04398	++++	0	2.137	3	0.5444	0.764748	CHD2
DHX40	15	-3.697	0.0002178	----	43.5	5.313	3	0.1503	0.420615	CHD2
FRS2	15	-2.611	0.009041	----	0	2.512	3	0.4732	0.571916	CHD2
FANCM	15	2.908	0.003637	++++	0	2.355	3	0.5021	0.495412	CHD2
SEC24B-AS1	15	-2.079	0.03761	----	0.2	3.005	3	0.3909	0.742877	CHD2
SPCS3	15	-2.325	0.02005	----	0	1.006	3	0.7998	0.677762	CHD2
YPEL5	15	-2.242	0.02496	----	0	0.829	3	0.8425	0.691319	CHD2
G6PD	15	-2.038	0.04158	----	0	0.663	3	0.8819	0.757617	CHD2
CXCL2	15	2.452	0.0142	++++	0	1.07	3	0.7843	0.630639	CHD2
AF117829.1	15	-2.153	0.03128	----	0	1.821	3	0.6104	0.710752	CHD2
KDSR	15	-2.719	0.006554	----	0	0.987	3	0.8043	0.53931	CHD2
LINC01876	15	-3.36	0.0007796	----	60.4	7.577	3	0.05561	0.450624	CHD2
TDG	15	-2.75	0.005951	----	0	2.318	3	0.5091	0.528835	CHD2
SRXN1	15	2.072	0.03822	++++	0	1.442	3	0.6957	0.743672	CHD2
SEC31A	15	-2.299	0.02148	----	0	1.632	3	0.652	0.678789	CHD2
VPS53	15	-2.535	0.01125	----	10.8	3.364	3	0.3389	0.597503	CHD2
DTX4	15	-2.378	0.01739	----	0	0.571	3	0.903	0.660618	CHD2
RAB34	15	-2.054	0.03998	----	0	1.239	3	0.7436	0.751578	CHD2
GPR50	15	2.233	0.02552	++++	28.4	4.189	3	0.2418	0.693075	CHD2
CBX5	15	2.436	0.01484	++++	0	0.625	3	0.8907	0.640531	CHD2
SWI5	15	-3.183	0.001456	----	45.4	5.492	3	0.1391	0.461006	CHD2
VPS37A	15	-2.341	0.01922	----	0	1.76	3	0.6236	0.669265	CHD2
AKAP6	15	-2.282	0.02252	----	36.6	4.733	3	0.1924	0.678789	CHD2
SHKBP1	15	-2.394	0.01667	----	0	1.654	3	0.6472	0.654208	CHD2
UQCC3	15	2.04	0.0413	++++	0	1.987	3	0.575	0.756316	CHD2
EXOC3L2	15	2.059	0.03952	++++	11	3.37	3	0.338	0.750142	CHD2
ELL2	15	-2.001	0.04538	----	0	1.624	3	0.654	0.770189	CHD2
SPATA6	15	-2.754	0.005883	----	21.8	3.837	3	0.2796	0.528414	CHD2
PDE4D	15	-2.626	0.008634	----	16.5	3.594	3	0.3088	0.57152	CHD2
IDH1	15	-1.992	0.04632	----	47.6	5.722	3	0.1259	0.773617	CHD2
MKS1	15	-2.077	0.03781	----	0	2.662	3	0.4467	0.742877	CHD2
DTYMK	15	2.929	0.003397	++++	0	2.133	3	0.5452	0.495412	CHD2
ZBTB26	15	-2.217	0.0266	----	0	2.083	3	0.5554	0.70097	CHD2
AREL1	15	-2.286	0.02228	----	0	1.347	3	0.718	0.678789	CHD2
SERP2	15	3.161	0.001574	++++	55.9	6.802	3	0.07847	0.461455	CHD2
PSMC3IP	15	2.126	0.03353	++++	19.2	3.711	3	0.2944	0.721178	CHD2
PSEN2	15	-2.056	0.03976	----	0	1.419	3	0.7011	0.750176	CHD2
MID1	15	-2.116	0.03437	----	0	2.986	3	0.3938	0.727408	CHD2
SYT1	15	-2.893	0.003819	----	20.7	3.782	3	0.286	0.499584	CHD2
CYFIP1	15	-2.352	0.01866	----	0	2.229	3	0.5263	0.66288	CHD2
SIKE1	15	-2.019	0.0435	----	0	1.408	3	0.7036	0.761593	CHD2
ZNF326	15	2.074	0.03807	++++	0	1.573	3	0.6655	0.742877	CHD2
NPR2	15	-2.308	0.02102	----	0	2.094	3	0.5531	0.678789	CHD2
TPT1-AS1	15	-2.202	0.02765	----	30.2	4.298	3	0.231	0.704425	CHD2
EGR2	15	2.457	0.01401	++++	0	0.284	3	0.9631	0.629907	CHD2
FLNA	15	-2.103	0.03547	----	0	1.61	3	0.6571	0.733744	CHD2
EIF2AK2	15	-2.158	0.03096	----	0	0.133	3	0.9875	0.710752	CHD2
AC025423.4	15	-2.457	0.01402	----	0	0.592	3	0.8982	0.629907	CHD2
SNX10	15	2.277	0.02281	++++	0	0.695	3	0.8744	0.678789	CHD2
PARN	15	-2.624	0.008693	----	0	1.359	3	0.7152	0.57152	CHD2
HMOX1	15	-2.866	0.00415	----	0	1.994	3	0.5737	0.501001	CHD2
PDZD8	15	-2.267	0.02338	----	0	1.67	3	0.6435	0.678789	CHD2
ZNF626	15	-2.167	0.03022	----	2.2	3.069	3	0.3811	0.710752	CHD2
SEC61G	15	-3.198	0.001384	----	0	2.709	3	0.4387	0.461006	CHD2
UNC79	15	-2.376	0.01751	----	0	1.438	3	0.6967	0.660618	CHD2
ELOVL5	15	-2.345	0.01904	----	46.4	5.598	3	0.1329	0.668427	CHD2
PARP4	15	-3.08	0.002072	----	42.5	5.215	3	0.1567	0.484905	CHD2
MYH9	15	-2.77	0.005598	----	0	1.906	3	0.5922	0.519172	CHD2
AP2A1	15	-2.778	0.005464	----	16.8	3.605	3	0.3074	0.519172	CHD2
AC018362.1	15	-2.286	0.02226	----	39.9	4.989	3	0.1726	0.678789	CHD2
RSBN1	15	2.796	0.005169	++++	0	0.856	3	0.836	0.519172	CHD2
MAP1LC3B2	15	-2.237	0.0253	----	7.3	3.237	3	0.3566	0.693075	CHD2
CRTAP	15	-1.98	0.04766	----	0	2.365	3	0.5001	0.77668	CHD2
NDUFAF6	15	2.158	0.03091	++++	0	0.005	3	0.9999	0.710752	CHD2
UNC93B1	15	-1.991	0.04651	----	0	1.166	3	0.7611	0.774146	CHD2
PHTF1	15	-2.899	0.003739	----	0	1.413	3	0.7024	0.496761	CHD2
CHD2	15	-5.151	2.586e-07	----	37.2	4.78	3	0.1887	0.00659663	CHD2
CD99	15	-2.737	0.006194	----	0	1.319	3	0.7245	0.531996	CHD2
ZFC3H1	15	-3.009	0.002622	----	0	1.734	3	0.6294	0.495412	CHD2
NUBP1	15	-2.262	0.02369	----	0	1.785	3	0.6181	0.679571	CHD2
PTDSS1	15	2.355	0.01851	++++	0	1.662	3	0.6455	0.66288	CHD2
NPAS1	15	2.847	0.004409	++++	0	2.667	3	0.4458	0.501001	CHD2
TXNDC12	15	-2.526	0.01154	----	0	0.713	3	0.8701	0.599487	CHD2
JAG1	15	-2.538	0.01116	----	0	0.441	3	0.9316	0.597503	CHD2
MTMR3	15	-2.278	0.02271	----	0	2.376	3	0.4981	0.678789	CHD2
LEMD3	15	-2.561	0.01044	----	0	1.583	3	0.6632	0.593695	CHD2
URM1	15	-2.58	0.009877	----	0	2.327	3	0.5073	0.583223	CHD2
GLE1	16	-2.309	0.02096	----	0	2.134	3	0.5451	0.927174	MED13L
STRBP	16	-2.127	0.03343	----	37.4	4.789	3	0.1879	0.927174	MED13L
AL138824.1	16	2.219	0.02646	++++	3.2	3.099	3	0.3766	0.927174	MED13L
SAMD4A	16	-3.076	0.0021	----	36.6	4.735	3	0.1923	0.824137	MED13L
ACTR1B	16	-2.45	0.0143	----	0	0.901	3	0.8252	0.927174	MED13L
TBKBP1	16	2.223	0.02622	++++	0	1.55	3	0.6708	0.927174	MED13L
IRX1	16	-2.174	0.02971	----	0	0.744	3	0.8628	0.927174	MED13L
BCCIP	16	-2.118	0.03418	----	0	1.229	3	0.7461	0.927174	MED13L
ASB1	16	-2.003	0.04518	----	0	0.583	3	0.9004	0.927174	MED13L
RGS10	16	2.393	0.01671	++++	7.4	3.239	3	0.3562	0.927174	MED13L
GRIA4	16	-2.241	0.02503	----	0	0.791	3	0.8516	0.927174	MED13L
PSMA3-AS1	16	-2.63	0.008548	----	0	1.256	3	0.7397	0.914459	MED13L
RFFL	16	-2.581	0.009849	----	0	1.031	3	0.7938	0.927174	MED13L
ABCA13	16	2.298	0.02154	++++	0	1.923	3	0.5886	0.927174	MED13L
AC068587.4	16	1.979	0.04782	++++	29.7	4.265	3	0.2342	0.927174	MED13L
SLC12A2	16	-2.533	0.0113	----	0	2.401	3	0.4935	0.927174	MED13L
ZFYVE16	16	-2.988	0.002804	----	0	0.386	3	0.9431	0.881444	MED13L
NAGPA	16	-2.655	0.007929	----	0	0.838	3	0.8403	0.914459	MED13L
SLC39A13	16	-2.403	0.01627	----	0	1.793	3	0.6165	0.927174	MED13L
SRSF6	16	1.971	0.04872	++++	0	0.707	3	0.8715	0.927174	MED13L
MITD1	16	-1.969	0.0489	----	31	4.35	3	0.2261	0.927174	MED13L
RUSC2	16	2.055	0.03989	++++	0	2.856	3	0.4144	0.927174	MED13L
MEX3A	16	-2.448	0.01436	----	0	2.194	3	0.5332	0.927174	MED13L
BRAP	16	2.552	0.01071	++++	0	2.307	3	0.5112	0.927174	MED13L
ABRAXAS2	16	-2.157	0.03102	----	0	1.358	3	0.7153	0.927174	MED13L
TPRG1L	16	2.738	0.006172	++++	32.8	4.467	3	0.2152	0.914459	MED13L
CREBL2	16	2.375	0.01757	++++	0	0.941	3	0.8155	0.927174	MED13L
FNBP1L	16	-2.147	0.03183	----	51.2	6.151	3	0.1045	0.927174	MED13L
STX6	16	2.181	0.0292	++++	0	0.596	3	0.8974	0.927174	MED13L
AZI2	16	2.257	0.02401	++++	0	2.617	3	0.4546	0.927174	MED13L
NPHP3	16	-2.706	0.006813	----	0	2.128	3	0.5464	0.914459	MED13L
UNC5B	16	2.047	0.04061	++++	0	1.535	3	0.6742	0.927174	MED13L
HIBADH	16	-2.71	0.006729	----	0	1.953	3	0.5822	0.914459	MED13L
RPAP3	16	1.972	0.04856	++++	31.5	4.382	3	0.2231	0.927174	MED13L
LRRN3	16	-2.343	0.01913	----	0	1.019	3	0.7966	0.927174	MED13L
EFHC1	16	-2.007	0.04474	----	0	1.732	3	0.6299	0.927174	MED13L
DHRS4-AS1	16	2.942	0.003263	++++	0	2.414	3	0.491	0.898301	MED13L
CCNJL	16	-2.529	0.01143	----	0	2.015	3	0.5693	0.927174	MED13L
METTL23	16	2.124	0.03365	++++	0	1.123	3	0.7716	0.927174	MED13L
ZFP69B	16	2.321	0.02031	++++	0	0.434	3	0.933	0.927174	MED13L
ZNF7	16	-2.333	0.01965	----	0	2.932	3	0.4022	0.927174	MED13L
JKAMP	16	-2.564	0.01033	----	0	0.422	3	0.9356	0.927174	MED13L
ZNF544	16	-2.592	0.009529	----	27.4	4.133	3	0.2475	0.917265	MED13L
TRMT61B	16	2.695	0.007048	++++	0	0.88	3	0.8303	0.914459	MED13L
MIS12	16	2.24	0.0251	++++	0	1.687	3	0.6399	0.927174	MED13L
KATNBL1	16	-2.189	0.02862	----	0	2.921	3	0.404	0.927174	MED13L
C4orf3	16	-1.962	0.04982	----	0	2.04	3	0.5641	0.927174	MED13L
ZBTB14	16	-2.097	0.03599	----	0	1.296	3	0.73	0.927174	MED13L
MED13L	16	-5.885	3.985e-09	----	20.1	3.753	3	0.2893	0.000101653	MED13L
ZNF619	16	-2.034	0.042	----	0	1.906	3	0.5922	0.927174	MED13L
DNAJB5	16	2.239	0.02514	++++	0	2.76	3	0.4302	0.927174	MED13L
WNK3	16	-2.295	0.02174	----	0	0.531	3	0.912	0.927174	MED13L
AL356512.1	16	2.183	0.02907	++++	0	0.287	3	0.9625	0.927174	MED13L
MAST4	16	-2.614	0.008936	----	0	1.732	3	0.6298	0.914459	MED13L
UBE3D	16	-2.033	0.04207	----	0	0.678	3	0.8783	0.927174	MED13L
PCDH17	16	-1.987	0.0469	----	4.8	3.152	3	0.3687	0.927174	MED13L
MEF2D	16	-2.585	0.009739	----	0	2.306	3	0.5113	0.927174	MED13L
LAGE3	16	2.243	0.02488	++++	0	2.563	3	0.464	0.927174	MED13L
NOMO3	16	-2.457	0.01403	----	43.2	5.278	3	0.1525	0.927174	MED13L
ARHGEF18	16	-2.02	0.04335	----	0	2.625	3	0.4531	0.927174	MED13L
SECISBP2L	16	-2.185	0.02887	----	13.1	3.453	3	0.3268	0.927174	MED13L
AAK1	16	-2.683	0.007306	----	60.8	7.644	3	0.05398	0.914459	MED13L
KLF16	16	2.792	0.005233	++++	0	2.931	3	0.4024	0.914459	MED13L
APBA2	16	-2.217	0.02665	----	0	0.837	3	0.8405	0.927174	MED13L
NARF	16	-2.489	0.0128	----	0	1.342	3	0.7191	0.927174	MED13L
NCBP1	16	-2.083	0.03724	----	0	1.076	3	0.783	0.927174	MED13L
RASSF1	16	2.314	0.02065	++++	0	2.244	3	0.5234	0.927174	MED13L
FAM43B	16	2.568	0.01022	++++	0	2.668	3	0.4456	0.927174	MED13L
ESCO1	16	-2.655	0.007934	----	16.4	3.587	3	0.3096	0.914459	MED13L
VPS33A	16	-2.529	0.01145	----	0	2.428	3	0.4885	0.927174	MED13L
EIF4ENIF1	16	-2.11	0.03489	----	0	2.209	3	0.5301	0.927174	MED13L
GPS2	16	2.341	0.01923	++++	0	1.097	3	0.7778	0.927174	MED13L
IGF2BP1	16	-2.536	0.01123	----	20.9	3.793	3	0.2847	0.927174	MED13L
SMAP2	16	2.598	0.009377	++++	40.6	5.049	3	0.1682	0.914459	MED13L
SLC35B2	16	-2.136	0.03269	----	0	1.137	3	0.7682	0.927174	MED13L
EZR	16	-2.116	0.03437	----	1.4	3.042	3	0.3851	0.927174	MED13L
NEDD4L	16	-2.35	0.01877	----	24.4	3.966	3	0.2652	0.927174	MED13L
WASHC5	16	-2.152	0.03143	----	0	0.669	3	0.8805	0.927174	MED13L
GUF1	16	1.981	0.04762	++++	0	1.197	3	0.7537	0.927174	MED13L
DUS3L	16	-2.043	0.04107	----	0	1.443	3	0.6956	0.927174	MED13L
SENP8	16	-2.043	0.04106	----	0	1.604	3	0.6585	0.927174	MED13L
ZNF282	16	-2.474	0.01336	----	10.6	3.356	3	0.3399	0.927174	MED13L
C1orf174	16	-2.203	0.02756	----	60.5	7.598	3	0.05509	0.927174	MED13L
WBP1L	16	-2.254	0.02417	----	0	2.5	3	0.4753	0.927174	MED13L
GABPB2	16	2.316	0.02056	++++	0	0.299	3	0.9603	0.927174	MED13L
FRMD5	16	-2.763	0.00572	----	0	0.453	3	0.9292	0.914459	MED13L
ZNF346	16	-2.636	0.008389	----	0	0.771	3	0.8563	0.914459	MED13L
DDX41	16	-2.392	0.01674	----	0	2.145	3	0.5428	0.927174	MED13L
RPTOR	16	-2.047	0.04062	----	0	1.142	3	0.767	0.927174	MED13L
UNC5C	16	-2.686	0.007227	----	0	2.603	3	0.457	0.914459	MED13L
UAP1	16	-2.756	0.005848	----	5.4	3.171	3	0.366	0.914459	MED13L
PVT1	16	-2.262	0.0237	----	0	1.728	3	0.6308	0.927174	MED13L
ECHDC1	16	-2.277	0.02277	----	0	2.174	3	0.5372	0.927174	MED13L
SMYD4	16	-2.443	0.01456	----	20.8	3.786	3	0.2855	0.927174	MED13L
MAPK12	16	-2.064	0.03904	----	54.7	6.623	3	0.08492	0.927174	MED13L
PYM1	16	-2.608	0.009115	----	8.5	3.278	3	0.3507	0.914459	MED13L
USP20	16	-2.193	0.02832	----	42.5	5.213	3	0.1568	0.927174	MED13L
ARL17B	16	-2.211	0.02702	----	0	0.739	3	0.8639	0.927174	MED13L
SCFD2	16	-3.098	0.001946	----	15.2	3.539	3	0.3157	0.818717	MED13L
KLF12	16	-2.355	0.01853	----	0	1.445	3	0.695	0.927174	MED13L
CD59	16	-2.208	0.02723	----	35.7	4.668	3	0.1978	0.927174	MED13L
MCMBP	16	2.24	0.02507	++++	0	1.153	3	0.7643	0.927174	MED13L
ABCC1	16	-2.061	0.03927	----	0	1.694	3	0.6383	0.927174	MED13L
TCFL5	16	-2.676	0.007442	----	0	0.13	3	0.988	0.914459	MED13L
HABP4	16	2.008	0.04467	++++	0	2.401	3	0.4934	0.927174	MED13L
NUTM2B-AS1	16	2.308	0.021	++++	0	1.811	3	0.6126	0.927174	MED13L
ZNF430	16	-2.428	0.01519	----	0	1.178	3	0.7582	0.927174	MED13L
AC007541.1	16	3.173	0.001509	++++	51.8	6.219	3	0.1014	0.785573	MED13L
ACAD10	16	-2.101	0.03565	----	0	1.188	3	0.7559	0.927174	MED13L
ZNF608	16	-2.468	0.01359	----	36.6	4.73	3	0.1927	0.927174	MED13L
TMEM87A	16	-2.412	0.01588	----	45.8	5.532	3	0.1367	0.927174	MED13L
DNAJC27	16	-2.62	0.008787	----	0	2.25	3	0.5222	0.914459	MED13L
SCAMP1-AS1	16	-2.498	0.01248	----	0	1.027	3	0.7947	0.927174	MED13L
KLF11	16	2.393	0.01672	++++	0	0.725	3	0.8672	0.927174	MED13L
NCOR2	16	-2.49	0.01279	----	5.6	3.177	3	0.3652	0.927174	MED13L
AC011346.1	16	-2.728	0.006363	----	0	2.462	3	0.4822	0.914459	MED13L
PROSER2	16	2.425	0.01531	++++	32.3	4.429	3	0.2187	0.927174	MED13L
GLI4	16	-3.713	0.000205	----	10.1	3.337	3	0.3426	0.522934	MED13L
AK5	16	-2.982	0.002864	----	0	1.634	3	0.6518	0.881444	MED13L
NECAP2	16	-2.413	0.01581	----	2.6	3.08	3	0.3795	0.927174	MED13L
SMPDL3A	16	-2.114	0.03449	----	0	0.607	3	0.8949	0.927174	MED13L
PRH1	16	-3.087	0.002019	----	57	6.982	3	0.07247	0.818717	MED13L
CSGALNACT2	16	-2.46	0.0139	----	29.3	4.243	3	0.2364	0.927174	MED13L
NKAIN1	16	-2.094	0.03624	----	0	0.088	3	0.9932	0.927174	MED13L
PHF13	16	-2.538	0.01116	----	2.1	3.065	3	0.3817	0.927174	MED13L
TMEM243	16	-2.045	0.04087	----	37.8	4.825	3	0.1851	0.927174	MED13L
ZNF823	16	-2.662	0.007769	----	0	2.293	3	0.5138	0.914459	MED13L
INTS14	16	-3.401	0.0006707	----	0	2.731	3	0.4349	0.701133	MED13L
ATP2C1	16	-2.449	0.01433	----	46.4	5.598	3	0.1329	0.927174	MED13L
CTBP1-DT	16	2.221	0.02634	++++	0	1.375	3	0.7113	0.927174	MED13L
RCC2	16	-2.699	0.006965	----	0	0.853	3	0.8368	0.914459	MED13L
LETMD1	16	2.158	0.03089	++++	0	0.405	3	0.9392	0.927174	MED13L
TRAP1	16	2.149	0.03164	++++	0	2.709	3	0.4387	0.927174	MED13L
AC025159.1	16	-2.651	0.008031	----	0	1.254	3	0.7401	0.914459	MED13L
IQCE	16	-2.307	0.02106	----	0	1.97	3	0.5786	0.927174	MED13L
ZBTB4	16	-2.167	0.03026	----	38.7	4.896	3	0.1796	0.927174	MED13L
MED26	16	-1.986	0.04701	----	0	0.238	3	0.9712	0.927174	MED13L
PDIA5	16	-2.745	0.006044	----	17.3	3.628	3	0.3045	0.914459	MED13L
RNF139	16	-2.259	0.02388	----	10.5	3.352	3	0.3405	0.927174	MED13L
OCEL1	16	-2.318	0.02043	----	42.9	5.255	3	0.154	0.927174	MED13L
MTG1	16	-2.113	0.03462	----	0	0.344	3	0.9515	0.927174	MED13L
IFIT5	16	2.49	0.01277	++++	0	2.812	3	0.4215	0.927174	MED13L
CAMKK1	16	-3.059	0.002221	----	43.2	5.279	3	0.1525	0.826348	MED13L
CA5B	16	-2.528	0.01147	----	0	0.62	3	0.8919	0.927174	MED13L
KBTBD11-OT1	16	-1.961	0.04993	----	45.4	5.49	3	0.1393	0.927174	MED13L
IRX2	16	-2.101	0.03562	----	0	1.785	3	0.6181	0.927174	MED13L
NUP133	16	-2.518	0.01181	----	0	2.239	3	0.5243	0.927174	MED13L
SSBP4	16	-2.041	0.04121	----	0	1.183	3	0.7572	0.927174	MED13L
NLE1	16	2.453	0.01416	++++	0	0.581	3	0.9007	0.927174	MED13L
GSS	16	-2.279	0.02267	----	0	2.175	3	0.5368	0.927174	MED13L
ACBD5	16	-2.065	0.03889	----	6.6	3.211	3	0.3602	0.927174	MED13L
LSM12	16	2.755	0.005865	++++	58.8	7.276	3	0.06359	0.914459	MED13L
EGFR	16	-2.038	0.04156	----	0	1.51	3	0.68	0.927174	MED13L
ZDHHC9	16	-2.264	0.02355	----	0	2.673	3	0.4448	0.927174	MED13L
PERP	16	-2.032	0.04214	----	25.6	4.031	3	0.2582	0.927174	MED13L
UBC	16	-2.196	0.02811	----	0	2.008	3	0.5707	0.927174	MED13L
TBCD	16	-1.991	0.04646	----	0	0.816	3	0.8457	0.927174	MED13L
VWA8	16	-2.071	0.03833	----	7.9	3.258	3	0.3535	0.927174	MED13L
CREB1	16	-2.748	0.006003	----	59.3	7.372	3	0.06095	0.914459	MED13L
SIMC1	16	2.165	0.03037	++++	0	1.388	3	0.7084	0.927174	MED13L
LRP1B	16	-2.927	0.003422	----	47	5.663	3	0.1292	0.914459	MED13L
POU6F1	16	2.173	0.02978	++++	0	2.633	3	0.4517	0.927174	MED13L
UHRF2	16	-2.322	0.02023	----	7.4	3.239	3	0.3562	0.927174	MED13L
TSPYL1	16	-2.151	0.03144	----	0	0.812	3	0.8465	0.927174	MED13L
SPOUT1	16	-2.787	0.005317	----	18.1	3.662	3	0.3003	0.914459	MED13L
NCOA6	16	1.993	0.04627	++++	0	0.77	3	0.8566	0.927174	MED13L
USP21	16	-2.225	0.0261	----	0	0.869	3	0.8328	0.927174	MED13L
PLK3	16	-2.04	0.04136	----	0	2.442	3	0.4859	0.927174	MED13L
TYK2	16	-2.157	0.031	----	0	1.311	3	0.7265	0.927174	MED13L
PLEKHG3	16	2.658	0.007852	++++	52.4	6.308	3	0.09754	0.914459	MED13L
AL391650.1	16	2.006	0.04491	++++	0	1.433	3	0.6977	0.927174	MED13L
TMEM199	16	-2.866	0.004161	----	47.5	5.712	3	0.1265	0.914459	MED13L
PCMTD2	16	-3.087	0.002021	----	35.6	4.662	3	0.1983	0.818717	MED13L
ABAT	16	-2.757	0.005835	----	2.2	3.066	3	0.3815	0.914459	MED13L
TTC25	16	-2.394	0.01665	----	51	6.117	3	0.106	0.927174	MED13L
TRNT1	16	2.157	0.03099	++++	0	0.026	3	0.9989	0.927174	MED13L
MFSD2A	16	-2.46	0.01389	----	5.4	3.17	3	0.3661	0.927174	MED13L
ENC1	16	-3.019	0.002539	----	41.5	5.125	3	0.1628	0.863565	MED13L
IQCG	16	-2.321	0.02028	----	0	0.351	3	0.9503	0.927174	MED13L
UTRN	16	-3.281	0.001036	----	0	1.987	3	0.575	0.72315	MED13L
KIAA0930	16	2.492	0.0127	++++	0	0.088	3	0.9932	0.927174	MED13L
PGAP1	16	-3.293	0.0009915	----	0	1.315	3	0.7257	0.72315	MED13L
NREP	16	-2.104	0.03538	----	0	1.877	3	0.5982	0.927174	MED13L
IGSF5	16	2.033	0.04208	++++	0	0.017	3	0.9994	0.927174	MED13L
PCMTD1	16	-2.696	0.007018	----	0	2.342	3	0.5045	0.914459	MED13L
STX3	16	2.06	0.03943	++++	0	2.885	3	0.4097	0.927174	MED13L
SYN1	16	2.133	0.03296	++++	0	0.527	3	0.9128	0.927174	MED13L
PGPEP1	16	-2.555	0.01063	----	0	1.618	3	0.6553	0.927174	MED13L
CFL2	16	-2.274	0.02297	----	0	1.267	3	0.7371	0.927174	MED13L
PMEPA1	16	-3.111	0.001864	----	51.5	6.189	3	0.1028	0.818717	MED13L
LINC02315	16	-2.033	0.04203	----	39.8	4.985	3	0.1729	0.927174	MED13L
FBLIM1	16	-2.428	0.01519	----	0	1.044	3	0.7906	0.927174	MED13L
AQR	16	-2.357	0.0184	----	0	2.349	3	0.5033	0.927174	MED13L
CLASP1	16	-2.325	0.02009	----	0	1.196	3	0.754	0.927174	MED13L
RELL1	16	2.439	0.01474	++++	0	1.705	3	0.6358	0.927174	MED13L
PIK3C3	16	-2.449	0.01434	----	10.8	3.361	3	0.3392	0.927174	MED13L
CHD6	16	-2.469	0.01355	----	0	0.174	3	0.9817	0.927174	MED13L
TMEM187	16	-2.215	0.02673	----	0	0.356	3	0.9492	0.927174	MED13L
EXOC5	16	-2.684	0.007273	----	1.8	3.056	3	0.3831	0.914459	MED13L
CPSF3	16	-2.171	0.02997	----	0	0.661	3	0.8823	0.927174	MED13L
ZMYND8	16	-2.363	0.01813	----	1.1	3.033	3	0.3865	0.927174	MED13L
CNOT10	16	2.143	0.03215	++++	53.5	6.455	3	0.09145	0.927174	MED13L
UACA	16	-2.128	0.03334	----	0	0.169	3	0.9824	0.927174	MED13L
CDC40	16	-2.274	0.02298	----	0	2.518	3	0.4721	0.927174	MED13L
CSRNP3	16	-2.071	0.03839	----	0	1.574	3	0.6652	0.927174	MED13L
IGF2BP3	16	-2.503	0.01232	----	0	1.203	3	0.7522	0.927174	MED13L
PGGHG	16	2.358	0.01837	++++	0	1.846	3	0.6051	0.927174	MED13L
WDR12	16	-2.749	0.005982	----	37.1	4.77	3	0.1894	0.914459	MED13L
ELAVL2	16	-2.502	0.01234	----	53.7	6.485	3	0.09024	0.927174	MED13L
SHTN1	16	2.756	0.005845	++++	0	2.063	3	0.5594	0.914459	MED13L
BAZ2A	16	-2.849	0.004391	----	0	1.178	3	0.7584	0.914459	MED13L
ATP1A3	16	2.099	0.03581	++++	0	0.878	3	0.8307	0.927174	MED13L
PDE4DIP	16	-1.984	0.0473	----	0	1.543	3	0.6723	0.927174	MED13L
SMYD3	16	2.159	0.03088	++++	0	1.382	3	0.7098	0.927174	MED13L
ZSCAN1	16	-2.53	0.0114	----	0	2.705	3	0.4394	0.927174	MED13L
AHI1	16	-2.595	0.009451	----	0	2.729	3	0.4354	0.914459	MED13L
TCP11L2	16	-2.143	0.03212	----	0	2.678	3	0.444	0.927174	MED13L
UBE2Q2	16	-2.112	0.03468	----	0	1.635	3	0.6514	0.927174	MED13L
GTF3C3	16	-2.491	0.01274	----	0	1.734	3	0.6294	0.927174	MED13L
PARP11	16	-2.898	0.003759	----	21.1	3.804	3	0.2834	0.914459	MED13L
SLC25A44	16	2.11	0.03484	++++	0	0.914	3	0.822	0.927174	MED13L
KAT2B	16	1.98	0.04765	++++	0	0.832	3	0.8419	0.927174	MED13L
ENDOV	16	-2.246	0.0247	----	0	1.501	3	0.682	0.927174	MED13L
RAPGEF6	16	2.276	0.02287	++++	0	0.511	3	0.9165	0.927174	MED13L
2024-03-03	16	2.509	0.01211	++++	0	1.713	3	0.6341	0.927174	MED13L
HARBI1	16	2.18	0.02926	++++	0	1.206	3	0.7516	0.927174	MED13L
PLEKHA4	16	2.562	0.01042	++++	0	0.924	3	0.8196	0.927174	MED13L
ZKSCAN7	16	-2.072	0.03828	----	28.1	4.175	3	0.2432	0.927174	MED13L
NRG2	16	-2.842	0.004486	----	27.9	4.158	3	0.2449	0.914459	MED13L
AC040970.1	16	2.663	0.007736	++++	37.9	4.829	3	0.1848	0.914459	MED13L
SLC35E3	16	-2.037	0.0416	----	0	2.432	3	0.4877	0.927174	MED13L
WDR81	16	-2.193	0.02828	----	9.8	3.325	3	0.3442	0.927174	MED13L
DACH1	16	-2.948	0.003194	----	0	1.476	3	0.6879	0.895338	MED13L
OSCP1	16	-2.588	0.00966	----	0	1.466	3	0.6902	0.926379	MED13L
PGGT1B	16	-2.436	0.01485	----	0	0.19	3	0.9791	0.927174	MED13L
TENM4	16	-2.851	0.004354	----	44.8	5.431	3	0.1428	0.914459	MED13L
UTS2B	16	-2.126	0.03351	----	0	2.445	3	0.4852	0.927174	MED13L
AC022007.1	16	2.366	0.01799	++++	12.9	3.443	3	0.3283	0.927174	MED13L
STK38	16	2.181	0.02919	++++	0	1.236	3	0.7445	0.927174	MED13L
MYO5C	16	2.285	0.02233	++++	3.7	3.115	3	0.3743	0.927174	MED13L
ZNF573	16	-2.378	0.01743	----	25.2	4.013	3	0.26	0.927174	MED13L
UBOX5	16	-2.038	0.04152	----	0	1.637	3	0.6511	0.927174	MED13L
IPP	16	-2.366	0.018	----	0	1.416	3	0.7019	0.927174	MED13L
MAPK1	16	2.39	0.01684	++++	0	1.454	3	0.693	0.927174	MED13L
NUDT4	16	-1.979	0.04785	----	0.2	3.007	3	0.3905	0.927174	MED13L
KCTD10	16	-2.288	0.02211	----	0	1.699	3	0.6371	0.927174	MED13L
C15orf39	16	-2.279	0.02267	----	43.8	5.334	3	0.1489	0.927174	MED13L
COL14A1	16	2.123	0.03377	++++	0	0.297	3	0.9606	0.927174	MED13L
MTSS2	16	2.622	0.008743	++++	0	0.682	3	0.8774	0.914459	MED13L
GATM	16	-2.128	0.03333	----	0	1.497	3	0.683	0.927174	MED13L
WIPI2	16	-2.002	0.04528	----	0	0.948	3	0.8138	0.927174	MED13L
LLPH	16	-2.187	0.02877	----	0	1.462	3	0.6911	0.927174	MED13L
TOR2A	16	-3.148	0.001645	----	0	1.499	3	0.6826	0.803293	MED13L
RBAK	16	2.475	0.01334	++++	0	1.167	3	0.761	0.927174	MED13L
BX890604.2	16	-2.188	0.0287	----	33.7	4.522	3	0.2104	0.927174	MED13L
NISCH	16	2.058	0.03957	++++	0	2.703	3	0.4398	0.927174	MED13L
FAM89B	16	-2.289	0.02208	----	0	1.963	3	0.5801	0.927174	MED13L
DHCR7	16	-2.102	0.03558	----	0	0.888	3	0.8283	0.927174	MED13L
SNHG9	16	-3.783	0.000155	----	0	1.74	3	0.628	0.439322	MED13L
ATG4C	16	-1.976	0.04813	----	10.1	3.337	3	0.3425	0.927174	MED13L
TBC1D13	16	-2.251	0.0244	----	0	1.462	3	0.691	0.927174	MED13L
UTP23	16	2.366	0.01797	++++	0	0.794	3	0.851	0.927174	MED13L
SLC2A11	16	2.045	0.04087	++++	0	0.64	3	0.8871	0.927174	MED13L
C6orf62	16	-2.413	0.01584	----	0	0.457	3	0.9283	0.927174	MED13L
CALCOCO1	16	-2.84	0.004506	----	0	0.323	3	0.9556	0.914459	MED13L
TIGD1	16	2.169	0.03011	++++	0	0.259	3	0.9676	0.927174	MED13L
MFSD14A	16	-2.072	0.03823	----	0	2.297	3	0.5132	0.927174	MED13L
MEIS2	16	-2.011	0.04436	----	0	1.695	3	0.6381	0.927174	MED13L
STXBP1	16	3.065	0.00218	++++	0	0.974	3	0.8075	0.826348	MED13L
FOXP2	16	-3.241	0.001191	----	0	1.406	3	0.7042	0.72315	MED13L
ZNF121	16	2.389	0.01688	++++	0	1.525	3	0.6766	0.927174	MED13L
RTCA	16	-2.752	0.005925	----	0	1.416	3	0.7019	0.914459	MED13L
ARHGAP32	16	-2.097	0.03598	----	53.3	6.421	3	0.09285	0.927174	MED13L
FBXO16	16	-2.093	0.03633	----	0	1.036	3	0.7924	0.927174	MED13L
TMEM200A	16	-2.675	0.007479	----	52.2	6.271	3	0.09914	0.914459	MED13L
CYP26A1	16	-2.493	0.01266	----	0	2.847	3	0.4158	0.927174	MED13L
ME1	16	-2.261	0.02379	----	0	0.36	3	0.9485	0.927174	MED13L
CORO1C	16	-2.575	0.01004	----	31.9	4.408	3	0.2206	0.927174	MED13L
PHF6	16	-3.037	0.002392	----	0	2.822	3	0.4199	0.84421	MED13L
VANGL2	16	-2.627	0.008624	----	0	2.66	3	0.447	0.914459	MED13L
ROM1	16	-2.111	0.03473	----	0	2.627	3	0.4528	0.927174	MED13L
C12orf45	16	2.095	0.03614	++++	0	2.868	3	0.4124	0.927174	MED13L
BEND7	16	-2.14	0.03235	----	0	0.802	3	0.849	0.927174	MED13L
FRS2	16	-3.144	0.001668	----	0	0.648	3	0.8854	0.803293	MED13L
STIP1	16	2.156	0.03109	++++	54.2	6.549	3	0.08776	0.927174	MED13L
GRPEL2	16	2.268	0.02332	++++	0	1.917	3	0.5899	0.927174	MED13L
PCGF2	16	2.143	0.03208	++++	24.3	3.963	3	0.2655	0.927174	MED13L
TMEM181	16	-2.204	0.02755	----	0	2.571	3	0.4626	0.927174	MED13L
DYNC1LI1	16	2.1	0.03569	++++	0	2.999	3	0.3917	0.927174	MED13L
KDSR	16	-2.765	0.005689	----	19.9	3.747	3	0.2901	0.914459	MED13L
PKN1	16	2.346	0.01898	++++	0	2.764	3	0.4295	0.927174	MED13L
TDG	16	-2.095	0.03618	----	0	2.254	3	0.5215	0.927174	MED13L
CXCL16	16	-2.19	0.02849	----	0	1.804	3	0.6141	0.927174	MED13L
SRXN1	16	2.152	0.03142	++++	0	1.082	3	0.7814	0.927174	MED13L
SENP1	16	-2.657	0.007883	----	0	2.316	3	0.5094	0.914459	MED13L
VPS53	16	-2.355	0.01851	----	25.4	4.022	3	0.2591	0.927174	MED13L
AL513534.2	16	-2.641	0.00827	----	0	2.052	3	0.5616	0.914459	MED13L
CBX5	16	2.023	0.04307	++++	0	1.129	3	0.7701	0.927174	MED13L
CNDP2	16	2.883	0.003944	++++	29.1	4.229	3	0.2378	0.914459	MED13L
UBE2E3	16	-2.033	0.04207	----	12.9	3.446	3	0.3278	0.927174	MED13L
PRKX	16	-2.031	0.04225	----	0	0.616	3	0.8927	0.927174	MED13L
POLDIP3	16	2.134	0.03283	++++	0	2.925	3	0.4033	0.927174	MED13L
SLC8A1	16	-2.669	0.007618	----	0.9	3.027	3	0.3875	0.914459	MED13L
SNTB2	16	-2.836	0.004566	----	45.7	5.526	3	0.1371	0.914459	MED13L
DCC	16	-2.737	0.006197	----	18.6	3.685	3	0.2976	0.914459	MED13L
MDFIC	16	2.036	0.04177	++++	0	1.42	3	0.7007	0.927174	MED13L
PCDHB10	16	2.039	0.04147	++++	11.4	3.387	3	0.3357	0.927174	MED13L
GRAMD4	16	-1.983	0.04735	----	0	2.56	3	0.4646	0.927174	MED13L
KRT10	16	-2.492	0.01269	----	0	2.79	3	0.4252	0.927174	MED13L
THUMPD3-AS1	16	-2.413	0.01583	----	0	2.946	3	0.4	0.927174	MED13L
TMTC4	16	-2.882	0.003953	----	0	0.304	3	0.9594	0.914459	MED13L
KLRG1	16	-1.961	0.04993	----	0	1.731	3	0.6301	0.927174	MED13L
EXOC3-AS1	16	-2.257	0.024	----	43.8	5.341	3	0.1485	0.927174	MED13L
DTYMK	16	2.982	0.002859	++++	0	1.953	3	0.5822	0.881444	MED13L
PHYHIPL	16	2.326	0.02003	++++	0	2.216	3	0.5287	0.927174	MED13L
MRPS22	16	2.513	0.01198	++++	21.9	3.839	3	0.2794	0.927174	MED13L
ZNF714	16	-2.049	0.04051	----	21	3.795	3	0.2844	0.927174	MED13L
MARF1	16	-2.106	0.03521	----	0	1.224	3	0.7471	0.927174	MED13L
WDR4	16	-2.652	0.00801	----	0	2.499	3	0.4754	0.914459	MED13L
ERMARD	16	-2.192	0.02836	----	30.8	4.335	3	0.2275	0.927174	MED13L
FKBP9	16	-2.188	0.02866	----	0	0.567	3	0.9039	0.927174	MED13L
LTN1	16	-3.27	0.001076	----	17	3.615	3	0.3061	0.72315	MED13L
DENND2C	16	1.995	0.04605	++++	0	2.948	3	0.3997	0.927174	MED13L
NRXN3	16	-2.028	0.04258	----	0	1.389	3	0.708	0.927174	MED13L
ARFIP2	16	-2.156	0.03109	----	0	1.845	3	0.6052	0.927174	MED13L
AASS	16	-2.572	0.01012	----	0	2.856	3	0.4143	0.927174	MED13L
ACTN2	16	2.656	0.007903	++++	0	2.6	3	0.4576	0.914459	MED13L
CNTFR	16	2.781	0.005427	++++	0	1.896	3	0.5942	0.914459	MED13L
ZNF626	16	-1.978	0.04789	----	52.7	6.341	3	0.09613	0.927174	MED13L
UNC79	16	-2.522	0.01165	----	0	0.132	3	0.9878	0.927174	MED13L
NXPH4	16	3.234	0.001219	++++	0	1.864	3	0.6012	0.72315	MED13L
CHD2	16	-2.479	0.01316	----	9.8	3.326	3	0.344	0.927174	MED13L
CSTF1	16	-2.036	0.04174	----	0	1.016	3	0.7974	0.927174	MED13L
SNHG10	16	-2.548	0.01082	----	15	3.529	3	0.317	0.927174	MED13L
AP2A2	16	2.267	0.02339	++++	0	0.705	3	0.872	0.927174	MED13L
AC126283.1	16	-2.189	0.0286	----	28.8	4.216	3	0.2391	0.927174	MED13L
GMFB	16	2.094	0.03623	++++	13.4	3.465	3	0.3253	0.927174	MED13L
SP2	16	-2.125	0.03362	----	32.8	4.464	3	0.2156	0.927174	MED13L
TCHP	16	-2.488	0.01283	----	39.8	4.986	3	0.1728	0.927174	MED13L
TM7SF3	16	-2.326	0.02003	----	0	1.658	3	0.6463	0.927174	MED13L
COMMD4	16	-2.031	0.04228	----	0	0.599	3	0.8966	0.927174	MED13L
CAMK2G	16	2.16	0.03081	++++	0	0.16	3	0.9837	0.927174	MED13L
SGPL1	16	-2.15	0.03156	----	0	1.964	3	0.58	0.927174	MED13L
KCNC1	14	-2.63	0.008536	----	3.3	3.104	3	0.3759	0.610215	NRXN1
ST6GALNAC3	14	-2.495	0.0126	----	45.9	5.547	3	0.1358	0.637725	NRXN1
DACT3	14	-2.629	0.008574	----	0	2.311	3	0.5105	0.610933	NRXN1
RMDN1	14	2.194	0.02823	++++	0	0.646	3	0.8858	0.725236	NRXN1
PIN1	14	-2.256	0.02405	----	0	0.118	3	0.9896	0.707773	NRXN1
TBKBP1	14	2.096	0.03612	++++	0	0.049	3	0.9971	0.755475	NRXN1
NEXMIF	14	-2.007	0.04478	----	0	1.159	3	0.7629	0.791325	NRXN1
MKNK2	14	2.129	0.03327	++++	0	0.762	3	0.8584	0.747525	NRXN1
GRIA4	14	-3.217	0.001297	----	0	0.849	3	0.8378	0.369195	NRXN1
IL11RA	14	-2.106	0.03523	----	0	0.946	3	0.8143	0.754561	NRXN1
ADRM1	14	2.081	0.0374	++++	0	2.532	3	0.4695	0.757172	NRXN1
PRICKLE2	14	-2.071	0.03837	----	0	1.055	3	0.788	0.759943	NRXN1
N4BP2	14	-2.364	0.0181	----	0	1.258	3	0.7391	0.676884	NRXN1
MEIOB	14	1.992	0.04636	++++	0	1.559	3	0.6687	0.792157	NRXN1
AKAP11	14	-2.407	0.01609	----	0	0.194	3	0.9786	0.652933	NRXN1
LRP12	14	-2.169	0.03007	----	0	1.011	3	0.7986	0.731839	NRXN1
PTMA	14	-3.132	0.001734	----	0	2.078	3	0.5564	0.397551	NRXN1
RFFL	14	-2.673	0.007521	----	0	0.489	3	0.9214	0.595817	NRXN1
SH3BP5	14	-2.147	0.03178	----	0	2.186	3	0.5346	0.73549	NRXN1
TMSB15A	14	-1.973	0.04846	----	0	1.133	3	0.769	0.797176	NRXN1
C12orf4	14	2.363	0.01815	++++	0	1.385	3	0.709	0.676884	NRXN1
ZNF33B	14	-2.09	0.03661	----	0	0.077	3	0.9944	0.755776	NRXN1
RORA	14	-3.056	0.002241	----	29.4	4.247	3	0.236	0.412276	NRXN1
CBR4	14	-2.749	0.005985	----	0	0.495	3	0.92	0.551971	NRXN1
EGFL7	14	2.005	0.04495	++++	0	0.937	3	0.8165	0.791325	NRXN1
EIF2S2	14	2.369	0.01783	++++	35.4	4.646	3	0.1997	0.673709	NRXN1
ZSCAN9	14	-2.63	0.008532	----	20.4	3.768	3	0.2877	0.610215	NRXN1
AFAP1	14	-2.121	0.03389	----	0	1.179	3	0.7581	0.747837	NRXN1
SLCO1A2	14	-2.577	0.009967	----	0	0.528	3	0.9126	0.618036	NRXN1
TPRG1L	14	3.6	0.0003177	++++	52.1	6.269	3	0.09921	0.327025	NRXN1
HEXIM2	14	1.98	0.04772	++++	0	1.66	3	0.6458	0.797176	NRXN1
HSCB	14	2.577	0.009968	++++	0	1.822	3	0.6101	0.618036	NRXN1
FNBP1L	14	-3.559	0.0003717	----	45.4	5.492	3	0.1391	0.327025	NRXN1
WNK2	14	-3.254	0.001139	----	0	2.856	3	0.4143	0.368561	NRXN1
WDSUB1	14	2.413	0.0158	++++	0	1.8	3	0.6149	0.652933	NRXN1
TRIM25	14	2.519	0.01176	++++	0	0.819	3	0.8449	0.635877	NRXN1
AZI2	14	2.634	0.008443	++++	3.3	3.104	3	0.3759	0.610215	NRXN1
GNAS	14	-2.102	0.03557	----	0	0.57	3	0.9032	0.755092	NRXN1
NFYB	14	2.285	0.02234	++++	0	2.113	3	0.5494	0.704804	NRXN1
MICU1	14	2.756	0.005855	++++	0	0.465	3	0.9265	0.551971	NRXN1
MCUR1	14	2.81	0.004952	++++	20.7	3.782	3	0.286	0.527255	NRXN1
AC007566.1	14	-3.331	0.0008661	----	36.9	4.757	3	0.1905	0.330132	NRXN1
KAT6A	14	-1.997	0.04577	----	9	3.298	3	0.348	0.792157	NRXN1
GPD2	14	-2.495	0.01261	----	61.5	7.788	3	0.05061	0.637725	NRXN1
SLC5A3	14	-3.781	0.000156	----	0	2.772	3	0.4281	0.234825	NRXN1
CCDC167	14	-2.384	0.01712	----	12.8	3.442	3	0.3283	0.665486	NRXN1
NETO1	14	-2.086	0.03695	----	0	0.999	3	0.8016	0.757172	NRXN1
POU3F2	14	-2.243	0.02491	----	0	2.376	3	0.4982	0.712995	NRXN1
MRPL35	14	-2.259	0.02388	----	0	0.463	3	0.9269	0.707773	NRXN1
DUBR	14	-2.151	0.03152	----	14.7	3.518	3	0.3184	0.73549	NRXN1
CD99L2	14	-2.435	0.01489	----	0	1.945	3	0.584	0.650714	NRXN1
ZNF577	14	-2.347	0.01894	----	5.8	3.186	3	0.3638	0.682519	NRXN1
PACRGL	14	-3.533	0.0004104	----	44.3	5.383	3	0.1458	0.327025	NRXN1
ACOX3	14	-2.822	0.004769	----	0	1.45	3	0.6939	0.519882	NRXN1
PRAF2	14	-2.446	0.01445	----	7.8	3.252	3	0.3544	0.650714	NRXN1
CLN6	14	2.277	0.02276	++++	0	0.467	3	0.9262	0.707773	NRXN1
COTL1	14	-2.184	0.02894	----	0	0.197	3	0.9781	0.727368	NRXN1
MAST4	14	-3.121	0.001801	----	0	0.453	3	0.929	0.397551	NRXN1
CEBPD	14	3.157	0.001595	++++	32	4.409	3	0.2205	0.397551	NRXN1
GCA	14	-1.994	0.04614	----	0	2.785	3	0.426	0.792157	NRXN1
PRUNE2	14	-2.086	0.03699	----	0	1.927	3	0.5876	0.757172	NRXN1
EXT2	14	-2.057	0.03967	----	0	0.588	3	0.8991	0.768173	NRXN1
ZNF74	14	-2.092	0.03645	----	17.1	3.617	3	0.3059	0.755776	NRXN1
MEF2D	14	-3.411	0.0006465	----	0	2.346	3	0.5038	0.327025	NRXN1
LRRC37A2	14	-2.13	0.03315	----	41.5	5.131	3	0.1625	0.747525	NRXN1
AC097376.3	14	-2.194	0.02824	----	0	1.822	3	0.6102	0.725236	NRXN1
ADGRL2	14	-2.048	0.04056	----	37	4.76	3	0.1902	0.772683	NRXN1
C1orf112	14	-1.969	0.049	----	0	1.784	3	0.6184	0.797176	NRXN1
LAGE3	14	2.296	0.02169	++++	0	2.285	3	0.5155	0.703037	NRXN1
TNKS2-AS1	14	2.121	0.03388	++++	0	1.436	3	0.6971	0.747837	NRXN1
AC008875.3	14	-3.587	0.0003339	----	41.5	5.127	3	0.1627	0.327025	NRXN1
SLC26A6	14	-2.365	0.01802	----	0	2.377	3	0.4979	0.676884	NRXN1
MYO9A	14	-2.159	0.03082	----	0	0.799	3	0.8497	0.732821	NRXN1
NARF	14	-2.109	0.03497	----	56.5	6.892	3	0.07542	0.752785	NRXN1
MANEAL	14	-2.439	0.01473	----	0	2.578	3	0.4614	0.650714	NRXN1
HUS1	14	2.041	0.04123	++++	0	0.604	3	0.8954	0.775421	NRXN1
CRTC2	14	3.522	0.0004276	++++	53.1	6.395	3	0.09388	0.327025	NRXN1
SLC35E1	14	-3.115	0.001839	----	0	1.317	3	0.725	0.397551	NRXN1
ZSCAN16-AS1	14	-2.003	0.04519	----	0	1.969	3	0.5789	0.791442	NRXN1
GOLGA8B	14	-3.367	0.0007596	----	0	0.88	3	0.8303	0.327025	NRXN1
CYSTM1	14	2.219	0.02646	++++	0	1.4	3	0.7055	0.718051	NRXN1
ESCO1	14	-3.369	0.000754	----	0	0.752	3	0.8609	0.327025	NRXN1
NME3	14	2.379	0.01734	++++	0	2.257	3	0.5207	0.668166	NRXN1
VPS33A	14	-2.073	0.03817	----	12.4	3.423	3	0.3309	0.759943	NRXN1
GABPB1	14	-2.372	0.0177	----	51.2	6.142	3	0.1049	0.672407	NRXN1
ACAP2	14	-2.091	0.0365	----	0	1.443	3	0.6954	0.755776	NRXN1
AP004609.3	14	-2.184	0.02895	----	39.8	4.983	3	0.173	0.727368	NRXN1
GTF2H1	14	2.317	0.02051	++++	0	1.472	3	0.6886	0.693157	NRXN1
AFF3	14	-3.378	0.000729	----	45	5.455	3	0.1413	0.327025	NRXN1
ANTKMT	14	-3.052	0.002272	----	27.1	4.114	3	0.2494	0.412276	NRXN1
PCDHB9	14	-2.453	0.01417	----	21.6	3.829	3	0.2806	0.650319	NRXN1
RAI2	14	-2.662	0.007763	----	0	1.278	3	0.7343	0.598575	NRXN1
CKS1B	14	3.236	0.001214	++++	0	1.189	3	0.7555	0.368561	NRXN1
DAB1	14	-2.254	0.0242	----	0	1.741	3	0.6279	0.707773	NRXN1
GPC2	14	-2.537	0.01118	----	0	1.708	3	0.6352	0.632081	NRXN1
CDKL5	14	-2.714	0.006651	----	0	1.723	3	0.6319	0.57408	NRXN1
AC092683.1	14	-2.067	0.03872	----	0	0.565	3	0.9043	0.759972	NRXN1
DNAH9	14	-2.744	0.006073	----	9.9	3.33	3	0.3435	0.551971	NRXN1
FGD5-AS1	14	-2.876	0.004027	----	51.4	6.168	3	0.1037	0.498154	NRXN1
TMCO3	14	2.679	0.007382	++++	0	2.387	3	0.496	0.595817	NRXN1
FANCG	14	2.243	0.02488	++++	0	1.395	3	0.7068	0.712995	NRXN1
ME3	14	-2.125	0.03359	----	0	2.302	3	0.5121	0.747525	NRXN1
ENDOD1	14	-2.01	0.04447	----	0	2.66	3	0.447	0.791325	NRXN1
WDR11-AS1	14	-3.302	0.000961	----	29.6	4.263	3	0.2344	0.353679	NRXN1
ZNF180	14	2.564	0.01035	++++	0	1.741	3	0.628	0.62362	NRXN1
TOX2	14	-2.352	0.01869	----	0	0.99	3	0.8038	0.680119	NRXN1
RGP1	14	-2.445	0.01449	----	0	1.528	3	0.6759	0.650714	NRXN1
ZNF428	14	-2.514	0.01193	----	14.4	3.506	3	0.32	0.635877	NRXN1
MFSD1	14	2.064	0.03904	++++	0	1.56	3	0.6684	0.762535	NRXN1
BIVM	14	-2.039	0.04145	----	0	1.093	3	0.7788	0.776874	NRXN1
SLC7A2	14	2.551	0.01074	++++	0	0.867	3	0.8333	0.632081	NRXN1
ACTR3B	14	2.301	0.02142	++++	0	2.435	3	0.4872	0.698484	NRXN1
ECHDC1	14	-2.843	0.004474	----	0	2.834	3	0.4179	0.514636	NRXN1
MGST1	14	2.181	0.02917	++++	0	1.083	3	0.7812	0.727368	NRXN1
UBE4B	14	-2.26	0.02382	----	0	1.434	3	0.6976	0.707773	NRXN1
C11orf80	14	1.972	0.04866	++++	0	2.689	3	0.4422	0.797176	NRXN1
ARL17B	14	-2.83	0.004653	----	0	1.498	3	0.6827	0.515128	NRXN1
PIP4K2B	14	-3.308	0.0009408	----	0	0.928	3	0.8187	0.352925	NRXN1
KLF12	14	-2.471	0.01346	----	23.1	3.903	3	0.2721	0.644114	NRXN1
SRGAP2C	14	-2.808	0.004983	----	1	3.031	3	0.3869	0.527255	NRXN1
APBA1	14	-2.998	0.002721	----	47.2	5.687	3	0.1279	0.444936	NRXN1
ZNF839	14	-2.179	0.02932	----	0	0.694	3	0.8747	0.728261	NRXN1
THUMPD3	14	2.242	0.02496	++++	0	2.698	3	0.4406	0.712995	NRXN1
NTN4	14	-1.992	0.04642	----	0	2.138	3	0.5442	0.792157	NRXN1
TUBB	14	-1.986	0.04698	----	0	1.946	3	0.5838	0.794139	NRXN1
CTXN1	14	-2.053	0.0401	----	0	1.473	3	0.6884	0.771421	NRXN1
GTF2F2	14	-2.082	0.03731	----	0	1.101	3	0.7769	0.757172	NRXN1
TARS2	14	2.19	0.02852	++++	0	1.808	3	0.6133	0.727368	NRXN1
ZNF430	14	-2.049	0.04043	----	0	0.191	3	0.9791	0.772531	NRXN1
AC007541.1	14	3.101	0.001928	++++	44.6	5.414	3	0.1439	0.401767	NRXN1
VPS4A	14	-2.594	0.009479	----	0	1.263	3	0.7379	0.611572	NRXN1
LANCL2	14	-2.941	0.003274	----	56.8	6.952	3	0.07345	0.479845	NRXN1
PHKB	14	-2.546	0.01089	----	0	1.53	3	0.6754	0.632081	NRXN1
ABHD5	14	2.201	0.02772	++++	0	0.231	3	0.9724	0.725236	NRXN1
DAPK1	14	-2.438	0.01477	----	0	2.692	3	0.4416	0.650714	NRXN1
ZNF608	14	-2.321	0.02027	----	58.3	7.202	3	0.06572	0.692533	NRXN1
AC011468.5	14	-2.254	0.02421	----	0	1.818	3	0.611	0.707773	NRXN1
2024-03-01	14	-3.037	0.002389	----	43.7	5.326	3	0.1495	0.423201	NRXN1
C3orf80	14	-2.557	0.01055	----	0	1.233	3	0.7451	0.627319	NRXN1
SCAI	14	-2.398	0.01649	----	0	0.697	3	0.874	0.655605	NRXN1
ZNF704	14	-2.116	0.03433	----	0	2.047	3	0.5627	0.751694	NRXN1
NATD1	14	-2.493	0.01265	----	0	0.982	3	0.8057	0.637725	NRXN1
DNAJC27	14	-2.486	0.01294	----	0	0.207	3	0.9765	0.64015	NRXN1
PALM2-AKAP2	14	-2.925	0.003445	----	0	1.562	3	0.6681	0.479845	NRXN1
DPYSL2	14	-2.676	0.007456	----	0	0.825	3	0.8436	0.595817	NRXN1
FOSB	14	2.368	0.01788	++++	0	0.36	3	0.9484	0.673709	NRXN1
DUSP4	14	-2.179	0.0293	----	0	2.47	3	0.4808	0.728261	NRXN1
SH3GL1	14	-2.168	0.03018	----	49.8	5.974	3	0.1129	0.731839	NRXN1
ZSCAN18	14	2.54	0.0111	++++	0	1.808	3	0.6132	0.632081	NRXN1
KLF11	14	2.316	0.02056	++++	10.4	3.348	3	0.3411	0.693157	NRXN1
NCOR2	14	-2.748	0.005995	----	0	2.524	3	0.471	0.551971	NRXN1
AK5	14	-2.795	0.005196	----	0	2.56	3	0.4645	0.533453	NRXN1
DDX23	14	-2.079	0.03763	----	0	2.911	3	0.4056	0.759235	NRXN1
GRIA1	14	-2.222	0.02626	----	0	1.051	3	0.7888	0.717032	NRXN1
NDC1	14	2.096	0.03612	++++	0	0.227	3	0.9732	0.755475	NRXN1
DPM1	14	-2.855	0.004305	----	47.7	5.736	3	0.1252	0.508409	NRXN1
STAG1	14	2.255	0.02415	++++	0	1.324	3	0.7234	0.707773	NRXN1
HIPK2	14	-2.779	0.005454	----	34.1	4.551	3	0.2078	0.537166	NRXN1
COL11A2	14	-2.501	0.01239	----	51.6	6.198	3	0.1024	0.637725	NRXN1
MTURN	14	-2.602	0.00927	----	0	1.635	3	0.6515	0.611303	NRXN1
ZNF823	14	-3.12	0.001809	----	0	1.55	3	0.6707	0.397551	NRXN1
AMOTL2	14	-2.175	0.02961	----	4.7	3.149	3	0.3692	0.730485	NRXN1
SLC17A5	14	-2.393	0.01669	----	0	0.299	3	0.9602	0.659048	NRXN1
HIP1R	14	-2.219	0.02649	----	0	1.356	3	0.716	0.718101	NRXN1
TMSB10	14	-2.244	0.02485	----	0	2.745	3	0.4327	0.712995	NRXN1
AL133477.2	14	-2.561	0.01043	----	4.3	3.133	3	0.3715	0.624551	NRXN1
KDM2B	14	-2.371	0.01773	----	0	1.376	3	0.7113	0.672407	NRXN1
ZFHX2	14	-3.463	0.000534	----	0	0.134	3	0.9875	0.327025	NRXN1
BBS4	14	-2.177	0.02946	----	0	2.151	3	0.5417	0.728899	NRXN1
RFPL1S	14	-2.129	0.03328	----	0	1.118	3	0.7728	0.747525	NRXN1
RPA2	14	2.142	0.03221	++++	0	0.735	3	0.8649	0.740221	NRXN1
CELF3	14	-2.87	0.004099	----	0	2.65	3	0.4489	0.498154	NRXN1
GIGYF1	14	-2.116	0.03436	----	0	1.553	3	0.67	0.751706	NRXN1
NAMPT	14	2.322	0.02023	++++	11.5	3.391	3	0.3352	0.692533	NRXN1
CBWD2	14	2.358	0.01839	++++	0	1.944	3	0.5842	0.678157	NRXN1
FAM107B	14	-2.47	0.01351	----	0	1.703	3	0.6363	0.644114	NRXN1
DAB2IP	14	-1.968	0.04912	----	0	1.255	3	0.7399	0.797176	NRXN1
SCN2A	14	-2.407	0.0161	----	0	1.25	3	0.7411	0.652933	NRXN1
PPP1R3E	14	-2.306	0.02112	----	0	2.593	3	0.4587	0.69582	NRXN1
AL139274.2	14	-2.22	0.02641	----	0	2.202	3	0.5315	0.718051	NRXN1
LINC00641	14	-2.641	0.008274	----	34.5	4.581	3	0.2052	0.610215	NRXN1
EPS8L1	14	-3.576	0.0003487	----	55.4	6.728	3	0.0811	0.327025	NRXN1
NIP7	14	-2.393	0.01673	----	3.5	3.108	3	0.3753	0.659607	NRXN1
RAP1GAP	14	2.332	0.01969	++++	0	1.786	3	0.6179	0.692533	NRXN1
NRCAM	14	-2.346	0.01897	----	37.3	4.784	3	0.1883	0.682519	NRXN1
ARMCX6	14	2.077	0.03779	++++	0	1.335	3	0.7209	0.759642	NRXN1
MLX	14	2.022	0.04318	++++	0	0.479	3	0.9235	0.78677	NRXN1
PLPPR3	14	-2.47	0.01351	----	0	1.554	3	0.6699	0.644114	NRXN1
SSBP4	14	-3.08	0.002073	----	0	2.815	3	0.421	0.404086	NRXN1
MAP3K7	14	2.013	0.04408	++++	0	1.239	3	0.7436	0.791325	NRXN1
ACACB	14	2.356	0.01845	++++	0	1.16	3	0.7625	0.678157	NRXN1
GSTK1	14	-2.549	0.0108	----	0	1.951	3	0.5826	0.632081	NRXN1
WNT3	14	-2.499	0.01246	----	39.3	4.939	3	0.1763	0.637725	NRXN1
ZSCAN23	14	-2.088	0.03684	----	2.2	3.068	3	0.3813	0.757172	NRXN1
HDDC2	14	2.424	0.01535	++++	17.7	3.644	3	0.3026	0.652605	NRXN1
CTNS	14	2.194	0.02826	++++	0	0.608	3	0.8946	0.725236	NRXN1
BAHD1	14	-2.002	0.04534	----	0	1.429	3	0.6988	0.791442	NRXN1
DISP2	14	-2.408	0.01603	----	0	1.908	3	0.5918	0.652933	NRXN1
NLGN2	14	-3.277	0.001048	----	0	1.366	3	0.7136	0.356446	NRXN1
TOX	14	-3.041	0.00236	----	23.6	3.927	3	0.2695	0.420988	NRXN1
ZNF780B	14	-2.985	0.002835	----	16.8	3.605	3	0.3074	0.448364	NRXN1
SYNJ1	14	-3.077	0.002091	----	0	2.484	3	0.4783	0.404086	NRXN1
MYO1B	14	-2.447	0.01441	----	0	1.559	3	0.6686	0.650714	NRXN1
CLK3	14	1.974	0.04844	++++	0	2.115	3	0.5489	0.797176	NRXN1
ZSCAN12	14	-2.084	0.03712	----	0	1.817	3	0.6113	0.757172	NRXN1
METTL6	14	1.965	0.04939	++++	0	0.77	3	0.8566	0.797176	NRXN1
LYRM2	14	2.378	0.01741	++++	0	1.119	3	0.7725	0.669852	NRXN1
CREB1	14	-2.939	0.003295	----	19.9	3.744	3	0.2905	0.479845	NRXN1
FAM229A	14	-1.978	0.04791	----	0	2.164	3	0.539	0.797176	NRXN1
CEP83-DT	14	-2.982	0.002862	----	0	0.767	3	0.8575	0.448364	NRXN1
NAT16	14	-2.082	0.03732	----	5.7	3.182	3	0.3644	0.757172	NRXN1
UHRF2	14	-2.639	0.008314	----	0	1.986	3	0.5753	0.610215	NRXN1
TSPYL1	14	-2.322	0.02021	----	0	2.446	3	0.4851	0.692533	NRXN1
NSG1	14	-3.289	0.001005	----	51.1	6.141	3	0.1049	0.353679	NRXN1
BASP1	14	-2.895	0.003793	----	0	0.837	3	0.8405	0.493781	NRXN1
RUNX1T1	14	-2.711	0.006716	----	0	2.062	3	0.5597	0.57408	NRXN1
KLHL32	14	-2.078	0.03774	----	0	1.135	3	0.7685	0.759235	NRXN1
PLK3	14	-2.046	0.04077	----	1.3	3.039	3	0.3856	0.773805	NRXN1
SOX4	14	-3.97	7.193e-05	----	0	2.73	3	0.4351	0.16771	NRXN1
TYK2	14	-2.537	0.0112	----	12.8	3.441	3	0.3285	0.632081	NRXN1
MRPL41	14	2.252	0.02432	++++	0	2.372	3	0.4989	0.707809	NRXN1
NLGN4X	14	-3.403	0.0006672	----	52.3	6.296	3	0.09808	0.327025	NRXN1
MVK	14	2.833	0.004611	++++	30.4	4.313	3	0.2296	0.514636	NRXN1
HAX1	14	2.494	0.01264	++++	0.6	3.018	3	0.3889	0.637725	NRXN1
VKORC1L1	14	2.775	0.005518	++++	25.8	4.042	3	0.257	0.537247	NRXN1
AL358781.1	14	-2.032	0.04214	----	0	0.806	3	0.848	0.779757	NRXN1
HIST1H2BC	14	2.632	0.008476	++++	0	2.484	3	0.4782	0.610215	NRXN1
KMT2C	14	2.248	0.02458	++++	0	0.557	3	0.9063	0.710897	NRXN1
COG4	14	2.33	0.0198	++++	9	3.297	3	0.3481	0.692533	NRXN1
[truncated: 2,486 more rows]

## Sheet: SI_DATA1-C
CellType	group	gene	Zscore	p.adj
iGABAsKO9META	iGABAs_down	GPR83	-8.395	1.20531e-13
iGABAsKO9META	iGABAs_down	AC092384.2	-8.148	7.39416e-13
iGABAsKO9META	iGABAs_down	LINC02236	-7.504	4.47574e-11
iGABAsKO9META	iGABAs_down	LINC02106	-7.305	1.62065e-10
iGABAsKO9META	iGABAs_down	AC012306.3	-7.156	4.17163e-10
iGABAsKO9META	iGABAs_down	ENTPD8	-6.905	2.01619e-09
iGABAsKO9META	iGABAs_down	SOWAHC	-6.808	3.30112e-09
iGABAsKO9META	iGABAs_down	TUBG2	-6.802	3.38524e-09
iGABAsKO9META	iGABAs_down	C5orf38	-6.648	8.02413e-09
iGABAsKO9META	iGABAs_down	AP001107.5	-6.549	1.43779e-08
iGABAsKO9META	iGABAs_down	FKBP8	-6.509	1.82276e-08
iGABAsKO9META	iGABAs_down	CAPN14	-6.378	3.90553e-08
iGABAsKO9META	iGABAs_down	E2F4	-6.357	4.3724e-08
iGABAsKO9META	iGABAs_down	AP001347.1	-6.338	4.71157e-08
iGABAsKO9META	iGABAs_down	KIF14	-6.309	5.44489e-08
iGABAsKO9META	iGABAs_down	DMC1	-6.283	6.32445e-08
iGABAsKO9META	iGABAs_down	CDCA3	-6.223	8.69514e-08
iGABAsKO9META	iGABAs_down	AL365203.2	-6.166	1.20651e-07
iGABAsKO9META	iGABAs_down	ZNF513	-6.102	1.70503e-07
iGABAsKO9META	iGABAs_down	CDH6	-6.068	2.02889e-07
iGABAsKO9META	iGABAs_down	CCNY	-6.041	2.32187e-07
iGABAsKO9META	iGABAs_down	EWSR1	-6.02	2.54137e-07
iGABAsKO9META	iGABAs_down	ANKRD35	-5.972	3.16437e-07
iGABAsKO9META	iGABAs_down	C9orf50	-5.903	4.56086e-07
iGABAsKO9META	iGABAs_down	IL17C	-5.834	6.47999e-07
iGABAsKO9META	iGABAs_down	LMO1	-5.826	6.64079e-07
iGABAsKO9META	iGABAs_down	RIC8A	-5.747	9.65519e-07
iGABAsKO9META	iGABAs_down	KANK1	-5.744	9.76348e-07
iGABAsKO9META	iGABAs_down	ZFHX2	-5.743	9.78861e-07
iGABAsKO9META	iGABAs_down	ZNF226	-5.74	9.86877e-07
iGABAsKO9META	iGABAs_down	AL133243.2	-5.732	1.01869e-06
iGABAsKO9META	iGABAs_down	NRP1	-5.708	1.13613e-06
iGABAsKO9META	iGABAs_down	AC060834.2	-5.664	1.44082e-06
iGABAsKO9META	iGABAs_down	LPGAT1	-5.603	1.92082e-06
iGABAsKO9META	iGABAs_down	AC011043.1	-5.575	2.16708e-06
iGABAsKO9META	iGABAs_down	STRN4	-5.565	2.24496e-06
iGABAsKO9META	iGABAs_down	TNKS1BP1	-5.548	2.4405e-06
iGABAsKO9META	iGABAs_down	NAV3	-5.535	2.59317e-06
iGABAsKO9META	iGABAs_down	HDHD5-AS1	-5.522	2.74907e-06
iGABAsKO9META	iGABAs_down	RNF122	-5.51	2.87499e-06
iGABAsKO9META	iGABAs_down	RNF126	-5.505	2.93399e-06
iGABAsKO9META	iGABAs_down	RFX5	-5.503	2.95993e-06
iGABAsKO9META	iGABAs_down	DBNDD1	-5.487	3.21058e-06
iGABAsKO9META	iGABAs_down	RLF	-5.481	3.28798e-06
iGABAsKO9META	iGABAs_down	SENP7	-5.47	3.46656e-06
iGABAsKO9META	iGABAs_down	NOCT	-5.465	3.53103e-06
iGABAsKO9META	iGABAs_down	PRRT2	-5.459	3.63456e-06
iGABAsKO9META	iGABAs_down	IRF2BPL	-5.455	3.70021e-06
iGABAsKO9META	iGABAs_down	UBXN8	-5.41	4.492e-06
iGABAsKO9META	iGABAs_down	ACP2	-5.411	4.492e-06
iGABAsKO9META	iGABAs_down	LINC02752	-5.392	4.83703e-06
iGABAsKO9META	iGABAs_down	LINC00158	-5.384	4.9906e-06
iGABAsKO9META	iGABAs_down	TFB2M	-5.382	5.01495e-06
iGABAsKO9META	iGABAs_down	SPEN	-5.382	5.01495e-06
iGABAsKO9META	iGABAs_down	HPS6	-5.367	5.36219e-06
iGABAsKO9META	iGABAs_down	SLC35A2	-5.362	5.46683e-06
iGABAsKO9META	iGABAs_down	C1orf94	-5.354	5.67474e-06
iGABAsKO9META	iGABAs_down	MTFR1L	-5.343	5.9284e-06
iGABAsKO9META	iGABAs_down	SHC4	-5.341	5.97301e-06
iGABAsKO9META	iGABAs_down	OR2A5	-5.335	6.12353e-06
iGABAsKO9META	iGABAs_down	DISP2	-5.332	6.15147e-06
iGABAsKO9META	iGABAs_down	TACR3	-5.327	6.29108e-06
iGABAsKO9META	iGABAs_down	ZNF573	-5.293	7.32732e-06
iGABAsKO9META	iGABAs_down	RAB35	-5.285	7.57274e-06
iGABAsKO9META	iGABAs_down	NCLN	-5.277	7.79982e-06
iGABAsKO9META	iGABAs_down	RELCH	-5.265	8.22623e-06
iGABAsKO9META	iGABAs_down	EXOC6	-5.239	9.27602e-06
iGABAsKO9META	iGABAs_down	DPH2	-5.183	1.18743e-05
iGABAsKO9META	iGABAs_down	SRSF8	-5.163	1.28472e-05
iGABAsKO9META	iGABAs_down	MIR3659HG	-5.159	1.30234e-05
iGABAsKO9META	iGABAs_down	SLCO1A2	-5.148	1.36086e-05
iGABAsKO9META	iGABAs_down	THAP10	-5.147	1.36086e-05
iGABAsKO9META	iGABAs_down	AC016355.1	-5.142	1.39203e-05
iGABAsKO9META	iGABAs_down	BCCIP	-5.132	1.46615e-05
iGABAsKO9META	iGABAs_down	LINC00960	-5.123	1.51585e-05
iGABAsKO9META	iGABAs_down	DMRTA2	-5.108	1.57968e-05
iGABAsKO9META	iGABAs_down	SORCS2	-5.099	1.62247e-05
iGABAsKO9META	iGABAs_down	KDSR	-5.081	1.73146e-05
iGABAsKO9META	iGABAs_down	MAGEE1	-5.078	1.7509e-05
iGABAsKO9META	iGABAs_down	RHD	-5.076	1.76155e-05
iGABAsKO9META	iGABAs_down	VPS4A	-5.07	1.81181e-05
iGABAsKO9META	iGABAs_down	SLC9A5	-5.062	1.8685e-05
iGABAsKO9META	iGABAs_down	ANKRA2	-5.049	1.97579e-05
iGABAsKO9META	iGABAs_down	TPH1	-5.049	1.97982e-05
iGABAsKO9META	iGABAs_down	AFF3	-5.04	2.06547e-05
iGABAsKO9META	iGABAs_down	NATD1	-5.032	2.14765e-05
iGABAsKO9META	iGABAs_down	TAF3	-5.019	2.28308e-05
iGABAsKO9META	iGABAs_down	UBA2	-5.013	2.34113e-05
iGABAsKO9META	iGABAs_down	DNAAF5	-5.008	2.39075e-05
iGABAsKO9META	iGABAs_down	AC099850.1	-4.997	2.51016e-05
iGABAsKO9META	iGABAs_down	NKX2-1	-4.997	2.51016e-05
iGABAsKO9META	iGABAs_down	EIF3L	-4.996	2.51368e-05
iGABAsKO9META	iGABAs_down	PRKAG2	-4.996	2.51368e-05
iGABAsKO9META	iGABAs_down	TBC1D24	-4.989	2.58789e-05
iGABAsKO9META	iGABAs_down	RRAGB	-4.964	2.8928e-05
iGABAsKO9META	iGABAs_down	NAT14	-4.955	3.00651e-05
iGABAsKO9META	iGABAs_down	SCAMP1	-4.933	3.2975e-05
iGABAsKO9META	iGABAs_down	PCP4	-4.911	3.62862e-05
iGABAsKO9META	iGABAs_down	LMF2	-4.91	3.63737e-05
iGABAsKO9META	iGABAs_down	CSNK1G2	-4.902	3.74339e-05
iGABAsKO9META	iGABAs_down	XRCC6	-4.899	3.77826e-05
iGABAsKO9META	iGABAs_down	ESRRG	-4.889	3.9636e-05
iGABAsKO9META	iGABAs_down	DUSP1	-4.888	3.96674e-05
iGABAsKO9META	iGABAs_down	NKIRAS1	-4.871	4.30548e-05
iGABAsKO9META	iGABAs_down	C10orf88	-4.848	4.70514e-05
iGABAsKO9META	iGABAs_down	TMEM199	-4.817	5.319e-05
iGABAsKO9META	iGABAs_down	EGR4	-4.814	5.35256e-05
iGABAsKO9META	iGABAs_down	PLIN3	-4.814	5.35256e-05
iGABAsKO9META	iGABAs_down	KCNJ2	-4.811	5.4141e-05
iGABAsKO9META	iGABAs_down	TLE3	-4.805	5.57239e-05
iGABAsKO9META	iGABAs_down	RNF2	-4.801	5.63941e-05
iGABAsKO9META	iGABAs_down	SEMA4D	-4.801	5.63941e-05
iGABAsKO9META	iGABAs_down	TTI1	-4.802	5.63941e-05
iGABAsKO9META	iGABAs_down	AKAP3	-4.794	5.79231e-05
iGABAsKO9META	iGABAs_down	GCNA	-4.79	5.85773e-05
iGABAsKO9META	iGABAs_down	KMT2E	-4.79	5.87445e-05
iGABAsKO9META	iGABAs_down	ATXN10	-4.785	5.98467e-05
iGABAsKO9META	iGABAs_down	CES2	-4.782	6.04175e-05
iGABAsKO9META	iGABAs_down	TRIM26	-4.775	6.20994e-05
iGABAsKO9META	iGABAs_down	FLAD1	-4.761	6.58401e-05
iGABAsKO9META	iGABAs_down	ZNF821	-4.756	6.74567e-05
iGABAsKO9META	iGABAs_down	SH3GL3	-4.747	6.96658e-05
iGABAsKO9META	iGABAs_down	AL672310.1	-4.736	7.3144e-05
iGABAsKO9META	iGABAs_down	MOAP1	-4.722	7.73058e-05
iGABAsKO9META	iGABAs_down	SPPL3	-4.703	8.29352e-05
iGABAsKO9META	iGABAs_down	BBS9	-4.7	8.4243e-05
iGABAsKO9META	iGABAs_down	UBA6-AS1	-4.695	8.58606e-05
iGABAsKO9META	iGABAs_down	NCSTN	-4.688	8.82211e-05
iGABAsKO9META	iGABAs_down	ZNF71	-4.686	8.85751e-05
iGABAsKO9META	iGABAs_down	VANGL2	-4.686	8.87053e-05
iGABAsKO9META	iGABAs_down	ANKRD52	-4.667	9.509e-05
iGABAsKO9META	iGABAs_down	SELENOT	-4.646	0.000103055
iGABAsKO9META	iGABAs_down	PRPSAP2	-4.624	0.000113617
iGABAsKO9META	iGABAs_down	YTHDF2	-4.618	0.000115931
iGABAsKO9META	iGABAs_down	BMP4	-4.602	0.000123842
iGABAsKO9META	iGABAs_down	ARL8A	-4.601	0.000123905
iGABAsKO9META	iGABAs_down	GEMIN5	-4.599	0.000125352
iGABAsKO9META	iGABAs_down	CCL25	-4.591	0.000128601
iGABAsKO9META	iGABAs_down	BAIAP2-DT	-4.591	0.000128601
iGABAsKO9META	iGABAs_down	AF106564.1	-4.589	0.000129466
iGABAsKO9META	iGABAs_down	ZNF285	-4.589	0.000129491
iGABAsKO9META	iGABAs_down	AC009005.1	-4.581	0.000133481
iGABAsKO9META	iGABAs_down	ZNF23	-4.553	0.00015
iGABAsKO9META	iGABAs_down	VRK1	-4.552	0.000150105
iGABAsKO9META	iGABAs_down	GPSM2	-4.533	0.000161751
iGABAsKO9META	iGABAs_down	VAT1L	-4.53	0.000163978
iGABAsKO9META	iGABAs_down	MCRS1	-4.513	0.000175848
iGABAsKO9META	iGABAs_down	CACNA1C-AS1	-4.512	0.000176571
iGABAsKO9META	iGABAs_down	IQCJ-SCHIP1	-4.506	0.000181578
iGABAsKO9META	iGABAs_down	CDS1	-4.504	0.000182336
iGABAsKO9META	iGABAs_down	YIPF1	-4.496	0.000187396
iGABAsKO9META	iGABAs_down	ANAPC2	-4.488	0.000193482
iGABAsKO9META	iGABAs_down	PARS2	-4.482	0.000196867
iGABAsKO9META	iGABAs_down	ECHDC3	-4.479	0.000199127
iGABAsKO9META	iGABAs_down	ABAT	-4.472	0.000204467
iGABAsKO9META	iGABAs_down	EFR3B	-4.463	0.000209994
iGABAsKO9META	iGABAs_down	DNAJC27-AS1	-4.462	0.000210766
iGABAsKO9META	iGABAs_down	HADH	-4.449	0.000221242
iGABAsKO9META	iGABAs_down	STX10	-4.448	0.000221722
iGABAsKO9META	iGABAs_down	TRMT1	-4.439	0.000227589
iGABAsKO9META	iGABAs_down	SLC27A1	-4.437	0.00022848
iGABAsKO9META	iGABAs_down	KCTD13	-4.438	0.00022848
iGABAsKO9META	iGABAs_down	SCFD2	-4.427	0.000236672
iGABAsKO9META	iGABAs_down	BTBD6	-4.427	0.000236672
iGABAsKO9META	iGABAs_down	MSL2	-4.425	0.000238048
iGABAsKO9META	iGABAs_down	HS6ST2	-4.419	0.000243489
iGABAsKO9META	iGABAs_down	ZGPAT	-4.409	0.000253703
iGABAsKO9META	iGABAs_down	AC079305.3	-4.406	0.00025535
iGABAsKO9META	iGABAs_down	KCNJ3	-4.403	0.000258331
iGABAsKO9META	iGABAs_down	ABHD10	-4.398	0.000262589
iGABAsKO9META	iGABAs_down	KRTAP5-AS1	-4.389	0.0002716
iGABAsKO9META	iGABAs_down	NELFA	-4.388	0.000271835
iGABAsKO9META	iGABAs_down	PCBP1	-4.383	0.000277394
iGABAsKO9META	iGABAs_down	NAT16	-4.372	0.000288195
iGABAsKO9META	iGABAs_down	OSBPL5	-4.365	0.000293806
iGABAsKO9META	iGABAs_down	PARD6G-AS1	-4.365	0.000293806
iGABAsKO9META	iGABAs_down	PDSS1	-4.357	0.000301594
iGABAsKO9META	iGABAs_down	FOXP2	-4.356	0.000302962
iGABAsKO9META	iGABAs_down	CTBP2	-4.354	0.00030486
iGABAsKO9META	iGABAs_down	ARID5A	-4.352	0.000306594
iGABAsKO9META	iGABAs_down	AC108488.3	-4.349	0.000309907
iGABAsKO9META	iGABAs_down	CNIH3	-4.344	0.000316428
iGABAsKO9META	iGABAs_down	REC8	-4.343	0.00031654
iGABAsKO9META	iGABAs_down	GPR146	-4.335	0.000326857
iGABAsKO9META	iGABAs_down	SERPINH1	-4.328	0.000335509
iGABAsKO9META	iGABAs_down	ILRUN	-4.317	0.000347982
iGABAsKO9META	iGABAs_down	MESD	-4.313	0.000352842
iGABAsKO9META	iGABAs_down	C11orf65	-4.305	0.00036512
iGABAsKO9META	iGABAs_down	SPOCK3	-4.305	0.000365771
iGABAsKO9META	iGABAs_down	CFAP20	-4.295	0.000378719
iGABAsKO9META	iGABAs_down	ERC2	-4.29	0.000385561
iGABAsKO9META	iGABAs_down	C12orf66	-4.288	0.000388054
iGABAsKO9META	iGABAs_down	FAF2	-4.287	0.000389029
iGABAsKO9META	iGABAs_down	SP2	-4.285	0.000390032
iGABAsKO9META	iGABAs_down	CYP7B1	-4.285	0.000390211
iGABAsKO9META	iGABAs_down	EMC10	-4.28	0.000396661
iGABAsKO9META	iGABAs_down	EXT2	-4.277	0.000400255
iGABAsKO9META	iGABAs_down	AC079411.1	-4.277	0.000400255
iGABAsKO9META	iGABAs_down	ACTR8	-4.275	0.000401802
iGABAsKO9META	iGABAs_down	AC006059.1	-4.274	0.000403548
iGABAsKO9META	iGABAs_down	EIPR1	-4.271	0.000406798
iGABAsKO9META	iGABAs_down	KANSL2	-4.266	0.000413757
iGABAsKO9META	iGABAs_down	CALCOCO1	-4.264	0.000415917
iGABAsKO9META	iGABAs_down	EME2	-4.263	0.000417033
iGABAsKO9META	iGABAs_down	CCDC183	-4.253	0.000433704
iGABAsKO9META	iGABAs_down	FAM83E	-4.252	0.000434647
iGABAsKO9META	iGABAs_down	MAGEF1	-4.244	0.000447408
iGABAsKO9META	iGABAs_down	ZNF841	-4.222	0.000483038
iGABAsKO9META	iGABAs_down	CIAPIN1	-4.214	0.000497661
iGABAsKO9META	iGABAs_down	SLC2A1	-4.214	0.000497661
iGABAsKO9META	iGABAs_down	MAN2A2	-4.212	0.000498547
iGABAsKO9META	iGABAs_down	PKD2	-4.213	0.000498547
iGABAsKO9META	iGABAs_down	AC092040.1	-4.208	0.000506792
iGABAsKO9META	iGABAs_down	PREB	-4.207	0.000507222
iGABAsKO9META	iGABAs_down	IL17D	-4.204	0.000513431
iGABAsKO9META	iGABAs_down	MARK1	-4.199	0.000520387
iGABAsKO9META	iGABAs_down	BIRC2	-4.2	0.000520387
iGABAsKO9META	iGABAs_down	LINC02735	-4.197	0.000525264
iGABAsKO9META	iGABAs_down	MAGED2	-4.192	0.000533272
iGABAsKO9META	iGABAs_down	SGTA	-4.187	0.000543113
iGABAsKO9META	iGABAs_down	KCND1	-4.183	0.000548261
iGABAsKO9META	iGABAs_down	SPHKAP	-4.182	0.000551676
iGABAsKO9META	iGABAs_down	AC026691.1	-4.181	0.000551845
iGABAsKO9META	iGABAs_down	MED21	-4.179	0.000555035
iGABAsKO9META	iGABAs_down	ADNP-AS1	-4.177	0.000559149
iGABAsKO9META	iGABAs_down	GOLGB1	-4.174	0.000564556
iGABAsKO9META	iGABAs_down	MMAB	-4.17	0.000571962
iGABAsKO9META	iGABAs_down	SSBP4	-4.165	0.000583545
iGABAsKO9META	iGABAs_down	SHMT2	-4.16	0.000594676
iGABAsKO9META	iGABAs_down	PIM3	-4.16	0.000594808
iGABAsKO9META	iGABAs_down	CHMP1B	-4.158	0.000598798
iGABAsKO9META	iGABAs_down	TMCC3	-4.156	0.000601223
iGABAsKO9META	iGABAs_down	FRS3	-4.148	0.000616358
iGABAsKO9META	iGABAs_down	SIX5	-4.148	0.000616358
iGABAsKO9META	iGABAs_down	HES5	-4.147	0.000618068
iGABAsKO9META	iGABAs_down	GUCY1A2	-4.145	0.00061914
iGABAsKO9META	iGABAs_down	LHFPL5	-4.145	0.00061914
iGABAsKO9META	iGABAs_down	ANKS6	-4.145	0.00061914
iGABAsKO9META	iGABAs_down	ZNF584	-4.145	0.000619244
iGABAsKO9META	iGABAs_down	AQP11	-4.142	0.000623181
iGABAsKO9META	iGABAs_down	TYK2	-4.143	0.000623181
iGABAsKO9META	iGABAs_down	SMYD4	-4.14	0.000629263
iGABAsKO9META	iGABAs_down	CPNE8	-4.134	0.000638886
iGABAsKO9META	iGABAs_down	BEND5	-4.133	0.000640485
iGABAsKO9META	iGABAs_down	PNMA6A	-4.133	0.000641542
iGABAsKO9META	iGABAs_down	TIMM9	-4.133	0.000641542
iGABAsKO9META	iGABAs_down	FGFR1	-4.132	0.00064188
iGABAsKO9META	iGABAs_down	HIGD1A	-4.131	0.000643385
iGABAsKO9META	iGABAs_down	SLC43A3	-4.125	0.000655967
iGABAsKO9META	iGABAs_down	SKOR2	-4.123	0.000660514
iGABAsKO9META	iGABAs_down	CBX1	-4.11	0.000690399
iGABAsKO9META	iGABAs_down	IL18BP	-4.111	0.000690399
iGABAsKO9META	iGABAs_down	SEPTIN5	-4.11	0.000690399
iGABAsKO9META	iGABAs_down	KLF8	-4.107	0.000696785
iGABAsKO9META	iGABAs_down	ENC1	-4.105	0.00070187
iGABAsKO9META	iGABAs_down	FAM20C	-4.103	0.000706921
iGABAsKO9META	iGABAs_down	IRX4	-4.094	0.000730639
iGABAsKO9META	iGABAs_down	PARN	-4.092	0.000735431
iGABAsKO9META	iGABAs_down	KBTBD4	-4.089	0.000743777
iGABAsKO9META	iGABAs_down	CLK2	-4.084	0.00075776
iGABAsKO9META	iGABAs_down	SLC25A23	-4.069	0.000795777
iGABAsKO9META	iGABAs_down	SELENOF	-4.066	0.000804248
iGABAsKO9META	iGABAs_down	OMA1	-4.063	0.000810142
iGABAsKO9META	iGABAs_down	TDG	-4.061	0.000813988
iGABAsKO9META	iGABAs_down	SEMA4C	-4.056	0.000829284
iGABAsKO9META	iGABAs_down	TTC39B	-4.055	0.000833505
iGABAsKO9META	iGABAs_down	AC138969.1	-4.052	0.000842919
iGABAsKO9META	iGABAs_down	RECQL5	-4.051	0.000845181
iGABAsKO9META	iGABAs_down	PIEZO1	-4.05	0.000846557
iGABAsKO9META	iGABAs_down	FKBP1A	-4.049	0.000848922
iGABAsKO9META	iGABAs_down	TNK2	-4.047	0.00085624
iGABAsKO9META	iGABAs_down	SH3GL2	-4.046	0.00085624
iGABAsKO9META	iGABAs_down	SESN3	-4.043	0.000865553
iGABAsKO9META	iGABAs_down	MTMR14	-4.039	0.000876941
iGABAsKO9META	iGABAs_down	CAT	-4.038	0.000880233
iGABAsKO9META	iGABAs_down	AL035587.2	-4.038	0.000881233
iGABAsKO9META	iGABAs_down	PRKCQ	-4.037	0.000882395
iGABAsKO9META	iGABAs_down	UMAD1	-4.037	0.00088388
iGABAsKO9META	iGABAs_down	LPAR2	-4.033	0.000890166
iGABAsKO9META	iGABAs_down	DYRK2	-4.03	0.000901819
iGABAsKO9META	iGABAs_down	HPDL	-4.028	0.000906175
iGABAsKO9META	iGABAs_down	RPGR	-4.027	0.000908734
iGABAsKO9META	iGABAs_down	ERI2	-4.018	0.000934875
iGABAsKO9META	iGABAs_down	LINC02842	-4.014	0.000946355
iGABAsKO9META	iGABAs_down	YARS2	-4.007	0.000972468
iGABAsKO9META	iGABAs_down	MKS1	-4.005	0.000976162
iGABAsKO9META	iGABAs_down	KBTBD11	-4.004	0.00097898
iGABAsKO9META	iGABAs_down	COA7	-4.001	0.000984567
iGABAsKO9META	iGABAs_down	CCDC51	-3.998	0.00099652
iGABAsKO9META	iGABAs_down	THRAP3	-3.989	0.00102442
iGABAsKO9META	iGABAs_down	DDX27	-3.989	0.00102524
iGABAsKO9META	iGABAs_down	CHD2	-3.985	0.00103912
iGABAsKO9META	iGABAs_down	NUP107	-3.977	0.00106586
iGABAsKO9META	iGABAs_down	ZNF704	-3.974	0.00107125
iGABAsKO9META	iGABAs_down	AL731569.1	-3.972	0.00107733
iGABAsKO9META	iGABAs_down	RAB2B	-3.97	0.00108249
iGABAsKO9META	iGABAs_down	GPAM	-3.97	0.00108429
iGABAsKO9META	iGABAs_down	AC093512.2	-3.969	0.0010867
iGABAsKO9META	iGABAs_down	TRIM13	-3.961	0.00110819
iGABAsKO9META	iGABAs_down	TLE6	-3.961	0.00110819
iGABAsKO9META	iGABAs_down	H2AFY	-3.949	0.00115325
iGABAsKO9META	iGABAs_down	AC000068.1	-3.947	0.001161
iGABAsKO9META	iGABAs_down	TADA1	-3.945	0.00116791
iGABAsKO9META	iGABAs_down	AC009315.1	-3.945	0.00116791
iGABAsKO9META	iGABAs_down	SYNCRIP	-3.944	0.00116808
iGABAsKO9META	iGABAs_down	CYBA	-3.938	0.00118963
iGABAsKO9META	iGABAs_down	CYP51A1-AS1	-3.934	0.00120278
iGABAsKO9META	iGABAs_down	AL022157.1	-3.933	0.0012058
iGABAsKO9META	iGABAs_down	C18orf21	-3.933	0.0012058
iGABAsKO9META	iGABAs_down	MMACHC	-3.932	0.00121101
iGABAsKO9META	iGABAs_down	SYT4	-3.93	0.00121748
iGABAsKO9META	iGABAs_down	TGDS	-3.927	0.00122656
iGABAsKO9META	iGABAs_down	SSH3	-3.925	0.0012329
iGABAsKO9META	iGABAs_down	CACNG7	-3.922	0.00124441
iGABAsKO9META	iGABAs_down	ZNF628	-3.921	0.00124968
iGABAsKO9META	iGABAs_down	ANKRD16	-3.918	0.00126328
iGABAsKO9META	iGABAs_down	TMEM167B	-3.914	0.00127919
iGABAsKO9META	iGABAs_down	TYRO3	-3.911	0.00128985
iGABAsKO9META	iGABAs_down	RCC2	-3.91	0.00129318
iGABAsKO9META	iGABAs_down	DHX32	-3.908	0.00130193
iGABAsKO9META	iGABAs_down	TBC1D13	-3.908	0.00130193
iGABAsKO9META	iGABAs_down	CREB1	-3.904	0.0013187
iGABAsKO9META	iGABAs_down	LINC01778	-3.904	0.00132033
iGABAsKO9META	iGABAs_down	ZNF330	-3.898	0.00134493
iGABAsKO9META	iGABAs_down	HNRNPA3	-3.897	0.00134814
iGABAsKO9META	iGABAs_down	SP8	-3.89	0.00137259
iGABAsKO9META	iGABAs_down	ALDH1B1	-3.888	0.0013842
iGABAsKO9META	iGABAs_down	ZNF335	-3.886	0.00139547
iGABAsKO9META	iGABAs_down	BACH2	-3.881	0.00141882
iGABAsKO9META	iGABAs_down	ZBTB17	-3.881	0.00141912
iGABAsKO9META	iGABAs_down	STK25	-3.88	0.0014197
iGABAsKO9META	iGABAs_down	AC074183.1	-3.87	0.00147007
iGABAsKO9META	iGABAs_down	GALNT9	-3.869	0.00147217
iGABAsKO9META	iGABAs_down	SIN3A	-3.866	0.00148524
iGABAsKO9META	iGABAs_down	PTPRN2	-3.865	0.0014895
iGABAsKO9META	iGABAs_down	EIF3D	-3.865	0.00149107
iGABAsKO9META	iGABAs_down	C15orf39	-3.862	0.00150648
iGABAsKO9META	iGABAs_down	RBMX	-3.857	0.00152531
iGABAsKO9META	iGABAs_down	CFAP77	-3.852	0.00155302
iGABAsKO9META	iGABAs_down	ECHDC1	-3.85	0.00156132
iGABAsKO9META	iGABAs_down	HNRNPA1	-3.849	0.00156599
iGABAsKO9META	iGABAs_down	ENTPD6	-3.846	0.00157819
iGABAsKO9META	iGABAs_down	POLR1C	-3.844	0.00158903
iGABAsKO9META	iGABAs_down	ZNF773	-3.836	0.00163211
iGABAsKO9META	iGABAs_down	S1PR2	-3.832	0.00165022
iGABAsKO9META	iGABAs_down	FGFR1OP2	-3.826	0.00168078
iGABAsKO9META	iGABAs_down	PYROXD1	-3.826	0.00168216
iGABAsKO9META	iGABAs_down	AP001107.9	-3.823	0.00169151
iGABAsKO9META	iGABAs_down	PGBD2	-3.822	0.00170073
iGABAsKO9META	iGABAs_down	MCL1	-3.82	0.00171112
iGABAsKO9META	iGABAs_down	MANEAL	-3.811	0.00175644
iGABAsKO9META	iGABAs_down	IL11RA	-3.809	0.00176538
iGABAsKO9META	iGABAs_down	DERL2	-3.804	0.00179079
iGABAsKO9META	iGABAs_down	CCDC136	-3.802	0.00180464
iGABAsKO9META	iGABAs_down	HCLS1	-3.801	0.00181344
iGABAsKO9META	iGABAs_down	GPR19	-3.795	0.00184854
iGABAsKO9META	iGABAs_down	NCOA5	-3.792	0.00186843
iGABAsKO9META	iGABAs_down	AC019171.1	-3.787	0.00190049
iGABAsKO9META	iGABAs_down	NIPAL1	-3.787	0.00190049
iGABAsKO9META	iGABAs_down	SLC32A1	-3.783	0.00192001
iGABAsKO9META	iGABAs_down	LINC01414	-3.778	0.00195567
iGABAsKO9META	iGABAs_down	PRMT9	-3.777	0.0019602
iGABAsKO9META	iGABAs_down	KCTD20	-3.773	0.00198194
iGABAsKO9META	iGABAs_down	GPR143	-3.761	0.00205436
iGABAsKO9META	iGABAs_down	MORF4L2	-3.755	0.00208503
iGABAsKO9META	iGABAs_down	PAK1	-3.752	0.00210728
iGABAsKO9META	iGABAs_down	ZNF74	-3.748	0.00213359
iGABAsKO9META	iGABAs_down	TRIM61	-3.739	0.00219823
iGABAsKO9META	iGABAs_down	PPP2CA	-3.737	0.00221196
iGABAsKO9META	iGABAs_down	WNT9A	-3.731	0.00224501
iGABAsKO9META	iGABAs_down	ZNF333	-3.728	0.00226883
iGABAsKO9META	iGABAs_down	AC012368.1	-3.726	0.00228466
iGABAsKO9META	iGABAs_down	B3GNT4	-3.723	0.00230065
iGABAsKO9META	iGABAs_down	C1orf194	-3.713	0.00238193
iGABAsKO9META	iGABAs_down	IMPDH2	-3.698	0.00248655
iGABAsKO9META	iGABAs_down	AC023593.1	-3.684	0.00260814
iGABAsKO9META	iGABAs_down	KIF1C	-3.681	0.00263285
iGABAsKO9META	iGABAs_down	SGPP1	-3.68	0.00264262
iGABAsKO9META	iGABAs_down	TTC7A	-3.679	0.00264548
iGABAsKO9META	iGABAs_down	CDC42SE1	-3.678	0.00265972
iGABAsKO9META	iGABAs_down	BABAM2	-3.676	0.00266768
iGABAsKO9META	iGABAs_down	BCAS2	-3.675	0.00268405
iGABAsKO9META	iGABAs_down	MAPKAPK2	-3.672	0.00270548
iGABAsKO9META	iGABAs_down	PSME3	-3.672	0.00270548
iGABAsKO9META	iGABAs_down	AC138627.1	-3.669	0.00273863
iGABAsKO9META	iGABAs_down	XRCC4	-3.666	0.0027621
iGABAsKO9META	iGABAs_down	AL035530.2	-3.661	0.00280372
iGABAsKO9META	iGABAs_down	SPATA5L1	-3.654	0.00286564
iGABAsKO9META	iGABAs_down	EVI5L	-3.653	0.00287126
iGABAsKO9META	iGABAs_down	DOLPP1	-3.651	0.00288458
iGABAsKO9META	iGABAs_down	MAX	-3.651	0.00288502
iGABAsKO9META	iGABAs_down	GPR135	-3.648	0.00290352
iGABAsKO9META	iGABAs_down	PALM	-3.648	0.00290768
iGABAsKO9META	iGABAs_down	C1orf131	-3.643	0.00293786
iGABAsKO9META	iGABAs_down	SPCS3	-3.643	0.00293786
iGABAsKO9META	iGABAs_down	PARP11	-3.641	0.00295689
iGABAsKO9META	iGABAs_down	TOR2A	-3.638	0.0029787
iGABAsKO9META	iGABAs_down	ZNF714	-3.638	0.00298125
iGABAsKO9META	iGABAs_down	AC027682.1	-3.637	0.00299502
iGABAsKO9META	iGABAs_down	LIN28B	-3.635	0.00301128
iGABAsKO9META	iGABAs_down	UBALD1	-3.632	0.00303033
iGABAsKO9META	iGABAs_down	AC068338.3	-3.632	0.00303068
iGABAsKO9META	iGABAs_down	GMPR2	-3.632	0.00303102
iGABAsKO9META	iGABAs_down	TIAL1	-3.629	0.00305928
iGABAsKO9META	iGABAs_down	ADSSL1	-3.628	0.00306283
iGABAsKO9META	iGABAs_down	ZNF219	-3.624	0.00309278
iGABAsKO9META	iGABAs_down	FAM131B	-3.624	0.00309629
iGABAsKO9META	iGABAs_down	MSANTD3	-3.622	0.00312064
iGABAsKO9META	iGABAs_down	ABHD18	-3.612	0.00322027
iGABAsKO9META	iGABAs_down	SPOPL	-3.612	0.00322475
iGABAsKO9META	iGABAs_down	BCL7B	-3.608	0.00325464
iGABAsKO9META	iGABAs_down	BLOC1S3	-3.608	0.00325484
iGABAsKO9META	iGABAs_down	BIVM	-3.605	0.00329305
iGABAsKO9META	iGABAs_down	RFTN1	-3.604	0.0032959
iGABAsKO9META	iGABAs_down	SLC35F1	-3.6	0.00333987
iGABAsKO9META	iGABAs_down	AC016705.2	-3.6	0.00334107
iGABAsKO9META	iGABAs_down	HEATR5A	-3.597	0.00336725
iGABAsKO9META	iGABAs_down	NUMB	-3.592	0.00341299
iGABAsKO9META	iGABAs_down	AP1B1	-3.588	0.00345036
iGABAsKO9META	iGABAs_down	ETFBKMT	-3.588	0.00345036
iGABAsKO9META	iGABAs_down	ESRRB	-3.588	0.00345036
iGABAsKO9META	iGABAs_down	PRKACB	-3.589	0.00345036
iGABAsKO9META	iGABAs_down	UHMK1	-3.585	0.00347455
iGABAsKO9META	iGABAs_down	PWWP3B	-3.578	0.00355642
iGABAsKO9META	iGABAs_down	TMA16	-3.578	0.00355642
iGABAsKO9META	iGABAs_down	SIRT1	-3.575	0.00358823
iGABAsKO9META	iGABAs_down	TRIP11	-3.575	0.00359132
iGABAsKO9META	iGABAs_down	DANT2	-3.573	0.00360466
iGABAsKO9META	iGABAs_down	SLC3A1	-3.571	0.00362197
iGABAsKO9META	iGABAs_down	LAPTM4B	-3.566	0.00367778
iGABAsKO9META	iGABAs_down	SUCLA2	-3.559	0.00374762
iGABAsKO9META	iGABAs_down	PFN4	-3.556	0.00377342
iGABAsKO9META	iGABAs_down	DSCAML1	-3.549	0.00386037
iGABAsKO9META	iGABAs_down	FBXO6	-3.542	0.00394303
iGABAsKO9META	iGABAs_down	DUSP9	-3.54	0.0039613
iGABAsKO9META	iGABAs_down	HMGN1	-3.537	0.00398778
iGABAsKO9META	iGABAs_down	AC124016.1	-3.532	0.00404781
iGABAsKO9META	iGABAs_down	RNF11	-3.532	0.00404953
iGABAsKO9META	iGABAs_down	THEM4	-3.529	0.00408874
iGABAsKO9META	iGABAs_down	PNMA8B	-3.526	0.0041205
iGABAsKO9META	iGABAs_down	WDR89	-3.525	0.00413084
iGABAsKO9META	iGABAs_down	ELL2	-3.524	0.00415074
iGABAsKO9META	iGABAs_down	FAM114A2	-3.521	0.00418977
iGABAsKO9META	iGABAs_down	AC012443.2	-3.52	0.00420015
iGABAsKO9META	iGABAs_down	EEFSEC	-3.515	0.00426029
iGABAsKO9META	iGABAs_down	FBXL18	-3.515	0.00426057
iGABAsKO9META	iGABAs_down	THEMIS2	-3.515	0.00426216
iGABAsKO9META	iGABAs_down	THY1	-3.513	0.00427693
iGABAsKO9META	iGABAs_down	TXLNA	-3.509	0.00434033
iGABAsKO9META	iGABAs_down	ZNF518B	-3.508	0.0043409
iGABAsKO9META	iGABAs_down	LTBP3	-3.506	0.00436914
iGABAsKO9META	iGABAs_down	FSCN1	-3.502	0.00441943
iGABAsKO9META	iGABAs_down	ARHGEF40	-3.502	0.00441995
iGABAsKO9META	iGABAs_down	SERP1	-3.496	0.00450569
iGABAsKO9META	iGABAs_down	DNAH10	-3.495	0.00452094
iGABAsKO9META	iGABAs_down	CADM4	-3.494	0.00452523
iGABAsKO9META	iGABAs_down	NADK	-3.49	0.00457881
iGABAsKO9META	iGABAs_down	PITX2	-3.491	0.00457881
iGABAsKO9META	iGABAs_down	PSPH	-3.49	0.00457881
iGABAsKO9META	iGABAs_down	NUDT1	-3.489	0.00459959
iGABAsKO9META	iGABAs_down	NUP153	-3.488	0.00460277
iGABAsKO9META	iGABAs_down	MCCC1	-3.481	0.00469835
iGABAsKO9META	iGABAs_down	UBE4B	-3.479	0.00471598
iGABAsKO9META	iGABAs_down	AP3S1	-3.478	0.00473358
iGABAsKO9META	iGABAs_down	TTC36	-3.477	0.00475301
iGABAsKO9META	iGABAs_down	CASP9	-3.474	0.00479208
iGABAsKO9META	iGABAs_down	KIAA1191	-3.473	0.00479645
iGABAsKO9META	iGABAs_down	PIBF1	-3.467	0.00488742
iGABAsKO9META	iGABAs_down	MYSM1	-3.464	0.00492535
iGABAsKO9META	iGABAs_down	HIST1H2BH	-3.46	0.0049729
iGABAsKO9META	iGABAs_down	ZNF48	-3.456	0.00503007
iGABAsKO9META	iGABAs_down	NUP160	-3.455	0.00504312
iGABAsKO9META	iGABAs_down	PLAA	-3.455	0.00505285
iGABAsKO9META	iGABAs_down	SATB1-AS1	-3.453	0.0050631
iGABAsKO9META	iGABAs_down	TMEM39B	-3.453	0.0050631
iGABAsKO9META	iGABAs_down	DUSP15	-3.453	0.0050631
iGABAsKO9META	iGABAs_down	SLC22A4	-3.452	0.00507715
iGABAsKO9META	iGABAs_down	SMARCA4	-3.452	0.00508554
iGABAsKO9META	iGABAs_down	UAP1L1	-3.451	0.00509209
iGABAsKO9META	iGABAs_down	LSG1	-3.449	0.00512719
iGABAsKO9META	iGABAs_down	HM13-AS1	-3.447	0.00514763
iGABAsKO9META	iGABAs_down	MSH3	-3.441	0.00524752
iGABAsKO9META	iGABAs_down	IRX1	-3.44	0.00526405
iGABAsKO9META	iGABAs_down	SNX22	-3.428	0.0054311
iGABAsKO9META	iGABAs_down	MICA	-3.428	0.00543554
iGABAsKO9META	iGABAs_down	UBE3D	-3.418	0.00558847
iGABAsKO9META	iGABAs_down	C4orf3	-3.416	0.00561109
iGABAsKO9META	iGABAs_down	CACNG3	-3.409	0.00571927
iGABAsKO9META	iGABAs_down	ATP6V1H	-3.407	0.00575401
iGABAsKO9META	iGABAs_down	DGLUCY	-3.401	0.00583826
iGABAsKO9META	iGABAs_down	TESMIN	-3.398	0.00589239
iGABAsKO9META	iGABAs_down	PTPRO	-3.397	0.00591298
iGABAsKO9META	iGABAs_down	TMEM200C	-3.396	0.00592488
iGABAsKO9META	iGABAs_down	CTU2	-3.396	0.00592637
iGABAsKO9META	iGABAs_down	RYK	-3.396	0.00593021
iGABAsKO9META	iGABAs_down	AC008915.2	-3.393	0.00596612
iGABAsKO9META	iGABAs_down	RWDD3	-3.393	0.00596931
iGABAsKO9META	iGABAs_down	FAM117B	-3.384	0.0061159
iGABAsKO9META	iGABAs_down	STX12	-3.382	0.0061445
iGABAsKO9META	iGABAs_down	AP000721.2	-3.382	0.0061445
iGABAsKO9META	iGABAs_down	COX18	-3.38	0.00616356
iGABAsKO9META	iGABAs_down	ILF3	-3.38	0.00616491
iGABAsKO9META	iGABAs_down	POLDIP2	-3.378	0.00619748
iGABAsKO9META	iGABAs_down	PPP1R9B	-3.376	0.00624219
iGABAsKO9META	iGABAs_down	RMND1	-3.376	0.00624219
iGABAsKO9META	iGABAs_down	SETDB2	-3.373	0.00627878
iGABAsKO9META	iGABAs_down	AC053527.2	-3.373	0.0062894
iGABAsKO9META	iGABAs_down	XKR9	-3.37	0.00634087
iGABAsKO9META	iGABAs_down	MRPS30	-3.369	0.00635132
iGABAsKO9META	iGABAs_down	GORASP2	-3.369	0.00635132
iGABAsKO9META	iGABAs_down	CCSAP	-3.368	0.00635257
iGABAsKO9META	iGABAs_down	SAR1B	-3.366	0.00640159
iGABAsKO9META	iGABAs_down	SEMA7A	-3.354	0.00661609
iGABAsKO9META	iGABAs_down	ANKMY2	-3.353	0.00663021
iGABAsKO9META	iGABAs_down	ADM2	-3.353	0.00664209
iGABAsKO9META	iGABAs_down	SCN9A	-3.351	0.00666883
iGABAsKO9META	iGABAs_down	ANGEL1	-3.348	0.00671976
iGABAsKO9META	iGABAs_down	QRICH2	-3.345	0.00675979
iGABAsKO9META	iGABAs_down	AGPAT1	-3.344	0.00677746
iGABAsKO9META	iGABAs_down	NDUFA6-DT	-3.341	0.00681811
iGABAsKO9META	iGABAs_down	BTG3-AS1	-3.338	0.00688866
iGABAsKO9META	iGABAs_down	USP40	-3.334	0.00694427
iGABAsKO9META	iGABAs_down	MIB2	-3.334	0.0069444
iGABAsKO9META	iGABAs_down	SNHG9	-3.334	0.00695263
iGABAsKO9META	iGABAs_down	AC009065.4	-3.329	0.00702761
iGABAsKO9META	iGABAs_down	CTU1	-3.329	0.00702761
iGABAsKO9META	iGABAs_down	PROCA1	-3.328	0.00705833
iGABAsKO9META	iGABAs_down	PLXNB2	-3.327	0.00708661
iGABAsKO9META	iGABAs_down	TMEM79	-3.319	0.0072228
iGABAsKO9META	iGABAs_down	MBLAC1	-3.317	0.00725555
iGABAsKO9META	iGABAs_down	MFSD5	-3.316	0.00727303
iGABAsKO9META	iGABAs_down	NAP1L2	-3.317	0.00727303
iGABAsKO9META	iGABAs_down	ARMC1	-3.311	0.00735995
iGABAsKO9META	iGABAs_down	ZNF426-DT	-3.31	0.00737692
iGABAsKO9META	iGABAs_down	PIP4K2B	-3.307	0.00742907
iGABAsKO9META	iGABAs_down	TMEM9	-3.307	0.00742907
iGABAsKO9META	iGABAs_down	TFE3	-3.306	0.00744059
iGABAsKO9META	iGABAs_down	COCH	-3.304	0.00747542
iGABAsKO9META	iGABAs_down	USP5	-3.299	0.00756498
iGABAsKO9META	iGABAs_down	KLRG1	-3.299	0.00756498
iGABAsKO9META	iGABAs_down	ZXDA	-3.299	0.00756562
iGABAsKO9META	iGABAs_down	TXNDC9	-3.298	0.00757949
iGABAsKO9META	iGABAs_down	ZNF384	-3.297	0.0075963
iGABAsKO9META	iGABAs_down	ERCC6	-3.292	0.00770745
iGABAsKO9META	iGABAs_down	SLC7A8	-3.292	0.00770745
iGABAsKO9META	iGABAs_down	SLC35G2	-3.286	0.00784872
iGABAsKO9META	iGABAs_down	TRNAU1AP	-3.285	0.00785744
iGABAsKO9META	iGABAs_down	VMA21	-3.284	0.00787483
iGABAsKO9META	iGABAs_down	ZNF514	-3.282	0.00791186
iGABAsKO9META	iGABAs_down	STMP1	-3.278	0.00800751
iGABAsKO9META	iGABAs_down	FBXO30	-3.273	0.00810594
iGABAsKO9META	iGABAs_down	LRRC66	-3.264	0.00832502
iGABAsKO9META	iGABAs_down	ZSCAN2	-3.259	0.00843257
iGABAsKO9META	iGABAs_down	GALNS	-3.258	0.0084562
iGABAsKO9META	iGABAs_down	PNPLA4	-3.258	0.00846021
iGABAsKO9META	iGABAs_down	CYP4V2	-3.248	0.00869341
iGABAsKO9META	iGABAs_down	GRK6	-3.248	0.00869341
iGABAsKO9META	iGABAs_down	AC010864.1	-3.247	0.00869729
iGABAsKO9META	iGABAs_down	AC144652.1	-3.244	0.00878767
iGABAsKO9META	iGABAs_down	PIP4K2C	-3.242	0.00881017
iGABAsKO9META	iGABAs_down	BRIX1	-3.242	0.00882141
iGABAsKO9META	iGABAs_down	PSMD6	-3.231	0.00911451
iGABAsKO9META	iGABAs_down	ZNF16	-3.23	0.00913286
iGABAsKO9META	iGABAs_down	OARD1	-3.23	0.00913651
iGABAsKO9META	iGABAs_down	USP20	-3.225	0.00925386
iGABAsKO9META	iGABAs_down	SLC25A20	-3.222	0.00933378
iGABAsKO9META	iGABAs_down	ZMYND19	-3.216	0.00947477
iGABAsKO9META	iGABAs_down	RNF149	-3.214	0.00955422
iGABAsKO9META	iGABAs_down	ABCB9	-3.207	0.0097185
iGABAsKO9META	iGABAs_down	LMBRD1	-3.207	0.0097185
iGABAsKO9META	iGABAs_down	AC016394.1	-3.206	0.00974302
iGABAsKO9META	iGABAs_down	FAM241A	-3.2	0.009885
iGABAsKO9META	iGABAs_down	CTBP1	-3.199	0.00990841
iGABAsKO9META	iGABAs_down	RWDD4	-3.192	0.0100842
iGABAsKO9META	iGABAs_down	FAM120B	-3.189	0.0101338
iGABAsKO9META	iGABAs_down	PGGT1B	-3.188	0.0101755
iGABAsKO9META	iGABAs_down	TLX3	-3.184	0.0102851
iGABAsKO9META	iGABAs_down	RUVBL1	-3.183	0.0102982
iGABAsKO9META	iGABAs_down	SLC38A7	-3.181	0.0103527
iGABAsKO9META	iGABAs_down	PEX14	-3.181	0.0103587
iGABAsKO9META	iGABAs_down	RGS5	-3.172	0.0105834
iGABAsKO9META	iGABAs_down	NUP205	-3.172	0.0105962
iGABAsKO9META	iGABAs_down	ZNF623	-3.169	0.0106972
iGABAsKO9META	iGABAs_down	SNRNP40	-3.168	0.0107016
iGABAsKO9META	iGABAs_down	TMEM203	-3.167	0.0107158
iGABAsKO9META	iGABAs_down	ALG2	-3.167	0.0107158
iGABAsKO9META	iGABAs_down	RCC1	-3.165	0.0107507
iGABAsKO9META	iGABAs_down	HTD2	-3.165	0.0107535
iGABAsKO9META	iGABAs_down	UBP1	-3.144	0.0113748
iGABAsKO9META	iGABAs_down	LINC01719	-3.143	0.0114053
iGABAsKO9META	iGABAs_down	LMO4	-3.135	0.0116525
iGABAsKO9META	iGABAs_down	METTL22	-3.135	0.0116525
iGABAsKO9META	iGABAs_down	NR4A3	-3.13	0.0118143
iGABAsKO9META	iGABAs_down	TWF2	-3.128	0.0118508
iGABAsKO9META	iGABAs_down	LINC02527	-3.126	0.0119429
iGABAsKO9META	iGABAs_down	ENDOV	-3.124	0.0120013
iGABAsKO9META	iGABAs_down	TMSB15A	-3.123	0.0120013
iGABAsKO9META	iGABAs_down	PYURF	-3.12	0.0121084
iGABAsKO9META	iGABAs_down	CRYZL1	-3.12	0.0121084
iGABAsKO9META	iGABAs_down	LEAP2	-3.12	0.0121084
iGABAsKO9META	iGABAs_down	EXOSC3	-3.112	0.0123516
iGABAsKO9META	iGABAs_down	EPN1	-3.109	0.0124442
iGABAsKO9META	iGABAs_down	ASCC1	-3.109	0.012457
iGABAsKO9META	iGABAs_down	GRINA	-3.109	0.012457
iGABAsKO9META	iGABAs_down	RAB12	-3.108	0.0124632
iGABAsKO9META	iGABAs_down	ANKRD36	-3.108	0.0124673
iGABAsKO9META	iGABAs_down	PRMT7	-3.107	0.0124846
iGABAsKO9META	iGABAs_down	AFG1L	-3.102	0.0126512
iGABAsKO9META	iGABAs_down	MPP3	-3.092	0.0129805
iGABAsKO9META	iGABAs_down	LRRC27	-3.091	0.0130364
iGABAsKO9META	iGABAs_down	ZFAND1	-3.089	0.0130965
iGABAsKO9META	iGABAs_down	CORO7	-3.086	0.0131722
iGABAsKO9META	iGABAs_down	ZW10	-3.085	0.0132035
iGABAsKO9META	iGABAs_down	RANGAP1	-3.083	0.0132787
iGABAsKO9META	iGABAs_down	EXD3	-3.073	0.0136553
iGABAsKO9META	iGABAs_down	PDE4DIP	-3.07	0.0137336
iGABAsKO9META	iGABAs_down	KIF6	-3.065	0.0139058
iGABAsKO9META	iGABAs_down	SLC17A5	-3.065	0.0139088
iGABAsKO9META	iGABAs_down	TAPT1	-3.062	0.0140289
iGABAsKO9META	iGABAs_down	SEPTIN9	-3.061	0.0140664
iGABAsKO9META	iGABAs_down	ZNF607	-3.061	0.0140678
iGABAsKO9META	iGABAs_down	ACSL1	-3.059	0.0141207
iGABAsKO9META	iGABAs_down	JKAMP	-3.058	0.0141425
iGABAsKO9META	iGABAs_down	PAXIP1	-3.057	0.0141833
iGABAsKO9META	iGABAs_down	APOM	-3.05	0.0143906
iGABAsKO9META	iGABAs_down	COPB1	-3.048	0.0144799
iGABAsKO9META	iGABAs_down	FAM13A	-3.046	0.0145325
iGABAsKO9META	iGABAs_down	DPYSL4	-3.045	0.0145738
iGABAsKO9META	iGABAs_down	CKAP4	-3.038	0.0148567
iGABAsKO9META	iGABAs_down	CLINT1	-3.032	0.0150999
iGABAsKO9META	iGABAs_down	LONRF1	-3.032	0.0151144
iGABAsKO9META	iGABAs_down	TBC1D17	-3.026	0.0153517
iGABAsKO9META	iGABAs_down	ASIC1	-3.024	0.0154226
iGABAsKO9META	iGABAs_down	INKA1	-3.022	0.015495
iGABAsKO9META	iGABAs_down	MDGA1	-3.02	0.0155936
iGABAsKO9META	iGABAs_down	SQOR	-3.019	0.0156322
iGABAsKO9META	iGABAs_down	PFKL	-3.017	0.0156971
iGABAsKO9META	iGABAs_down	WDR43	-3.012	0.0158828
iGABAsKO9META	iGABAs_down	SLC43A1	-3.007	0.0160829
iGABAsKO9META	iGABAs_down	IDH3G	-3.002	0.0162963
iGABAsKO9META	iGABAs_down	MROH8	-3.002	0.0163047
iGABAsKO9META	iGABAs_down	PDXDC1	-3.001	0.0163114
iGABAsKO9META	iGABAs_down	PCDHA6	-2.987	0.0169127
iGABAsKO9META	iGABAs_down	TCF7L2	-2.984	0.0170414
iGABAsKO9META	iGABAs_down	CLASP1	-2.983	0.0170786
iGABAsKO9META	iGABAs_down	KLC4	-2.979	0.0172531
iGABAsKO9META	iGABAs_down	RAI2	-2.979	0.0172834
iGABAsKO9META	iGABAs_down	AOC3	-2.977	0.0173559
iGABAsKO9META	iGABAs_down	RASSF7	-2.975	0.0174461
iGABAsKO9META	iGABAs_down	EED	-2.975	0.0174463
iGABAsKO9META	iGABAs_down	DET1	-2.97	0.0176793
iGABAsKO9META	iGABAs_down	GM2A	-2.97	0.0176794
iGABAsKO9META	iGABAs_down	RAB5IF	-2.964	0.0179056
iGABAsKO9META	iGABAs_down	DDX3X	-2.962	0.018006
iGABAsKO9META	iGABAs_down	PPFIA1	-2.958	0.0181882
iGABAsKO9META	iGABAs_down	CAAP1	-2.957	0.0182291
iGABAsKO9META	iGABAs_down	U47924.2	-2.952	0.0184144
iGABAsKO9META	iGABAs_down	CTDSPL2	-2.952	0.0184144
iGABAsKO9META	iGABAs_down	GGT7	-2.95	0.0185012
iGABAsKO9META	iGABAs_down	CDHR1	-2.949	0.0185414
iGABAsKO9META	iGABAs_down	PIGW	-2.948	0.0185529
iGABAsKO9META	iGABAs_down	RETREG2	-2.947	0.0186047
iGABAsKO9META	iGABAs_down	PRKAA2	-2.947	0.0186271
iGABAsKO9META	iGABAs_down	DCAF1	-2.946	0.0186326
iGABAsKO9META	iGABAs_down	ZNF579	-2.945	0.0187017
iGABAsKO9META	iGABAs_down	SLC29A4	-2.944	0.018736
iGABAsKO9META	iGABAs_down	NUP133	-2.943	0.0188103
iGABAsKO9META	iGABAs_down	RHOV	-2.942	0.0188557
iGABAsKO9META	iGABAs_down	ZBTB5	-2.941	0.018877
iGABAsKO9META	iGABAs_down	ATP2B4	-2.939	0.0189159
iGABAsKO9META	iGABAs_down	CYTH3	-2.938	0.0189671
iGABAsKO9META	iGABAs_down	FEZ2	-2.932	0.0192717
iGABAsKO9META	iGABAs_down	ALKBH1	-2.932	0.0192767
iGABAsKO9META	iGABAs_down	ZNF184	-2.922	0.0197508
iGABAsKO9META	iGABAs_down	KIAA1257	-2.92	0.0198502
iGABAsKO9META	iGABAs_down	C1QL1	-2.919	0.0198768
iGABAsKO9META	iGABAs_down	SPRED1	-2.919	0.0198983
iGABAsKO9META	iGABAs_down	RAB3A	-2.916	0.0199591
iGABAsKO9META	iGABAs_down	AC064875.1	-2.914	0.0200699
iGABAsKO9META	iGABAs_down	TM7SF3	-2.908	0.0203429
iGABAsKO9META	iGABAs_down	NIPSNAP2	-2.904	0.0205185
iGABAsKO9META	iGABAs_down	SCARB2	-2.899	0.0207762
iGABAsKO9META	iGABAs_down	PFKFB3	-2.894	0.0210412
iGABAsKO9META	iGABAs_down	TLE4	-2.892	0.0211572
iGABAsKO9META	iGABAs_down	YME1L1	-2.89	0.0212268
iGABAsKO9META	iGABAs_down	MDM4	-2.889	0.0212579
iGABAsKO9META	iGABAs_down	E2F6	-2.889	0.0212624
iGABAsKO9META	iGABAs_down	ZNF442	-2.886	0.0214598
iGABAsKO9META	iGABAs_down	CLNS1A	-2.881	0.0216982
iGABAsKO9META	iGABAs_down	UNC45A	-2.872	0.0220914
iGABAsKO9META	iGABAs_down	UBA5	-2.868	0.0222971
iGABAsKO9META	iGABAs_down	HIBADH	-2.867	0.0223742
iGABAsKO9META	iGABAs_down	ZNF416	-2.861	0.0226866
iGABAsKO9META	iGABAs_down	MAD1L1	-2.86	0.0227187
iGABAsKO9META	iGABAs_down	ESCO1	-2.859	0.0227626
iGABAsKO9META	iGABAs_down	PORCN	-2.859	0.0227719
iGABAsKO9META	iGABAs_down	ZNF670	-2.853	0.0231187
iGABAsKO9META	iGABAs_down	COTL1	-2.846	0.0235319
iGABAsKO9META	iGABAs_down	CHST14	-2.846	0.0235319
iGABAsKO9META	iGABAs_down	CCNF	-2.842	0.0236958
iGABAsKO9META	iGABAs_down	RRAS2	-2.841	0.0237791
iGABAsKO9META	iGABAs_down	GLRB	-2.837	0.0240523
iGABAsKO9META	iGABAs_down	PCDHB9	-2.833	0.0242753
iGABAsKO9META	iGABAs_down	MEX3B	-2.832	0.0243736
iGABAsKO9META	iGABAs_down	VBP1	-2.829	0.0245233
iGABAsKO9META	iGABAs_down	SH3BP5L	-2.826	0.0247479
iGABAsKO9META	iGABAs_down	NAB1	-2.819	0.0250877
iGABAsKO9META	iGABAs_down	TTC39C-AS1	-2.818	0.025164
iGABAsKO9META	iGABAs_down	FAAH	-2.812	0.0254908
iGABAsKO9META	iGABAs_down	HMOX1	-2.81	0.0255814
iGABAsKO9META	iGABAs_down	CYB561D2.1	-2.81	0.0255844
iGABAsKO9META	iGABAs_down	GBA2	-2.809	0.0256171
iGABAsKO9META	iGABAs_down	CAPN15	-2.806	0.0258288
iGABAsKO9META	iGABAs_down	AL355334.2	-2.804	0.0259978
iGABAsKO9META	iGABAs_down	KLHL20	-2.8	0.0262186
iGABAsKO9META	iGABAs_down	TVP23C	-2.796	0.0264474
iGABAsKO9META	iGABAs_down	CFD	-2.793	0.0266452
iGABAsKO9META	iGABAs_down	TNXB	-2.792	0.0266811
iGABAsKO9META	iGABAs_down	PHKG2	-2.79	0.0267482
iGABAsKO9META	iGABAs_down	SNX21	-2.789	0.0267841
iGABAsKO9META	iGABAs_down	MED25	-2.785	0.0270531
iGABAsKO9META	iGABAs_down	ORMDL3	-2.785	0.0270632
iGABAsKO9META	iGABAs_down	AC008610.1	-2.785	0.0270657
iGABAsKO9META	iGABAs_down	PPM1B	-2.781	0.0273102
iGABAsKO9META	iGABAs_down	SLC6A6	-2.779	0.0274183
iGABAsKO9META	iGABAs_down	RING1	-2.779	0.0274634
iGABAsKO9META	iGABAs_down	ZC3H3	-2.774	0.0277896
iGABAsKO9META	iGABAs_down	ZNF718	-2.77	0.027962
iGABAsKO9META	iGABAs_down	IRF6	-2.769	0.0280503
iGABAsKO9META	iGABAs_down	AC079336.1	-2.768	0.0280912
iGABAsKO9META	iGABAs_down	LHPP	-2.768	0.0280912
iGABAsKO9META	iGABAs_down	AC012360.3	-2.767	0.0281724
iGABAsKO9META	iGABAs_down	ZNF627	-2.761	0.0286029
iGABAsKO9META	iGABAs_down	FBXO44	-2.76	0.028633
iGABAsKO9META	iGABAs_down	ZBTB22	-2.758	0.0287284
iGABAsKO9META	iGABAs_down	ARFGAP2	-2.75	0.0292295
iGABAsKO9META	iGABAs_down	MEF2D	-2.748	0.0293202
iGABAsKO9META	iGABAs_down	DUSP14	-2.747	0.029377
iGABAsKO9META	iGABAs_down	ARMC5	-2.746	0.0294416
iGABAsKO9META	iGABAs_down	DTX3	-2.742	0.0296999
iGABAsKO9META	iGABAs_down	NKD2	-2.74	0.0297927
iGABAsKO9META	iGABAs_down	GPAT4	-2.739	0.0298689
iGABAsKO9META	iGABAs_down	SIK2	-2.738	0.0299335
iGABAsKO9META	iGABAs_down	AC016168.2	-2.736	0.0301177
iGABAsKO9META	iGABAs_down	EVL	-2.733	0.0302931
iGABAsKO9META	iGABAs_down	SH3BGR	-2.729	0.0305395
iGABAsKO9META	iGABAs_down	MARK2	-2.728	0.0306705
iGABAsKO9META	iGABAs_down	RND1	-2.721	0.0312224
iGABAsKO9META	iGABAs_down	TMEM248	-2.719	0.0313581
iGABAsKO9META	iGABAs_down	CNOT2	-2.715	0.0316092
iGABAsKO9META	iGABAs_down	NAA40	-2.715	0.0316092
iGABAsKO9META	iGABAs_down	NHLRC3	-2.712	0.0318601
iGABAsKO9META	iGABAs_down	TRIM73	-2.705	0.0323413
iGABAsKO9META	iGABAs_down	TRAPPC6B	-2.705	0.0323413
iGABAsKO9META	iGABAs_down	PRPF38A	-2.704	0.032422
iGABAsKO9META	iGABAs_down	CFAP157	-2.7	0.0327499
iGABAsKO9META	iGABAs_down	GSPT2	-2.697	0.0329638
iGABAsKO9META	iGABAs_down	LRCH4	-2.696	0.0329671
iGABAsKO9META	iGABAs_down	PCDH11Y	-2.697	0.0329671
iGABAsKO9META	iGABAs_down	PDIA2	-2.696	0.0330008
iGABAsKO9META	iGABAs_down	ZFC3H1	-2.693	0.0332488
iGABAsKO9META	iGABAs_down	TMEM68	-2.692	0.0332846
iGABAsKO9META	iGABAs_down	SLC35E2B	-2.691	0.0333804
iGABAsKO9META	iGABAs_down	FRRS1L	-2.687	0.0336902
iGABAsKO9META	iGABAs_down	LINC02572	-2.685	0.0338402
iGABAsKO9META	iGABAs_down	TSNAX	-2.684	0.0339014
iGABAsKO9META	iGABAs_down	AIF1L	-2.679	0.0342337
iGABAsKO9META	iGABAs_down	GSG1L	-2.676	0.0344796
iGABAsKO9META	iGABAs_down	KCNK15-AS1	-2.674	0.0346127
iGABAsKO9META	iGABAs_down	TCAIM	-2.672	0.0347895
iGABAsKO9META	iGABAs_down	AC079781.5	-2.667	0.0352077
iGABAsKO9META	iGABAs_down	ZDHHC8	-2.664	0.0353973
iGABAsKO9META	iGABAs_down	TRO	-2.661	0.035701
iGABAsKO9META	iGABAs_down	SUMF2	-2.658	0.0359718
iGABAsKO9META	iGABAs_down	KLHL22	-2.656	0.0360769
iGABAsKO9META	iGABAs_down	NOC3L	-2.656	0.036118
iGABAsKO9META	iGABAs_down	TTC38	-2.647	0.0368347
iGABAsKO9META	iGABAs_down	BRD3OS	-2.643	0.0371851
iGABAsKO9META	iGABAs_down	HM13	-2.636	0.0377413
iGABAsKO9META	iGABAs_down	AK5	-2.632	0.0380822
iGABAsKO9META	iGABAs_down	RAB32	-2.627	0.0384401
iGABAsKO9META	iGABAs_down	MOGS	-2.626	0.0385404
iGABAsKO9META	iGABAs_down	DLEU2	-2.623	0.0387709
iGABAsKO9META	iGABAs_down	PHF19	-2.618	0.0391927
iGABAsKO9META	iGABAs_down	PPM1E	-2.616	0.0392729
iGABAsKO9META	iGABAs_down	AP1S1	-2.613	0.039549
iGABAsKO9META	iGABAs_down	MMP24	-2.605	0.0403338
iGABAsKO9META	iGABAs_down	AC018978.1	-2.604	0.0404472
iGABAsKO9META	iGABAs_down	AMDHD2	-2.602	0.0406766
iGABAsKO9META	iGABAs_down	NPTXR	-2.598	0.040932
iGABAsKO9META	iGABAs_down	COBLL1	-2.592	0.0415261
iGABAsKO9META	iGABAs_down	PEX3	-2.591	0.041534
iGABAsKO9META	iGABAs_down	C1orf174	-2.59	0.0417037
iGABAsKO9META	iGABAs_down	ZNF682	-2.579	0.04254
iGABAsKO9META	iGABAs_down	AKIP1	-2.576	0.042813
iGABAsKO9META	iGABAs_down	MLXIPL	-2.575	0.0429222
iGABAsKO9META	iGABAs_down	HIF1AN	-2.574	0.0429976
iGABAsKO9META	iGABAs_down	DACH1	-2.574	0.0430302
iGABAsKO9META	iGABAs_down	ERBIN	-2.573	0.0430628
iGABAsKO9META	iGABAs_down	LRRC34	-2.573	0.0431075
iGABAsKO9META	iGABAs_down	RAI1	-2.572	0.0431642
iGABAsKO9META	iGABAs_down	BBS4	-2.569	0.0434115
iGABAsKO9META	iGABAs_down	EIF4H	-2.569	0.0434115
iGABAsKO9META	iGABAs_down	TEN1	-2.564	0.0438642
iGABAsKO9META	iGABAs_down	ANKRD29	-2.56	0.0441968
iGABAsKO9META	iGABAs_down	STARD9	-2.558	0.0444302
iGABAsKO9META	iGABAs_down	BLOC1S2	-2.555	0.0446114
iGABAsKO9META	iGABAs_down	ASPH	-2.554	0.0447379
iGABAsKO9META	iGABAs_down	DPH3	-2.553	0.0448434
iGABAsKO9META	iGABAs_down	PRICKLE3	-2.552	0.0448645
iGABAsKO9META	iGABAs_down	KLF12	-2.552	0.0448856
iGABAsKO9META	iGABAs_down	FAM169A	-2.549	0.045137
iGABAsKO9META	iGABAs_down	DPAGT1	-2.546	0.0454498
iGABAsKO9META	iGABAs_down	AC087500.1	-2.544	0.0456162
iGABAsKO9META	iGABAs_down	APEX1	-2.544	0.0456262
iGABAsKO9META	iGABAs_down	PROSER1	-2.541	0.0458536
iGABAsKO9META	iGABAs_down	ZNF430	-2.535	0.0464811
iGABAsKO9META	iGABAs_down	ZNF787	-2.533	0.0466744
iGABAsKO9META	iGABAs_down	ZNF24	-2.531	0.0468669
iGABAsKO9META	iGABAs_down	TOMM40L	-2.522	0.0477107
iGABAsKO9META	iGABAs_down	TTC25	-2.522	0.0477107
iGABAsKO9META	iGABAs_down	FLRT2	-2.517	0.0482551
iGABAsKO9META	iGABAs_down	MAGEH1	-2.51	0.0488988
iGABAsKO9META	iGABAs_down	SLC25A5-AS1	-2.507	0.0491014
iGABAsKO9META	iGABAs_down	ARHGEF17	-2.505	0.0493288
iGABAsKO9META	iGABAs_down	NINJ1	-2.503	0.0495406
DIV21_iGLUTsKO9META	DIV21_iGLUTs_down	JMY	-13.712	1.90519e-38
DIV21_iGLUTsKO9META	DIV21_iGLUTs_down	SLC35B4	-13.075	5.04589e-35
DIV21_iGLUTsKO9META	DIV21_iGLUTs_down	ANKRD36	-12.967	1.3858e-34
DIV21_iGLUTsKO9META	DIV21_iGLUTs_down	C5orf24	-12.429	6.68585e-32
DIV21_iGLUTsKO9META	DIV21_iGLUTs_down	CCDC30	-12.351	1.52409e-31
DIV21_iGLUTsKO9META	DIV21_iGLUTs_down	ATP6V0C	-12.289	2.85668e-31
DIV21_iGLUTsKO9META	DIV21_iGLUTs_down	AC108471.3	-11.971	1.24385e-29
DIV21_iGLUTsKO9META	DIV21_iGLUTs_down	AL031963.3	-11.861	4.17065e-29
DIV21_iGLUTsKO9META	DIV21_iGLUTs_down	SPATS2	-11.739	1.4801e-28
DIV21_iGLUTsKO9META	DIV21_iGLUTs_down	HS2ST1	-11.745	1.4801e-28
DIV21_iGLUTsKO9META	DIV21_iGLUTs_down	SIRT4	-11.689	2.47032e-28
DIV21_iGLUTsKO9META	DIV21_iGLUTs_down	RNF145	-11.652	3.52053e-28
DIV21_iGLUTsKO9META	DIV21_iGLUTs_down	SOX12	-11.626	4.45871e-28
DIV21_iGLUTsKO9META	DIV21_iGLUTs_down	E2F5	-11.53	1.2902e-27
DIV21_iGLUTsKO9META	DIV21_iGLUTs_down	CCDC126	-11.519	1.37552e-27
DIV21_iGLUTsKO9META	DIV21_iGLUTs_down	POU3F1	-11.451	2.84011e-27
DIV21_iGLUTsKO9META	DIV21_iGLUTs_down	PACRGL	-11.441	3.03495e-27
DIV21_iGLUTsKO9META	DIV21_iGLUTs_down	MEGF8	-11.408	4.19275e-27
DIV21_iGLUTsKO9META	DIV21_iGLUTs_down	NUDT17	-11.395	4.653e-27
DIV21_iGLUTsKO9META	DIV21_iGLUTs_down	LINC00339	-11.377	5.47929e-27
DIV21_iGLUTsKO9META	DIV21_iGLUTs_down	COQ3	-11.308	1.14642e-26
DIV21_iGLUTsKO9META	DIV21_iGLUTs_down	CDCA7L	-11.225	2.60379e-26
DIV21_iGLUTsKO9META	DIV21_iGLUTs_down	FASTKD5	-11.226	2.60379e-26
DIV21_iGLUTsKO9META	DIV21_iGLUTs_down	ROCK1	-11.219	2.69808e-26
DIV21_iGLUTsKO9META	DIV21_iGLUTs_down	LSMEM1	-11.178	4.11176e-26
DIV21_iGLUTsKO9META	DIV21_iGLUTs_down	CPEB4	-11.134	6.28507e-26
DIV21_iGLUTsKO9META	DIV21_iGLUTs_down	RAPGEF2	-11.095	9.4896e-26
DIV21_iGLUTsKO9META	DIV21_iGLUTs_down	KLF13	-11.07	1.21699e-25
DIV21_iGLUTsKO9META	DIV21_iGLUTs_down	SLC25A27	-11.055	1.38506e-25
DIV21_iGLUTsKO9META	DIV21_iGLUTs_down	NEBL	-11.041	1.56989e-25
DIV21_iGLUTsKO9META	DIV21_iGLUTs_down	NAA30	-11.018	1.96771e-25
DIV21_iGLUTsKO9META	DIV21_iGLUTs_down	BCL10	-10.954	3.91758e-25
DIV21_iGLUTsKO9META	DIV21_iGLUTs_down	CCDC86	-10.95	3.95387e-25
DIV21_iGLUTsKO9META	DIV21_iGLUTs_down	G2E3	-10.874	8.46507e-25
DIV21_iGLUTsKO9META	DIV21_iGLUTs_down	GRAMD2A	-10.854	1.0237e-24
DIV21_iGLUTsKO9META	DIV21_iGLUTs_down	NOMO3	-10.821	1.434e-24
DIV21_iGLUTsKO9META	DIV21_iGLUTs_down	GYPE	-10.815	1.49831e-24
DIV21_iGLUTsKO9META	DIV21_iGLUTs_down	LRFN2	-10.734	3.54486e-24
DIV21_iGLUTsKO9META	DIV21_iGLUTs_down	AC079779.2	-10.716	4.12875e-24
DIV21_iGLUTsKO9META	DIV21_iGLUTs_down	MTMR9	-10.717	4.12875e-24
DIV21_iGLUTsKO9META	DIV21_iGLUTs_down	ZBTB4	-10.694	5.13049e-24
DIV21_iGLUTsKO9META	DIV21_iGLUTs_down	HES5	-10.69	5.2216e-24
DIV21_iGLUTsKO9META	DIV21_iGLUTs_down	NIT1	-10.676	5.92243e-24
DIV21_iGLUTsKO9META	DIV21_iGLUTs_down	POU4F1	-10.654	7.37323e-24
DIV21_iGLUTsKO9META	DIV21_iGLUTs_down	PRH1	-10.647	7.7747e-24
DIV21_iGLUTsKO9META	DIV21_iGLUTs_down	MBD5	-10.644	7.89296e-24
DIV21_iGLUTsKO9META	DIV21_iGLUTs_down	TTC30B	-10.631	8.95757e-24
DIV21_iGLUTsKO9META	DIV21_iGLUTs_down	SRGAP3	-10.609	1.10428e-23
DIV21_iGLUTsKO9META	DIV21_iGLUTs_down	HYAL1	-10.592	1.30563e-23
DIV21_iGLUTsKO9META	DIV21_iGLUTs_down	AL158212.3	-10.569	1.60143e-23
DIV21_iGLUTsKO9META	DIV21_iGLUTs_down	ZNF813	-10.538	2.19458e-23
DIV21_iGLUTsKO9META	DIV21_iGLUTs_down	CREB3L1	-10.536	2.21994e-23
DIV21_iGLUTsKO9META	DIV21_iGLUTs_down	MPHOSPH6	-10.517	2.66808e-23
DIV21_iGLUTsKO9META	DIV21_iGLUTs_down	TRIM2	-10.509	2.83848e-23
DIV21_iGLUTsKO9META	DIV21_iGLUTs_down	SHMT1	-10.496	3.14971e-23
DIV21_iGLUTsKO9META	DIV21_iGLUTs_down	SIK2	-10.468	4.19593e-23
DIV21_iGLUTsKO9META	DIV21_iGLUTs_down	STRN	-10.465	4.23338e-23
DIV21_iGLUTsKO9META	DIV21_iGLUTs_down	KNOP1	-10.463	4.2898e-23
DIV21_iGLUTsKO9META	DIV21_iGLUTs_down	N4BP1	-10.425	6.31721e-23
DIV21_iGLUTsKO9META	DIV21_iGLUTs_down	Z95118.2	-10.405	7.64144e-23
DIV21_iGLUTsKO9META	DIV21_iGLUTs_down	FAM168A	-10.397	8.2354e-23
DIV21_iGLUTsKO9META	DIV21_iGLUTs_down	UNC80	-10.382	9.5007e-23
DIV21_iGLUTsKO9META	DIV21_iGLUTs_down	FAM110A	-10.358	1.20222e-22
DIV21_iGLUTsKO9META	DIV21_iGLUTs_down	MAP4K3-DT	-10.325	1.6641e-22
DIV21_iGLUTsKO9META	DIV21_iGLUTs_down	ZNF609	-10.321	1.71306e-22
DIV21_iGLUTsKO9META	DIV21_iGLUTs_down	LINC02340	-10.305	1.99366e-22
DIV21_iGLUTsKO9META	DIV21_iGLUTs_down	ENC1	-10.297	2.14714e-22
DIV21_iGLUTsKO9META	DIV21_iGLUTs_down	RASD1	-10.289	2.2925e-22
DIV21_iGLUTsKO9META	DIV21_iGLUTs_down	DHX40	-10.27	2.76218e-22
DIV21_iGLUTsKO9META	DIV21_iGLUTs_down	TEX26	-10.248	3.41448e-22
DIV21_iGLUTsKO9META	DIV21_iGLUTs_down	RALGPS2	-10.238	3.74055e-22
DIV21_iGLUTsKO9META	DIV21_iGLUTs_down	DMPK	-10.193	5.87084e-22
DIV21_iGLUTsKO9META	DIV21_iGLUTs_down	RAB11FIP4	-10.186	6.25678e-22
DIV21_iGLUTsKO9META	DIV21_iGLUTs_down	VWA5A	-10.145	9.42569e-22
DIV21_iGLUTsKO9META	DIV21_iGLUTs_down	ZNF654	-10.132	1.06303e-21
DIV21_iGLUTsKO9META	DIV21_iGLUTs_down	FAM241A	-10.128	1.07754e-21
DIV21_iGLUTsKO9META	DIV21_iGLUTs_down	C8orf37	-10.114	1.23463e-21
DIV21_iGLUTsKO9META	DIV21_iGLUTs_down	FMNL3	-10.107	1.31291e-21
DIV21_iGLUTsKO9META	DIV21_iGLUTs_down	MELTF-AS1	-10.104	1.32763e-21
DIV21_iGLUTsKO9META	DIV21_iGLUTs_down	MAN2B2	-10.097	1.41428e-21
DIV21_iGLUTsKO9META	DIV21_iGLUTs_down	SGO2	-10.086	1.5717e-21
DIV21_iGLUTsKO9META	DIV21_iGLUTs_down	STK11	-10.077	1.68995e-21
DIV21_iGLUTsKO9META	DIV21_iGLUTs_down	MINCR	-10.073	1.74125e-21
DIV21_iGLUTsKO9META	DIV21_iGLUTs_down	TINCR	-10.071	1.76364e-21
DIV21_iGLUTsKO9META	DIV21_iGLUTs_down	STX7	-10.066	1.83588e-21
DIV21_iGLUTsKO9META	DIV21_iGLUTs_down	AC006059.1	-10.052	2.07828e-21
DIV21_iGLUTsKO9META	DIV21_iGLUTs_down	NRXN2	-10.034	2.44945e-21
DIV21_iGLUTsKO9META	DIV21_iGLUTs_down	LINC01505	-10.033	2.47407e-21
DIV21_iGLUTsKO9META	DIV21_iGLUTs_down	ARMH4	-10.028	2.56294e-21
DIV21_iGLUTsKO9META	DIV21_iGLUTs_down	C20orf27	-10.02	2.7157e-21
DIV21_iGLUTsKO9META	DIV21_iGLUTs_down	PIAS2	-10.007	3.06828e-21
DIV21_iGLUTsKO9META	DIV21_iGLUTs_down	CSMD2	-9.993	3.51701e-21
DIV21_iGLUTsKO9META	DIV21_iGLUTs_down	SPART	-9.99	3.59583e-21
DIV21_iGLUTsKO9META	DIV21_iGLUTs_down	TOGARAM1	-9.987	3.63946e-21
DIV21_iGLUTsKO9META	DIV21_iGLUTs_down	DENND1C	-9.984	3.67139e-21
DIV21_iGLUTsKO9META	DIV21_iGLUTs_down	FGD5-AS1	-9.985	3.67139e-21
DIV21_iGLUTsKO9META	DIV21_iGLUTs_down	AL391834.3	-9.983	3.67218e-21
DIV21_iGLUTsKO9META	DIV21_iGLUTs_down	HIST1H3E	-9.97	4.1391e-21
DIV21_iGLUTsKO9META	DIV21_iGLUTs_down	SOWAHC	-9.944	5.3443e-21
DIV21_iGLUTsKO9META	DIV21_iGLUTs_down	CDK14	-9.924	6.45299e-21
DIV21_iGLUTsKO9META	DIV21_iGLUTs_down	AC007566.1	-9.919	6.70493e-21
DIV21_iGLUTsKO9META	DIV21_iGLUTs_down	WFDC2	-9.913	7.08427e-21
DIV21_iGLUTsKO9META	DIV21_iGLUTs_down	SOCS1	-9.903	7.72609e-21
DIV21_iGLUTsKO9META	DIV21_iGLUTs_down	CCDC113	-9.872	1.05385e-20
DIV21_iGLUTsKO9META	DIV21_iGLUTs_down	AC016598.2	-9.856	1.21168e-20
DIV21_iGLUTsKO9META	DIV21_iGLUTs_down	FAM104A	-9.854	1.22675e-20
DIV21_iGLUTsKO9META	DIV21_iGLUTs_down	HMCN2	-9.845	1.33275e-20
DIV21_iGLUTsKO9META	DIV21_iGLUTs_down	PPTC7	-9.837	1.42056e-20
DIV21_iGLUTsKO9META	DIV21_iGLUTs_down	HMX1	-9.836	1.43391e-20
DIV21_iGLUTsKO9META	DIV21_iGLUTs_down	DDIT4	-9.826	1.55213e-20
DIV21_iGLUTsKO9META	DIV21_iGLUTs_down	COMMD5	-9.812	1.74992e-20
DIV21_iGLUTsKO9META	DIV21_iGLUTs_down	LDHC	-9.794	2.07272e-20
DIV21_iGLUTsKO9META	DIV21_iGLUTs_down	ZNF436	-9.787	2.18793e-20
DIV21_iGLUTsKO9META	DIV21_iGLUTs_down	NUMBL	-9.776	2.42272e-20
DIV21_iGLUTsKO9META	DIV21_iGLUTs_down	USP44	-9.767	2.63368e-20
DIV21_iGLUTsKO9META	DIV21_iGLUTs_down	AL163051.1	-9.743	3.29536e-20
DIV21_iGLUTsKO9META	DIV21_iGLUTs_down	COMMD10	-9.739	3.37963e-20
DIV21_iGLUTsKO9META	DIV21_iGLUTs_down	AC004448.2	-9.738	3.40535e-20
DIV21_iGLUTsKO9META	DIV21_iGLUTs_down	ABCB6	-9.697	5.05908e-20
DIV21_iGLUTsKO9META	DIV21_iGLUTs_down	TMEM232	-9.687	5.49807e-20
DIV21_iGLUTsKO9META	DIV21_iGLUTs_down	ZNF778	-9.682	5.74652e-20
DIV21_iGLUTsKO9META	DIV21_iGLUTs_down	HIPK2	-9.673	6.2617e-20
DIV21_iGLUTsKO9META	DIV21_iGLUTs_down	URI1	-9.669	6.40017e-20
DIV21_iGLUTsKO9META	DIV21_iGLUTs_down	KCNB2	-9.669	6.40017e-20
DIV21_iGLUTsKO9META	DIV21_iGLUTs_down	DCP2	-9.667	6.4625e-20
DIV21_iGLUTsKO9META	DIV21_iGLUTs_down	AC091271.1	-9.639	8.44822e-20
DIV21_iGLUTsKO9META	DIV21_iGLUTs_down	OSBPL2	-9.637	8.55225e-20
DIV21_iGLUTsKO9META	DIV21_iGLUTs_down	FAM222B	-9.636	8.62588e-20
DIV21_iGLUTsKO9META	DIV21_iGLUTs_down	SHD	-9.635	8.62735e-20
DIV21_iGLUTsKO9META	DIV21_iGLUTs_down	PIM2	-9.627	9.16188e-20
DIV21_iGLUTsKO9META	DIV21_iGLUTs_down	HSPA12A	-9.627	9.16188e-20
DIV21_iGLUTsKO9META	DIV21_iGLUTs_down	ENTPD4	-9.618	9.9459e-20
DIV21_iGLUTsKO9META	DIV21_iGLUTs_down	TUBGCP3	-9.61	1.06458e-19
DIV21_iGLUTsKO9META	DIV21_iGLUTs_down	UBA6	-9.609	1.07202e-19
DIV21_iGLUTsKO9META	DIV21_iGLUTs_down	AP3M2	-9.606	1.0923e-19
DIV21_iGLUTsKO9META	DIV21_iGLUTs_down	CEBPB	-9.603	1.11695e-19
DIV21_iGLUTsKO9META	DIV21_iGLUTs_down	SNHG3	-9.583	1.35511e-19
DIV21_iGLUTsKO9META	DIV21_iGLUTs_down	POGK	-9.575	1.4459e-19
DIV21_iGLUTsKO9META	DIV21_iGLUTs_down	AC025165.5	-9.574	1.46355e-19
DIV21_iGLUTsKO9META	DIV21_iGLUTs_down	AC097532.3	-9.524	2.32071e-19
DIV21_iGLUTsKO9META	DIV21_iGLUTs_down	PDE4D	-9.501	2.90106e-19
DIV21_iGLUTsKO9META	DIV21_iGLUTs_down	MKLN1-AS	-9.499	2.92131e-19
DIV21_iGLUTsKO9META	DIV21_iGLUTs_down	DPYSL5	-9.497	2.93602e-19
DIV21_iGLUTsKO9META	DIV21_iGLUTs_down	NCOA1	-9.489	3.12932e-19
DIV21_iGLUTsKO9META	DIV21_iGLUTs_down	AC087533.1	-9.485	3.24698e-19
DIV21_iGLUTsKO9META	DIV21_iGLUTs_down	PRC1	-9.479	3.38544e-19
DIV21_iGLUTsKO9META	DIV21_iGLUTs_down	TCF12	-9.476	3.45524e-19
DIV21_iGLUTsKO9META	DIV21_iGLUTs_down	UBAC2-AS1	-9.476	3.45524e-19
DIV21_iGLUTsKO9META	DIV21_iGLUTs_down	KBTBD6	-9.444	4.67002e-19
DIV21_iGLUTsKO9META	DIV21_iGLUTs_down	MAN1A1	-9.423	5.65863e-19
DIV21_iGLUTsKO9META	DIV21_iGLUTs_down	MSR1	-9.411	6.3132e-19
DIV21_iGLUTsKO9META	DIV21_iGLUTs_down	CPLANE2	-9.409	6.3968e-19
DIV21_iGLUTsKO9META	DIV21_iGLUTs_down	LARP1B	-9.397	7.108e-19
DIV21_iGLUTsKO9META	DIV21_iGLUTs_down	ARL4A	-9.397	7.108e-19
DIV21_iGLUTsKO9META	DIV21_iGLUTs_down	HLA-DRB1	-9.391	7.42477e-19
DIV21_iGLUTsKO9META	DIV21_iGLUTs_down	KCTD21	-9.391	7.42477e-19
DIV21_iGLUTsKO9META	DIV21_iGLUTs_down	ORAI2	-9.39	7.44515e-19
DIV21_iGLUTsKO9META	DIV21_iGLUTs_down	ZFHX3	-9.385	7.7357e-19
DIV21_iGLUTsKO9META	DIV21_iGLUTs_down	DGKH	-9.371	8.82607e-19
DIV21_iGLUTsKO9META	DIV21_iGLUTs_down	CHST3	-9.356	1.01498e-18
DIV21_iGLUTsKO9META	DIV21_iGLUTs_down	ASNSD1	-9.343	1.13529e-18
DIV21_iGLUTsKO9META	DIV21_iGLUTs_down	ADGRG1	-9.332	1.24369e-18
DIV21_iGLUTsKO9META	DIV21_iGLUTs_down	CXCR4	-9.315	1.43137e-18
DIV21_iGLUTsKO9META	DIV21_iGLUTs_down	LRRC37A2	-9.31	1.48316e-18
DIV21_iGLUTsKO9META	DIV21_iGLUTs_down	CCDC18	-9.298	1.65244e-18
DIV21_iGLUTsKO9META	DIV21_iGLUTs_down	CELF2-AS2	-9.296	1.67261e-18
DIV21_iGLUTsKO9META	DIV21_iGLUTs_down	ARL10	-9.296	1.67311e-18
DIV21_iGLUTsKO9META	DIV21_iGLUTs_down	TLR2	-9.295	1.6793e-18
DIV21_iGLUTsKO9META	DIV21_iGLUTs_down	BTRC	-9.29	1.75569e-18
DIV21_iGLUTsKO9META	DIV21_iGLUTs_down	FTCDNL1	-9.273	2.02267e-18
DIV21_iGLUTsKO9META	DIV21_iGLUTs_down	NUDCD3	-9.273	2.02267e-18
DIV21_iGLUTsKO9META	DIV21_iGLUTs_down	TULP1	-9.273	2.02267e-18
DIV21_iGLUTsKO9META	DIV21_iGLUTs_down	C8orf58	-9.269	2.0847e-18
DIV21_iGLUTsKO9META	DIV21_iGLUTs_down	NHS	-9.255	2.35315e-18
DIV21_iGLUTsKO9META	DIV21_iGLUTs_down	ALG11	-9.25	2.44982e-18
DIV21_iGLUTsKO9META	DIV21_iGLUTs_down	ATP8A1	-9.249	2.47368e-18
DIV21_iGLUTsKO9META	DIV21_iGLUTs_down	WDR66	-9.243	2.60349e-18
DIV21_iGLUTsKO9META	DIV21_iGLUTs_down	AC139530.3	-9.234	2.82259e-18
DIV21_iGLUTsKO9META	DIV21_iGLUTs_down	FGF14	-9.233	2.8282e-18
DIV21_iGLUTsKO9META	DIV21_iGLUTs_down	AC093157.1	-9.223	3.09001e-18
DIV21_iGLUTsKO9META	DIV21_iGLUTs_down	SERAC1	-9.208	3.52994e-18
DIV21_iGLUTsKO9META	DIV21_iGLUTs_down	PCMTD2	-9.206	3.59343e-18
DIV21_iGLUTsKO9META	DIV21_iGLUTs_down	ZFP2	-9.201	3.72787e-18
DIV21_iGLUTsKO9META	DIV21_iGLUTs_down	OSBP2	-9.192	4.02654e-18
DIV21_iGLUTsKO9META	DIV21_iGLUTs_down	AL031595.2	-9.186	4.23587e-18
DIV21_iGLUTsKO9META	DIV21_iGLUTs_down	DIS3L2	-9.182	4.39965e-18
DIV21_iGLUTsKO9META	DIV21_iGLUTs_down	PDCL	-9.181	4.39974e-18
DIV21_iGLUTsKO9META	DIV21_iGLUTs_down	SLC35A1	-9.18	4.44096e-18
DIV21_iGLUTsKO9META	DIV21_iGLUTs_down	CDC26	-9.178	4.50942e-18
DIV21_iGLUTsKO9META	DIV21_iGLUTs_down	PRRT3-AS1	-9.172	4.7117e-18
DIV21_iGLUTsKO9META	DIV21_iGLUTs_down	MAPK12	-9.15	5.75159e-18
DIV21_iGLUTsKO9META	DIV21_iGLUTs_down	TAPT1-AS1	-9.148	5.87166e-18
DIV21_iGLUTsKO9META	DIV21_iGLUTs_down	VPS36	-9.146	5.91028e-18
DIV21_iGLUTsKO9META	DIV21_iGLUTs_down	SLC7A6	-9.14	6.26557e-18
DIV21_iGLUTsKO9META	DIV21_iGLUTs_down	TSPAN13	-9.122	7.30959e-18
DIV21_iGLUTsKO9META	DIV21_iGLUTs_down	CCNJL	-9.122	7.31745e-18
DIV21_iGLUTsKO9META	DIV21_iGLUTs_down	ELAVL2	-9.112	7.97251e-18
DIV21_iGLUTsKO9META	DIV21_iGLUTs_down	FAM171A1	-9.104	8.53039e-18
DIV21_iGLUTsKO9META	DIV21_iGLUTs_down	AL357054.3	-9.099	8.90828e-18
DIV21_iGLUTsKO9META	DIV21_iGLUTs_down	GRIP1	-9.098	8.97516e-18
DIV21_iGLUTsKO9META	DIV21_iGLUTs_down	GRK2	-9.096	9.07539e-18
DIV21_iGLUTsKO9META	DIV21_iGLUTs_down	RALGAPA1	-9.092	9.39866e-18
DIV21_iGLUTsKO9META	DIV21_iGLUTs_down	LBX1	-9.088	9.69605e-18
DIV21_iGLUTsKO9META	DIV21_iGLUTs_down	AMFR	-9.083	1.00983e-17
DIV21_iGLUTsKO9META	DIV21_iGLUTs_down	KYAT3	-9.083	1.00983e-17
DIV21_iGLUTsKO9META	DIV21_iGLUTs_down	LINC01618	-9.081	1.01593e-17
DIV21_iGLUTsKO9META	DIV21_iGLUTs_down	LINC02050	-9.079	1.03426e-17
DIV21_iGLUTsKO9META	DIV21_iGLUTs_down	YEATS2	-9.076	1.05901e-17
DIV21_iGLUTsKO9META	DIV21_iGLUTs_down	DANT2	-9.07	1.11447e-17
DIV21_iGLUTsKO9META	DIV21_iGLUTs_down	KDM5A	-9.067	1.1424e-17
DIV21_iGLUTsKO9META	DIV21_iGLUTs_down	TEX26-AS1	-9.066	1.1506e-17
DIV21_iGLUTsKO9META	DIV21_iGLUTs_down	ARHGAP39	-9.061	1.19203e-17
DIV21_iGLUTsKO9META	DIV21_iGLUTs_down	ATP2C1	-9.053	1.28007e-17
DIV21_iGLUTsKO9META	DIV21_iGLUTs_down	EML1	-9.052	1.28246e-17
DIV21_iGLUTsKO9META	DIV21_iGLUTs_down	HMX3	-9.052	1.28246e-17
DIV21_iGLUTsKO9META	DIV21_iGLUTs_down	UBAC2	-9.052	1.28246e-17
DIV21_iGLUTsKO9META	DIV21_iGLUTs_down	AC026341.1	-9.049	1.31072e-17
DIV21_iGLUTsKO9META	DIV21_iGLUTs_down	C1orf216	-9.048	1.3162e-17
DIV21_iGLUTsKO9META	DIV21_iGLUTs_down	SLC4A2	-9.047	1.32432e-17
DIV21_iGLUTsKO9META	DIV21_iGLUTs_down	AVPI1	-9.039	1.41739e-17
DIV21_iGLUTsKO9META	DIV21_iGLUTs_down	AC132192.2	-9.025	1.60507e-17
DIV21_iGLUTsKO9META	DIV21_iGLUTs_down	ERO1A	-9.018	1.69715e-17
DIV21_iGLUTsKO9META	DIV21_iGLUTs_down	CHRM3-AS2	-9.007	1.85886e-17
DIV21_iGLUTsKO9META	DIV21_iGLUTs_down	PNO1	-9.003	1.92428e-17
DIV21_iGLUTsKO9META	DIV21_iGLUTs_down	AC087623.2	-9.001	1.9586e-17
DIV21_iGLUTsKO9META	DIV21_iGLUTs_down	NKAP	-8.998	1.99701e-17
DIV21_iGLUTsKO9META	DIV21_iGLUTs_down	MBP	-8.997	2.01258e-17
DIV21_iGLUTsKO9META	DIV21_iGLUTs_down	AC104316.1	-8.995	2.03235e-17
DIV21_iGLUTsKO9META	DIV21_iGLUTs_down	KIAA0355	-8.993	2.06228e-17
DIV21_iGLUTsKO9META	DIV21_iGLUTs_down	AC009407.1	-8.991	2.08941e-17
DIV21_iGLUTsKO9META	DIV21_iGLUTs_down	ZNF532	-8.989	2.13681e-17
DIV21_iGLUTsKO9META	DIV21_iGLUTs_down	STK35	-8.986	2.15368e-17
DIV21_iGLUTsKO9META	DIV21_iGLUTs_down	FOXP1	-8.987	2.15368e-17
DIV21_iGLUTsKO9META	DIV21_iGLUTs_down	OTC	-8.987	2.15368e-17
DIV21_iGLUTsKO9META	DIV21_iGLUTs_down	SMOX	-8.986	2.15978e-17
DIV21_iGLUTsKO9META	DIV21_iGLUTs_down	LIAS	-8.976	2.35252e-17
DIV21_iGLUTsKO9META	DIV21_iGLUTs_down	AC008555.1	-8.971	2.4504e-17
DIV21_iGLUTsKO9META	DIV21_iGLUTs_down	FNBP1L	-8.969	2.49603e-17
DIV21_iGLUTsKO9META	DIV21_iGLUTs_down	SEC22C	-8.96	2.67698e-17
DIV21_iGLUTsKO9META	DIV21_iGLUTs_down	AAK1	-8.957	2.74919e-17
DIV21_iGLUTsKO9META	DIV21_iGLUTs_down	EFTUD2	-8.947	2.99687e-17
DIV21_iGLUTsKO9META	DIV21_iGLUTs_down	PAM	-8.942	3.10891e-17
DIV21_iGLUTsKO9META	DIV21_iGLUTs_down	MYOT	-8.942	3.10891e-17
DIV21_iGLUTsKO9META	DIV21_iGLUTs_down	CD27-AS1	-8.929	3.46831e-17
DIV21_iGLUTsKO9META	DIV21_iGLUTs_down	CDK5R1	-8.928	3.50163e-17
DIV21_iGLUTsKO9META	DIV21_iGLUTs_down	MFSD11	-8.922	3.67456e-17
DIV21_iGLUTsKO9META	DIV21_iGLUTs_down	PHF24	-8.921	3.70369e-17
DIV21_iGLUTsKO9META	DIV21_iGLUTs_down	MITD1	-8.92	3.71106e-17
DIV21_iGLUTsKO9META	DIV21_iGLUTs_down	AC021097.1	-8.905	4.24947e-17
DIV21_iGLUTsKO9META	DIV21_iGLUTs_down	SNX25	-8.901	4.4006e-17
DIV21_iGLUTsKO9META	DIV21_iGLUTs_down	SOCS7	-8.895	4.60116e-17
DIV21_iGLUTsKO9META	DIV21_iGLUTs_down	AC063960.2	-8.893	4.62814e-17
DIV21_iGLUTsKO9META	DIV21_iGLUTs_down	PILRB	-8.894	4.62814e-17
DIV21_iGLUTsKO9META	DIV21_iGLUTs_down	AC091564.5	-8.891	4.72703e-17
DIV21_iGLUTsKO9META	DIV21_iGLUTs_down	SLAIN1	-8.889	4.77015e-17
DIV21_iGLUTsKO9META	DIV21_iGLUTs_down	AC140168.1	-8.888	4.78902e-17
DIV21_iGLUTsKO9META	DIV21_iGLUTs_down	MCM4	-8.881	5.05669e-17
DIV21_iGLUTsKO9META	DIV21_iGLUTs_down	FIRRE	-8.881	5.05669e-17
DIV21_iGLUTsKO9META	DIV21_iGLUTs_down	AL138724.1	-8.877	5.25494e-17
DIV21_iGLUTsKO9META	DIV21_iGLUTs_down	C1orf61	-8.868	5.63487e-17
DIV21_iGLUTsKO9META	DIV21_iGLUTs_down	BRD1	-8.868	5.65191e-17
DIV21_iGLUTsKO9META	DIV21_iGLUTs_down	ZBTB21	-8.862	5.92379e-17
DIV21_iGLUTsKO9META	DIV21_iGLUTs_down	EXT1	-8.862	5.92394e-17
DIV21_iGLUTsKO9META	DIV21_iGLUTs_down	PDCD4-AS1	-8.858	6.12563e-17
DIV21_iGLUTsKO9META	DIV21_iGLUTs_down	MPIG6B	-8.851	6.45961e-17
DIV21_iGLUTsKO9META	DIV21_iGLUTs_down	SFRP1	-8.849	6.54651e-17
DIV21_iGLUTsKO9META	DIV21_iGLUTs_down	SNX13	-8.838	7.21282e-17
DIV21_iGLUTsKO9META	DIV21_iGLUTs_down	SOX2-OT	-8.836	7.33062e-17
DIV21_iGLUTsKO9META	DIV21_iGLUTs_down	INIP	-8.833	7.49995e-17
DIV21_iGLUTsKO9META	DIV21_iGLUTs_down	FAM216A	-8.832	7.57049e-17
DIV21_iGLUTsKO9META	DIV21_iGLUTs_down	REXO4	-8.828	7.77582e-17
DIV21_iGLUTsKO9META	DIV21_iGLUTs_down	DENND4A	-8.827	7.83022e-17
DIV21_iGLUTsKO9META	DIV21_iGLUTs_down	AP002370.2	-8.825	7.93498e-17
DIV21_iGLUTsKO9META	DIV21_iGLUTs_down	PRTFDC1	-8.822	8.10407e-17
DIV21_iGLUTsKO9META	DIV21_iGLUTs_down	SCN1B	-8.821	8.16406e-17
DIV21_iGLUTsKO9META	DIV21_iGLUTs_down	TLCD5	-8.813	8.77622e-17
DIV21_iGLUTsKO9META	DIV21_iGLUTs_down	ARHGAP44	-8.811	8.80515e-17
DIV21_iGLUTsKO9META	DIV21_iGLUTs_down	NRIP3	-8.811	8.80515e-17
DIV21_iGLUTsKO9META	DIV21_iGLUTs_down	ATP4A	-8.81	8.86212e-17
DIV21_iGLUTsKO9META	DIV21_iGLUTs_down	IL6ST	-8.801	9.58224e-17
DIV21_iGLUTsKO9META	DIV21_iGLUTs_down	SETD1A	-8.8	9.62915e-17
DIV21_iGLUTsKO9META	DIV21_iGLUTs_down	AL590666.4	-8.794	1.01248e-16
DIV21_iGLUTsKO9META	DIV21_iGLUTs_down	LIN37	-8.789	1.05334e-16
DIV21_iGLUTsKO9META	DIV21_iGLUTs_down	CCDC157	-8.788	1.06327e-16
DIV21_iGLUTsKO9META	DIV21_iGLUTs_down	AC009554.1	-8.787	1.06826e-16
DIV21_iGLUTsKO9META	DIV21_iGLUTs_down	AL049830.3	-8.782	1.1127e-16
DIV21_iGLUTsKO9META	DIV21_iGLUTs_down	AL445928.2	-8.781	1.11474e-16
DIV21_iGLUTsKO9META	DIV21_iGLUTs_down	EFHB	-8.778	1.14079e-16
DIV21_iGLUTsKO9META	DIV21_iGLUTs_down	ECPAS	-8.764	1.27852e-16
DIV21_iGLUTsKO9META	DIV21_iGLUTs_down	TTC32	-8.755	1.38036e-16
DIV21_iGLUTsKO9META	DIV21_iGLUTs_down	RIPPLY3	-8.748	1.46265e-16
DIV21_iGLUTsKO9META	DIV21_iGLUTs_down	LRP3	-8.748	1.46358e-16
DIV21_iGLUTsKO9META	DIV21_iGLUTs_down	NKAIN3-IT1	-8.745	1.49474e-16
DIV21_iGLUTsKO9META	DIV21_iGLUTs_down	LARS2	-8.745	1.49557e-16
DIV21_iGLUTsKO9META	DIV21_iGLUTs_down	AL590666.1	-8.738	1.5852e-16
DIV21_iGLUTsKO9META	DIV21_iGLUTs_down	AC022973.3	-8.736	1.60839e-16
DIV21_iGLUTsKO9META	DIV21_iGLUTs_down	AL137802.2	-8.728	1.7144e-16
DIV21_iGLUTsKO9META	DIV21_iGLUTs_down	NLGN3	-8.727	1.73176e-16
DIV21_iGLUTsKO9META	DIV21_iGLUTs_down	COMMD2	-8.722	1.79776e-16
DIV21_iGLUTsKO9META	DIV21_iGLUTs_down	LINC00923	-8.722	1.79776e-16
DIV21_iGLUTsKO9META	DIV21_iGLUTs_down	AC011824.2	-8.716	1.88359e-16
DIV21_iGLUTsKO9META	DIV21_iGLUTs_down	PHTF2	-8.712	1.95452e-16
DIV21_iGLUTsKO9META	DIV21_iGLUTs_down	VPS53	-8.709	2.00418e-16
DIV21_iGLUTsKO9META	DIV21_iGLUTs_down	TP53INP2	-8.707	2.02807e-16
DIV21_iGLUTsKO9META	DIV21_iGLUTs_down	NIF3L1	-8.707	2.02807e-16
DIV21_iGLUTsKO9META	DIV21_iGLUTs_down	RAB37	-8.704	2.06264e-16
DIV21_iGLUTsKO9META	DIV21_iGLUTs_down	AC006213.1	-8.704	2.06264e-16
DIV21_iGLUTsKO9META	DIV21_iGLUTs_down	BRINP1	-8.703	2.06885e-16
DIV21_iGLUTsKO9META	DIV21_iGLUTs_down	ZNF416	-8.701	2.1077e-16
DIV21_iGLUTsKO9META	DIV21_iGLUTs_down	SND1	-8.697	2.1674e-16
DIV21_iGLUTsKO9META	DIV21_iGLUTs_down	SCX	-8.697	2.17389e-16
DIV21_iGLUTsKO9META	DIV21_iGLUTs_down	RNASEH2A	-8.694	2.22417e-16
DIV21_iGLUTsKO9META	DIV21_iGLUTs_down	ZNF561	-8.687	2.3485e-16
DIV21_iGLUTsKO9META	DIV21_iGLUTs_down	OLIG2	-8.686	2.36888e-16
DIV21_iGLUTsKO9META	DIV21_iGLUTs_down	LMF1	-8.682	2.44692e-16
DIV21_iGLUTsKO9META	DIV21_iGLUTs_down	ZNF84	-8.68	2.47067e-16
DIV21_iGLUTsKO9META	DIV21_iGLUTs_down	LINC00910	-8.676	2.55234e-16
DIV21_iGLUTsKO9META	DIV21_iGLUTs_down	SOWAHA	-8.676	2.56134e-16
DIV21_iGLUTsKO9META	DIV21_iGLUTs_down	DHODH	-8.675	2.57215e-16
DIV21_iGLUTsKO9META	DIV21_iGLUTs_down	STRBP	-8.672	2.63057e-16
DIV21_iGLUTsKO9META	DIV21_iGLUTs_down	LAMP2	-8.663	2.83745e-16
DIV21_iGLUTsKO9META	DIV21_iGLUTs_down	AC007493.1	-8.662	2.85294e-16
DIV21_iGLUTsKO9META	DIV21_iGLUTs_down	HELLS	-8.66	2.90089e-16
DIV21_iGLUTsKO9META	DIV21_iGLUTs_down	MAP4K2	-8.657	2.95836e-16
DIV21_iGLUTsKO9META	DIV21_iGLUTs_down	BCAN	-8.656	2.98621e-16
DIV21_iGLUTsKO9META	DIV21_iGLUTs_down	THNSL2	-8.654	3.02061e-16
DIV21_iGLUTsKO9META	DIV21_iGLUTs_down	ICA1	-8.652	3.07121e-16
DIV21_iGLUTsKO9META	DIV21_iGLUTs_down	CSNK1G2	-8.65	3.1076e-16
DIV21_iGLUTsKO9META	DIV21_iGLUTs_down	NIPBL-DT	-8.65	3.12145e-16
DIV21_iGLUTsKO9META	DIV21_iGLUTs_down	VPS8	-8.647	3.1792e-16
DIV21_iGLUTsKO9META	DIV21_iGLUTs_down	BRWD1-AS1	-8.646	3.2132e-16
DIV21_iGLUTsKO9META	DIV21_iGLUTs_down	CSRP2	-8.644	3.24642e-16
DIV21_iGLUTsKO9META	DIV21_iGLUTs_down	AL359232.1	-8.636	3.48913e-16
DIV21_iGLUTsKO9META	DIV21_iGLUTs_down	INSM1	-8.633	3.56372e-16
DIV21_iGLUTsKO9META	DIV21_iGLUTs_down	CYP4X1	-8.632	3.57137e-16
DIV21_iGLUTsKO9META	DIV21_iGLUTs_down	SLC9C2	-8.63	3.62165e-16
DIV21_iGLUTsKO9META	DIV21_iGLUTs_down	DBNL	-8.627	3.73429e-16
DIV21_iGLUTsKO9META	DIV21_iGLUTs_down	CHD2	-8.622	3.87227e-16
DIV21_iGLUTsKO9META	DIV21_iGLUTs_down	SPINK5	-8.621	3.91664e-16
DIV21_iGLUTsKO9META	DIV21_iGLUTs_down	ZNF608	-8.614	4.13974e-16
DIV21_iGLUTsKO9META	DIV21_iGLUTs_down	PNMA3	-8.612	4.1743e-16
DIV21_iGLUTsKO9META	DIV21_iGLUTs_down	GLG1	-8.611	4.19822e-16
DIV21_iGLUTsKO9META	DIV21_iGLUTs_down	2024-03-06	-8.605	4.39097e-16
DIV21_iGLUTsKO9META	DIV21_iGLUTs_down	LMTK3	-8.606	4.39097e-16
DIV21_iGLUTsKO9META	DIV21_iGLUTs_down	SETD3	-8.605	4.39097e-16
DIV21_iGLUTsKO9META	DIV21_iGLUTs_down	ZNF714	-8.602	4.5004e-16
DIV21_iGLUTsKO9META	DIV21_iGLUTs_down	CCND3	-8.599	4.62994e-16
DIV21_iGLUTsKO9META	DIV21_iGLUTs_down	AC008610.1	-8.598	4.64543e-16
DIV21_iGLUTsKO9META	DIV21_iGLUTs_down	SSH2	-8.594	4.80019e-16
DIV21_iGLUTsKO9META	DIV21_iGLUTs_down	PGR	-8.591	4.91314e-16
DIV21_iGLUTsKO9META	DIV21_iGLUTs_down	CASC17	-8.588	5.04653e-16
DIV21_iGLUTsKO9META	DIV21_iGLUTs_down	ATG13	-8.581	5.29883e-16
DIV21_iGLUTsKO9META	DIV21_iGLUTs_down	PCDH15	-8.569	5.89199e-16
DIV21_iGLUTsKO9META	DIV21_iGLUTs_down	RTN4IP1	-8.549	6.98962e-16
DIV21_iGLUTsKO9META	DIV21_iGLUTs_down	AC006449.2	-8.546	7.13419e-16
DIV21_iGLUTsKO9META	DIV21_iGLUTs_down	SORBS3	-8.542	7.38408e-16
DIV21_iGLUTsKO9META	DIV21_iGLUTs_down	TCHP	-8.536	7.70238e-16
DIV21_iGLUTsKO9META	DIV21_iGLUTs_down	PRKD2	-8.527	8.31588e-16
DIV21_iGLUTsKO9META	DIV21_iGLUTs_down	GLCCI1	-8.526	8.31719e-16
DIV21_iGLUTsKO9META	DIV21_iGLUTs_down	RNF14	-8.524	8.48893e-16
DIV21_iGLUTsKO9META	DIV21_iGLUTs_down	AC005609.5	-8.523	8.54464e-16
DIV21_iGLUTsKO9META	DIV21_iGLUTs_down	DHPS	-8.513	9.30035e-16
DIV21_iGLUTsKO9META	DIV21_iGLUTs_down	CRPPA	-8.508	9.67031e-16
DIV21_iGLUTsKO9META	DIV21_iGLUTs_down	LARS	-8.502	1.01147e-15
DIV21_iGLUTsKO9META	DIV21_iGLUTs_down	ADAM8	-8.501	1.01658e-15
DIV21_iGLUTsKO9META	DIV21_iGLUTs_down	PEX7	-8.5	1.03034e-15
DIV21_iGLUTsKO9META	DIV21_iGLUTs_down	C8orf33	-8.496	1.05766e-15
DIV21_iGLUTsKO9META	DIV21_iGLUTs_down	LRCH1	-8.495	1.06584e-15
DIV21_iGLUTsKO9META	DIV21_iGLUTs_down	GMCL1	-8.491	1.10027e-15
DIV21_iGLUTsKO9META	DIV21_iGLUTs_down	AL391832.2	-8.49	1.10564e-15
DIV21_iGLUTsKO9META	DIV21_iGLUTs_down	LINC00824	-8.49	1.1067e-15
DIV21_iGLUTsKO9META	DIV21_iGLUTs_down	AC147067.1	-8.486	1.13972e-15
DIV21_iGLUTsKO9META	DIV21_iGLUTs_down	PTH1R	-8.483	1.16195e-15
DIV21_iGLUTsKO9META	DIV21_iGLUTs_down	BTBD2	-8.478	1.2111e-15
DIV21_iGLUTsKO9META	DIV21_iGLUTs_down	NUP62	-8.474	1.25491e-15
DIV21_iGLUTsKO9META	DIV21_iGLUTs_down	KANTR	-8.471	1.27771e-15
DIV21_iGLUTsKO9META	DIV21_iGLUTs_down	CD302	-8.469	1.29725e-15
DIV21_iGLUTsKO9META	DIV21_iGLUTs_down	SFTA2	-8.466	1.3256e-15
DIV21_iGLUTsKO9META	DIV21_iGLUTs_down	AC245052.4	-8.46	1.38682e-15
DIV21_iGLUTsKO9META	DIV21_iGLUTs_down	ENPP4	-8.456	1.43016e-15
DIV21_iGLUTsKO9META	DIV21_iGLUTs_down	AC016876.1	-8.44	1.62854e-15
DIV21_iGLUTsKO9META	DIV21_iGLUTs_down	AC114485.1	-8.434	1.72036e-15
DIV21_iGLUTsKO9META	DIV21_iGLUTs_down	TESK1	-8.433	1.7338e-15
DIV21_iGLUTsKO9META	DIV21_iGLUTs_down	NRG2	-8.431	1.75332e-15
DIV21_iGLUTsKO9META	DIV21_iGLUTs_down	PDE7A	-8.431	1.7554e-15
DIV21_iGLUTsKO9META	DIV21_iGLUTs_down	ABCC10	-8.429	1.77427e-15
DIV21_iGLUTsKO9META	DIV21_iGLUTs_down	AC125611.4	-8.428	1.77934e-15
DIV21_iGLUTsKO9META	DIV21_iGLUTs_down	HS3ST4	-8.428	1.78387e-15
DIV21_iGLUTsKO9META	DIV21_iGLUTs_down	DUOX1	-8.425	1.82582e-15
DIV21_iGLUTsKO9META	DIV21_iGLUTs_down	AL772337.2	-8.419	1.91298e-15
DIV21_iGLUTsKO9META	DIV21_iGLUTs_down	NRIP1	-8.418	1.92021e-15
DIV21_iGLUTsKO9META	DIV21_iGLUTs_down	SEL1L2	-8.414	1.98717e-15
DIV21_iGLUTsKO9META	DIV21_iGLUTs_down	TNPO2	-8.414	1.99219e-15
DIV21_iGLUTsKO9META	DIV21_iGLUTs_down	LPCAT1	-8.404	2.15119e-15
DIV21_iGLUTsKO9META	DIV21_iGLUTs_down	ZNF407	-8.399	2.23559e-15
DIV21_iGLUTsKO9META	DIV21_iGLUTs_down	AF106564.1	-8.398	2.24687e-15
DIV21_iGLUTsKO9META	DIV21_iGLUTs_down	ZNF337-AS1	-8.398	2.24687e-15
DIV21_iGLUTsKO9META	DIV21_iGLUTs_down	ASB7	-8.398	2.24819e-15
DIV21_iGLUTsKO9META	DIV21_iGLUTs_down	CAMKV	-8.398	2.24819e-15
DIV21_iGLUTsKO9META	DIV21_iGLUTs_down	DNAAF4	-8.393	2.32736e-15
DIV21_iGLUTsKO9META	DIV21_iGLUTs_down	AC079336.4	-8.391	2.36688e-15
DIV21_iGLUTsKO9META	DIV21_iGLUTs_down	ZNF626	-8.382	2.54247e-15
DIV21_iGLUTsKO9META	DIV21_iGLUTs_down	SNTB2	-8.374	2.70835e-15
DIV21_iGLUTsKO9META	DIV21_iGLUTs_down	CNPY4	-8.369	2.83967e-15
DIV21_iGLUTsKO9META	DIV21_iGLUTs_down	ACY1	-8.366	2.88929e-15
DIV21_iGLUTsKO9META	DIV21_iGLUTs_down	ANKRD13A	-8.365	2.91252e-15
DIV21_iGLUTsKO9META	DIV21_iGLUTs_down	WIZ	-8.364	2.93468e-15
DIV21_iGLUTsKO9META	DIV21_iGLUTs_down	AL049828.2	-8.364	2.93648e-15
DIV21_iGLUTsKO9META	DIV21_iGLUTs_down	EHBP1	-8.362	2.9792e-15
DIV21_iGLUTsKO9META	DIV21_iGLUTs_down	ZDHHC8	-8.361	2.99866e-15
DIV21_iGLUTsKO9META	DIV21_iGLUTs_down	CRACR2B	-8.358	3.05736e-15
DIV21_iGLUTsKO9META	DIV21_iGLUTs_down	DPP10	-8.351	3.24226e-15
DIV21_iGLUTsKO9META	DIV21_iGLUTs_down	FIG4	-8.35	3.25541e-15
DIV21_iGLUTsKO9META	DIV21_iGLUTs_down	FECH	-8.349	3.26171e-15
DIV21_iGLUTsKO9META	DIV21_iGLUTs_down	HIST1H2BE	-8.347	3.32477e-15
DIV21_iGLUTsKO9META	DIV21_iGLUTs_down	NXNL2	-8.342	3.43264e-15
DIV21_iGLUTsKO9META	DIV21_iGLUTs_down	RAP1GAP2	-8.34	3.486e-15
DIV21_iGLUTsKO9META	DIV21_iGLUTs_down	ABAT	-8.339	3.51051e-15
DIV21_iGLUTsKO9META	DIV21_iGLUTs_down	MTRES1	-8.335	3.64262e-15
DIV21_iGLUTsKO9META	DIV21_iGLUTs_down	RWDD2B	-8.334	3.66155e-15
DIV21_iGLUTsKO9META	DIV21_iGLUTs_down	BMF	-8.331	3.74708e-15
DIV21_iGLUTsKO9META	DIV21_iGLUTs_down	MIPEP	-8.329	3.79689e-15
DIV21_iGLUTsKO9META	DIV21_iGLUTs_down	MTHFS	-8.329	3.79774e-15
DIV21_iGLUTsKO9META	DIV21_iGLUTs_down	BID	-8.328	3.81248e-15
DIV21_iGLUTsKO9META	DIV21_iGLUTs_down	INTS3	-8.326	3.87062e-15
DIV21_iGLUTsKO9META	DIV21_iGLUTs_down	FZD6	-8.322	4.00143e-15
DIV21_iGLUTsKO9META	DIV21_iGLUTs_down	ABL2	-8.313	4.2729e-15
DIV21_iGLUTsKO9META	DIV21_iGLUTs_down	GCLM	-8.31	4.38005e-15
DIV21_iGLUTsKO9META	DIV21_iGLUTs_down	NLRP2	-8.303	4.63003e-15
DIV21_iGLUTsKO9META	DIV21_iGLUTs_down	NXF1	-8.301	4.68417e-15
DIV21_iGLUTsKO9META	DIV21_iGLUTs_down	AL096701.4	-8.299	4.76078e-15
DIV21_iGLUTsKO9META	DIV21_iGLUTs_down	SPAG7	-8.297	4.83255e-15
DIV21_iGLUTsKO9META	DIV21_iGLUTs_down	ARHGEF9	-8.295	4.92662e-15
DIV21_iGLUTsKO9META	DIV21_iGLUTs_down	TMEM163	-8.294	4.93356e-15
DIV21_iGLUTsKO9META	DIV21_iGLUTs_down	VARS	-8.294	4.93356e-15
DIV21_iGLUTsKO9META	DIV21_iGLUTs_down	AL160035.1	-8.286	5.26944e-15
DIV21_iGLUTsKO9META	DIV21_iGLUTs_down	MANF	-8.285	5.29013e-15
DIV21_iGLUTsKO9META	DIV21_iGLUTs_down	ATP2A1-AS1	-8.285	5.29285e-15
DIV21_iGLUTsKO9META	DIV21_iGLUTs_down	VTN	-8.284	5.31161e-15
DIV21_iGLUTsKO9META	DIV21_iGLUTs_down	CCDC191	-8.282	5.37652e-15
DIV21_iGLUTsKO9META	DIV21_iGLUTs_down	CXorf56	-8.279	5.49443e-15
DIV21_iGLUTsKO9META	DIV21_iGLUTs_down	RAP1GDS1	-8.274	5.76247e-15
DIV21_iGLUTsKO9META	DIV21_iGLUTs_down	FERMT2	-8.273	5.79514e-15
DIV21_iGLUTsKO9META	DIV21_iGLUTs_down	ACAD11	-8.27	5.88504e-15
DIV21_iGLUTsKO9META	DIV21_iGLUTs_down	ARRB1	-8.269	5.92175e-15
DIV21_iGLUTsKO9META	DIV21_iGLUTs_down	RGS17	-8.265	6.14822e-15
DIV21_iGLUTsKO9META	DIV21_iGLUTs_down	L3MBTL2	-8.264	6.14917e-15
DIV21_iGLUTsKO9META	DIV21_iGLUTs_down	AL590705.1	-8.263	6.21127e-15
DIV21_iGLUTsKO9META	DIV21_iGLUTs_down	DPM1	-8.258	6.47802e-15
DIV21_iGLUTsKO9META	DIV21_iGLUTs_down	HES1	-8.257	6.48702e-15
DIV21_iGLUTsKO9META	DIV21_iGLUTs_down	AC242426.2	-8.255	6.62192e-15
DIV21_iGLUTsKO9META	DIV21_iGLUTs_down	AC124045.1	-8.253	6.67394e-15
DIV21_iGLUTsKO9META	DIV21_iGLUTs_down	TFB1M	-8.251	6.76874e-15
DIV21_iGLUTsKO9META	DIV21_iGLUTs_down	ZFP64	-8.25	6.82017e-15
DIV21_iGLUTsKO9META	DIV21_iGLUTs_down	PTGES3L	-8.247	6.9875e-15
DIV21_iGLUTsKO9META	DIV21_iGLUTs_down	GRID1	-8.246	7.02114e-15
DIV21_iGLUTsKO9META	DIV21_iGLUTs_down	MIF	-8.239	7.42302e-15
DIV21_iGLUTsKO9META	DIV21_iGLUTs_down	LINC02315	-8.238	7.49416e-15
DIV21_iGLUTsKO9META	DIV21_iGLUTs_down	CKS2	-8.237	7.51809e-15
DIV21_iGLUTsKO9META	DIV21_iGLUTs_down	KRBA1	-8.237	7.52916e-15
DIV21_iGLUTsKO9META	DIV21_iGLUTs_down	RHOT1	-8.235	7.58934e-15
DIV21_iGLUTsKO9META	DIV21_iGLUTs_down	AC106886.3	-8.236	7.58934e-15
DIV21_iGLUTsKO9META	DIV21_iGLUTs_down	TAF1C	-8.235	7.62138e-15
DIV21_iGLUTsKO9META	DIV21_iGLUTs_down	AP001636.3	-8.232	7.80966e-15
DIV21_iGLUTsKO9META	DIV21_iGLUTs_down	TET2	-8.231	7.82428e-15
DIV21_iGLUTsKO9META	DIV21_iGLUTs_down	ABLIM2	-8.23	7.85147e-15
DIV21_iGLUTsKO9META	DIV21_iGLUTs_down	AL391095.1	-8.23	7.88878e-15
DIV21_iGLUTsKO9META	DIV21_iGLUTs_down	KPNA6	-8.229	7.88878e-15
DIV21_iGLUTsKO9META	DIV21_iGLUTs_down	GPATCH1	-8.229	7.89656e-15
DIV21_iGLUTsKO9META	DIV21_iGLUTs_down	OSBPL8	-8.229	7.89656e-15
DIV21_iGLUTsKO9META	DIV21_iGLUTs_down	CCDC189	-8.227	8.0151e-15
DIV21_iGLUTsKO9META	DIV21_iGLUTs_down	LGALSL	-8.225	8.13453e-15
DIV21_iGLUTsKO9META	DIV21_iGLUTs_down	FER1L6-AS2	-8.225	8.13453e-15
DIV21_iGLUTsKO9META	DIV21_iGLUTs_down	AC015909.2	-8.224	8.15659e-15
DIV21_iGLUTsKO9META	DIV21_iGLUTs_down	EIF4EBP2	-8.222	8.27482e-15
DIV21_iGLUTsKO9META	DIV21_iGLUTs_down	ANAPC1	-8.221	8.32124e-15
DIV21_iGLUTsKO9META	DIV21_iGLUTs_down	AC008875.3	-8.22	8.35603e-15
DIV21_iGLUTsKO9META	DIV21_iGLUTs_down	THEMIS2	-8.22	8.35603e-15
DIV21_iGLUTsKO9META	DIV21_iGLUTs_down	SH3GL1	-8.219	8.37098e-15
DIV21_iGLUTsKO9META	DIV21_iGLUTs_down	TCF4	-8.219	8.37098e-15
DIV21_iGLUTsKO9META	DIV21_iGLUTs_down	CACNA1A	-8.219	8.37098e-15
DIV21_iGLUTsKO9META	DIV21_iGLUTs_down	TNR	-8.218	8.43301e-15
DIV21_iGLUTsKO9META	DIV21_iGLUTs_down	TPD52	-8.216	8.55181e-15
DIV21_iGLUTsKO9META	DIV21_iGLUTs_down	HSD17B4	-8.213	8.73517e-15
DIV21_iGLUTsKO9META	DIV21_iGLUTs_down	KIAA1671	-8.209	9.0314e-15
DIV21_iGLUTsKO9META	DIV21_iGLUTs_down	ZNF423	-8.208	9.14035e-15
DIV21_iGLUTsKO9META	DIV21_iGLUTs_down	SEPTIN10	-8.207	9.17617e-15
DIV21_iGLUTsKO9META	DIV21_iGLUTs_down	CAMK1D	-8.197	9.93181e-15
DIV21_iGLUTsKO9META	DIV21_iGLUTs_down	ACAT1	-8.197	9.93786e-15
DIV21_iGLUTsKO9META	DIV21_iGLUTs_down	UPRT	-8.191	1.03943e-14
DIV21_iGLUTsKO9META	DIV21_iGLUTs_down	KLHL31	-8.187	1.06953e-14
DIV21_iGLUTsKO9META	DIV21_iGLUTs_down	KCNMB3	-8.185	1.0816e-14
DIV21_iGLUTsKO9META	DIV21_iGLUTs_down	HCFC1	-8.184	1.09397e-14
DIV21_iGLUTsKO9META	DIV21_iGLUTs_down	QPCT	-8.182	1.10867e-14
DIV21_iGLUTsKO9META	DIV21_iGLUTs_down	CCDC125	-8.176	1.16253e-14
DIV21_iGLUTsKO9META	DIV21_iGLUTs_down	TEF	-8.175	1.17311e-14
DIV21_iGLUTsKO9META	DIV21_iGLUTs_down	MGAT5	-8.174	1.18127e-14
DIV21_iGLUTsKO9META	DIV21_iGLUTs_down	LINC00205	-8.167	1.24393e-14
DIV21_iGLUTsKO9META	DIV21_iGLUTs_down	AL162586.2	-8.166	1.25506e-14
DIV21_iGLUTsKO9META	DIV21_iGLUTs_down	ZNF562	-8.163	1.27557e-14
DIV21_iGLUTsKO9META	DIV21_iGLUTs_down	COX5B	-8.157	1.34529e-14
DIV21_iGLUTsKO9META	DIV21_iGLUTs_down	TMEM9B	-8.156	1.34916e-14
DIV21_iGLUTsKO9META	DIV21_iGLUTs_down	TMEM266	-8.155	1.36042e-14
DIV21_iGLUTsKO9META	DIV21_iGLUTs_down	GCA	-8.15	1.41523e-14
DIV21_iGLUTsKO9META	DIV21_iGLUTs_down	IL20RB	-8.149	1.42439e-14
DIV21_iGLUTsKO9META	DIV21_iGLUTs_down	F8	-8.148	1.43043e-14
DIV21_iGLUTsKO9META	DIV21_iGLUTs_down	ERCC5	-8.138	1.551e-14
DIV21_iGLUTsKO9META	DIV21_iGLUTs_down	KCNMA1	-8.135	1.58301e-14
DIV21_iGLUTsKO9META	DIV21_iGLUTs_down	PALM2-AKAP2	-8.132	1.62762e-14
DIV21_iGLUTsKO9META	DIV21_iGLUTs_down	CAMKK2	-8.127	1.68221e-14
DIV21_iGLUTsKO9META	DIV21_iGLUTs_down	KLHL13	-8.126	1.695e-14
DIV21_iGLUTsKO9META	DIV21_iGLUTs_down	LEMD3	-8.124	1.72151e-14
DIV21_iGLUTsKO9META	DIV21_iGLUTs_down	ADIPOR2	-8.116	1.83027e-14
DIV21_iGLUTsKO9META	DIV21_iGLUTs_down	ANKS6	-8.115	1.84614e-14
DIV21_iGLUTsKO9META	DIV21_iGLUTs_down	GPBP1L1	-8.113	1.88285e-14
DIV21_iGLUTsKO9META	DIV21_iGLUTs_down	PPP1R37	-8.111	1.90388e-14
DIV21_iGLUTsKO9META	DIV21_iGLUTs_down	GATAD2B	-8.109	1.92711e-14
DIV21_iGLUTsKO9META	DIV21_iGLUTs_down	CD59	-8.108	1.9412e-14
DIV21_iGLUTsKO9META	DIV21_iGLUTs_down	ATP9B	-8.103	2.02463e-14
DIV21_iGLUTsKO9META	DIV21_iGLUTs_down	ESYT2	-8.103	2.02608e-14
DIV21_iGLUTsKO9META	DIV21_iGLUTs_down	DIP2B	-8.101	2.05496e-14
DIV21_iGLUTsKO9META	DIV21_iGLUTs_down	TBCD	-8.098	2.08508e-14
DIV21_iGLUTsKO9META	DIV21_iGLUTs_down	ARMC3	-8.098	2.09464e-14
DIV21_iGLUTsKO9META	DIV21_iGLUTs_down	ZNF45	-8.095	2.13777e-14
DIV21_iGLUTsKO9META	DIV21_iGLUTs_down	VAMP7	-8.089	2.23853e-14
DIV21_iGLUTsKO9META	DIV21_iGLUTs_down	C19orf81	-8.089	2.24294e-14
DIV21_iGLUTsKO9META	DIV21_iGLUTs_down	HSPBAP1	-8.084	2.31978e-14
DIV21_iGLUTsKO9META	DIV21_iGLUTs_down	ITGA6	-8.084	2.32516e-14
DIV21_iGLUTsKO9META	DIV21_iGLUTs_down	ZNF500	-8.083	2.3383e-14
DIV21_iGLUTsKO9META	DIV21_iGLUTs_down	ARX	-8.081	2.37171e-14
DIV21_iGLUTsKO9META	DIV21_iGLUTs_down	AC007785.3	-8.081	2.37956e-14
DIV21_iGLUTsKO9META	DIV21_iGLUTs_down	GPR176	-8.08	2.38268e-14
DIV21_iGLUTsKO9META	DIV21_iGLUTs_down	AC091607.2	-8.08	2.38268e-14
DIV21_iGLUTsKO9META	DIV21_iGLUTs_down	ZNF154	-8.078	2.42351e-14
DIV21_iGLUTsKO9META	DIV21_iGLUTs_down	GLUL	-8.077	2.44002e-14
DIV21_iGLUTsKO9META	DIV21_iGLUTs_down	GOLGA8B	-8.075	2.46123e-14
DIV21_iGLUTsKO9META	DIV21_iGLUTs_down	SLC44A1	-8.071	2.55762e-14
DIV21_iGLUTsKO9META	DIV21_iGLUTs_down	UGP2	-8.069	2.57455e-14
DIV21_iGLUTsKO9META	DIV21_iGLUTs_down	GLIS2-AS1	-8.067	2.63331e-14
DIV21_iGLUTsKO9META	DIV21_iGLUTs_down	RTN4R	-8.066	2.64206e-14
DIV21_iGLUTsKO9META	DIV21_iGLUTs_down	MRAP2	-8.065	2.65841e-14
DIV21_iGLUTsKO9META	DIV21_iGLUTs_down	ICE2	-8.059	2.77885e-14
DIV21_iGLUTsKO9META	DIV21_iGLUTs_down	TOR3A	-8.056	2.84329e-14
DIV21_iGLUTsKO9META	DIV21_iGLUTs_down	AC093323.1	-8.052	2.93059e-14
DIV21_iGLUTsKO9META	DIV21_iGLUTs_down	NOA1	-8.051	2.94597e-14
DIV21_iGLUTsKO9META	DIV21_iGLUTs_down	CTIF	-8.051	2.94765e-14
DIV21_iGLUTsKO9META	DIV21_iGLUTs_down	CRLS1	-8.05	2.97265e-14
DIV21_iGLUTsKO9META	DIV21_iGLUTs_down	TMEM151B	-8.048	3.0255e-14
DIV21_iGLUTsKO9META	DIV21_iGLUTs_down	TUFT1	-8.045	3.07246e-14
DIV21_iGLUTsKO9META	DIV21_iGLUTs_down	GRB14	-8.039	3.22425e-14
DIV21_iGLUTsKO9META	DIV21_iGLUTs_down	FADS2	-8.037	3.29177e-14
DIV21_iGLUTsKO9META	DIV21_iGLUTs_down	CBL	-8.035	3.33413e-14
DIV21_iGLUTsKO9META	DIV21_iGLUTs_down	TNFRSF19	-8.026	3.5597e-14
DIV21_iGLUTsKO9META	DIV21_iGLUTs_down	MED24	-8.026	3.5597e-14
DIV21_iGLUTsKO9META	DIV21_iGLUTs_down	SUCLG2-AS1	-8.026	3.56107e-14
DIV21_iGLUTsKO9META	DIV21_iGLUTs_down	TCP11L2	-8.024	3.61894e-14
DIV21_iGLUTsKO9META	DIV21_iGLUTs_down	CIC	-8.021	3.68719e-14
DIV21_iGLUTsKO9META	DIV21_iGLUTs_down	ZNF8	-8.02	3.72355e-14
DIV21_iGLUTsKO9META	DIV21_iGLUTs_down	RETN	-8.019	3.74574e-14
DIV21_iGLUTsKO9META	DIV21_iGLUTs_down	PIGL	-8.014	3.87398e-14
DIV21_iGLUTsKO9META	DIV21_iGLUTs_down	IVNS1ABP	-8.008	4.05727e-14
DIV21_iGLUTsKO9META	DIV21_iGLUTs_down	ZBTB6	-8.006	4.13454e-14
DIV21_iGLUTsKO9META	DIV21_iGLUTs_down	MPDU1	-8.005	4.15976e-14
DIV21_iGLUTsKO9META	DIV21_iGLUTs_down	AC092645.2	-8.005	4.15976e-14
DIV21_iGLUTsKO9META	DIV21_iGLUTs_down	ID2	-8.001	4.29202e-14
DIV21_iGLUTsKO9META	DIV21_iGLUTs_down	AC007216.4	-7.997	4.41002e-14
DIV21_iGLUTsKO9META	DIV21_iGLUTs_down	AC007383.2	-7.997	4.41002e-14
DIV21_iGLUTsKO9META	DIV21_iGLUTs_down	C14orf132	-7.995	4.46875e-14
DIV21_iGLUTsKO9META	DIV21_iGLUTs_down	DUSP5	-7.993	4.52729e-14
DIV21_iGLUTsKO9META	DIV21_iGLUTs_down	TP53	-7.993	4.54778e-14
DIV21_iGLUTsKO9META	DIV21_iGLUTs_down	ANKS1A	-7.992	4.58195e-14
DIV21_iGLUTsKO9META	DIV21_iGLUTs_down	VRTN	-7.991	4.58857e-14
DIV21_iGLUTsKO9META	DIV21_iGLUTs_down	GALNT13	-7.991	4.60201e-14
DIV21_iGLUTsKO9META	DIV21_iGLUTs_down	PIGB	-7.987	4.71418e-14
DIV21_iGLUTsKO9META	DIV21_iGLUTs_down	GPT	-7.987	4.71418e-14
DIV21_iGLUTsKO9META	DIV21_iGLUTs_down	DGAT2L6	-7.983	4.88086e-14
DIV21_iGLUTsKO9META	DIV21_iGLUTs_down	SORBS2	-7.981	4.95765e-14
DIV21_iGLUTsKO9META	DIV21_iGLUTs_down	DNPEP	-7.975	5.17071e-14
DIV21_iGLUTsKO9META	DIV21_iGLUTs_down	Z99572.1	-7.975	5.17295e-14
DIV21_iGLUTsKO9META	DIV21_iGLUTs_down	TYW3	-7.97	5.34301e-14
DIV21_iGLUTsKO9META	DIV21_iGLUTs_down	PLPP2	-7.967	5.50357e-14
DIV21_iGLUTsKO9META	DIV21_iGLUTs_down	TOR1B	-7.965	5.54572e-14
DIV21_iGLUTsKO9META	DIV21_iGLUTs_down	LCMT1-AS1	-7.965	5.55409e-14
DIV21_iGLUTsKO9META	DIV21_iGLUTs_down	CKLF	-7.963	5.64306e-14
DIV21_iGLUTsKO9META	DIV21_iGLUTs_down	ZKSCAN4	-7.963	5.64792e-14
DIV21_iGLUTsKO9META	DIV21_iGLUTs_down	RNF217	-7.962	5.68289e-14
DIV21_iGLUTsKO9META	DIV21_iGLUTs_down	GPD2	-7.961	5.71108e-14
DIV21_iGLUTsKO9META	DIV21_iGLUTs_down	REEP1	-7.96	5.73584e-14
DIV21_iGLUTsKO9META	DIV21_iGLUTs_down	AC009139.1	-7.956	5.89498e-14
DIV21_iGLUTsKO9META	DIV21_iGLUTs_down	RFC1	-7.956	5.92599e-14
DIV21_iGLUTsKO9META	DIV21_iGLUTs_down	WBP1	-7.955	5.95692e-14
DIV21_iGLUTsKO9META	DIV21_iGLUTs_down	PHLPP2	-7.954	5.99202e-14
DIV21_iGLUTsKO9META	DIV21_iGLUTs_down	CORO2A	-7.954	5.99202e-14
DIV21_iGLUTsKO9META	DIV21_iGLUTs_down	LINC01163	-7.953	5.99959e-14
DIV21_iGLUTsKO9META	DIV21_iGLUTs_down	HIRA	-7.95	6.17536e-14
DIV21_iGLUTsKO9META	DIV21_iGLUTs_down	GATD1	-7.948	6.23863e-14
DIV21_iGLUTsKO9META	DIV21_iGLUTs_down	SHPRH	-7.948	6.25566e-14
DIV21_iGLUTsKO9META	DIV21_iGLUTs_down	PTBP3	-7.942	6.52566e-14
DIV21_iGLUTsKO9META	DIV21_iGLUTs_down	TTLL3	-7.939	6.66989e-14
DIV21_iGLUTsKO9META	DIV21_iGLUTs_down	FOXP1-IT1	-7.938	6.68936e-14
DIV21_iGLUTsKO9META	DIV21_iGLUTs_down	PACSIN2	-7.938	6.68936e-14
DIV21_iGLUTsKO9META	DIV21_iGLUTs_down	RPE	-7.937	6.74144e-14
DIV21_iGLUTsKO9META	DIV21_iGLUTs_down	STARD13	-7.931	7.10259e-14
DIV21_iGLUTsKO9META	DIV21_iGLUTs_down	KDM2B	-7.928	7.26116e-14
DIV21_iGLUTsKO9META	DIV21_iGLUTs_down	AL136419.3	-7.927	7.27321e-14
DIV21_iGLUTsKO9META	DIV21_iGLUTs_down	MRC2	-7.926	7.3144e-14
DIV21_iGLUTsKO9META	DIV21_iGLUTs_down	TEP1	-7.925	7.40077e-14
DIV21_iGLUTsKO9META	DIV21_iGLUTs_down	AP000757.1	-7.922	7.51468e-14
DIV21_iGLUTsKO9META	DIV21_iGLUTs_down	SLC22A7	-7.922	7.51468e-14
DIV21_iGLUTsKO9META	DIV21_iGLUTs_down	NRG4	-7.92	7.65366e-14
DIV21_iGLUTsKO9META	DIV21_iGLUTs_down	EDDM13	-7.917	7.79995e-14
DIV21_iGLUTsKO9META	DIV21_iGLUTs_down	DIP2A	-7.913	8.02922e-14
DIV21_iGLUTsKO9META	DIV21_iGLUTs_down	AC051619.6	-7.908	8.39876e-14
DIV21_iGLUTsKO9META	DIV21_iGLUTs_down	ZNF324	-7.907	8.42819e-14
DIV21_iGLUTsKO9META	DIV21_iGLUTs_down	PNKP	-7.907	8.44156e-14
DIV21_iGLUTsKO9META	DIV21_iGLUTs_down	KLHL42	-7.899	8.98113e-14
DIV21_iGLUTsKO9META	DIV21_iGLUTs_down	ENO3	-7.889	9.6581e-14
DIV21_iGLUTsKO9META	DIV21_iGLUTs_down	AL163973.2	-7.889	9.66645e-14
DIV21_iGLUTsKO9META	DIV21_iGLUTs_down	TOP1MT	-7.888	9.716e-14
DIV21_iGLUTsKO9META	DIV21_iGLUTs_down	STIM2-AS1	-7.887	9.81291e-14
DIV21_iGLUTsKO9META	DIV21_iGLUTs_down	AGPS	-7.885	9.96329e-14
DIV21_iGLUTsKO9META	DIV21_iGLUTs_down	TNFSF9	-7.883	1.01101e-13
DIV21_iGLUTsKO9META	DIV21_iGLUTs_down	SMPD3	-7.882	1.01209e-13
DIV21_iGLUTsKO9META	DIV21_iGLUTs_down	AC093249.6	-7.88	1.0265e-13
DIV21_iGLUTsKO9META	DIV21_iGLUTs_down	CDKL2	-7.88	1.03132e-13
DIV21_iGLUTsKO9META	DIV21_iGLUTs_down	AGPAT2	-7.879	1.03299e-13
DIV21_iGLUTsKO9META	DIV21_iGLUTs_down	CCDC151	-7.875	1.06884e-13
DIV21_iGLUTsKO9META	DIV21_iGLUTs_down	PDE6C	-7.874	1.07045e-13
DIV21_iGLUTsKO9META	DIV21_iGLUTs_down	KC877982.1	-7.872	1.09232e-13
DIV21_iGLUTsKO9META	DIV21_iGLUTs_down	ASXL3	-7.871	1.09638e-13
DIV21_iGLUTsKO9META	DIV21_iGLUTs_down	CEP44	-7.871	1.09702e-13
DIV21_iGLUTsKO9META	DIV21_iGLUTs_down	ABITRAM	-7.869	1.10945e-13
DIV21_iGLUTsKO9META	DIV21_iGLUTs_down	CLOCK	-7.868	1.1175e-13
DIV21_iGLUTsKO9META	DIV21_iGLUTs_down	LINC00930	-7.867	1.12584e-13
DIV21_iGLUTsKO9META	DIV21_iGLUTs_down	GNPDA2	-7.863	1.15518e-13
DIV21_iGLUTsKO9META	DIV21_iGLUTs_down	GABPB1	-7.861	1.17888e-13
DIV21_iGLUTsKO9META	DIV21_iGLUTs_down	CASC19	-7.857	1.21546e-13
DIV21_iGLUTsKO9META	DIV21_iGLUTs_down	CENPH	-7.854	1.23593e-13
DIV21_iGLUTsKO9META	DIV21_iGLUTs_down	ATP1B2	-7.852	1.2631e-13
DIV21_iGLUTsKO9META	DIV21_iGLUTs_down	ZMYM3	-7.85	1.27064e-13
DIV21_iGLUTsKO9META	DIV21_iGLUTs_down	PID1	-7.85	1.27064e-13
DIV21_iGLUTsKO9META	DIV21_iGLUTs_down	PAICS	-7.846	1.3102e-13
DIV21_iGLUTsKO9META	DIV21_iGLUTs_down	THBS4	-7.845	1.32031e-13
DIV21_iGLUTsKO9META	DIV21_iGLUTs_down	CORO2B	-7.844	1.33192e-13
DIV21_iGLUTsKO9META	DIV21_iGLUTs_down	CGN	-7.844	1.33283e-13
DIV21_iGLUTsKO9META	DIV21_iGLUTs_down	HSD3B7	-7.838	1.38692e-13
DIV21_iGLUTsKO9META	DIV21_iGLUTs_down	SIPA1L3	-7.838	1.38692e-13
DIV21_iGLUTsKO9META	DIV21_iGLUTs_down	PPFIBP1	-7.836	1.40889e-13
DIV21_iGLUTsKO9META	DIV21_iGLUTs_down	CBLN1	-7.836	1.40889e-13
DIV21_iGLUTsKO9META	DIV21_iGLUTs_down	BTN1A1	-7.836	1.4118e-13
DIV21_iGLUTsKO9META	DIV21_iGLUTs_down	MCTP1	-7.834	1.43073e-13
DIV21_iGLUTsKO9META	DIV21_iGLUTs_down	AC006460.2	-7.833	1.43693e-13
DIV21_iGLUTsKO9META	DIV21_iGLUTs_down	ST3GAL3	-7.832	1.44311e-13
DIV21_iGLUTsKO9META	DIV21_iGLUTs_down	BOLA1	-7.83	1.46885e-13
DIV21_iGLUTsKO9META	DIV21_iGLUTs_down	IGFBP7	-7.828	1.49151e-13
DIV21_iGLUTsKO9META	DIV21_iGLUTs_down	AC073343.2	-7.827	1.5027e-13
DIV21_iGLUTsKO9META	DIV21_iGLUTs_down	ZWILCH	-7.826	1.50785e-13
DIV21_iGLUTsKO9META	DIV21_iGLUTs_down	PLA2G12A	-7.825	1.52228e-13
DIV21_iGLUTsKO9META	DIV21_iGLUTs_down	ST5	-7.825	1.52262e-13
DIV21_iGLUTsKO9META	DIV21_iGLUTs_down	APC2	-7.821	1.56416e-13
DIV21_iGLUTsKO9META	DIV21_iGLUTs_down	MLH1	-7.819	1.5886e-13
DIV21_iGLUTsKO9META	DIV21_iGLUTs_down	AC091045.1	-7.817	1.60731e-13
DIV21_iGLUTsKO9META	DIV21_iGLUTs_down	TCF15	-7.817	1.61377e-13
DIV21_iGLUTsKO9META	DIV21_iGLUTs_down	AP000487.1	-7.816	1.62349e-13
DIV21_iGLUTsKO9META	DIV21_iGLUTs_down	PBX1	-7.815	1.62427e-13
DIV21_iGLUTsKO9META	DIV21_iGLUTs_down	SAMD12	-7.812	1.67424e-13
DIV21_iGLUTsKO9META	DIV21_iGLUTs_down	GLRX2	-7.801	1.81071e-13
DIV21_iGLUTsKO9META	DIV21_iGLUTs_down	CFAP43	-7.801	1.81071e-13
DIV21_iGLUTsKO9META	DIV21_iGLUTs_down	ABCA3	-7.8	1.82747e-13
DIV21_iGLUTsKO9META	DIV21_iGLUTs_down	AC007728.1	-7.799	1.838e-13
DIV21_iGLUTsKO9META	DIV21_iGLUTs_down	ATG9B	-7.797	1.86028e-13
DIV21_iGLUTsKO9META	DIV21_iGLUTs_down	MIR137HG	-7.797	1.86062e-13
DIV21_iGLUTsKO9META	DIV21_iGLUTs_down	RBPMS2	-7.797	1.86062e-13
DIV21_iGLUTsKO9META	DIV21_iGLUTs_down	ZNF793-AS1	-7.791	1.94462e-13
DIV21_iGLUTsKO9META	DIV21_iGLUTs_down	TRAF5	-7.79	1.96196e-13
DIV21_iGLUTsKO9META	DIV21_iGLUTs_down	AC135048.3	-7.789	1.97105e-13
DIV21_iGLUTsKO9META	DIV21_iGLUTs_down	TTC25	-7.787	2.00318e-13
DIV21_iGLUTsKO9META	DIV21_iGLUTs_down	EPM2AIP1	-7.787	2.00318e-13
DIV21_iGLUTsKO9META	DIV21_iGLUTs_down	UMPS	-7.786	2.01655e-13
DIV21_iGLUTsKO9META	DIV21_iGLUTs_down	RAB5B	-7.784	2.04045e-13
DIV21_iGLUTsKO9META	DIV21_iGLUTs_down	ZCCHC9	-7.784	2.04045e-13
DIV21_iGLUTsKO9META	DIV21_iGLUTs_down	FAM20B	-7.784	2.04045e-13
DIV21_iGLUTsKO9META	DIV21_iGLUTs_down	LMNA	-7.784	2.04045e-13
DIV21_iGLUTsKO9META	DIV21_iGLUTs_down	PRAG1	-7.781	2.07973e-13
DIV21_iGLUTsKO9META	DIV21_iGLUTs_down	ARSF	-7.775	2.1736e-13
DIV21_iGLUTsKO9META	DIV21_iGLUTs_down	PCNX2	-7.775	2.1736e-13
DIV21_iGLUTsKO9META	DIV21_iGLUTs_down	SPA17	-7.77	2.25596e-13
DIV21_iGLUTsKO9META	DIV21_iGLUTs_down	ACSBG1	-7.77	2.26423e-13
DIV21_iGLUTsKO9META	DIV21_iGLUTs_down	SLC2A2	-7.768	2.29201e-13
DIV21_iGLUTsKO9META	DIV21_iGLUTs_down	PDE12	-7.767	2.30165e-13
DIV21_iGLUTsKO9META	DIV21_iGLUTs_down	DGKE	-7.766	2.32114e-13
DIV21_iGLUTsKO9META	DIV21_iGLUTs_down	LINC01405	-7.766	2.32114e-13
DIV21_iGLUTsKO9META	DIV21_iGLUTs_down	LRCH4	-7.765	2.32699e-13
DIV21_iGLUTsKO9META	DIV21_iGLUTs_down	CHCHD5	-7.765	2.33239e-13
DIV21_iGLUTsKO9META	DIV21_iGLUTs_down	COMMD3	-7.764	2.33763e-13
DIV21_iGLUTsKO9META	DIV21_iGLUTs_down	TLCD4	-7.761	2.39661e-13
DIV21_iGLUTsKO9META	DIV21_iGLUTs_down	PTRHD1	-7.76	2.39892e-13
DIV21_iGLUTsKO9META	DIV21_iGLUTs_down	ATP6V1E2	-7.757	2.4657e-13
DIV21_iGLUTsKO9META	DIV21_iGLUTs_down	SQLE	-7.756	2.47808e-13
DIV21_iGLUTsKO9META	DIV21_iGLUTs_down	ACAP2	-7.756	2.48055e-13
DIV21_iGLUTsKO9META	DIV21_iGLUTs_down	HDAC2-AS2	-7.747	2.65449e-13
DIV21_iGLUTsKO9META	DIV21_iGLUTs_down	SMIM13	-7.743	2.73351e-13
DIV21_iGLUTsKO9META	DIV21_iGLUTs_down	GDPGP1	-7.741	2.76317e-13
DIV21_iGLUTsKO9META	DIV21_iGLUTs_down	C3orf67	-7.741	2.77705e-13
DIV21_iGLUTsKO9META	DIV21_iGLUTs_down	TRMT11	-7.74	2.79286e-13
DIV21_iGLUTsKO9META	DIV21_iGLUTs_down	MED17	-7.736	2.87326e-13
DIV21_iGLUTsKO9META	DIV21_iGLUTs_down	MKS1	-7.731	2.98978e-13
DIV21_iGLUTsKO9META	DIV21_iGLUTs_down	TSTD2	-7.726	3.09484e-13
DIV21_iGLUTsKO9META	DIV21_iGLUTs_down	ARMH1	-7.726	3.09651e-13
DIV21_iGLUTsKO9META	DIV21_iGLUTs_down	C9orf24	-7.724	3.13158e-13
DIV21_iGLUTsKO9META	DIV21_iGLUTs_down	YJEFN3	-7.722	3.19436e-13
DIV21_iGLUTsKO9META	DIV21_iGLUTs_down	OTULINL	-7.721	3.19868e-13
DIV21_iGLUTsKO9META	DIV21_iGLUTs_down	NOM1	-7.715	3.35961e-13
DIV21_iGLUTsKO9META	DIV21_iGLUTs_down	SLC25A37	-7.714	3.38584e-13
DIV21_iGLUTsKO9META	DIV21_iGLUTs_down	ALX1	-7.713	3.38713e-13
DIV21_iGLUTsKO9META	DIV21_iGLUTs_down	CORO1C	-7.71	3.46687e-13
DIV21_iGLUTsKO9META	DIV21_iGLUTs_down	TCOF1	-7.709	3.48457e-13
DIV21_iGLUTsKO9META	DIV21_iGLUTs_down	COA6-AS1	-7.708	3.52422e-13
DIV21_iGLUTsKO9META	DIV21_iGLUTs_down	AC244033.2	-7.706	3.55554e-13
DIV21_iGLUTsKO9META	DIV21_iGLUTs_down	AC009228.1	-7.704	3.60597e-13
DIV21_iGLUTsKO9META	DIV21_iGLUTs_down	SORD	-7.702	3.67545e-13
DIV21_iGLUTsKO9META	DIV21_iGLUTs_down	FAM117B	-7.701	3.68184e-13
DIV21_iGLUTsKO9META	DIV21_iGLUTs_down	RPUSD2	-7.701	3.68549e-13
DIV21_iGLUTsKO9META	DIV21_iGLUTs_down	AL161937.1	-7.698	3.77098e-13
DIV21_iGLUTsKO9META	DIV21_iGLUTs_down	AL109933.5	-7.697	3.78269e-13
DIV21_iGLUTsKO9META	DIV21_iGLUTs_down	POLR2J3	-7.684	4.20563e-13
DIV21_iGLUTsKO9META	DIV21_iGLUTs_down	LIMD1	-7.682	4.23848e-13
DIV21_iGLUTsKO9META	DIV21_iGLUTs_down	CLEC5A	-7.682	4.25769e-13
DIV21_iGLUTsKO9META	DIV21_iGLUTs_down	OTUB2	-7.681	4.26872e-13
DIV21_iGLUTsKO9META	DIV21_iGLUTs_down	SNED1	-7.679	4.33113e-13
DIV21_iGLUTsKO9META	DIV21_iGLUTs_down	HCG17	-7.679	4.33394e-13
DIV21_iGLUTsKO9META	DIV21_iGLUTs_down	PLPPR4	-7.679	4.33674e-13
DIV21_iGLUTsKO9META	DIV21_iGLUTs_down	GLUD2	-7.676	4.41501e-13
DIV21_iGLUTsKO9META	DIV21_iGLUTs_down	SCAMP2	-7.675	4.44188e-13
DIV21_iGLUTsKO9META	DIV21_iGLUTs_down	ECI1	-7.675	4.44188e-13
DIV21_iGLUTsKO9META	DIV21_iGLUTs_down	FOXQ1	-7.675	4.44188e-13
DIV21_iGLUTsKO9META	DIV21_iGLUTs_down	KCTD13	-7.673	4.49273e-13
DIV21_iGLUTsKO9META	DIV21_iGLUTs_down	AC009097.3	-7.673	4.49273e-13
DIV21_iGLUTsKO9META	DIV21_iGLUTs_down	GLIPR1	-7.671	4.55419e-13
DIV21_iGLUTsKO9META	DIV21_iGLUTs_down	AC018647.3	-7.67	4.58075e-13
DIV21_iGLUTsKO9META	DIV21_iGLUTs_down	NIP7	-7.669	4.61259e-13
DIV21_iGLUTsKO9META	DIV21_iGLUTs_down	DACH2	-7.669	4.61503e-13
DIV21_iGLUTsKO9META	DIV21_iGLUTs_down	BROX	-7.665	4.75859e-13
DIV21_iGLUTsKO9META	DIV21_iGLUTs_down	EBLN3P	-7.665	4.76882e-13
DIV21_iGLUTsKO9META	DIV21_iGLUTs_down	RNF185	-7.664	4.80028e-13
DIV21_iGLUTsKO9META	DIV21_iGLUTs_down	CCDC97	-7.662	4.84442e-13
DIV21_iGLUTsKO9META	DIV21_iGLUTs_down	WFDC10B	-7.661	4.89156e-13
DIV21_iGLUTsKO9META	DIV21_iGLUTs_down	LINC02282	-7.659	4.93004e-13
DIV21_iGLUTsKO9META	DIV21_iGLUTs_down	AC060780.1	-7.657	4.994e-13
DIV21_iGLUTsKO9META	DIV21_iGLUTs_down	AC087276.3	-7.657	5.0012e-13
DIV21_iGLUTsKO9META	DIV21_iGLUTs_down	ZNF573	-7.656	5.02414e-13
DIV21_iGLUTsKO9META	DIV21_iGLUTs_down	PPP1R32	-7.653	5.14927e-13
DIV21_iGLUTsKO9META	DIV21_iGLUTs_down	PARP11	-7.651	5.22078e-13
DIV21_iGLUTsKO9META	DIV21_iGLUTs_down	LINC01122	-7.651	5.22078e-13
DIV21_iGLUTsKO9META	DIV21_iGLUTs_down	ERP27	-7.65	5.2502e-13
DIV21_iGLUTsKO9META	DIV21_iGLUTs_down	RAB40B	-7.649	5.2805e-13
DIV21_iGLUTsKO9META	DIV21_iGLUTs_down	TMEM45A	-7.645	5.43449e-13
DIV21_iGLUTsKO9META	DIV21_iGLUTs_down	ADAM15	-7.645	5.44369e-13
DIV21_iGLUTsKO9META	DIV21_iGLUTs_down	PRIM2	-7.642	5.54234e-13
DIV21_iGLUTsKO9META	DIV21_iGLUTs_down	NHLRC2	-7.641	5.57209e-13
DIV21_iGLUTsKO9META	DIV21_iGLUTs_down	ASH2L	-7.641	5.57591e-13
DIV21_iGLUTsKO9META	DIV21_iGLUTs_down	AC011900.1	-7.637	5.75272e-13
DIV21_iGLUTsKO9META	DIV21_iGLUTs_down	SIDT2	-7.635	5.80274e-13
DIV21_iGLUTsKO9META	DIV21_iGLUTs_down	TANK	-7.634	5.87841e-13
DIV21_iGLUTsKO9META	DIV21_iGLUTs_down	CAMTA1-DT	-7.633	5.8973e-13
DIV21_iGLUTsKO9META	DIV21_iGLUTs_down	CASP8AP2	-7.631	5.97782e-13
DIV21_iGLUTsKO9META	DIV21_iGLUTs_down	TMEM121B	-7.631	5.98371e-13
DIV21_iGLUTsKO9META	DIV21_iGLUTs_down	ILVBL	-7.63	6.02292e-13
DIV21_iGLUTsKO9META	DIV21_iGLUTs_down	POU2F1	-7.628	6.12095e-13
DIV21_iGLUTsKO9META	DIV21_iGLUTs_down	TRAF6	-7.624	6.3134e-13
DIV21_iGLUTsKO9META	DIV21_iGLUTs_down	CACNA2D2	-7.623	6.32398e-13
DIV21_iGLUTsKO9META	DIV21_iGLUTs_down	MCU	-7.622	6.36833e-13
DIV21_iGLUTsKO9META	DIV21_iGLUTs_down	TTF2	-7.622	6.36833e-13
DIV21_iGLUTsKO9META	DIV21_iGLUTs_down	MSH2	-7.622	6.36833e-13
DIV21_iGLUTsKO9META	DIV21_iGLUTs_down	MXD4	-7.622	6.37117e-13
DIV21_iGLUTsKO9META	DIV21_iGLUTs_down	ZNHIT6	-7.621	6.38418e-13
DIV21_iGLUTsKO9META	DIV21_iGLUTs_down	CAPN5	-7.62	6.44282e-13
DIV21_iGLUTsKO9META	DIV21_iGLUTs_down	C1QTNF1	-7.618	6.55203e-13
DIV21_iGLUTsKO9META	DIV21_iGLUTs_down	SPRY2	-7.614	6.70646e-13
DIV21_iGLUTsKO9META	DIV21_iGLUTs_down	TMEM265	-7.613	6.75185e-13
DIV21_iGLUTsKO9META	DIV21_iGLUTs_down	NETO2	-7.61	6.91571e-13
DIV21_iGLUTsKO9META	DIV21_iGLUTs_down	ATRIP	-7.608	6.99855e-13
DIV21_iGLUTsKO9META	DIV21_iGLUTs_down	DNAJC4	-7.606	7.10385e-13
DIV21_iGLUTsKO9META	DIV21_iGLUTs_down	ADSL	-7.602	7.31453e-13
DIV21_iGLUTsKO9META	DIV21_iGLUTs_down	NTN5	-7.601	7.38487e-13
DIV21_iGLUTsKO9META	DIV21_iGLUTs_down	LINC02795	-7.601	7.38487e-13
DIV21_iGLUTsKO9META	DIV21_iGLUTs_down	BIK	-7.601	7.38487e-13
DIV21_iGLUTsKO9META	DIV21_iGLUTs_down	PLCXD2	-7.596	7.66436e-13
DIV21_iGLUTsKO9META	DIV21_iGLUTs_down	C1orf53	-7.595	7.6907e-13
DIV21_iGLUTsKO9META	DIV21_iGLUTs_down	SLC39A14	-7.594	7.75193e-13
DIV21_iGLUTsKO9META	DIV21_iGLUTs_down	WDR4	-7.593	7.77062e-13
DIV21_iGLUTsKO9META	DIV21_iGLUTs_down	R3HDM2	-7.591	7.9338e-13
DIV21_iGLUTsKO9META	DIV21_iGLUTs_down	AL022313.2	-7.589	8.00545e-13
DIV21_iGLUTsKO9META	DIV21_iGLUTs_down	CTNNA1	-7.588	8.05854e-13
DIV21_iGLUTsKO9META	DIV21_iGLUTs_down	MCOLN3	-7.588	8.05942e-13
DIV21_iGLUTsKO9META	DIV21_iGLUTs_down	AC009318.3	-7.587	8.09003e-13
DIV21_iGLUTsKO9META	DIV21_iGLUTs_down	PCMTD1	-7.587	8.11562e-13
DIV21_iGLUTsKO9META	DIV21_iGLUTs_down	PGAM2	-7.585	8.17306e-13
DIV21_iGLUTsKO9META	DIV21_iGLUTs_down	ITPR1-DT	-7.585	8.17626e-13
DIV21_iGLUTsKO9META	DIV21_iGLUTs_down	TRRAP	-7.584	8.24338e-13
DIV21_iGLUTsKO9META	DIV21_iGLUTs_down	SCGB3A1	-7.584	8.25878e-13
DIV21_iGLUTsKO9META	DIV21_iGLUTs_down	HS6ST1	-7.582	8.34528e-13
DIV21_iGLUTsKO9META	DIV21_iGLUTs_down	RORA	-7.579	8.52471e-13
DIV21_iGLUTsKO9META	DIV21_iGLUTs_down	AC002069.2	-7.578	8.56177e-13
DIV21_iGLUTsKO9META	DIV21_iGLUTs_down	AC093791.2	-7.575	8.77974e-13
DIV21_iGLUTsKO9META	DIV21_iGLUTs_down	LINC00539	-7.573	8.86276e-13
DIV21_iGLUTsKO9META	DIV21_iGLUTs_down	PTPN2	-7.572	8.95046e-13
DIV21_iGLUTsKO9META	DIV21_iGLUTs_down	HLCS	-7.571	9.00876e-13
DIV21_iGLUTsKO9META	DIV21_iGLUTs_down	AL035701.1	-7.57	9.09367e-13
DIV21_iGLUTsKO9META	DIV21_iGLUTs_down	INSYN1	-7.567	9.27555e-13
DIV21_iGLUTsKO9META	DIV21_iGLUTs_down	GK	-7.566	9.34058e-13
DIV21_iGLUTsKO9META	DIV21_iGLUTs_down	SCLT1	-7.564	9.50725e-13
DIV21_iGLUTsKO9META	DIV21_iGLUTs_down	C3orf20	-7.563	9.52347e-13
DIV21_iGLUTsKO9META	DIV21_iGLUTs_down	ODR4	-7.561	9.70408e-13
DIV21_iGLUTsKO9META	DIV21_iGLUTs_down	ZNF782	-7.56	9.71522e-13
DIV21_iGLUTsKO9META	DIV21_iGLUTs_down	USP40	-7.559	9.76252e-13
DIV21_iGLUTsKO9META	DIV21_iGLUTs_down	PAX8	-7.558	9.87849e-13
DIV21_iGLUTsKO9META	DIV21_iGLUTs_down	PCYOX1L	-7.558	9.87849e-13
DIV21_iGLUTsKO9META	DIV21_iGLUTs_down	LRP10	-7.554	1.01756e-12
DIV21_iGLUTsKO9META	DIV21_iGLUTs_down	RBSN	-7.552	1.03239e-12
DIV21_iGLUTsKO9META	DIV21_iGLUTs_down	ZNF780B	-7.551	1.03661e-12
DIV21_iGLUTsKO9META	DIV21_iGLUTs_down	AC109441.1	-7.551	1.03661e-12
DIV21_iGLUTsKO9META	DIV21_iGLUTs_down	AC008496.2	-7.55	1.04028e-12
DIV21_iGLUTsKO9META	DIV21_iGLUTs_down	SEPTIN3	-7.544	1.08936e-12
DIV21_iGLUTsKO9META	DIV21_iGLUTs_down	CDKN3	-7.542	1.1001e-12
DIV21_iGLUTsKO9META	DIV21_iGLUTs_down	CAPN7	-7.539	1.12673e-12
DIV21_iGLUTsKO9META	DIV21_iGLUTs_down	LITAF	-7.536	1.14902e-12
DIV21_iGLUTsKO9META	DIV21_iGLUTs_down	DNAH9	-7.535	1.16202e-12
DIV21_iGLUTsKO9META	DIV21_iGLUTs_down	ZNF131	-7.532	1.18801e-12
DIV21_iGLUTsKO9META	DIV21_iGLUTs_down	TRMT13	-7.525	1.23917e-12
DIV21_iGLUTsKO9META	DIV21_iGLUTs_down	AFG1L	-7.525	1.24468e-12
DIV21_iGLUTsKO9META	DIV21_iGLUTs_down	P4HTM	-7.523	1.26059e-12
DIV21_iGLUTsKO9META	DIV21_iGLUTs_down	AC093512.2	-7.52	1.28037e-12
DIV21_iGLUTsKO9META	DIV21_iGLUTs_down	KIAA0895L	-7.52	1.28557e-12
DIV21_iGLUTsKO9META	DIV21_iGLUTs_down	FIGNL1	-7.517	1.31209e-12
DIV21_iGLUTsKO9META	DIV21_iGLUTs_down	MED12L	-7.517	1.31209e-12
DIV21_iGLUTsKO9META	DIV21_iGLUTs_down	AL391121.1	-7.514	1.33639e-12
DIV21_iGLUTsKO9META	DIV21_iGLUTs_down	LINC02742	-7.514	1.34127e-12
DIV21_iGLUTsKO9META	DIV21_iGLUTs_down	AATBC	-7.512	1.35151e-12
DIV21_iGLUTsKO9META	DIV21_iGLUTs_down	BCL2L1	-7.508	1.3984e-12
DIV21_iGLUTsKO9META	DIV21_iGLUTs_down	PHETA2	-7.507	1.39925e-12
DIV21_iGLUTsKO9META	DIV21_iGLUTs_down	LINC01351	-7.506	1.41332e-12
DIV21_iGLUTsKO9META	DIV21_iGLUTs_down	TBC1D20	-7.505	1.4181e-12
DIV21_iGLUTsKO9META	DIV21_iGLUTs_down	FAS	-7.505	1.42587e-12
DIV21_iGLUTsKO9META	DIV21_iGLUTs_down	AL031123.5	-7.503	1.43987e-12
DIV21_iGLUTsKO9META	DIV21_iGLUTs_down	AC012291.3	-7.501	1.46261e-12
DIV21_iGLUTsKO9META	DIV21_iGLUTs_down	KANK3	-7.498	1.49154e-12
DIV21_iGLUTsKO9META	DIV21_iGLUTs_down	ERC2	-7.496	1.51096e-12
DIV21_iGLUTsKO9META	DIV21_iGLUTs_down	PPP1R9A	-7.495	1.53056e-12
DIV21_iGLUTsKO9META	DIV21_iGLUTs_down	CD99L2	-7.491	1.57198e-12
DIV21_iGLUTsKO9META	DIV21_iGLUTs_down	CARTPT	-7.486	1.6238e-12
DIV21_iGLUTsKO9META	DIV21_iGLUTs_down	AL359632.1	-7.485	1.63679e-12
DIV21_iGLUTsKO9META	DIV21_iGLUTs_down	LINC02245	-7.484	1.65685e-12
DIV21_iGLUTsKO9META	DIV21_iGLUTs_down	TBX21	-7.481	1.69105e-12
DIV21_iGLUTsKO9META	DIV21_iGLUTs_down	TARSL2	-7.478	1.72039e-12
DIV21_iGLUTsKO9META	DIV21_iGLUTs_down	AP000845.1	-7.477	1.74236e-12
DIV21_iGLUTsKO9META	DIV21_iGLUTs_down	SH3YL1	-7.474	1.77592e-12
DIV21_iGLUTsKO9META	DIV21_iGLUTs_down	AC004816.2	-7.47	1.8315e-12
DIV21_iGLUTsKO9META	DIV21_iGLUTs_down	VSTM4	-7.469	1.83554e-12
DIV21_iGLUTsKO9META	DIV21_iGLUTs_down	BCDIN3D	-7.467	1.8623e-12
DIV21_iGLUTsKO9META	DIV21_iGLUTs_down	NAA50	-7.465	1.88742e-12
DIV21_iGLUTsKO9META	DIV21_iGLUTs_down	UTRN	-7.461	1.94022e-12
DIV21_iGLUTsKO9META	DIV21_iGLUTs_down	RBM34	-7.461	1.94276e-12
DIV21_iGLUTsKO9META	DIV21_iGLUTs_down	THBD	-7.46	1.95593e-12
DIV21_iGLUTsKO9META	DIV21_iGLUTs_down	WDR55	-7.459	1.96952e-12
DIV21_iGLUTsKO9META	DIV21_iGLUTs_down	EFHD1	-7.458	1.98083e-12
DIV21_iGLUTsKO9META	DIV21_iGLUTs_down	ATP2A2	-7.454	2.03654e-12
DIV21_iGLUTsKO9META	DIV21_iGLUTs_down	SOGA1	-7.454	2.04731e-12
DIV21_iGLUTsKO9META	DIV21_iGLUTs_down	TUBGCP5	-7.451	2.09046e-12
DIV21_iGLUTsKO9META	DIV21_iGLUTs_down	PHF6	-7.45	2.0916e-12
DIV21_iGLUTsKO9META	DIV21_iGLUTs_down	MFSD9	-7.45	2.0916e-12
DIV21_iGLUTsKO9META	DIV21_iGLUTs_down	C2orf68	-7.448	2.12493e-12
DIV21_iGLUTsKO9META	DIV21_iGLUTs_down	KCTD8	-7.447	2.13757e-12
DIV21_iGLUTsKO9META	DIV21_iGLUTs_down	PXMP2	-7.447	2.13966e-12
DIV21_iGLUTsKO9META	DIV21_iGLUTs_down	ZNF114	-7.446	2.15181e-12
DIV21_iGLUTsKO9META	DIV21_iGLUTs_down	FEZF1	-7.445	2.16103e-12
DIV21_iGLUTsKO9META	DIV21_iGLUTs_down	NHSL2	-7.445	2.16894e-12
DIV21_iGLUTsKO9META	DIV21_iGLUTs_down	ARL15	-7.442	2.21087e-12
DIV21_iGLUTsKO9META	DIV21_iGLUTs_down	ZNF143	-7.442	2.21443e-12
DIV21_iGLUTsKO9META	DIV21_iGLUTs_down	ADA	-7.441	2.21643e-12
DIV21_iGLUTsKO9META	DIV21_iGLUTs_down	TNFRSF8	-7.441	2.21664e-12
DIV21_iGLUTsKO9META	DIV21_iGLUTs_down	MTERF2	-7.439	2.2501e-12
DIV21_iGLUTsKO9META	DIV21_iGLUTs_down	KIAA1328	-7.437	2.2743e-12
DIV21_iGLUTsKO9META	DIV21_iGLUTs_down	ZNF845	-7.437	2.27637e-12
DIV21_iGLUTsKO9META	DIV21_iGLUTs_down	ZNF780A	-7.437	2.27637e-12
DIV21_iGLUTsKO9META	DIV21_iGLUTs_down	MYT1L	-7.435	2.30706e-12
DIV21_iGLUTsKO9META	DIV21_iGLUTs_down	ANKRD30B	-7.433	2.32676e-12
DIV21_iGLUTsKO9META	DIV21_iGLUTs_down	CNTLN	-7.433	2.32884e-12
DIV21_iGLUTsKO9META	DIV21_iGLUTs_down	LINC01814	-7.428	2.42529e-12
DIV21_iGLUTsKO9META	DIV21_iGLUTs_down	APBB3	-7.427	2.43801e-12
DIV21_iGLUTsKO9META	DIV21_iGLUTs_down	MGME1	-7.427	2.43801e-12
DIV21_iGLUTsKO9META	DIV21_iGLUTs_down	NPAS4	-7.426	2.4531e-12
DIV21_iGLUTsKO9META	DIV21_iGLUTs_down	AL691432.2	-7.425	2.46817e-12
DIV21_iGLUTsKO9META	DIV21_iGLUTs_down	CNOT6	-7.424	2.47883e-12
DIV21_iGLUTsKO9META	DIV21_iGLUTs_down	SOX8	-7.422	2.50693e-12
DIV21_iGLUTsKO9META	DIV21_iGLUTs_down	LHX1	-7.421	2.53497e-12
DIV21_iGLUTsKO9META	DIV21_iGLUTs_down	AC010168.1	-7.419	2.56949e-12
DIV21_iGLUTsKO9META	DIV21_iGLUTs_down	ZNF671	-7.411	2.71924e-12
DIV21_iGLUTsKO9META	DIV21_iGLUTs_down	EPHA1-AS1	-7.411	2.72526e-12
DIV21_iGLUTsKO9META	DIV21_iGLUTs_down	ZNF79	-7.409	2.76601e-12
DIV21_iGLUTsKO9META	DIV21_iGLUTs_down	TIMM29	-7.408	2.77197e-12
DIV21_iGLUTsKO9META	DIV21_iGLUTs_down	AL160191.1	-7.406	2.82559e-12
DIV21_iGLUTsKO9META	DIV21_iGLUTs_down	MBD4	-7.405	2.84663e-12
DIV21_iGLUTsKO9META	DIV21_iGLUTs_down	CDK11A	-7.403	2.87196e-12
DIV21_iGLUTsKO9META	DIV21_iGLUTs_down	CT70	-7.402	2.90156e-12
DIV21_iGLUTsKO9META	DIV21_iGLUTs_down	ALKBH8	-7.401	2.90668e-12
DIV21_iGLUTsKO9META	DIV21_iGLUTs_down	AC099332.2	-7.401	2.90668e-12
DIV21_iGLUTsKO9META	DIV21_iGLUTs_down	CSGALNACT1	-7.401	2.91893e-12
DIV21_iGLUTsKO9META	DIV21_iGLUTs_down	PPP2R5C	-7.399	2.94406e-12
DIV21_iGLUTsKO9META	DIV21_iGLUTs_down	AC114956.1	-7.399	2.94836e-12
DIV21_iGLUTsKO9META	DIV21_iGLUTs_down	PITPNM1	-7.399	2.94836e-12
DIV21_iGLUTsKO9META	DIV21_iGLUTs_down	IGFALS	-7.399	2.94836e-12
DIV21_iGLUTsKO9META	DIV21_iGLUTs_down	PLA2G4B	-7.398	2.95622e-12
DIV21_iGLUTsKO9META	DIV21_iGLUTs_down	KIF26B	-7.398	2.95764e-12
DIV21_iGLUTsKO9META	DIV21_iGLUTs_down	MYOM2	-7.398	2.95906e-12
DIV21_iGLUTsKO9META	DIV21_iGLUTs_down	HELZ	-7.397	2.96688e-12
DIV21_iGLUTsKO9META	DIV21_iGLUTs_down	MST1R	-7.397	2.97042e-12
DIV21_iGLUTsKO9META	DIV21_iGLUTs_down	CABIN1	-7.396	2.97887e-12
DIV21_iGLUTsKO9META	DIV21_iGLUTs_down	CLEC16A	-7.397	2.97887e-12
DIV21_iGLUTsKO9META	DIV21_iGLUTs_down	SNX29	-7.396	2.98026e-12
DIV21_iGLUTsKO9META	DIV21_iGLUTs_down	AL354872.2	-7.396	2.9859e-12
DIV21_iGLUTsKO9META	DIV21_iGLUTs_down	CCDC183	-7.393	3.05016e-12
DIV21_iGLUTsKO9META	DIV21_iGLUTs_down	PTGDS	-7.39	3.11081e-12
DIV21_iGLUTsKO9META	DIV21_iGLUTs_down	TMEM199	-7.389	3.13112e-12
DIV21_iGLUTsKO9META	DIV21_iGLUTs_down	HEY2	-7.388	3.15562e-12
DIV21_iGLUTsKO9META	DIV21_iGLUTs_down	AL596218.1	-7.386	3.20236e-12
DIV21_iGLUTsKO9META	DIV21_iGLUTs_down	VAC14	-7.386	3.20236e-12
DIV21_iGLUTsKO9META	DIV21_iGLUTs_down	ECHDC1	-7.384	3.24992e-12
DIV21_iGLUTsKO9META	DIV21_iGLUTs_down	ARHGAP26	-7.383	3.25104e-12
DIV21_iGLUTsKO9META	DIV21_iGLUTs_down	SETBP1	-7.382	3.28168e-12
DIV21_iGLUTsKO9META	DIV21_iGLUTs_down	ROPN1L	-7.382	3.28168e-12
DIV21_iGLUTsKO9META	DIV21_iGLUTs_down	TFAP2D	-7.381	3.28487e-12
DIV21_iGLUTsKO9META	DIV21_iGLUTs_down	KIAA0408	-7.38	3.31216e-12
DIV21_iGLUTsKO9META	DIV21_iGLUTs_down	LOXL1	-7.376	3.40626e-12
DIV21_iGLUTsKO9META	DIV21_iGLUTs_down	DIAPH2	-7.376	3.41348e-12
DIV21_iGLUTsKO9META	DIV21_iGLUTs_down	PARD6G	-7.374	3.46334e-12
DIV21_iGLUTsKO9META	DIV21_iGLUTs_down	ZER1	-7.374	3.46334e-12
DIV21_iGLUTsKO9META	DIV21_iGLUTs_down	B4GALNT2	-7.369	3.59001e-12
DIV21_iGLUTsKO9META	DIV21_iGLUTs_down	ZNF749	-7.367	3.6199e-12
DIV21_iGLUTsKO9META	DIV21_iGLUTs_down	ANKRD49	-7.365	3.69128e-12
DIV21_iGLUTsKO9META	DIV21_iGLUTs_down	DTNB	-7.357	3.88755e-12
DIV21_iGLUTsKO9META	DIV21_iGLUTs_down	LINC01287	-7.357	3.88805e-12
DIV21_iGLUTsKO9META	DIV21_iGLUTs_down	SHROOM1	-7.356	3.90717e-12
DIV21_iGLUTsKO9META	DIV21_iGLUTs_down	LINC02648	-7.356	3.91639e-12
DIV21_iGLUTsKO9META	DIV21_iGLUTs_down	PHACTR1	-7.356	3.91639e-12
DIV21_iGLUTsKO9META	DIV21_iGLUTs_down	AC006449.3	-7.355	3.93337e-12
DIV21_iGLUTsKO9META	DIV21_iGLUTs_down	AC026495.2	-7.354	3.96475e-12
DIV21_iGLUTsKO9META	DIV21_iGLUTs_down	HIST1H4E	-7.353	3.98784e-12
DIV21_iGLUTsKO9META	DIV21_iGLUTs_down	NR1H3	-7.346	4.18418e-12
DIV21_iGLUTsKO9META	DIV21_iGLUTs_down	ZBTB39	-7.346	4.1885e-12
DIV21_iGLUTsKO9META	DIV21_iGLUTs_down	LINC00390	-7.346	4.19897e-12
DIV21_iGLUTsKO9META	DIV21_iGLUTs_down	AC061958.1	-7.344	4.25873e-12
DIV21_iGLUTsKO9META	DIV21_iGLUTs_down	GMNN	-7.343	4.26501e-12
DIV21_iGLUTsKO9META	DIV21_iGLUTs_down	FAM161A	-7.337	4.4633e-12
DIV21_iGLUTsKO9META	DIV21_iGLUTs_down	PIH1D2	-7.333	4.5691e-12
DIV21_iGLUTsKO9META	DIV21_iGLUTs_down	ADD2	-7.334	4.5691e-12
DIV21_iGLUTsKO9META	DIV21_iGLUTs_down	SLC22A3	-7.332	4.62373e-12
DIV21_iGLUTsKO9META	DIV21_iGLUTs_down	TESC	-7.329	4.69261e-12
DIV21_iGLUTsKO9META	DIV21_iGLUTs_down	LINC02288	-7.327	4.76308e-12
DIV21_iGLUTsKO9META	DIV21_iGLUTs_down	PITPNC1	-7.327	4.76308e-12
DIV21_iGLUTsKO9META	DIV21_iGLUTs_down	LINC02147	-7.326	4.81747e-12
DIV21_iGLUTsKO9META	DIV21_iGLUTs_down	AC015908.2	-7.324	4.87985e-12
DIV21_iGLUTsKO9META	DIV21_iGLUTs_down	AC010864.1	-7.322	4.9502e-12
DIV21_iGLUTsKO9META	DIV21_iGLUTs_down	CREM	-7.321	4.9679e-12
DIV21_iGLUTsKO9META	DIV21_iGLUTs_down	AL022344.1	-7.321	4.97951e-12
DIV21_iGLUTsKO9META	DIV21_iGLUTs_down	CCND2	-7.318	5.06513e-12
DIV21_iGLUTsKO9META	DIV21_iGLUTs_down	B4GALT5	-7.317	5.11423e-12
DIV21_iGLUTsKO9META	DIV21_iGLUTs_down	SOGA3	-7.317	5.11423e-12
DIV21_iGLUTsKO9META	DIV21_iGLUTs_down	ENOX1	-7.316	5.14173e-12
DIV21_iGLUTsKO9META	DIV21_iGLUTs_down	COL8A2	-7.313	5.24948e-12
DIV21_iGLUTsKO9META	DIV21_iGLUTs_down	SRGAP2	-7.312	5.27881e-12
DIV21_iGLUTsKO9META	DIV21_iGLUTs_down	CDC42BPB	-7.311	5.30648e-12
DIV21_iGLUTsKO9META	DIV21_iGLUTs_down	SLC2A3	-7.31	5.32167e-12
DIV21_iGLUTsKO9META	DIV21_iGLUTs_down	TNNI3	-7.31	5.3488e-12
DIV21_iGLUTsKO9META	DIV21_iGLUTs_down	MINAR1	-7.307	5.43574e-12
DIV21_iGLUTsKO9META	DIV21_iGLUTs_down	AC103691.2	-7.306	5.46975e-12
DIV21_iGLUTsKO9META	DIV21_iGLUTs_down	IL15	-7.306	5.46975e-12
DIV21_iGLUTsKO9META	DIV21_iGLUTs_down	GRB10	-7.306	5.47079e-12
DIV21_iGLUTsKO9META	DIV21_iGLUTs_down	SYT16	-7.306	5.47486e-12
DIV21_iGLUTsKO9META	DIV21_iGLUTs_down	PHF13	-7.306	5.47486e-12
DIV21_iGLUTsKO9META	DIV21_iGLUTs_down	FEN1	-7.306	5.47788e-12
DIV21_iGLUTsKO9META	DIV21_iGLUTs_down	PLK3	-7.305	5.48985e-12
DIV21_iGLUTsKO9META	DIV21_iGLUTs_down	KLHL29	-7.305	5.48985e-12
DIV21_iGLUTsKO9META	DIV21_iGLUTs_down	NBN	-7.305	5.49087e-12
DIV21_iGLUTsKO9META	DIV21_iGLUTs_down	GORAB	-7.304	5.53143e-12
DIV21_iGLUTsKO9META	DIV21_iGLUTs_down	CACTIN	-7.303	5.56694e-12
DIV21_iGLUTsKO9META	DIV21_iGLUTs_down	BCL2L12	-7.3	5.66056e-12
DIV21_iGLUTsKO9META	DIV21_iGLUTs_down	C1orf105	-7.299	5.69181e-12
DIV21_iGLUTsKO9META	DIV21_iGLUTs_down	SIAH2	-7.299	5.69181e-12
DIV21_iGLUTsKO9META	DIV21_iGLUTs_down	CAND2	-7.297	5.7654e-12
DIV21_iGLUTsKO9META	DIV21_iGLUTs_down	LIN9	-7.297	5.7846e-12
DIV21_iGLUTsKO9META	DIV21_iGLUTs_down	AC092687.3	-7.294	5.88277e-12
DIV21_iGLUTsKO9META	DIV21_iGLUTs_down	GPR137C	-7.294	5.88277e-12
DIV21_iGLUTsKO9META	DIV21_iGLUTs_down	PLCD1	-7.292	5.98123e-12
DIV21_iGLUTsKO9META	DIV21_iGLUTs_down	PABPC5	-7.29	6.03652e-12
DIV21_iGLUTsKO9META	DIV21_iGLUTs_down	GABRD	-7.29	6.06438e-12
DIV21_iGLUTsKO9META	DIV21_iGLUTs_down	FOXRED1	-7.289	6.08097e-12
DIV21_iGLUTsKO9META	DIV21_iGLUTs_down	AC117528.1	-7.288	6.10872e-12
DIV21_iGLUTsKO9META	DIV21_iGLUTs_down	MACROD2	-7.288	6.12085e-12
DIV21_iGLUTsKO9META	DIV21_iGLUTs_down	TIGAR	-7.287	6.15435e-12
DIV21_iGLUTsKO9META	DIV21_iGLUTs_down	AL596244.1	-7.287	6.17225e-12
DIV21_iGLUTsKO9META	DIV21_iGLUTs_down	ADGRL2	-7.285	6.24285e-12
DIV21_iGLUTsKO9META	DIV21_iGLUTs_down	SLC35F1	-7.285	6.25093e-12
DIV21_iGLUTsKO9META	DIV21_iGLUTs_down	AC100803.2	-7.284	6.27836e-12
DIV21_iGLUTsKO9META	DIV21_iGLUTs_down	ZBED9	-7.28	6.4432e-12
DIV21_iGLUTsKO9META	DIV21_iGLUTs_down	SLC45A1	-7.279	6.48402e-12
DIV21_iGLUTsKO9META	DIV21_iGLUTs_down	CD3EAP	-7.277	6.56508e-12
DIV21_iGLUTsKO9META	DIV21_iGLUTs_down	AC008124.1	-7.276	6.64023e-12
DIV21_iGLUTsKO9META	DIV21_iGLUTs_down	DLAT	-7.275	6.66522e-12
DIV21_iGLUTsKO9META	DIV21_iGLUTs_down	NXN	-7.274	6.70741e-12
DIV21_iGLUTsKO9META	DIV21_iGLUTs_down	C19orf38	-7.273	6.75137e-12
DIV21_iGLUTsKO9META	DIV21_iGLUTs_down	TMEM43	-7.273	6.75137e-12
DIV21_iGLUTsKO9META	DIV21_iGLUTs_down	GINS2	-7.271	6.82787e-12
DIV21_iGLUTsKO9META	DIV21_iGLUTs_down	ZHX3	-7.271	6.84492e-12
DIV21_iGLUTsKO9META	DIV21_iGLUTs_down	SRCIN1	-7.268	6.98813e-12
DIV21_iGLUTsKO9META	DIV21_iGLUTs_down	FGFR1OP2	-7.267	7.03367e-12
DIV21_iGLUTsKO9META	DIV21_iGLUTs_down	SLAIN2	-7.264	7.15357e-12
DIV21_iGLUTsKO9META	DIV21_iGLUTs_down	AMD1	-7.262	7.26372e-12
DIV21_iGLUTsKO9META	DIV21_iGLUTs_down	TEX30	-7.261	7.34701e-12
DIV21_iGLUTsKO9META	DIV21_iGLUTs_down	AKT2	-7.26	7.3648e-12
DIV21_iGLUTsKO9META	DIV21_iGLUTs_down	MAGI1	-7.258	7.48696e-12
DIV21_iGLUTsKO9META	DIV21_iGLUTs_down	RNF13	-7.256	7.58488e-12
DIV21_iGLUTsKO9META	DIV21_iGLUTs_down	MIF4GD	-7.254	7.6571e-12
DIV21_iGLUTsKO9META	DIV21_iGLUTs_down	COL12A1	-7.254	7.6571e-12
DIV21_iGLUTsKO9META	DIV21_iGLUTs_down	AC099521.1	-7.254	7.66379e-12
DIV21_iGLUTsKO9META	DIV21_iGLUTs_down	AP002748.4	-7.252	7.74988e-12
DIV21_iGLUTsKO9META	DIV21_iGLUTs_down	FANCA	-7.25	7.89519e-12
DIV21_iGLUTsKO9META	DIV21_iGLUTs_down	LRFN1	-7.249	7.91674e-12
DIV21_iGLUTsKO9META	DIV21_iGLUTs_down	NPIPB5	-7.248	7.95521e-12
DIV21_iGLUTsKO9META	DIV21_iGLUTs_down	PCSK7	-7.247	8.00563e-12
DIV21_iGLUTsKO9META	DIV21_iGLUTs_down	MIR194-2HG	-7.246	8.08527e-12
DIV21_iGLUTsKO9META	DIV21_iGLUTs_down	TNNI3K	-7.243	8.22675e-12
DIV21_iGLUTsKO9META	DIV21_iGLUTs_down	EPOR	-7.241	8.34548e-12
DIV21_iGLUTsKO9META	DIV21_iGLUTs_down	SLC5A6	-7.239	8.46775e-12
DIV21_iGLUTsKO9META	DIV21_iGLUTs_down	SLC39A10	-7.238	8.53362e-12
DIV21_iGLUTsKO9META	DIV21_iGLUTs_down	SPTY2D1OS	-7.235	8.69483e-12
DIV21_iGLUTsKO9META	DIV21_iGLUTs_down	CNIH2	-7.234	8.7417e-12
DIV21_iGLUTsKO9META	DIV21_iGLUTs_down	ZMYM1	-7.233	8.80907e-12
DIV21_iGLUTsKO9META	DIV21_iGLUTs_down	RFX1	-7.232	8.89675e-12
DIV21_iGLUTsKO9META	DIV21_iGLUTs_down	DCP1A	-7.231	8.95261e-12
DIV21_iGLUTsKO9META	DIV21_iGLUTs_down	DNAJC21	-7.229	9.06983e-12
DIV21_iGLUTsKO9META	DIV21_iGLUTs_down	HSPA14.1	-7.227	9.16824e-12
DIV21_iGLUTsKO9META	DIV21_iGLUTs_down	FUZ	-7.226	9.27206e-12
DIV21_iGLUTsKO9META	DIV21_iGLUTs_down	TMEM231	-7.221	9.54227e-12
DIV21_iGLUTsKO9META	DIV21_iGLUTs_down	PERP	-7.22	9.66035e-12
DIV21_iGLUTsKO9META	DIV21_iGLUTs_down	WDR45	-7.216	9.89495e-12
DIV21_iGLUTsKO9META	DIV21_iGLUTs_down	ABHD17B	-7.215	9.96441e-12
DIV21_iGLUTsKO9META	DIV21_iGLUTs_down	AC139491.8	-7.214	1.00245e-11
DIV21_iGLUTsKO9META	DIV21_iGLUTs_down	MAFK	-7.212	1.01861e-11
DIV21_iGLUTsKO9META	DIV21_iGLUTs_down	WDR46	-7.21	1.0342e-11
DIV21_iGLUTsKO9META	DIV21_iGLUTs_down	TMEM248	-7.207	1.0551e-11
DIV21_iGLUTsKO9META	DIV21_iGLUTs_down	AC015922.3	-7.206	1.06326e-11
DIV21_iGLUTsKO9META	DIV21_iGLUTs_down	STK32C	-7.203	1.083e-11
DIV21_iGLUTsKO9META	DIV21_iGLUTs_down	TYW5	-7.203	1.08559e-11
DIV21_iGLUTsKO9META	DIV21_iGLUTs_down	LINC00997	-7.2	1.10363e-11
DIV21_iGLUTsKO9META	DIV21_iGLUTs_down	SYPL1	-7.199	1.11611e-11
DIV21_iGLUTsKO9META	DIV21_iGLUTs_down	DDX41	-7.197	1.12673e-11
DIV21_iGLUTsKO9META	DIV21_iGLUTs_down	WNK2	-7.197	1.13055e-11
DIV21_iGLUTsKO9META	DIV21_iGLUTs_down	AC008438.1	-7.195	1.1413e-11
DIV21_iGLUTsKO9META	DIV21_iGLUTs_down	LINC02237	-7.193	1.15734e-11
DIV21_iGLUTsKO9META	DIV21_iGLUTs_down	CARD9	-7.193	1.15853e-11
DIV21_iGLUTsKO9META	DIV21_iGLUTs_down	PRCP	-7.191	1.17015e-11
DIV21_iGLUTsKO9META	DIV21_iGLUTs_down	MYOZ1	-7.189	1.18368e-11
DIV21_iGLUTsKO9META	DIV21_iGLUTs_down	GTDC1	-7.187	1.20743e-11
DIV21_iGLUTsKO9META	DIV21_iGLUTs_down	SPATA33	-7.184	1.2266e-11
DIV21_iGLUTsKO9META	DIV21_iGLUTs_down	BTK	-7.182	1.24247e-11
DIV21_iGLUTsKO9META	DIV21_iGLUTs_down	PAPPA	-7.18	1.26289e-11
DIV21_iGLUTsKO9META	DIV21_iGLUTs_down	ZNF629	-7.18	1.26566e-11
DIV21_iGLUTsKO9META	DIV21_iGLUTs_down	MRPS30-DT	-7.179	1.2724e-11
DIV21_iGLUTsKO9META	DIV21_iGLUTs_down	TMEM170B	-7.176	1.30154e-11
DIV21_iGLUTsKO9META	DIV21_iGLUTs_down	DYNC2LI1	-7.175	1.30391e-11
DIV21_iGLUTsKO9META	DIV21_iGLUTs_down	SLC17A6	-7.171	1.34128e-11
DIV21_iGLUTsKO9META	DIV21_iGLUTs_down	RNF216	-7.171	1.34397e-11
DIV21_iGLUTsKO9META	DIV21_iGLUTs_down	NPC2	-7.17	1.35044e-11
DIV21_iGLUTsKO9META	DIV21_iGLUTs_down	CHGB	-7.17	1.35348e-11
DIV21_iGLUTsKO9META	DIV21_iGLUTs_down	AP002381.2	-7.168	1.3705e-11
DIV21_iGLUTsKO9META	DIV21_iGLUTs_down	ZBTB7B	-7.167	1.37761e-11
DIV21_iGLUTsKO9META	DIV21_iGLUTs_down	AC012508.1	-7.167	1.37761e-11
DIV21_iGLUTsKO9META	DIV21_iGLUTs_down	NUF2	-7.164	1.40302e-11
DIV21_iGLUTsKO9META	DIV21_iGLUTs_down	RNF40	-7.163	1.40869e-11
DIV21_iGLUTsKO9META	DIV21_iGLUTs_down	EXOC6	-7.163	1.40898e-11
DIV21_iGLUTsKO9META	DIV21_iGLUTs_down	MOB1B	-7.163	1.41034e-11
DIV21_iGLUTsKO9META	DIV21_iGLUTs_down	CBLC	-7.163	1.41306e-11
DIV21_iGLUTsKO9META	DIV21_iGLUTs_down	AK7	-7.159	1.44608e-11
DIV21_iGLUTsKO9META	DIV21_iGLUTs_down	UBL3	-7.159	1.45097e-11
DIV21_iGLUTsKO9META	DIV21_iGLUTs_down	NPIPB7	-7.157	1.46339e-11
DIV21_iGLUTsKO9META	DIV21_iGLUTs_down	RGP1	-7.157	1.46339e-11
DIV21_iGLUTsKO9META	DIV21_iGLUTs_down	MLLT1	-7.156	1.47287e-11
DIV21_iGLUTsKO9META	DIV21_iGLUTs_down	UBTD2	-7.156	1.47441e-11
DIV21_iGLUTsKO9META	DIV21_iGLUTs_down	EMP3	-7.156	1.47441e-11
DIV21_iGLUTsKO9META	DIV21_iGLUTs_down	HSPA1B	-7.154	1.49454e-11
DIV21_iGLUTsKO9META	DIV21_iGLUTs_down	GRM2	-7.153	1.49759e-11
DIV21_iGLUTsKO9META	DIV21_iGLUTs_down	NEDD4L	-7.153	1.50435e-11
DIV21_iGLUTsKO9META	DIV21_iGLUTs_down	FKBP5	-7.152	1.51024e-11
DIV21_iGLUTsKO9META	DIV21_iGLUTs_down	AL449423.1	-7.151	1.51874e-11
DIV21_iGLUTsKO9META	DIV21_iGLUTs_down	UHRF2	-7.151	1.52354e-11
DIV21_iGLUTsKO9META	DIV21_iGLUTs_down	AC134043.2	-7.149	1.53482e-11
DIV21_iGLUTsKO9META	DIV21_iGLUTs_down	AK4	-7.149	1.53677e-11
DIV21_iGLUTsKO9META	DIV21_iGLUTs_down	AP002851.1	-7.149	1.53853e-11
DIV21_iGLUTsKO9META	DIV21_iGLUTs_down	LINC00599	-7.148	1.54029e-11
DIV21_iGLUTsKO9META	DIV21_iGLUTs_down	ODF3L2	-7.148	1.5424e-11
DIV21_iGLUTsKO9META	DIV21_iGLUTs_down	ZNF561-AS1	-7.148	1.54767e-11
DIV21_iGLUTsKO9META	DIV21_iGLUTs_down	LAT	-7.147	1.55082e-11
DIV21_iGLUTsKO9META	DIV21_iGLUTs_down	GXYLT2	-7.145	1.57179e-11
DIV21_iGLUTsKO9META	DIV21_iGLUTs_down	NFATC2IP	-7.145	1.57457e-11
DIV21_iGLUTsKO9META	DIV21_iGLUTs_down	TRMT2A	-7.142	1.61121e-11
DIV21_iGLUTsKO9META	DIV21_iGLUTs_down	TRIM67	-7.139	1.63628e-11
DIV21_iGLUTsKO9META	DIV21_iGLUTs_down	MRPL57	-7.137	1.66079e-11
DIV21_iGLUTsKO9META	DIV21_iGLUTs_down	DACH1	-7.137	1.66523e-11
DIV21_iGLUTsKO9META	DIV21_iGLUTs_down	PWWP2A	-7.136	1.66792e-11
DIV21_iGLUTsKO9META	DIV21_iGLUTs_down	HAUS1	-7.135	1.68702e-11
DIV21_iGLUTsKO9META	DIV21_iGLUTs_down	RRH	-7.135	1.68702e-11
DIV21_iGLUTsKO9META	DIV21_iGLUTs_down	CTSH	-7.134	1.68934e-11
DIV21_iGLUTsKO9META	DIV21_iGLUTs_down	PDE8A	-7.134	1.6953e-11
DIV21_iGLUTsKO9META	DIV21_iGLUTs_down	LINC00653	-7.134	1.69587e-11
DIV21_iGLUTsKO9META	DIV21_iGLUTs_down	THEM6	-7.133	1.70442e-11
DIV21_iGLUTsKO9META	DIV21_iGLUTs_down	MFSD3	-7.133	1.70464e-11
DIV21_iGLUTsKO9META	DIV21_iGLUTs_down	LINC00207	-7.132	1.71265e-11
DIV21_iGLUTsKO9META	DIV21_iGLUTs_down	AC108134.2	-7.131	1.72686e-11
DIV21_iGLUTsKO9META	DIV21_iGLUTs_down	GLT8D1	-7.129	1.73881e-11
DIV21_iGLUTsKO9META	DIV21_iGLUTs_down	GTPBP1	-7.129	1.74435e-11
DIV21_iGLUTsKO9META	DIV21_iGLUTs_down	RRP8	-7.129	1.74471e-11
DIV21_iGLUTsKO9META	DIV21_iGLUTs_down	FOXP4	-7.126	1.77642e-11
DIV21_iGLUTsKO9META	DIV21_iGLUTs_down	AC020892.2	-7.124	1.80319e-11
DIV21_iGLUTsKO9META	DIV21_iGLUTs_down	CCR10	-7.124	1.80351e-11
DIV21_iGLUTsKO9META	DIV21_iGLUTs_down	METTL9	-7.122	1.81926e-11
DIV21_iGLUTsKO9META	DIV21_iGLUTs_down	ZNF544	-7.12	1.84355e-11
DIV21_iGLUTsKO9META	DIV21_iGLUTs_down	AP001318.2	-7.119	1.85753e-11
DIV21_iGLUTsKO9META	DIV21_iGLUTs_down	TP53I13	-7.119	1.85951e-11
DIV21_iGLUTsKO9META	DIV21_iGLUTs_down	AL691420.1	-7.116	1.8908e-11
DIV21_iGLUTsKO9META	DIV21_iGLUTs_down	HSBP1L1	-7.115	1.91152e-11
DIV21_iGLUTsKO9META	DIV21_iGLUTs_down	ZNF350	-7.114	1.9254e-11
DIV21_iGLUTsKO9META	DIV21_iGLUTs_down	ZNF7	-7.109	1.98714e-11
DIV21_iGLUTsKO9META	DIV21_iGLUTs_down	ZNF800	-7.107	2.01453e-11
DIV21_iGLUTsKO9META	DIV21_iGLUTs_down	FAM81A	-7.105	2.04541e-11
DIV21_iGLUTsKO9META	DIV21_iGLUTs_down	DDR2	-7.102	2.08986e-11
DIV21_iGLUTsKO9META	DIV21_iGLUTs_down	SNHG19	-7.101	2.08995e-11
DIV21_iGLUTsKO9META	DIV21_iGLUTs_down	NLGN2	-7.098	2.14594e-11
DIV21_iGLUTsKO9META	DIV21_iGLUTs_down	LINC02506	-7.097	2.15444e-11
DIV21_iGLUTsKO9META	DIV21_iGLUTs_down	MORN5	-7.096	2.16292e-11
DIV21_iGLUTsKO9META	DIV21_iGLUTs_down	WDR11-AS1	-7.091	2.24226e-11
DIV21_iGLUTsKO9META	DIV21_iGLUTs_down	TPR	-7.09	2.26074e-11
DIV21_iGLUTsKO9META	DIV21_iGLUTs_down	LRRC3B	-7.089	2.28258e-11
DIV21_iGLUTsKO9META	DIV21_iGLUTs_down	LINC01937	-7.087	2.30608e-11
DIV21_iGLUTsKO9META	DIV21_iGLUTs_down	KIF20B	-7.087	2.31105e-11
DIV21_iGLUTsKO9META	DIV21_iGLUTs_down	ZNF503	-7.084	2.35128e-11
DIV21_iGLUTsKO9META	DIV21_iGLUTs_down	GON7	-7.081	2.40487e-11
DIV21_iGLUTsKO9META	DIV21_iGLUTs_down	FOXC1	-7.08	2.40808e-11
DIV21_iGLUTsKO9META	DIV21_iGLUTs_down	ZNF124	-7.08	2.41798e-11
DIV21_iGLUTsKO9META	DIV21_iGLUTs_down	PAXIP1-AS1	-7.08	2.4195e-11
DIV21_iGLUTsKO9META	DIV21_iGLUTs_down	AL499604.1	-7.079	2.42771e-11
DIV21_iGLUTsKO9META	DIV21_iGLUTs_down	AC114811.2	-7.078	2.43924e-11
DIV21_iGLUTsKO9META	DIV21_iGLUTs_down	WDR89	-7.077	2.45411e-11
DIV21_iGLUTsKO9META	DIV21_iGLUTs_down	TSEN15	-7.075	2.49065e-11
DIV21_iGLUTsKO9META	DIV21_iGLUTs_down	DRP2	-7.074	2.50879e-11
DIV21_iGLUTsKO9META	DIV21_iGLUTs_down	AC012404.1	-7.074	2.51189e-11
DIV21_iGLUTsKO9META	DIV21_iGLUTs_down	AP006333.2	-7.074	2.515e-11
DIV21_iGLUTsKO9META	DIV21_iGLUTs_down	GRTP1	-7.073	2.53141e-11
DIV21_iGLUTsKO9META	DIV21_iGLUTs_down	AC126283.1	-7.072	2.54115e-11
DIV21_iGLUTsKO9META	DIV21_iGLUTs_down	AL353746.1	-7.071	2.54729e-11
DIV21_iGLUTsKO9META	DIV21_iGLUTs_down	FUCA1	-7.071	2.54729e-11
DIV21_iGLUTsKO9META	DIV21_iGLUTs_down	TASP1	-7.07	2.56363e-11
DIV21_iGLUTsKO9META	DIV21_iGLUTs_down	METTL4	-7.066	2.6486e-11
DIV21_iGLUTsKO9META	DIV21_iGLUTs_down	ZNF527	-7.064	2.68299e-11
DIV21_iGLUTsKO9META	DIV21_iGLUTs_down	UBOX5	-7.06	2.74875e-11
DIV21_iGLUTsKO9META	DIV21_iGLUTs_down	DAP	-7.059	2.75658e-11
DIV21_iGLUTsKO9META	DIV21_iGLUTs_down	AC093297.2	-7.059	2.76111e-11
DIV21_iGLUTsKO9META	DIV21_iGLUTs_down	SGTB	-7.058	2.7837e-11
DIV21_iGLUTsKO9META	DIV21_iGLUTs_down	ACOT2	-7.057	2.79313e-11
DIV21_iGLUTsKO9META	DIV21_iGLUTs_down	NET1	-7.055	2.82879e-11
DIV21_iGLUTsKO9META	DIV21_iGLUTs_down	PCED1A	-7.054	2.85621e-11
DIV21_iGLUTsKO9META	DIV21_iGLUTs_down	AC017083.1	-7.053	2.86392e-11
DIV21_iGLUTsKO9META	DIV21_iGLUTs_down	CARD8	-7.052	2.88145e-11
[truncated: 9,169 more rows]

## Sheet: SI_DATA1-D
Celltype	group	gene	Zscore	p.adj
iGABAsKO9META	iGABAs_up	RAPGEFL1	9.381	9.81507e-17
iGABAsKO9META	iGABAs_up	UBE2D4	9.327	9.81507e-17
iGABAsKO9META	iGABAs_up	GNPTAB	8.884	3.87245e-15
iGABAsKO9META	iGABAs_up	TFRC	8.776	7.67056e-15
iGABAsKO9META	iGABAs_up	NAAA	8.433	1.0113e-13
iGABAsKO9META	iGABAs_up	ARMC9	8.375	1.24697e-13
iGABAsKO9META	iGABAs_up	AC108471.2	8.06	1.08646e-12
iGABAsKO9META	iGABAs_up	GTSE1-DT	8.07	1.08646e-12
iGABAsKO9META	iGABAs_up	TSPAN19	8.088	1.08646e-12
iGABAsKO9META	iGABAs_up	LRP5	8.057	1.08646e-12
iGABAsKO9META	iGABAs_up	AC024560.1	8.038	1.18054e-12
iGABAsKO9META	iGABAs_up	CHRNB2	7.92	2.85814e-12
iGABAsKO9META	iGABAs_up	HSPB8	7.908	2.95942e-12
iGABAsKO9META	iGABAs_up	HEPACAM2	7.835	4.99809e-12
iGABAsKO9META	iGABAs_up	SLC9A1	7.822	5.22306e-12
iGABAsKO9META	iGABAs_up	MYL3	7.778	6.78567e-12
iGABAsKO9META	iGABAs_up	CLCC1	7.701	1.16266e-11
iGABAsKO9META	iGABAs_up	AC009831.1	7.634	1.87075e-11
iGABAsKO9META	iGABAs_up	AC073111.4	7.541	3.67069e-11
iGABAsKO9META	iGABAs_up	KIF1A	7.505	4.47574e-11
iGABAsKO9META	iGABAs_up	INTS1	7.444	6.76865e-11
iGABAsKO9META	iGABAs_up	FAT1	7.407	8.63488e-11
iGABAsKO9META	iGABAs_up	CHP1	7.336	1.41892e-10
iGABAsKO9META	iGABAs_up	SNCG	7.312	1.58799e-10
iGABAsKO9META	iGABAs_up	INSM2	7.275	1.95263e-10
iGABAsKO9META	iGABAs_up	FOCAD	7.247	2.33289e-10
iGABAsKO9META	iGABAs_up	MRPL41	7.241	2.35723e-10
iGABAsKO9META	iGABAs_up	SRP14	7.182	3.54988e-10
iGABAsKO9META	iGABAs_up	DCXR	7.129	4.9345e-10
iGABAsKO9META	iGABAs_up	GLIPR1L2	7.07	7.35667e-10
iGABAsKO9META	iGABAs_up	KCNA1	7.027	9.78427e-10
iGABAsKO9META	iGABAs_up	TRNP1	7.003	1.13275e-09
iGABAsKO9META	iGABAs_up	BCL9L	6.991	1.20423e-09
iGABAsKO9META	iGABAs_up	ENTPD4	6.983	1.2422e-09
iGABAsKO9META	iGABAs_up	COBL	6.976	1.27211e-09
iGABAsKO9META	iGABAs_up	AL161665.2	6.911	1.97418e-09
iGABAsKO9META	iGABAs_up	ZNF217	6.896	2.1027e-09
iGABAsKO9META	iGABAs_up	SMU1	6.892	2.11367e-09
iGABAsKO9META	iGABAs_up	CEMIP2	6.863	2.52976e-09
iGABAsKO9META	iGABAs_up	UGT2A1	6.856	2.61671e-09
iGABAsKO9META	iGABAs_up	RAP2A	6.844	2.72195e-09
iGABAsKO9META	iGABAs_up	LINC00261	6.846	2.72195e-09
iGABAsKO9META	iGABAs_up	ATP5F1D	6.82	3.10717e-09
iGABAsKO9META	iGABAs_up	NEURL1	6.794	3.52473e-09
iGABAsKO9META	iGABAs_up	AC092164.1	6.776	3.90328e-09
iGABAsKO9META	iGABAs_up	NAXE	6.744	4.71677e-09
iGABAsKO9META	iGABAs_up	NME5	6.705	6.05879e-09
iGABAsKO9META	iGABAs_up	CMTM4	6.684	6.88314e-09
iGABAsKO9META	iGABAs_up	USP18	6.674	7.26729e-09
iGABAsKO9META	iGABAs_up	OGFRL1	6.669	7.36119e-09
iGABAsKO9META	iGABAs_up	OR51E2	6.652	7.96511e-09
iGABAsKO9META	iGABAs_up	ZBED3-AS1	6.653	7.96511e-09
iGABAsKO9META	iGABAs_up	LINC02591	6.626	9.17291e-09
iGABAsKO9META	iGABAs_up	RNF34	6.62	9.42732e-09
iGABAsKO9META	iGABAs_up	CEP76	6.614	9.65899e-09
iGABAsKO9META	iGABAs_up	C16orf74	6.581	1.19062e-08
iGABAsKO9META	iGABAs_up	AC074351.1	6.579	1.19114e-08
iGABAsKO9META	iGABAs_up	PGGHG	6.515	1.7732e-08
iGABAsKO9META	iGABAs_up	APOE	6.505	1.84796e-08
iGABAsKO9META	iGABAs_up	ECI2	6.493	1.96796e-08
iGABAsKO9META	iGABAs_up	FBXL4	6.459	2.43797e-08
iGABAsKO9META	iGABAs_up	NELL1	6.401	3.48087e-08
iGABAsKO9META	iGABAs_up	C8orf88	6.386	3.80577e-08
iGABAsKO9META	iGABAs_up	AIDA	6.378	3.90553e-08
iGABAsKO9META	iGABAs_up	SURF1	6.344	4.68911e-08
iGABAsKO9META	iGABAs_up	AP000926.2	6.343	4.68911e-08
iGABAsKO9META	iGABAs_up	RASGEF1A	6.34	4.71157e-08
iGABAsKO9META	iGABAs_up	FZD9	6.325	4.97015e-08
iGABAsKO9META	iGABAs_up	FLT4	6.306	5.50223e-08
iGABAsKO9META	iGABAs_up	SPAG6	6.271	6.73826e-08
iGABAsKO9META	iGABAs_up	AC008608.2	6.243	7.99809e-08
iGABAsKO9META	iGABAs_up	CCDC34	6.227	8.59789e-08
iGABAsKO9META	iGABAs_up	AC009133.1	6.228	8.59789e-08
iGABAsKO9META	iGABAs_up	CTIF	6.18	1.13807e-07
iGABAsKO9META	iGABAs_up	PKNOX2	6.176	1.15385e-07
iGABAsKO9META	iGABAs_up	SYT16	6.173	1.16012e-07
iGABAsKO9META	iGABAs_up	ZNF563	6.159	1.24897e-07
iGABAsKO9META	iGABAs_up	SKP2	6.155	1.25878e-07
iGABAsKO9META	iGABAs_up	PIK3R4	6.127	1.48813e-07
iGABAsKO9META	iGABAs_up	TTC31	6.081	1.90978e-07
iGABAsKO9META	iGABAs_up	ADCK5	6.079	1.91996e-07
iGABAsKO9META	iGABAs_up	NTRK3	6.059	2.13439e-07
iGABAsKO9META	iGABAs_up	CFAP300	6.048	2.25815e-07
iGABAsKO9META	iGABAs_up	AL138966.2	6.046	2.27268e-07
iGABAsKO9META	iGABAs_up	C1GALT1C1	6.039	2.32811e-07
iGABAsKO9META	iGABAs_up	AC079089.1	6.024	2.5253e-07
iGABAsKO9META	iGABAs_up	AL109615.3	6.024	2.5253e-07
iGABAsKO9META	iGABAs_up	MED11	6.015	2.58559e-07
iGABAsKO9META	iGABAs_up	PARP10	6.007	2.6861e-07
iGABAsKO9META	iGABAs_up	MTCL1	5.987	2.99443e-07
iGABAsKO9META	iGABAs_up	AC027702.1	5.988	2.99443e-07
iGABAsKO9META	iGABAs_up	LINC02035	5.977	3.12475e-07
iGABAsKO9META	iGABAs_up	PAXBP1-AS1	5.973	3.15421e-07
iGABAsKO9META	iGABAs_up	MBLAC2	5.964	3.2854e-07
iGABAsKO9META	iGABAs_up	MCU	5.953	3.47207e-07
iGABAsKO9META	iGABAs_up	GRID1	5.919	4.20034e-07
iGABAsKO9META	iGABAs_up	AC040970.1	5.915	4.27095e-07
iGABAsKO9META	iGABAs_up	EML1	5.898	4.68135e-07
iGABAsKO9META	iGABAs_up	SS18	5.885	5.01485e-07
iGABAsKO9META	iGABAs_up	RPUSD3	5.881	5.11045e-07
iGABAsKO9META	iGABAs_up	GNG3	5.867	5.4981e-07
iGABAsKO9META	iGABAs_up	LINC02361	5.86	5.67077e-07
iGABAsKO9META	iGABAs_up	MRPL28	5.859	5.67394e-07
iGABAsKO9META	iGABAs_up	CCDC126	5.844	6.14728e-07
iGABAsKO9META	iGABAs_up	OTULINL	5.832	6.47999e-07
iGABAsKO9META	iGABAs_up	SGPP2	5.832	6.47999e-07
iGABAsKO9META	iGABAs_up	LRRC7	5.823	6.7296e-07
iGABAsKO9META	iGABAs_up	OXNAD1	5.82	6.79875e-07
iGABAsKO9META	iGABAs_up	LNX2	5.818	6.8087e-07
iGABAsKO9META	iGABAs_up	CCDC169	5.819	6.8087e-07
iGABAsKO9META	iGABAs_up	ITPR1-DT	5.808	7.15249e-07
iGABAsKO9META	iGABAs_up	SNTG2	5.804	7.27071e-07
iGABAsKO9META	iGABAs_up	NDUFB1	5.802	7.27315e-07
iGABAsKO9META	iGABAs_up	COMMD6	5.795	7.47971e-07
iGABAsKO9META	iGABAs_up	TMEM177	5.785	7.87633e-07
iGABAsKO9META	iGABAs_up	AC073389.1	5.771	8.5245e-07
iGABAsKO9META	iGABAs_up	EMC4	5.77	8.53073e-07
iGABAsKO9META	iGABAs_up	ATP5MG	5.761	8.95791e-07
iGABAsKO9META	iGABAs_up	DGKA	5.735	1.00912e-06
iGABAsKO9META	iGABAs_up	ZNF536	5.73	1.02436e-06
iGABAsKO9META	iGABAs_up	AC106886.3	5.728	1.03078e-06
iGABAsKO9META	iGABAs_up	VAX2	5.714	1.10461e-06
iGABAsKO9META	iGABAs_up	LINC02265	5.695	1.21479e-06
iGABAsKO9META	iGABAs_up	BTBD11	5.667	1.42902e-06
iGABAsKO9META	iGABAs_up	STMN1	5.661	1.44955e-06
iGABAsKO9META	iGABAs_up	MTFP1	5.653	1.51543e-06
iGABAsKO9META	iGABAs_up	PRKDC	5.648	1.53882e-06
iGABAsKO9META	iGABAs_up	SLC35D2	5.636	1.63747e-06
iGABAsKO9META	iGABAs_up	PGBD4	5.635	1.63747e-06
iGABAsKO9META	iGABAs_up	CTNNA1	5.635	1.63747e-06
iGABAsKO9META	iGABAs_up	RIMBP2	5.632	1.65882e-06
iGABAsKO9META	iGABAs_up	RHBDL1	5.631	1.66235e-06
iGABAsKO9META	iGABAs_up	NFX1	5.618	1.7674e-06
iGABAsKO9META	iGABAs_up	CCZ1B	5.6	1.94202e-06
iGABAsKO9META	iGABAs_up	AC016168.1	5.595	1.991e-06
iGABAsKO9META	iGABAs_up	Z83843.1	5.584	2.08968e-06
iGABAsKO9META	iGABAs_up	FAM226B	5.575	2.16708e-06
iGABAsKO9META	iGABAs_up	LYNX1	5.574	2.17755e-06
iGABAsKO9META	iGABAs_up	KDM3A	5.57	2.20702e-06
iGABAsKO9META	iGABAs_up	SPTBN4	5.568	2.22756e-06
iGABAsKO9META	iGABAs_up	AL445228.2	5.561	2.2906e-06
iGABAsKO9META	iGABAs_up	CHCHD10	5.539	2.5585e-06
iGABAsKO9META	iGABAs_up	GMIP	5.536	2.58093e-06
iGABAsKO9META	iGABAs_up	GPR75	5.527	2.69318e-06
iGABAsKO9META	iGABAs_up	MTMR1	5.518	2.79345e-06
iGABAsKO9META	iGABAs_up	RGS9	5.516	2.80036e-06
iGABAsKO9META	iGABAs_up	SHPK	5.511	2.87499e-06
iGABAsKO9META	iGABAs_up	MOB3B	5.49	3.16861e-06
iGABAsKO9META	iGABAs_up	SORBS1	5.477	3.35215e-06
iGABAsKO9META	iGABAs_up	PKDCC	5.471	3.45899e-06
iGABAsKO9META	iGABAs_up	SIRT5	5.466	3.52992e-06
iGABAsKO9META	iGABAs_up	KIAA0895	5.452	3.74875e-06
iGABAsKO9META	iGABAs_up	DLG5-AS1	5.45	3.76392e-06
iGABAsKO9META	iGABAs_up	ZBTB7C	5.444	3.86566e-06
iGABAsKO9META	iGABAs_up	MIPOL1	5.442	3.87273e-06
iGABAsKO9META	iGABAs_up	FOXO3B	5.432	4.08823e-06
iGABAsKO9META	iGABAs_up	ZNF436-AS1	5.43	4.12067e-06
iGABAsKO9META	iGABAs_up	COX8A	5.428	4.14774e-06
iGABAsKO9META	iGABAs_up	TAL2	5.424	4.21522e-06
iGABAsKO9META	iGABAs_up	SAT2	5.42	4.30238e-06
iGABAsKO9META	iGABAs_up	AC022433.1	5.419	4.3061e-06
iGABAsKO9META	iGABAs_up	ASXL3	5.41	4.492e-06
iGABAsKO9META	iGABAs_up	ROPN1B	5.404	4.61461e-06
iGABAsKO9META	iGABAs_up	OLIG1	5.4	4.69111e-06
iGABAsKO9META	iGABAs_up	GXYLT1	5.399	4.71431e-06
iGABAsKO9META	iGABAs_up	LHFPL3	5.395	4.79853e-06
iGABAsKO9META	iGABAs_up	SVIL	5.394	4.79853e-06
iGABAsKO9META	iGABAs_up	AC242842.1	5.386	4.97487e-06
iGABAsKO9META	iGABAs_up	FBXO32	5.385	4.98001e-06
iGABAsKO9META	iGABAs_up	RNF150	5.38	5.04702e-06
iGABAsKO9META	iGABAs_up	LSS	5.377	5.10975e-06
iGABAsKO9META	iGABAs_up	SYT14	5.375	5.14044e-06
iGABAsKO9META	iGABAs_up	ANGPTL8	5.362	5.46683e-06
iGABAsKO9META	iGABAs_up	CDKN2D	5.358	5.55331e-06
iGABAsKO9META	iGABAs_up	RGS4	5.35	5.78807e-06
iGABAsKO9META	iGABAs_up	ENPP4	5.348	5.83122e-06
iGABAsKO9META	iGABAs_up	TENT4B	5.343	5.9284e-06
iGABAsKO9META	iGABAs_up	U73166.1	5.334	6.12353e-06
iGABAsKO9META	iGABAs_up	BLVRB	5.335	6.12353e-06
iGABAsKO9META	iGABAs_up	MAP3K5	5.329	6.24993e-06
iGABAsKO9META	iGABAs_up	BACE1-AS	5.322	6.43e-06
iGABAsKO9META	iGABAs_up	RABAC1	5.322	6.43e-06
iGABAsKO9META	iGABAs_up	MT3	5.315	6.62578e-06
iGABAsKO9META	iGABAs_up	AC097662.1	5.312	6.72093e-06
iGABAsKO9META	iGABAs_up	TBC1D30	5.307	6.902e-06
iGABAsKO9META	iGABAs_up	AC092139.1	5.306	6.9031e-06
iGABAsKO9META	iGABAs_up	CCDC173	5.301	7.06389e-06
iGABAsKO9META	iGABAs_up	DCUN1D2	5.3	7.10117e-06
iGABAsKO9META	iGABAs_up	TSHZ1	5.29	7.44858e-06
iGABAsKO9META	iGABAs_up	PPARG	5.286	7.54975e-06
iGABAsKO9META	iGABAs_up	LINC02175	5.287	7.54975e-06
iGABAsKO9META	iGABAs_up	PLXDC2	5.282	7.65558e-06
iGABAsKO9META	iGABAs_up	RAB11A	5.279	7.7558e-06
iGABAsKO9META	iGABAs_up	FDX1	5.278	7.77789e-06
iGABAsKO9META	iGABAs_up	ALKBH7	5.275	7.85715e-06
iGABAsKO9META	iGABAs_up	RFPL3S	5.261	8.35957e-06
iGABAsKO9META	iGABAs_up	MYOZ1	5.261	8.35957e-06
iGABAsKO9META	iGABAs_up	ZFHX3	5.252	8.75078e-06
iGABAsKO9META	iGABAs_up	AC010210.1	5.25	8.81534e-06
iGABAsKO9META	iGABAs_up	MED31	5.224	1.00125e-05
iGABAsKO9META	iGABAs_up	C5orf34	5.221	1.01176e-05
iGABAsKO9META	iGABAs_up	RPH3AL	5.219	1.02391e-05
iGABAsKO9META	iGABAs_up	KALRN	5.211	1.06599e-05
iGABAsKO9META	iGABAs_up	HINT1	5.206	1.08467e-05
iGABAsKO9META	iGABAs_up	NDUFS5	5.206	1.08467e-05
iGABAsKO9META	iGABAs_up	EPHX3	5.205	1.08578e-05
iGABAsKO9META	iGABAs_up	RBM26	5.203	1.09524e-05
iGABAsKO9META	iGABAs_up	AC073389.2	5.2	1.10466e-05
iGABAsKO9META	iGABAs_up	CYP2R1	5.194	1.13894e-05
iGABAsKO9META	iGABAs_up	PCNX1	5.192	1.14741e-05
iGABAsKO9META	iGABAs_up	KCNJ9	5.187	1.17082e-05
iGABAsKO9META	iGABAs_up	TNNI3	5.185	1.1815e-05
iGABAsKO9META	iGABAs_up	AC096667.1	5.183	1.18743e-05
iGABAsKO9META	iGABAs_up	PRR4	5.175	1.23179e-05
iGABAsKO9META	iGABAs_up	HSBP1L1	5.174	1.23296e-05
iGABAsKO9META	iGABAs_up	LTB	5.173	1.23573e-05
iGABAsKO9META	iGABAs_up	MELTF	5.169	1.25188e-05
iGABAsKO9META	iGABAs_up	C6orf47	5.168	1.25404e-05
iGABAsKO9META	iGABAs_up	ARHGAP18	5.164	1.28055e-05
iGABAsKO9META	iGABAs_up	LMF1	5.159	1.3014e-05
iGABAsKO9META	iGABAs_up	UBQLN1	5.159	1.3014e-05
iGABAsKO9META	iGABAs_up	STARD8	5.158	1.30536e-05
iGABAsKO9META	iGABAs_up	SPRN	5.149	1.35546e-05
iGABAsKO9META	iGABAs_up	PLAAT1	5.147	1.36086e-05
iGABAsKO9META	iGABAs_up	SELENOS	5.143	1.38931e-05
iGABAsKO9META	iGABAs_up	SPSB2	5.128	1.48847e-05
iGABAsKO9META	iGABAs_up	ZNF804A	5.124	1.51523e-05
iGABAsKO9META	iGABAs_up	ZNRD1	5.124	1.51585e-05
iGABAsKO9META	iGABAs_up	CCDC25	5.123	1.51615e-05
iGABAsKO9META	iGABAs_up	MAN1B1-DT	5.122	1.51846e-05
iGABAsKO9META	iGABAs_up	PON2	5.12	1.53003e-05
iGABAsKO9META	iGABAs_up	SENP2	5.119	1.53003e-05
iGABAsKO9META	iGABAs_up	PRR14L	5.118	1.53253e-05
iGABAsKO9META	iGABAs_up	ECI1	5.116	1.54094e-05
iGABAsKO9META	iGABAs_up	LNPK	5.113	1.5574e-05
iGABAsKO9META	iGABAs_up	PEAK1	5.11	1.57128e-05
iGABAsKO9META	iGABAs_up	AC022007.1	5.11	1.57128e-05
iGABAsKO9META	iGABAs_up	DNAH1	5.11	1.57128e-05
iGABAsKO9META	iGABAs_up	MEI4	5.107	1.58319e-05
iGABAsKO9META	iGABAs_up	XDH	5.105	1.59545e-05
iGABAsKO9META	iGABAs_up	UEVLD	5.099	1.62247e-05
iGABAsKO9META	iGABAs_up	CDT1	5.099	1.62247e-05
iGABAsKO9META	iGABAs_up	COPB2	5.1	1.62247e-05
iGABAsKO9META	iGABAs_up	P2RY11	5.096	1.63949e-05
iGABAsKO9META	iGABAs_up	NDUFA7	5.095	1.6413e-05
iGABAsKO9META	iGABAs_up	CBY3	5.089	1.6722e-05
iGABAsKO9META	iGABAs_up	RAB27A	5.089	1.6722e-05
iGABAsKO9META	iGABAs_up	PITPNM1	5.09	1.6722e-05
iGABAsKO9META	iGABAs_up	CCDC90B	5.087	1.68458e-05
iGABAsKO9META	iGABAs_up	PRSS27	5.081	1.73146e-05
iGABAsKO9META	iGABAs_up	PGAP2	5.08	1.73146e-05
iGABAsKO9META	iGABAs_up	MTERF2	5.065	1.85264e-05
iGABAsKO9META	iGABAs_up	MED10	5.05	1.97579e-05
iGABAsKO9META	iGABAs_up	AL121574.1	5.038	2.07811e-05
iGABAsKO9META	iGABAs_up	TMEM229A	5.031	2.15431e-05
iGABAsKO9META	iGABAs_up	RAB25	5.015	2.31962e-05
iGABAsKO9META	iGABAs_up	SMIM30	4.991	2.56241e-05
iGABAsKO9META	iGABAs_up	PARVA	4.984	2.64171e-05
iGABAsKO9META	iGABAs_up	PMF1	4.971	2.81307e-05
iGABAsKO9META	iGABAs_up	C2orf27A	4.965	2.8886e-05
iGABAsKO9META	iGABAs_up	SRCIN1	4.963	2.91542e-05
iGABAsKO9META	iGABAs_up	THSD7A	4.958	2.96451e-05
iGABAsKO9META	iGABAs_up	AL445237.1	4.957	2.97932e-05
iGABAsKO9META	iGABAs_up	AP000873.2	4.954	3.00831e-05
iGABAsKO9META	iGABAs_up	SERPINF1	4.947	3.1059e-05
iGABAsKO9META	iGABAs_up	CAPN13	4.944	3.14079e-05
iGABAsKO9META	iGABAs_up	UGT8	4.942	3.16607e-05
iGABAsKO9META	iGABAs_up	AC097528.1	4.94	3.19165e-05
iGABAsKO9META	iGABAs_up	CISD1	4.933	3.2975e-05
iGABAsKO9META	iGABAs_up	IFI27	4.93	3.33462e-05
iGABAsKO9META	iGABAs_up	IRF7	4.923	3.4506e-05
iGABAsKO9META	iGABAs_up	PIK3C2B	4.917	3.53481e-05
iGABAsKO9META	iGABAs_up	RAB27B	4.916	3.55026e-05
iGABAsKO9META	iGABAs_up	ETFB	4.909	3.65525e-05
iGABAsKO9META	iGABAs_up	TP53BP2	4.905	3.70666e-05
iGABAsKO9META	iGABAs_up	HAR1B	4.904	3.72625e-05
iGABAsKO9META	iGABAs_up	TAGLN3	4.899	3.77826e-05
iGABAsKO9META	iGABAs_up	ADRM1	4.882	4.09441e-05
iGABAsKO9META	iGABAs_up	SPATC1L	4.869	4.33725e-05
iGABAsKO9META	iGABAs_up	GSTP1	4.869	4.33725e-05
iGABAsKO9META	iGABAs_up	AL683813.1	4.862	4.44765e-05
iGABAsKO9META	iGABAs_up	SPTAN1	4.86	4.48032e-05
iGABAsKO9META	iGABAs_up	AL391069.2	4.852	4.63616e-05
iGABAsKO9META	iGABAs_up	P3H2	4.85	4.66808e-05
iGABAsKO9META	iGABAs_up	AMIGO2	4.847	4.71937e-05
iGABAsKO9META	iGABAs_up	SLC8A2	4.844	4.75828e-05
iGABAsKO9META	iGABAs_up	PCID2	4.843	4.76236e-05
iGABAsKO9META	iGABAs_up	SV2A	4.843	4.76236e-05
iGABAsKO9META	iGABAs_up	MAMSTR	4.84	4.83803e-05
iGABAsKO9META	iGABAs_up	LAGE3	4.834	4.96159e-05
iGABAsKO9META	iGABAs_up	ARHGAP5-AS1	4.833	4.97733e-05
iGABAsKO9META	iGABAs_up	NEK3	4.828	5.06533e-05
iGABAsKO9META	iGABAs_up	LMX1B	4.829	5.06533e-05
iGABAsKO9META	iGABAs_up	AC009283.1	4.82	5.26751e-05
iGABAsKO9META	iGABAs_up	CRNKL1	4.816	5.32323e-05
iGABAsKO9META	iGABAs_up	GYG2	4.812	5.40686e-05
iGABAsKO9META	iGABAs_up	AL645933.3	4.798	5.71036e-05
iGABAsKO9META	iGABAs_up	AC005498.2	4.797	5.7454e-05
iGABAsKO9META	iGABAs_up	TTLL11	4.796	5.75897e-05
iGABAsKO9META	iGABAs_up	AL353593.1	4.794	5.79231e-05
iGABAsKO9META	iGABAs_up	GAMT	4.794	5.79231e-05
iGABAsKO9META	iGABAs_up	AZIN1-AS1	4.791	5.84448e-05
iGABAsKO9META	iGABAs_up	EML5	4.782	6.04175e-05
iGABAsKO9META	iGABAs_up	ITPKA	4.781	6.07882e-05
iGABAsKO9META	iGABAs_up	FBXO36	4.778	6.14006e-05
iGABAsKO9META	iGABAs_up	AL138889.3	4.776	6.18373e-05
iGABAsKO9META	iGABAs_up	TCEAL8	4.774	6.22569e-05
iGABAsKO9META	iGABAs_up	CEP112	4.774	6.2276e-05
iGABAsKO9META	iGABAs_up	AC139530.3	4.77	6.34301e-05
iGABAsKO9META	iGABAs_up	AC106779.1	4.768	6.39962e-05
iGABAsKO9META	iGABAs_up	PALD1	4.762	6.57937e-05
iGABAsKO9META	iGABAs_up	Z93930.2	4.751	6.86378e-05
iGABAsKO9META	iGABAs_up	AC004477.1	4.747	6.98056e-05
iGABAsKO9META	iGABAs_up	CEBPB-AS1	4.737	7.3144e-05
iGABAsKO9META	iGABAs_up	BZW1	4.735	7.33062e-05
iGABAsKO9META	iGABAs_up	PLCB3	4.735	7.33062e-05
iGABAsKO9META	iGABAs_up	ANKEF1	4.735	7.33062e-05
iGABAsKO9META	iGABAs_up	DENND2A	4.731	7.44351e-05
iGABAsKO9META	iGABAs_up	HSDL2	4.72	7.81234e-05
iGABAsKO9META	iGABAs_up	ZNF710	4.711	8.15461e-05
iGABAsKO9META	iGABAs_up	SNX18	4.707	8.24618e-05
iGABAsKO9META	iGABAs_up	CRYBA2	4.707	8.24618e-05
iGABAsKO9META	iGABAs_up	SPTY2D1OS	4.707	8.24618e-05
iGABAsKO9META	iGABAs_up	SLC25A40	4.707	8.24618e-05
iGABAsKO9META	iGABAs_up	AC018557.3	4.705	8.27786e-05
iGABAsKO9META	iGABAs_up	TMEM190	4.705	8.27786e-05
iGABAsKO9META	iGABAs_up	AL442636.1	4.704	8.29352e-05
iGABAsKO9META	iGABAs_up	KIAA0319L	4.696	8.53698e-05
iGABAsKO9META	iGABAs_up	VCAN	4.692	8.66832e-05
iGABAsKO9META	iGABAs_up	AC138150.1	4.692	8.66832e-05
iGABAsKO9META	iGABAs_up	AL353743.2	4.683	8.96285e-05
iGABAsKO9META	iGABAs_up	POU6F1	4.682	8.96636e-05
iGABAsKO9META	iGABAs_up	TMCC1-AS1	4.682	8.96636e-05
iGABAsKO9META	iGABAs_up	MTSS2	4.682	8.96636e-05
iGABAsKO9META	iGABAs_up	FRMD4A	4.679	9.06725e-05
iGABAsKO9META	iGABAs_up	ENTR1	4.673	9.34357e-05
iGABAsKO9META	iGABAs_up	PLEKHG3	4.668	9.50128e-05
iGABAsKO9META	iGABAs_up	VAMP8	4.667	9.509e-05
iGABAsKO9META	iGABAs_up	AC007541.1	4.663	9.64796e-05
iGABAsKO9META	iGABAs_up	PCBP3	4.659	9.78324e-05
iGABAsKO9META	iGABAs_up	AC100778.3	4.649	0.000101957
iGABAsKO9META	iGABAs_up	PLEKHJ1	4.646	0.000103055
iGABAsKO9META	iGABAs_up	AMER3	4.627	0.000112293
iGABAsKO9META	iGABAs_up	NFATC3	4.621	0.000115149
iGABAsKO9META	iGABAs_up	TMEM87B	4.618	0.000115931
iGABAsKO9META	iGABAs_up	PHACTR1	4.615	0.000117623
iGABAsKO9META	iGABAs_up	PCGF1	4.614	0.000117757
iGABAsKO9META	iGABAs_up	RPAP1	4.608	0.000121236
iGABAsKO9META	iGABAs_up	S100A6	4.603	0.000123571
iGABAsKO9META	iGABAs_up	TMTC2	4.598	0.000125737
iGABAsKO9META	iGABAs_up	ULBP3	4.597	0.000125826
iGABAsKO9META	iGABAs_up	POMP	4.591	0.000128601
iGABAsKO9META	iGABAs_up	AC243772.2	4.582	0.000133059
iGABAsKO9META	iGABAs_up	FNIP2	4.578	0.000134596
iGABAsKO9META	iGABAs_up	SLC26A2	4.564	0.000143669
iGABAsKO9META	iGABAs_up	ZNF341	4.56	0.000145958
iGABAsKO9META	iGABAs_up	AL731571.1	4.56	0.000146269
iGABAsKO9META	iGABAs_up	EIF3J-DT	4.557	0.000147577
iGABAsKO9META	iGABAs_up	LRRC10B	4.556	0.000148254
iGABAsKO9META	iGABAs_up	RHOBTB3	4.55	0.000151537
iGABAsKO9META	iGABAs_up	AC009812.1	4.549	0.000152119
iGABAsKO9META	iGABAs_up	PRRC2B	4.542	0.000156773
iGABAsKO9META	iGABAs_up	KCNQ1OT1	4.541	0.000156923
iGABAsKO9META	iGABAs_up	ZNF658	4.536	0.00015974
iGABAsKO9META	iGABAs_up	ROMO1	4.52	0.000171907
iGABAsKO9META	iGABAs_up	CACNA2D1	4.516	0.000173797
iGABAsKO9META	iGABAs_up	ATOH7	4.51	0.000178556
iGABAsKO9META	iGABAs_up	GRHPR	4.505	0.000181684
iGABAsKO9META	iGABAs_up	SWT1	4.504	0.000182011
iGABAsKO9META	iGABAs_up	PTBP3	4.503	0.000182497
iGABAsKO9META	iGABAs_up	TMEM163	4.5	0.000185023
iGABAsKO9META	iGABAs_up	HSD17B6	4.496	0.000187629
iGABAsKO9META	iGABAs_up	AC116913.1	4.49	0.000192197
iGABAsKO9META	iGABAs_up	EVX1	4.489	0.000193204
iGABAsKO9META	iGABAs_up	ABRACL	4.486	0.000195236
iGABAsKO9META	iGABAs_up	AC097639.1	4.485	0.000195375
iGABAsKO9META	iGABAs_up	ARHGAP40	4.485	0.000195519
iGABAsKO9META	iGABAs_up	LINC01018	4.485	0.000195519
iGABAsKO9META	iGABAs_up	IFT74	4.482	0.000196625
iGABAsKO9META	iGABAs_up	CNTLN	4.482	0.000196625
iGABAsKO9META	iGABAs_up	LRRC46	4.478	0.000199842
iGABAsKO9META	iGABAs_up	TESC	4.473	0.000203964
iGABAsKO9META	iGABAs_up	AC009041.2	4.472	0.000204001
iGABAsKO9META	iGABAs_up	ZNF510	4.473	0.000204001
iGABAsKO9META	iGABAs_up	HSPA1L	4.47	0.000205369
iGABAsKO9META	iGABAs_up	APOL2	4.469	0.000206119
iGABAsKO9META	iGABAs_up	CACNA1G	4.465	0.000209511
iGABAsKO9META	iGABAs_up	MED7	4.464	0.000209994
iGABAsKO9META	iGABAs_up	PPP1CB	4.456	0.000216164
iGABAsKO9META	iGABAs_up	JMJD1C-AS1	4.455	0.000216656
iGABAsKO9META	iGABAs_up	FUT1	4.45	0.000221068
iGABAsKO9META	iGABAs_up	GSDME	4.45	0.000221191
iGABAsKO9META	iGABAs_up	FAM110C	4.449	0.000221242
iGABAsKO9META	iGABAs_up	SESN2	4.449	0.000221242
iGABAsKO9META	iGABAs_up	HYAL1	4.446	0.000223809
iGABAsKO9META	iGABAs_up	PEX5L	4.445	0.000223952
iGABAsKO9META	iGABAs_up	PDCD6IP	4.444	0.00022476
iGABAsKO9META	iGABAs_up	GK	4.437	0.00022848
iGABAsKO9META	iGABAs_up	CENPU	4.437	0.00022848
iGABAsKO9META	iGABAs_up	WDR86-AS1	4.428	0.000236009
iGABAsKO9META	iGABAs_up	TGFB1	4.427	0.000236672
iGABAsKO9META	iGABAs_up	ACTR3	4.424	0.000238364
iGABAsKO9META	iGABAs_up	SPAST	4.42	0.000243181
iGABAsKO9META	iGABAs_up	DDT	4.418	0.000244568
iGABAsKO9META	iGABAs_up	CBLL1	4.412	0.000249653
iGABAsKO9META	iGABAs_up	FAT4	4.408	0.000253848
iGABAsKO9META	iGABAs_up	ZNF595	4.405	0.000255876
iGABAsKO9META	iGABAs_up	LRFN3	4.404	0.000256984
iGABAsKO9META	iGABAs_up	TRPS1	4.398	0.000262589
iGABAsKO9META	iGABAs_up	NDUFB7	4.391	0.000270645
iGABAsKO9META	iGABAs_up	TMEM256	4.39	0.000270766
iGABAsKO9META	iGABAs_up	CCNB1IP1	4.387	0.000273377
iGABAsKO9META	iGABAs_up	IFI30	4.386	0.000273492
iGABAsKO9META	iGABAs_up	ZFP36L2	4.382	0.00027774
iGABAsKO9META	iGABAs_up	CHID1	4.38	0.000279974
iGABAsKO9META	iGABAs_up	HEATR6	4.376	0.000283952
iGABAsKO9META	iGABAs_up	ZSWIM5	4.374	0.000286737
iGABAsKO9META	iGABAs_up	HDDC3	4.374	0.000286737
iGABAsKO9META	iGABAs_up	TEX9	4.373	0.000286833
iGABAsKO9META	iGABAs_up	GABPA	4.373	0.00028693
iGABAsKO9META	iGABAs_up	BANP	4.371	0.00028829
iGABAsKO9META	iGABAs_up	DHTKD1	4.368	0.000292905
iGABAsKO9META	iGABAs_up	LINC00652	4.367	0.000292936
iGABAsKO9META	iGABAs_up	RINL	4.362	0.000296306
iGABAsKO9META	iGABAs_up	RGS22	4.356	0.000302203
iGABAsKO9META	iGABAs_up	ORC1	4.352	0.000306594
iGABAsKO9META	iGABAs_up	AC244213.1	4.348	0.000310878
iGABAsKO9META	iGABAs_up	F12	4.342	0.000317496
iGABAsKO9META	iGABAs_up	AC113410.4	4.335	0.000326857
iGABAsKO9META	iGABAs_up	FGFR4	4.332	0.000331156
iGABAsKO9META	iGABAs_up	TRAPPC4	4.327	0.000336432
iGABAsKO9META	iGABAs_up	NFE2L3	4.327	0.000336908
iGABAsKO9META	iGABAs_up	PML	4.32	0.000345024
iGABAsKO9META	iGABAs_up	MYCL	4.319	0.000345544
iGABAsKO9META	iGABAs_up	PPP5D1	4.319	0.000345544
iGABAsKO9META	iGABAs_up	F8A1	4.316	0.000349756
iGABAsKO9META	iGABAs_up	LINC01918	4.304	0.000365984
iGABAsKO9META	iGABAs_up	ACVR2A	4.295	0.000378544
iGABAsKO9META	iGABAs_up	FAM162B	4.295	0.000378719
iGABAsKO9META	iGABAs_up	CTSC	4.291	0.000384942
iGABAsKO9META	iGABAs_up	PRDX5	4.289	0.000386148
iGABAsKO9META	iGABAs_up	ZBED3	4.283	0.000392272
iGABAsKO9META	iGABAs_up	FMN2	4.277	0.000400255
iGABAsKO9META	iGABAs_up	AL049838.1	4.278	0.000400255
iGABAsKO9META	iGABAs_up	AC025171.2	4.278	0.000400255
iGABAsKO9META	iGABAs_up	LAMC1	4.27	0.000408418
iGABAsKO9META	iGABAs_up	ARNTL	4.27	0.000408572
iGABAsKO9META	iGABAs_up	TMEM9B-AS1	4.268	0.000410602
iGABAsKO9META	iGABAs_up	STK39	4.265	0.000415565
iGABAsKO9META	iGABAs_up	ZNF135	4.264	0.000416475
iGABAsKO9META	iGABAs_up	TET2	4.257	0.000426662
iGABAsKO9META	iGABAs_up	CDC6	4.256	0.000428438
iGABAsKO9META	iGABAs_up	LINC02614	4.251	0.000435589
iGABAsKO9META	iGABAs_up	CEP164	4.25	0.000436238
iGABAsKO9META	iGABAs_up	DISC1	4.251	0.000436238
iGABAsKO9META	iGABAs_up	ZFAS1	4.249	0.000437905
iGABAsKO9META	iGABAs_up	FAM114A1	4.243	0.000448326
iGABAsKO9META	iGABAs_up	GNA11	4.242	0.000448941
iGABAsKO9META	iGABAs_up	AL133215.2	4.24	0.000452992
iGABAsKO9META	iGABAs_up	NCOA1	4.238	0.000455111
iGABAsKO9META	iGABAs_up	MAP3K13	4.236	0.000459042
iGABAsKO9META	iGABAs_up	AFG3L2	4.229	0.000470738
iGABAsKO9META	iGABAs_up	AMER1	4.225	0.000477774
iGABAsKO9META	iGABAs_up	TMEM14B	4.22	0.000487892
iGABAsKO9META	iGABAs_up	FAM66D	4.219	0.00048807
iGABAsKO9META	iGABAs_up	AC004837.4	4.219	0.00048807
iGABAsKO9META	iGABAs_up	CDR2L	4.219	0.00048807
iGABAsKO9META	iGABAs_up	LYPD6B	4.218	0.000489321
iGABAsKO9META	iGABAs_up	AC005740.5	4.215	0.000495928
iGABAsKO9META	iGABAs_up	WASF3	4.204	0.00051203
iGABAsKO9META	iGABAs_up	CD320	4.201	0.000518172
iGABAsKO9META	iGABAs_up	ACTA1	4.192	0.000533272
iGABAsKO9META	iGABAs_up	COMMD8	4.187	0.000543113
iGABAsKO9META	iGABAs_up	EPB41L2	4.187	0.000543113
iGABAsKO9META	iGABAs_up	AL132857.1	4.186	0.000543687
iGABAsKO9META	iGABAs_up	LINC01547	4.184	0.000548261
iGABAsKO9META	iGABAs_up	ACOT9	4.182	0.000551496
iGABAsKO9META	iGABAs_up	RNF145	4.179	0.000555035
iGABAsKO9META	iGABAs_up	AC009779.2	4.177	0.000558789
iGABAsKO9META	iGABAs_up	PCDHGB7	4.172	0.000566575
iGABAsKO9META	iGABAs_up	UBE2Q1	4.17	0.00057143
iGABAsKO9META	iGABAs_up	SRI	4.161	0.000591923
iGABAsKO9META	iGABAs_up	PUS10	4.157	0.000599112
iGABAsKO9META	iGABAs_up	EFCAB5	4.157	0.000599239
iGABAsKO9META	iGABAs_up	CPT1B	4.155	0.000602833
iGABAsKO9META	iGABAs_up	CIT	4.155	0.000602956
iGABAsKO9META	iGABAs_up	CEP126	4.15	0.00061408
iGABAsKO9META	iGABAs_up	MDC1	4.146	0.000618068
iGABAsKO9META	iGABAs_up	EPB41L4A	4.143	0.000622981
iGABAsKO9META	iGABAs_up	UBE2H	4.142	0.000624729
iGABAsKO9META	iGABAs_up	ITGA8	4.139	0.000629537
iGABAsKO9META	iGABAs_up	AL161457.2	4.139	0.000630171
iGABAsKO9META	iGABAs_up	PCBD1	4.137	0.000632335
iGABAsKO9META	iGABAs_up	TMEM164	4.135	0.000637186
iGABAsKO9META	iGABAs_up	C8orf82	4.131	0.000644354
iGABAsKO9META	iGABAs_up	ANKRD36B	4.125	0.000655967
iGABAsKO9META	iGABAs_up	VWA8-AS1	4.119	0.000670562
iGABAsKO9META	iGABAs_up	DENND1B	4.114	0.000682483
iGABAsKO9META	iGABAs_up	SUMO3	4.109	0.000692523
iGABAsKO9META	iGABAs_up	GALNT7	4.108	0.000696238
iGABAsKO9META	iGABAs_up	SLC6A1	4.108	0.000696238
iGABAsKO9META	iGABAs_up	PDCD6	4.105	0.00070187
iGABAsKO9META	iGABAs_up	AC005261.2	4.093	0.000732527
iGABAsKO9META	iGABAs_up	ZNF138	4.092	0.000736278
iGABAsKO9META	iGABAs_up	FRMD6-AS1	4.09	0.00073951
iGABAsKO9META	iGABAs_up	KIF2C	4.088	0.000744784
iGABAsKO9META	iGABAs_up	AC119674.1	4.081	0.00076452
iGABAsKO9META	iGABAs_up	PLCB4	4.081	0.00076452
iGABAsKO9META	iGABAs_up	SGTB	4.081	0.000765163
iGABAsKO9META	iGABAs_up	LINC00173	4.077	0.000774515
iGABAsKO9META	iGABAs_up	TEX29	4.075	0.000780861
iGABAsKO9META	iGABAs_up	EGFL7	4.073	0.00078555
iGABAsKO9META	iGABAs_up	PLAUR	4.067	0.000800621
iGABAsKO9META	iGABAs_up	CPOX	4.063	0.000810228
iGABAsKO9META	iGABAs_up	PFDN4	4.062	0.000812738
iGABAsKO9META	iGABAs_up	PSD2	4.048	0.000853143
iGABAsKO9META	iGABAs_up	ELAC1	4.046	0.00085624
iGABAsKO9META	iGABAs_up	LINC00884	4.042	0.000868536
iGABAsKO9META	iGABAs_up	TMBIM4	4.041	0.000870205
iGABAsKO9META	iGABAs_up	ZBTB46	4.036	0.000884566
iGABAsKO9META	iGABAs_up	GPANK1	4.035	0.000886385
iGABAsKO9META	iGABAs_up	HIST1H4I	4.033	0.000890166
iGABAsKO9META	iGABAs_up	CGA	4.033	0.000890166
iGABAsKO9META	iGABAs_up	TOM1L2	4.028	0.000906813
iGABAsKO9META	iGABAs_up	RAB9B	4.025	0.000913054
iGABAsKO9META	iGABAs_up	DRD4	4.023	0.000918612
iGABAsKO9META	iGABAs_up	ANP32A	4.023	0.000918612
iGABAsKO9META	iGABAs_up	DNAI1	4.018	0.000934004
iGABAsKO9META	iGABAs_up	MCM3	4.015	0.00094294
iGABAsKO9META	iGABAs_up	VPREB3	4.006	0.000976162
iGABAsKO9META	iGABAs_up	EVA1A	4.005	0.000976162
iGABAsKO9META	iGABAs_up	NDUFB9	4.005	0.000977449
iGABAsKO9META	iGABAs_up	ERICH3	4.004	0.000978327
iGABAsKO9META	iGABAs_up	FAM163A	3.999	0.000992543
iGABAsKO9META	iGABAs_up	AC007405.2	3.996	0.00100368
iGABAsKO9META	iGABAs_up	ANP32E	3.995	0.00100499
iGABAsKO9META	iGABAs_up	ZSWIM3	3.995	0.0010059
iGABAsKO9META	iGABAs_up	LXN	3.99	0.00102272
iGABAsKO9META	iGABAs_up	PMFBP1	3.99	0.00102324
iGABAsKO9META	iGABAs_up	TLN2	3.989	0.00102442
iGABAsKO9META	iGABAs_up	SMARCA2	3.988	0.00102822
iGABAsKO9META	iGABAs_up	SREBF2	3.984	0.00104
iGABAsKO9META	iGABAs_up	TCEA3	3.981	0.00105112
iGABAsKO9META	iGABAs_up	HLCS	3.98	0.00105329
iGABAsKO9META	iGABAs_up	RNF39	3.979	0.00105759
iGABAsKO9META	iGABAs_up	KCND3	3.977	0.00106569
iGABAsKO9META	iGABAs_up	UXT-AS1	3.975	0.00107
iGABAsKO9META	iGABAs_up	RSPH9	3.974	0.00107125
iGABAsKO9META	iGABAs_up	TEX30	3.973	0.00107475
iGABAsKO9META	iGABAs_up	AL117336.2	3.973	0.0010749
iGABAsKO9META	iGABAs_up	HYKK	3.971	0.00108082
iGABAsKO9META	iGABAs_up	URI1	3.968	0.0010876
iGABAsKO9META	iGABAs_up	AC010654.1	3.967	0.00109435
iGABAsKO9META	iGABAs_up	IGSF22	3.965	0.0010979
iGABAsKO9META	iGABAs_up	CPEB4	3.965	0.0010979
iGABAsKO9META	iGABAs_up	FAM117A	3.964	0.00109998
iGABAsKO9META	iGABAs_up	MFSD12	3.963	0.00110337
iGABAsKO9META	iGABAs_up	PLEKHG5	3.961	0.00110904
iGABAsKO9META	iGABAs_up	HMGN3-AS1	3.957	0.00112421
iGABAsKO9META	iGABAs_up	FERMT3	3.957	0.00112421
iGABAsKO9META	iGABAs_up	LTBR	3.956	0.00112832
iGABAsKO9META	iGABAs_up	SIMC1	3.955	0.00113149
iGABAsKO9META	iGABAs_up	SRF	3.949	0.00115286
iGABAsKO9META	iGABAs_up	FANCC	3.95	0.00115286
iGABAsKO9META	iGABAs_up	MTMR11	3.945	0.00116808
iGABAsKO9META	iGABAs_up	FAM167B	3.944	0.00116808
iGABAsKO9META	iGABAs_up	PRKAA1	3.943	0.00117019
iGABAsKO9META	iGABAs_up	AC016907.2	3.942	0.00117551
iGABAsKO9META	iGABAs_up	TUG1	3.938	0.00119056
iGABAsKO9META	iGABAs_up	FZD4-DT	3.935	0.00120133
iGABAsKO9META	iGABAs_up	UPF2	3.931	0.00121163
iGABAsKO9META	iGABAs_up	TUBE1	3.931	0.00121468
iGABAsKO9META	iGABAs_up	NCOA6	3.93	0.00121572
iGABAsKO9META	iGABAs_up	PCM1	3.928	0.00122198
iGABAsKO9META	iGABAs_up	ORAI3	3.927	0.00122656
iGABAsKO9META	iGABAs_up	SORCS1	3.927	0.00122656
iGABAsKO9META	iGABAs_up	LRRC37A	3.926	0.00122759
iGABAsKO9META	iGABAs_up	AC234917.3	3.925	0.00123287
iGABAsKO9META	iGABAs_up	WRAP53	3.918	0.00126328
iGABAsKO9META	iGABAs_up	EBNA1BP2	3.915	0.00127245
iGABAsKO9META	iGABAs_up	IL31RA	3.912	0.00128565
iGABAsKO9META	iGABAs_up	PPP2R2D	3.907	0.00130609
iGABAsKO9META	iGABAs_up	SMIM12	3.902	0.00132688
iGABAsKO9META	iGABAs_up	GRID2IP	3.901	0.001331
iGABAsKO9META	iGABAs_up	C12orf73	3.898	0.00134478
iGABAsKO9META	iGABAs_up	PARD6A	3.897	0.00134814
iGABAsKO9META	iGABAs_up	EXOC3L2	3.894	0.00135918
iGABAsKO9META	iGABAs_up	MAPK10	3.894	0.00136104
iGABAsKO9META	iGABAs_up	SND1	3.891	0.00136933
iGABAsKO9META	iGABAs_up	VKORC1L1	3.891	0.00137144
iGABAsKO9META	iGABAs_up	CU634019.5	3.883	0.00140702
iGABAsKO9META	iGABAs_up	DDN	3.883	0.00141005
iGABAsKO9META	iGABAs_up	SLC9A3-AS1	3.88	0.0014197
iGABAsKO9META	iGABAs_up	THG1L	3.88	0.00142028
iGABAsKO9META	iGABAs_up	GZMM	3.879	0.00142328
iGABAsKO9META	iGABAs_up	CD2BP2	3.878	0.00142928
iGABAsKO9META	iGABAs_up	OGFR	3.877	0.00143091
iGABAsKO9META	iGABAs_up	WAS	3.874	0.00144769
iGABAsKO9META	iGABAs_up	SMC5-AS1	3.871	0.00146282
iGABAsKO9META	iGABAs_up	PDLIM3	3.869	0.00147167
iGABAsKO9META	iGABAs_up	KDM5D	3.864	0.00149532
iGABAsKO9META	iGABAs_up	CARD8-AS1	3.861	0.0015067
iGABAsKO9META	iGABAs_up	LINC02813	3.855	0.00153767
iGABAsKO9META	iGABAs_up	AC006460.2	3.854	0.00154317
iGABAsKO9META	iGABAs_up	AC021752.1	3.852	0.00155151
iGABAsKO9META	iGABAs_up	AC009163.7	3.85	0.001563
iGABAsKO9META	iGABAs_up	AL391839.2	3.849	0.001563
iGABAsKO9META	iGABAs_up	TMEM53	3.847	0.00157539
iGABAsKO9META	iGABAs_up	FGF8	3.84	0.0016118
iGABAsKO9META	iGABAs_up	AL049828.1	3.839	0.00161981
iGABAsKO9META	iGABAs_up	FAAP100	3.835	0.00163888
iGABAsKO9META	iGABAs_up	AC004540.2	3.835	0.00163888
iGABAsKO9META	iGABAs_up	HIGD2A	3.834	0.00164303
iGABAsKO9META	iGABAs_up	MRPS33	3.833	0.00164717
iGABAsKO9META	iGABAs_up	ACKR1	3.828	0.00167136
iGABAsKO9META	iGABAs_up	AC073349.1	3.828	0.00167146
iGABAsKO9META	iGABAs_up	ZNF560	3.817	0.00172788
iGABAsKO9META	iGABAs_up	ZNF141	3.817	0.00172794
iGABAsKO9META	iGABAs_up	MPHOSPH8	3.816	0.0017331
iGABAsKO9META	iGABAs_up	ITCH	3.815	0.00173346
iGABAsKO9META	iGABAs_up	SOX11	3.815	0.00173346
iGABAsKO9META	iGABAs_up	PCDHA9	3.816	0.00173346
iGABAsKO9META	iGABAs_up	TCAP	3.811	0.00175387
iGABAsKO9META	iGABAs_up	GPR107	3.808	0.00177302
iGABAsKO9META	iGABAs_up	MORC2	3.805	0.00178949
iGABAsKO9META	iGABAs_up	CRB3	3.795	0.00185099
iGABAsKO9META	iGABAs_up	ELF1	3.795	0.00185099
iGABAsKO9META	iGABAs_up	FMNL3	3.791	0.00187839
iGABAsKO9META	iGABAs_up	ARHGEF7-AS2	3.788	0.00189189
iGABAsKO9META	iGABAs_up	KLF1	3.788	0.00189189
iGABAsKO9META	iGABAs_up	TBCB	3.784	0.00191403
iGABAsKO9META	iGABAs_up	CCDC148	3.783	0.00192001
iGABAsKO9META	iGABAs_up	GLB1	3.783	0.00192001
iGABAsKO9META	iGABAs_up	TYW5	3.778	0.0019568
iGABAsKO9META	iGABAs_up	PLEKHO1	3.777	0.0019602
iGABAsKO9META	iGABAs_up	NENF	3.774	0.00198082
iGABAsKO9META	iGABAs_up	MFSD9	3.773	0.00198305
iGABAsKO9META	iGABAs_up	ZDHHC12	3.772	0.00199018
iGABAsKO9META	iGABAs_up	CASTOR3	3.771	0.00199251
iGABAsKO9META	iGABAs_up	GRB10	3.771	0.0019947
iGABAsKO9META	iGABAs_up	GNB3	3.77	0.00199825
iGABAsKO9META	iGABAs_up	PATJ	3.77	0.00200179
iGABAsKO9META	iGABAs_up	ATRX	3.765	0.0020327
iGABAsKO9META	iGABAs_up	RNGTT	3.765	0.0020327
iGABAsKO9META	iGABAs_up	ANKRD55	3.762	0.00205139
iGABAsKO9META	iGABAs_up	USP38	3.761	0.00205436
iGABAsKO9META	iGABAs_up	CHD4	3.76	0.00205541
iGABAsKO9META	iGABAs_up	TANGO6	3.76	0.00206008
iGABAsKO9META	iGABAs_up	KTN1	3.758	0.00206699
iGABAsKO9META	iGABAs_up	PIPOX	3.758	0.00207027
iGABAsKO9META	iGABAs_up	FAM161B	3.755	0.00208503
iGABAsKO9META	iGABAs_up	DHRS7	3.755	0.00208503
iGABAsKO9META	iGABAs_up	ZNF737	3.749	0.00212586
iGABAsKO9META	iGABAs_up	TOP2B	3.749	0.00212663
iGABAsKO9META	iGABAs_up	JPH3	3.74	0.00218948
iGABAsKO9META	iGABAs_up	USP27X	3.731	0.00224501
iGABAsKO9META	iGABAs_up	RBM5	3.727	0.00227675
iGABAsKO9META	iGABAs_up	PITX3	3.723	0.00230065
iGABAsKO9META	iGABAs_up	LSMEM2	3.72	0.00232654
iGABAsKO9META	iGABAs_up	SUV39H2	3.718	0.00234301
iGABAsKO9META	iGABAs_up	CAPRIN1	3.717	0.00235081
iGABAsKO9META	iGABAs_up	SMYD3	3.712	0.00238235
iGABAsKO9META	iGABAs_up	GDNF-AS1	3.712	0.00238235
iGABAsKO9META	iGABAs_up	FAM53C	3.712	0.00238508
iGABAsKO9META	iGABAs_up	IPPK	3.709	0.00241095
iGABAsKO9META	iGABAs_up	TNNT1	3.706	0.00243213
iGABAsKO9META	iGABAs_up	IFI27L1	3.705	0.0024375
iGABAsKO9META	iGABAs_up	AP2S1	3.702	0.00246668
iGABAsKO9META	iGABAs_up	GTF2H4	3.7	0.00247607
iGABAsKO9META	iGABAs_up	CD164	3.699	0.00248627
iGABAsKO9META	iGABAs_up	AC027307.1	3.698	0.00248655
iGABAsKO9META	iGABAs_up	Z93241.1	3.695	0.00252117
iGABAsKO9META	iGABAs_up	ZNF816	3.692	0.00254333
iGABAsKO9META	iGABAs_up	RNF44	3.691	0.00254971
iGABAsKO9META	iGABAs_up	LINC01134	3.686	0.00259499
iGABAsKO9META	iGABAs_up	AL021707.6	3.684	0.0026156
iGABAsKO9META	iGABAs_up	ORAI2	3.682	0.0026248
iGABAsKO9META	iGABAs_up	ZWINT	3.681	0.00263573
iGABAsKO9META	iGABAs_up	PITX1	3.678	0.00265514
iGABAsKO9META	iGABAs_up	ZFP41	3.674	0.00269139
iGABAsKO9META	iGABAs_up	LENG8	3.668	0.00274084
iGABAsKO9META	iGABAs_up	FAM185A	3.664	0.0027771
iGABAsKO9META	iGABAs_up	GPD1L	3.658	0.00283482
iGABAsKO9META	iGABAs_up	STK36	3.656	0.00285424
iGABAsKO9META	iGABAs_up	CCT2	3.652	0.0028777
iGABAsKO9META	iGABAs_up	AL512422.1	3.65	0.00289761
iGABAsKO9META	iGABAs_up	TRAPPC3	3.649	0.00289915
iGABAsKO9META	iGABAs_up	NDUFB3	3.649	0.00290352
iGABAsKO9META	iGABAs_up	ZCCHC17	3.646	0.00292186
iGABAsKO9META	iGABAs_up	RAB4B	3.644	0.00293322
iGABAsKO9META	iGABAs_up	SRD5A3	3.642	0.00294779
iGABAsKO9META	iGABAs_up	ESRRA	3.64	0.00296163
iGABAsKO9META	iGABAs_up	TAOK3	3.632	0.00303033
iGABAsKO9META	iGABAs_up	STEAP2	3.63	0.00305432
iGABAsKO9META	iGABAs_up	AL109615.4	3.628	0.00306853
iGABAsKO9META	iGABAs_up	ARL4A	3.627	0.00307378
iGABAsKO9META	iGABAs_up	GOLGA1	3.626	0.00308223
iGABAsKO9META	iGABAs_up	ST6GALNAC5	3.626	0.00308223
iGABAsKO9META	iGABAs_up	NPIPA5	3.626	0.00308223
iGABAsKO9META	iGABAs_up	FPGT	3.625	0.00308468
iGABAsKO9META	iGABAs_up	IFI27L2	3.611	0.00323367
iGABAsKO9META	iGABAs_up	AMOTL1	3.61	0.00323434
iGABAsKO9META	iGABAs_up	NINJ2	3.605	0.00329429
iGABAsKO9META	iGABAs_up	C19orf12	3.604	0.0032959
iGABAsKO9META	iGABAs_up	AL450326.1	3.601	0.00333098
iGABAsKO9META	iGABAs_up	REEP6	3.601	0.00333114
iGABAsKO9META	iGABAs_up	ADPRHL1	3.6	0.00333866
iGABAsKO9META	iGABAs_up	ERVMER61-1	3.598	0.00336264
iGABAsKO9META	iGABAs_up	LAPTM5	3.597	0.00336487
iGABAsKO9META	iGABAs_up	PSMB4	3.594	0.00339167
iGABAsKO9META	iGABAs_up	RAP1GAP2	3.592	0.00341935
iGABAsKO9META	iGABAs_up	IPCEF1	3.587	0.00345769
iGABAsKO9META	iGABAs_up	STK31	3.583	0.00350163
iGABAsKO9META	iGABAs_up	REEP3	3.583	0.00350163
iGABAsKO9META	iGABAs_up	NFE2L2	3.575	0.00359029
iGABAsKO9META	iGABAs_up	COPS7A	3.573	0.0036026
iGABAsKO9META	iGABAs_up	PWRN1	3.573	0.0036026
iGABAsKO9META	iGABAs_up	RESF1	3.573	0.00360466
iGABAsKO9META	iGABAs_up	LINC01128	3.572	0.00360976
iGABAsKO9META	iGABAs_up	LINC02447	3.572	0.00361384
iGABAsKO9META	iGABAs_up	DHCR24	3.571	0.00361893
iGABAsKO9META	iGABAs_up	EHD4	3.57	0.00363519
iGABAsKO9META	iGABAs_up	FOXA2	3.569	0.00364025
iGABAsKO9META	iGABAs_up	ZNF529	3.566	0.00367876
iGABAsKO9META	iGABAs_up	AK7	3.563	0.00370994
iGABAsKO9META	iGABAs_up	MAP4K3	3.562	0.00371274
iGABAsKO9META	iGABAs_up	CDC42EP5	3.562	0.00371274
iGABAsKO9META	iGABAs_up	C1GALT1C1L	3.562	0.00371274
iGABAsKO9META	iGABAs_up	PSMA6	3.562	0.00371274
iGABAsKO9META	iGABAs_up	GBA	3.56	0.0037328
iGABAsKO9META	iGABAs_up	SLC6A8	3.56	0.00373575
iGABAsKO9META	iGABAs_up	NCAM1	3.56	0.0037377
iGABAsKO9META	iGABAs_up	ENPP5	3.558	0.00375559
iGABAsKO9META	iGABAs_up	AC005562.1	3.557	0.00377342
iGABAsKO9META	iGABAs_up	LINC00930	3.556	0.00377533
iGABAsKO9META	iGABAs_up	FCHO1	3.554	0.00380934
iGABAsKO9META	iGABAs_up	ZBED1	3.551	0.00384304
iGABAsKO9META	iGABAs_up	PLCE1	3.55	0.00385292
iGABAsKO9META	iGABAs_up	AC087533.1	3.549	0.00385965
iGABAsKO9META	iGABAs_up	FLNB	3.546	0.00389584
iGABAsKO9META	iGABAs_up	ARL5B	3.545	0.00390218
iGABAsKO9META	iGABAs_up	SP5	3.545	0.00390218
iGABAsKO9META	iGABAs_up	GNL3L	3.541	0.00395356
iGABAsKO9META	iGABAs_up	THORLNC	3.538	0.00397831
iGABAsKO9META	iGABAs_up	GPR137	3.538	0.00397831
iGABAsKO9META	iGABAs_up	ACOT13	3.538	0.00398601
iGABAsKO9META	iGABAs_up	PRR29	3.536	0.00400392
iGABAsKO9META	iGABAs_up	ATP9A	3.535	0.00401508
iGABAsKO9META	iGABAs_up	ADAMTSL4	3.535	0.00401508
iGABAsKO9META	iGABAs_up	MGLL	3.531	0.00406377
iGABAsKO9META	iGABAs_up	UBASH3B	3.529	0.00408018
iGABAsKO9META	iGABAs_up	CAPN12	3.525	0.00413084
iGABAsKO9META	iGABAs_up	HLA-F-AS1	3.524	0.00415074
iGABAsKO9META	iGABAs_up	RASL11B	3.522	0.00417383
iGABAsKO9META	iGABAs_up	FUNDC2	3.522	0.00417645
iGABAsKO9META	iGABAs_up	ALG10B	3.517	0.00423285
iGABAsKO9META	iGABAs_up	NCF1	3.516	0.00425288
iGABAsKO9META	iGABAs_up	TMEM100	3.513	0.0042843
iGABAsKO9META	iGABAs_up	CUL9	3.511	0.0043164
iGABAsKO9META	iGABAs_up	LINC00324	3.501	0.00443014
iGABAsKO9META	iGABAs_up	PPP1R36	3.501	0.00443014
iGABAsKO9META	iGABAs_up	HIST1H4D	3.5	0.004445
iGABAsKO9META	iGABAs_up	CNTNAP5	3.495	0.0045138
iGABAsKO9META	iGABAs_up	AL035420.3	3.491	0.00456703
iGABAsKO9META	iGABAs_up	KRBA1	3.489	0.00459063
iGABAsKO9META	iGABAs_up	TECR	3.485	0.00464469
iGABAsKO9META	iGABAs_up	AC010198.2	3.483	0.00467969
iGABAsKO9META	iGABAs_up	AKR1A1	3.482	0.00469609
iGABAsKO9META	iGABAs_up	CPLANE2	3.481	0.00469891
iGABAsKO9META	iGABAs_up	AL139234.1	3.48	0.0047006
iGABAsKO9META	iGABAs_up	ASIC4	3.475	0.00477675
iGABAsKO9META	iGABAs_up	EPB41L5	3.474	0.00479208
iGABAsKO9META	iGABAs_up	RAVER2	3.472	0.00480921
iGABAsKO9META	iGABAs_up	TIAM1	3.468	0.00487305
iGABAsKO9META	iGABAs_up	SLC13A3	3.468	0.00487797
iGABAsKO9META	iGABAs_up	ZNF517	3.464	0.00491879
iGABAsKO9META	iGABAs_up	CDRT1	3.464	0.00492535
iGABAsKO9META	iGABAs_up	CASKIN1	3.455	0.00505285
iGABAsKO9META	iGABAs_up	NEURL1B	3.455	0.00505285
iGABAsKO9META	iGABAs_up	LTBP4	3.453	0.0050631
iGABAsKO9META	iGABAs_up	IGF2-AS	3.448	0.00514554
iGABAsKO9META	iGABAs_up	SLC35A1	3.444	0.0052007
iGABAsKO9META	iGABAs_up	C1QL4	3.442	0.00523747
iGABAsKO9META	iGABAs_up	AC084262.1	3.438	0.00527698
iGABAsKO9META	iGABAs_up	ZNF25	3.437	0.00529971
iGABAsKO9META	iGABAs_up	GGACT	3.434	0.00534223
iGABAsKO9META	iGABAs_up	ATXN1	3.432	0.00537914
iGABAsKO9META	iGABAs_up	C2CD4B	3.432	0.00538006
iGABAsKO9META	iGABAs_up	TNFRSF10C	3.431	0.00539531
iGABAsKO9META	iGABAs_up	AC004221.1	3.43	0.00539979
iGABAsKO9META	iGABAs_up	ADAM9	3.427	0.00544356
iGABAsKO9META	iGABAs_up	CELSR2	3.424	0.00548083
iGABAsKO9META	iGABAs_up	CKS1B	3.424	0.00548695
iGABAsKO9META	iGABAs_up	ATL2	3.423	0.00550374
iGABAsKO9META	iGABAs_up	SLC1A1	3.417	0.00559458
iGABAsKO9META	iGABAs_up	HELLS	3.415	0.00562689
iGABAsKO9META	iGABAs_up	ARTN	3.414	0.00564256
iGABAsKO9META	iGABAs_up	MADD	3.413	0.00566612
iGABAsKO9META	iGABAs_up	AC096861.2	3.412	0.00566764
iGABAsKO9META	iGABAs_up	MTUS2	3.412	0.00566764
iGABAsKO9META	iGABAs_up	NUAK1	3.412	0.00567719
iGABAsKO9META	iGABAs_up	AC092171.5	3.405	0.00578588
iGABAsKO9META	iGABAs_up	NGFR	3.404	0.00579619
iGABAsKO9META	iGABAs_up	POLR2L	3.402	0.0058317
iGABAsKO9META	iGABAs_up	PPIC	3.401	0.0058396
iGABAsKO9META	iGABAs_up	FUT8	3.395	0.00594183
iGABAsKO9META	iGABAs_up	TMEM169	3.392	0.00597568
iGABAsKO9META	iGABAs_up	ANKRD18A	3.388	0.00606205
iGABAsKO9META	iGABAs_up	AC112484.3	3.387	0.00606205
iGABAsKO9META	iGABAs_up	RIPK2	3.385	0.0061006
iGABAsKO9META	iGABAs_up	ZNF79	3.385	0.00610938
iGABAsKO9META	iGABAs_up	FAHD2B	3.383	0.00613031
iGABAsKO9META	iGABAs_up	ZNF699	3.382	0.00614245
iGABAsKO9META	iGABAs_up	ALG1L	3.379	0.00618121
iGABAsKO9META	iGABAs_up	HS2ST1	3.375	0.00624774
iGABAsKO9META	iGABAs_up	RAD52	3.374	0.00627834
iGABAsKO9META	iGABAs_up	ZNF268	3.373	0.00628558
iGABAsKO9META	iGABAs_up	CTSF	3.372	0.00630546
iGABAsKO9META	iGABAs_up	HRH2	3.369	0.00634633
iGABAsKO9META	iGABAs_up	BMPR1A	3.369	0.0063501
iGABAsKO9META	iGABAs_up	POLR2G	3.366	0.00639114
iGABAsKO9META	iGABAs_up	PRDM2	3.366	0.00640197
iGABAsKO9META	iGABAs_up	AL136307.1	3.363	0.00646507
iGABAsKO9META	iGABAs_up	RPP25	3.362	0.00647247
iGABAsKO9META	iGABAs_up	HS6ST1	3.362	0.00647247
iGABAsKO9META	iGABAs_up	NDC1	3.361	0.00648987
iGABAsKO9META	iGABAs_up	NUP62	3.36	0.00651226
iGABAsKO9META	iGABAs_up	AC068620.1	3.36	0.00651226
iGABAsKO9META	iGABAs_up	DNASE2	3.358	0.00653878
iGABAsKO9META	iGABAs_up	RABL3	3.357	0.00657221
iGABAsKO9META	iGABAs_up	AC099521.3	3.354	0.00662053
iGABAsKO9META	iGABAs_up	ATP11B	3.352	0.006649
iGABAsKO9META	iGABAs_up	AC062029.1	3.35	0.00669746
iGABAsKO9META	iGABAs_up	KLF16	3.348	0.00671376
iGABAsKO9META	iGABAs_up	SNN	3.345	0.00676514
iGABAsKO9META	iGABAs_up	AC090114.2	3.342	0.00680364
iGABAsKO9META	iGABAs_up	TOMM70	3.34	0.00684117
iGABAsKO9META	iGABAs_up	PIGN	3.338	0.00687515
iGABAsKO9META	iGABAs_up	DPH6	3.338	0.00687515
iGABAsKO9META	iGABAs_up	FKBP11	3.337	0.00690525
iGABAsKO9META	iGABAs_up	TDRP	3.335	0.00694008
iGABAsKO9META	iGABAs_up	ELOF1	3.333	0.00695843
iGABAsKO9META	iGABAs_up	AC022210.2	3.332	0.00699016
iGABAsKO9META	iGABAs_up	RNF215	3.331	0.00701062
iGABAsKO9META	iGABAs_up	CISD3	3.331	0.00701557
iGABAsKO9META	iGABAs_up	AC051619.6	3.325	0.00710052
iGABAsKO9META	iGABAs_up	P4HA1	3.322	0.00717297
iGABAsKO9META	iGABAs_up	AP001372.2	3.322	0.00717546
iGABAsKO9META	iGABAs_up	AC006064.4	3.322	0.00717709
iGABAsKO9META	iGABAs_up	FCSK	3.32	0.007198
iGABAsKO9META	iGABAs_up	GPATCH1	3.315	0.00729447
iGABAsKO9META	iGABAs_up	AL121832.1	3.314	0.00732296
iGABAsKO9META	iGABAs_up	FCHSD2	3.313	0.00732371
iGABAsKO9META	iGABAs_up	AC097358.2	3.313	0.00733711
iGABAsKO9META	iGABAs_up	RAB3GAP1	3.311	0.00735995
iGABAsKO9META	iGABAs_up	AC093484.3	3.31	0.00737692
iGABAsKO9META	iGABAs_up	ST5	3.31	0.00737692
iGABAsKO9META	iGABAs_up	MBTPS2	3.309	0.00739473
iGABAsKO9META	iGABAs_up	TRNT1	3.309	0.00739473
iGABAsKO9META	iGABAs_up	PPFIA2	3.308	0.00740403
iGABAsKO9META	iGABAs_up	WNT10A	3.305	0.00744895
iGABAsKO9META	iGABAs_up	MIB1	3.305	0.00744895
iGABAsKO9META	iGABAs_up	RTL8A	3.305	0.00746533
iGABAsKO9META	iGABAs_up	KITLG	3.301	0.00752133
iGABAsKO9META	iGABAs_up	FAM207A	3.297	0.0075963
iGABAsKO9META	iGABAs_up	NTRK1	3.296	0.00761524
iGABAsKO9META	iGABAs_up	SVIP	3.296	0.00761524
iGABAsKO9META	iGABAs_up	AC006111.2	3.293	0.00770419
iGABAsKO9META	iGABAs_up	PRDM4	3.291	0.00773006
iGABAsKO9META	iGABAs_up	LINC02012	3.286	0.00784771
iGABAsKO9META	iGABAs_up	NEK9	3.286	0.00784872
iGABAsKO9META	iGABAs_up	OBI1	3.286	0.00785308
iGABAsKO9META	iGABAs_up	RNASE4	3.285	0.00786179
iGABAsKO9META	iGABAs_up	TNK2-AS1	3.283	0.00789889
iGABAsKO9META	iGABAs_up	AP001816.1	3.283	0.00790321
iGABAsKO9META	iGABAs_up	LINC01823	3.282	0.00791617
iGABAsKO9META	iGABAs_up	AC064807.1	3.282	0.00791712
iGABAsKO9META	iGABAs_up	AC138035.1	3.278	0.00800325
iGABAsKO9META	iGABAs_up	MIR210HG	3.277	0.00802707
iGABAsKO9META	iGABAs_up	AC025682.1	3.274	0.00810173
iGABAsKO9META	iGABAs_up	PCYT1A	3.271	0.00816428
iGABAsKO9META	iGABAs_up	DZANK1	3.271	0.00817263
iGABAsKO9META	iGABAs_up	ATP6V1FNB	3.27	0.00819618
iGABAsKO9META	iGABAs_up	AC104335.2	3.265	0.00830517
iGABAsKO9META	iGABAs_up	IFITM10	3.26	0.00843257
iGABAsKO9META	iGABAs_up	KIZ	3.258	0.0084562
iGABAsKO9META	iGABAs_up	LINC01060	3.258	0.00846068
iGABAsKO9META	iGABAs_up	DAP	3.255	0.00853288
iGABAsKO9META	iGABAs_up	SLC1A5	3.253	0.00856375
iGABAsKO9META	iGABAs_up	LRIG1	3.252	0.00861668
iGABAsKO9META	iGABAs_up	TMEM250	3.25	0.00864343
iGABAsKO9META	iGABAs_up	ICA1L	3.25	0.00864343
iGABAsKO9META	iGABAs_up	AC138904.1	3.25	0.00864343
iGABAsKO9META	iGABAs_up	SNX5	3.248	0.00868178
iGABAsKO9META	iGABAs_up	PDZD2	3.238	0.00893305
iGABAsKO9META	iGABAs_up	ZC3H12C	3.236	0.00898871
iGABAsKO9META	iGABAs_up	GPATCH2	3.235	0.00901097
iGABAsKO9META	iGABAs_up	RCOR3	3.232	0.00908127
iGABAsKO9META	iGABAs_up	AC004156.1	3.23	0.00913286
iGABAsKO9META	iGABAs_up	AC024257.3	3.23	0.00913286
iGABAsKO9META	iGABAs_up	CMYA5	3.229	0.00916229
iGABAsKO9META	iGABAs_up	HSPB6	3.229	0.00916955
iGABAsKO9META	iGABAs_up	OCIAD2	3.224	0.00928665
iGABAsKO9META	iGABAs_up	FICD	3.223	0.00930823
iGABAsKO9META	iGABAs_up	LNCTAM34A	3.219	0.00939507
iGABAsKO9META	iGABAs_up	AP001267.2	3.22	0.00939507
iGABAsKO9META	iGABAs_up	AL137786.2	3.219	0.00939507
iGABAsKO9META	iGABAs_up	PSMB3	3.215	0.00951817
iGABAsKO9META	iGABAs_up	BANF1	3.213	0.00956493
iGABAsKO9META	iGABAs_up	ZNF860	3.206	0.00973968
iGABAsKO9META	iGABAs_up	AL590062.1	3.203	0.00980511
iGABAsKO9META	iGABAs_up	DNLZ	3.195	0.0100169
iGABAsKO9META	iGABAs_up	LINC02482	3.195	0.0100201
iGABAsKO9META	iGABAs_up	HLA-DQB1	3.191	0.0100874
iGABAsKO9META	iGABAs_up	SFXN4	3.191	0.0101079
iGABAsKO9META	iGABAs_up	NIT1	3.19	0.0101173
iGABAsKO9META	iGABAs_up	SPNS2	3.189	0.0101236
iGABAsKO9META	iGABAs_up	BVES	3.19	0.0101236
iGABAsKO9META	iGABAs_up	LAMB4	3.188	0.0101755
iGABAsKO9META	iGABAs_up	PDS5A	3.181	0.0103617
iGABAsKO9META	iGABAs_up	LST1	3.178	0.0104249
iGABAsKO9META	iGABAs_up	GNPDA2	3.177	0.0104378
iGABAsKO9META	iGABAs_up	FGD6	3.174	0.010566
iGABAsKO9META	iGABAs_up	PDYN	3.173	0.0105747
iGABAsKO9META	iGABAs_up	AC005609.5	3.171	0.0106271
iGABAsKO9META	iGABAs_up	VTN	3.17	0.0106677
iGABAsKO9META	iGABAs_up	DYNC2LI1	3.167	0.0107143
iGABAsKO9META	iGABAs_up	DYNC1I2	3.167	0.0107158
iGABAsKO9META	iGABAs_up	TMCO1-AS1	3.166	0.0107479
iGABAsKO9META	iGABAs_up	NT5DC3	3.165	0.0107661
iGABAsKO9META	iGABAs_up	BPIFC	3.164	0.0107897
iGABAsKO9META	iGABAs_up	ESPL1	3.162	0.0108409
iGABAsKO9META	iGABAs_up	AL031658.1	3.162	0.0108437
iGABAsKO9META	iGABAs_up	FCGBP	3.16	0.0108961
iGABAsKO9META	iGABAs_up	COL1A2	3.149	0.0112227
iGABAsKO9META	iGABAs_up	AC009185.1	3.147	0.0112963
iGABAsKO9META	iGABAs_up	TNRC6C-AS1	3.144	0.0113798
iGABAsKO9META	iGABAs_up	DPY19L2	3.143	0.0114078
iGABAsKO9META	iGABAs_up	C10orf25	3.141	0.0114587
iGABAsKO9META	iGABAs_up	USP19	3.134	0.0116801
iGABAsKO9META	iGABAs_up	ASIC2	3.133	0.0117323
iGABAsKO9META	iGABAs_up	SMIM2-AS1	3.132	0.011737
iGABAsKO9META	iGABAs_up	AC025048.2	3.129	0.0118369
iGABAsKO9META	iGABAs_up	ELMOD2	3.128	0.0118483
iGABAsKO9META	iGABAs_up	CCNT1	3.128	0.0118508
iGABAsKO9META	iGABAs_up	AC011287.1	3.125	0.0119587
iGABAsKO9META	iGABAs_up	PLSCR1	3.112	0.0123516
iGABAsKO9META	iGABAs_up	AC007406.5	3.111	0.0124002
iGABAsKO9META	iGABAs_up	ADCY1	3.108	0.0124652
iGABAsKO9META	iGABAs_up	HIST1H3A	3.106	0.0125324
iGABAsKO9META	iGABAs_up	USO1	3.102	0.0126406
iGABAsKO9META	iGABAs_up	EZH2	3.099	0.012724
iGABAsKO9META	iGABAs_up	AC007405.3	3.098	0.0127587
iGABAsKO9META	iGABAs_up	ZNF292	3.096	0.0128516
iGABAsKO9META	iGABAs_up	LINC01273	3.095	0.0128796
iGABAsKO9META	iGABAs_up	DYNC1LI1	3.089	0.0130965
iGABAsKO9META	iGABAs_up	ZNF721	3.085	0.0132134
iGABAsKO9META	iGABAs_up	ELP4	3.075	0.0135588
iGABAsKO9META	iGABAs_up	PINLYP	3.072	0.0136697
iGABAsKO9META	iGABAs_up	ACVR1	3.071	0.0137112
iGABAsKO9META	iGABAs_up	AGER	3.07	0.0137256
iGABAsKO9META	iGABAs_up	SLC5A5	3.065	0.0139073
iGABAsKO9META	iGABAs_up	SCAF1	3.065	0.0139166
iGABAsKO9META	iGABAs_up	ZXDC	3.061	0.0140431
iGABAsKO9META	iGABAs_up	LINC01521	3.059	0.0141102
iGABAsKO9META	iGABAs_up	AC106791.1	3.057	0.0141693
iGABAsKO9META	iGABAs_up	SEMA6C	3.054	0.0142851
iGABAsKO9META	iGABAs_up	ANKH	3.052	0.0143413
iGABAsKO9META	iGABAs_up	PRKAB2	3.051	0.0143767
iGABAsKO9META	iGABAs_up	TRIOBP	3.049	0.0144371
iGABAsKO9META	iGABAs_up	MPP6	3.049	0.014451
iGABAsKO9META	iGABAs_up	CHD1	3.045	0.014595
iGABAsKO9META	iGABAs_up	AGPAT3	3.041	0.0147687
iGABAsKO9META	iGABAs_up	SERGEF	3.04	0.0147846
iGABAsKO9META	iGABAs_up	IGFBP3	3.038	0.0148776
iGABAsKO9META	iGABAs_up	Z99774.1	3.037	0.0149058
iGABAsKO9META	iGABAs_up	DDRGK1	3.034	0.0150087
iGABAsKO9META	iGABAs_up	TRIM4	3.033	0.0150668
iGABAsKO9META	iGABAs_up	SEPTIN11	3.033	0.015074
iGABAsKO9META	iGABAs_up	RCC1L	3.026	0.0153384
iGABAsKO9META	iGABAs_up	AC005041.5	3.019	0.0156314
iGABAsKO9META	iGABAs_up	MPZL1	3.016	0.0157609
iGABAsKO9META	iGABAs_up	ZNF260	3.012	0.0158919
iGABAsKO9META	iGABAs_up	ZNF207	3.011	0.0159186
iGABAsKO9META	iGABAs_up	TEX264	3.002	0.0163047
iGABAsKO9META	iGABAs_up	TULP3	2.996	0.0165264
iGABAsKO9META	iGABAs_up	PRSS8	2.995	0.0165692
iGABAsKO9META	iGABAs_up	AL049828.2	2.989	0.0168082
iGABAsKO9META	iGABAs_up	AC006333.2	2.989	0.016821
iGABAsKO9META	iGABAs_up	LACTB2-AS1	2.983	0.0170541
iGABAsKO9META	iGABAs_up	POPDC3	2.977	0.0173438
iGABAsKO9META	iGABAs_up	MPP5	2.975	0.0174336
iGABAsKO9META	iGABAs_up	AL158151.1	2.972	0.017578
iGABAsKO9META	iGABAs_up	AC009404.1	2.967	0.0177869
iGABAsKO9META	iGABAs_up	DNAJC24	2.966	0.0178109
iGABAsKO9META	iGABAs_up	LINC00907	2.965	0.017876
iGABAsKO9META	iGABAs_up	AGBL5	2.959	0.0181295
iGABAsKO9META	iGABAs_up	KLC3	2.958	0.0181824
iGABAsKO9META	iGABAs_up	BRSK1	2.957	0.0182174
iGABAsKO9META	iGABAs_up	AC073869.5	2.956	0.0182697
iGABAsKO9META	iGABAs_up	AL365226.1	2.947	0.0186103
iGABAsKO9META	iGABAs_up	AC090204.1	2.945	0.0187131
iGABAsKO9META	iGABAs_up	EXOC6B	2.941	0.018861
iGABAsKO9META	iGABAs_up	ZNF594	2.93	0.0193897
iGABAsKO9META	iGABAs_up	SIGLEC1	2.927	0.019496
iGABAsKO9META	iGABAs_up	SLC6A17	2.926	0.0195796
iGABAsKO9META	iGABAs_up	CLIC2	2.924	0.0196284
iGABAsKO9META	iGABAs_up	CORO6	2.924	0.0196563
iGABAsKO9META	iGABAs_up	C1QTNF5	2.921	0.0197832
iGABAsKO9META	iGABAs_up	HPS5	2.919	0.0198723
iGABAsKO9META	iGABAs_up	HS3ST3A1	2.915	0.0200393
[truncated: 3,774 more rows]

## Sheet: SI_DATA1-E
geneSet	description	link	enrichmentScore	normalizedEnrichmentScore	pValue	FDR	size	leadingEdgeNum	leadingEdgeId	userId	Group	cell_type
[truncated: 240 more rows]

[truncated: 1 more sheets: SI_DATA1-F]
