# Supplementary material for: Transcriptomic and phenotypic convergence of neurodevelopmental disorder risk genes in vitro and in vivo
Source: Nat Neurosci. 2026 Apr 24;29(5):1079–94. doi: 10.1038/s41593-026-02247-7 (PMC13156037; doi:10.1038/s41593-026-02247-7)
Supplement: Supplementary file 5 — Convergent sets and drug predictions based on mutant zebrafish behavioral clusters. [file 41593_2026_2247_MOESM5_ESM.xlsx]

## Sheet: README
SI Data 2
	sheet name	topic	related ASD genes	description	Figure
	SI_Data2-A	convergent sets based on mutant zebrafish behavioral clusters	NRXN1,MBD5,KDM5B	meta-analysis summary statistics for Set1 behavioral genes in mature (D21) iGLUTs	Fig 7C-D
	SI_Data2-B	convergent sets based on mutant zebrafish behavioral clusters	CHD2,PHF12,SKI,SMARCC2	meta-analysis summary statistics for Set2 behavioral genes in mature (D21) iGLUTs	Fig 7C-D
	SI_Data2-C	convergent sets based on mutant zebrafish behavioral clusters	KDM6B, KMT2C, KMT5B	meta-analysis summary statistics for Set3 behavioral genes in mature (D21) iGLUTs	Fig 7C-D
	SI_Data2-D	convergent sets based on mutant zebrafish behavioral clusters	ARID1B, ASH1L, CHD8, PHF21A, WAC	meta-analysis summary statistics for Set4 behavioral genes in mature (D21) iGLUTs	Fig 7C-D
	SI_Data2-E	convergent sets based on mutant zebrafish behavioral clusters	NRXN1,MBD5,KDM5B	meta-analysis summary statistics for Set1 behavioral genes in mature (D36) iGABAs	Fig 7C-D
	SI_Data2-F	convergent sets based on mutant zebrafish behavioral clusters	CHD2,PHF12,SKI,SMARCC2	meta-analysis summary statistics for Set2 behavioral genes in mature (D36) iGABAs	Fig 7C-D
	SI_Data2-G	convergent sets based on mutant zebrafish behavioral clusters	KDM6B, KMT2C, KMT5B	meta-analysis summary statistics for Set3 behavioral genes in mature (D36) iGABAs	Fig 7C-D
	SI_Data2-H	convergent sets based on mutant zebrafish behavioral clusters	ARID1B, ASH1L, CHD8, PHF21A, WAC	meta-analysis summary statistics for Set4 behavioral genes in mature (D36) iGABAs	Fig 7C-D
	SI_Data2-I	Drug screen tested for behavioral profiles in zebrafish	NA	Drugs in the LiNcs 1000 and cMAP query that have paired behavioral data in zebrafish	Fig 7E-F
	SI_Data2-J	cMAP drug summary statsitics	ARID1B, ASH1L, CHD8, PHF21A,KDM6B, KMT2C, KMT5B,NRXN1,MBD5,KDM5B,CHD2,PHF12,SKI,SMARCC2, WAC	cMAP drug summary statistics for significant reversers in at least 1 set and 1 cell-type	Fig 7E
	SI_Data2-K	Anti-correlating drug and ASD gene knock behavioral effects in zebrafish	ARID1B, ASH1L, CHD8, PHF21A,KDM6B, KMT2C, KMT5B,NRXN1,MBD5,KDM5B,CHD2,PHF12,SKI,SMARCC2, WAC	Pearson's correlations between 24 behavioral parameters in zebrafish with either ASD knock-out or drug exposures	Fig. 7F

## Sheet: SI_Data2-A
Gene Name	SampleSize	meta Z-score	meta P-value	direction of effect	HetISq	HetChiSq	HetDf	HetPVal	meta p.adj	KOs
ZNF516	12	-2.5	0.01241	---	0	0.091	2	0.9557	0.0373597	NRXN1_MBD5_KDM5B
TNS3	12	-3.752	0.0001756	---	0	0.171	2	0.9181	0.0013379	NRXN1_MBD5_KDM5B
BCL10	12	-7.031	2.052e-12	---	0	0.068	2	0.9666	1.28083e-09	NRXN1_MBD5_KDM5B
DPAGT1	12	-3.008	0.00263	---	0	0.263	2	0.877	0.0110813	NRXN1_MBD5_KDM5B
GLE1	12	-3.176	0.001494	---	0	0.346	2	0.8411	0.00714253	NRXN1_MBD5_KDM5B
HINT1	12	-2.621	0.008761	---	0	0.413	2	0.8135	0.0283927	NRXN1_MBD5_KDM5B
MIA2	12	-3	0.0027	---	0	0.786	2	0.6749	0.0113125	NRXN1_MBD5_KDM5B
ARAF	12	-3.146	0.001652	---	0	1.819	2	0.4027	0.00772432	NRXN1_MBD5_KDM5B
KCNC1	12	-2.497	0.01254	---	0	0.27	2	0.8739	0.0376649	NRXN1_MBD5_KDM5B
ITGAV	12	-2.485	0.01296	---	11	2.246	2	0.3253	0.0386369	NRXN1_MBD5_KDM5B
ZNF91	12	5.396	6.831e-08	+++	0	0.125	2	0.9394	3.57136e-06	NRXN1_MBD5_KDM5B
TTF1	12	3.152	0.001624	+++	0	0.363	2	0.8339	0.00762434	NRXN1_MBD5_KDM5B
FOXL2	12	-2.507	0.01217	---	0	0.049	2	0.9756	0.0368095	NRXN1_MBD5_KDM5B
LRP6	12	-3.051	0.002281	---	0	0.22	2	0.8957	0.00992693	NRXN1_MBD5_KDM5B
DDI2	12	-2.491	0.01273	---	0	0.951	2	0.6215	0.0381115	NRXN1_MBD5_KDM5B
SEMA6B	12	-2.674	0.007489	---	0	0.069	2	0.9659	0.0251669	NRXN1_MBD5_KDM5B
IL26	12	-2.366	0.01796	---	0	1.405	2	0.4952	0.0498514	NRXN1_MBD5_KDM5B
EPOR	12	-4.566	4.967e-06	---	0	1.53	2	0.4653	8.92028e-05	NRXN1_MBD5_KDM5B
ZMYM2	12	3.044	0.002337	+++	32.7	2.972	2	0.2263	0.0101165	NRXN1_MBD5_KDM5B
NAP1L3	12	3.935	8.324e-05	+++	0	1.191	2	0.5513	0.000757565	NRXN1_MBD5_KDM5B
GRIN2A	12	-3.034	0.002412	---	0	0.116	2	0.9435	0.0103698	NRXN1_MBD5_KDM5B
UBAP2L	12	2.435	0.01489	+++	0	0.242	2	0.8859	0.0431218	NRXN1_MBD5_KDM5B
NFKB2	12	-3.673	0.0002397	---	0	1.21	2	0.5461	0.00169549	NRXN1_MBD5_KDM5B
MPP2	12	-3.171	0.001518	---	0	1.183	2	0.5535	0.00722605	NRXN1_MBD5_KDM5B
SAA4	12	-2.673	0.007508	---	0	1.128	2	0.569	0.0252001	NRXN1_MBD5_KDM5B
TTC23	12	-3.223	0.00127	---	0	0.038	2	0.9811	0.00626997	NRXN1_MBD5_KDM5B
ATRNL1	12	-4.399	1.089e-05	---	53.7	4.318	2	0.1154	0.000162627	NRXN1_MBD5_KDM5B
ARHGEF7	12	3.021	0.002517	+++	0	0.55	2	0.7597	0.0107113	NRXN1_MBD5_KDM5B
CAPN7	12	-4.059	4.927e-05	---	0	0.03	2	0.9851	0.000507645	NRXN1_MBD5_KDM5B
TANC2	12	-3.721	0.0001983	---	0	0.257	2	0.8796	0.00146956	NRXN1_MBD5_KDM5B
XRCC5	12	3.856	0.0001155	+++	0	0.226	2	0.8933	0.000978072	NRXN1_MBD5_KDM5B
TGM1	12	-3.156	0.001597	---	0	0.473	2	0.7895	0.0075244	NRXN1_MBD5_KDM5B
PRRC2A	12	3.558	0.000374	+++	0	0.699	2	0.7049	0.00240161	NRXN1_MBD5_KDM5B
ZZEF1	12	-3.693	0.0002213	---	0	0.561	2	0.7554	0.00159222	NRXN1_MBD5_KDM5B
MTHFSD	12	-2.645	0.008172	---	0	1.83	2	0.4006	0.0269223	NRXN1_MBD5_KDM5B
ASB13	12	-2.799	0.005132	---	0	0.402	2	0.8178	0.0187324	NRXN1_MBD5_KDM5B
MED22	12	-2.791	0.005249	---	0	0.312	2	0.8556	0.0190614	NRXN1_MBD5_KDM5B
PANK4	12	-4.045	5.233e-05	---	0	1.367	2	0.5048	0.000529368	NRXN1_MBD5_KDM5B
INTS13	12	-2.558	0.01053	---	0	1.513	2	0.4694	0.0328292	NRXN1_MBD5_KDM5B
CORO2B	12	-3.7	0.0002156	---	0	0.744	2	0.6892	0.00156546	NRXN1_MBD5_KDM5B
SAMD4A	12	-3.603	0.0003148	---	0	0.164	2	0.9215	0.0020949	NRXN1_MBD5_KDM5B
ACTR1B	12	-3.944	8.019e-05	---	0	0.437	2	0.8037	0.000736052	NRXN1_MBD5_KDM5B
SNED1	12	-4.608	4.061e-06	---	0	0.606	2	0.7387	7.59399e-05	NRXN1_MBD5_KDM5B
LINC00574	12	-2.703	0.006867	---	0	0.163	2	0.9219	0.0234934	NRXN1_MBD5_KDM5B
RIPOR1	12	2.883	0.003936	+++	0	1.333	2	0.5134	0.0151909	NRXN1_MBD5_KDM5B
TPRA1	12	5.592	2.24e-08	+++	0	0.465	2	0.7927	1.5804e-06	NRXN1_MBD5_KDM5B
RADX	12	-3.063	0.002193	---	0	0.147	2	0.929	0.00962269	NRXN1_MBD5_KDM5B
ZNF419	12	-4.3	1.708e-05	---	0	0.328	2	0.8489	0.000230768	NRXN1_MBD5_KDM5B
ITIH1	12	-3.473	0.0005147	---	0	1.263	2	0.5318	0.00308713	NRXN1_MBD5_KDM5B
SRF	12	-3.099	0.001941	---	0	0.162	2	0.922	0.00874873	NRXN1_MBD5_KDM5B
NUDT6	12	-4.047	5.196e-05	---	0	0.011	2	0.9947	0.000526202	NRXN1_MBD5_KDM5B
CD2BP2	12	-4.47	7.808e-06	---	0	0.05	2	0.9753	0.000125623	NRXN1_MBD5_KDM5B
MAML3	12	-2.651	0.008022	---	0	0.336	2	0.8453	0.0265388	NRXN1_MBD5_KDM5B
CCKBR	12	-3.821	0.0001328	---	0	0.426	2	0.808	0.00108504	NRXN1_MBD5_KDM5B
GNPTAB	12	-3.606	0.0003114	---	0	0.133	2	0.9358	0.00208213	NRXN1_MBD5_KDM5B
HLA-DQB1	12	-2.437	0.01482	---	0	0.277	2	0.8707	0.0429775	NRXN1_MBD5_KDM5B
TATDN2	12	-2.846	0.004433	---	0	1.076	2	0.5838	0.0167149	NRXN1_MBD5_KDM5B
PDE6G	12	-2.377	0.01747	---	0	0.361	2	0.8347	0.0488443	NRXN1_MBD5_KDM5B
RAD51C	12	-3.309	0.000937	---	0	0.585	2	0.7464	0.00493518	NRXN1_MBD5_KDM5B
VPS33B	12	-2.466	0.01365	---	0	0.53	2	0.7672	0.0402987	NRXN1_MBD5_KDM5B
PNPO	12	-2.605	0.009193	---	0	0.545	2	0.7613	0.0294647	NRXN1_MBD5_KDM5B
DNAJC13	12	-4.402	1.07e-05	---	0	0.041	2	0.9798	0.000160222	NRXN1_MBD5_KDM5B
EZH1	12	-3.122	0.001793	---	0	1.082	2	0.5822	0.00823191	NRXN1_MBD5_KDM5B
COX10	12	5.511	3.57e-08	+++	0	1.593	2	0.451	2.22879e-06	NRXN1_MBD5_KDM5B
NUP153	12	-2.849	0.00439	---	0	0.093	2	0.9544	0.0165753	NRXN1_MBD5_KDM5B
C1orf216	12	-5.178	2.244e-07	---	0	0.217	2	0.8972	8.71662e-06	NRXN1_MBD5_KDM5B
COPS7B	12	5.179	2.231e-07	+++	0	0.15	2	0.9279	8.67831e-06	NRXN1_MBD5_KDM5B
CTSE	12	-4.508	6.558e-06	---	0	0.435	2	0.8047	0.000109476	NRXN1_MBD5_KDM5B
UGP2	12	-5.191	2.095e-07	---	0	0.218	2	0.8968	8.27343e-06	NRXN1_MBD5_KDM5B
BIRC3	12	-3.882	0.0001034	---	0	0.007	2	0.9965	0.000897594	NRXN1_MBD5_KDM5B
AKIP1	12	2.811	0.004934	+++	0	0.953	2	0.6209	0.0181535	NRXN1_MBD5_KDM5B
HIST1H2BN	12	-4.088	4.345e-05	---	0	0.421	2	0.8101	0.000462475	NRXN1_MBD5_KDM5B
AP4S1	12	-4.151	3.311e-05	---	0	0.893	2	0.6397	0.000379968	NRXN1_MBD5_KDM5B
UCP3	12	-4.597	4.288e-06	---	0	0.67	2	0.7155	7.93797e-05	NRXN1_MBD5_KDM5B
SNX19	12	-3.897	9.747e-05	---	0	1.496	2	0.4734	0.000858512	NRXN1_MBD5_KDM5B
SLC24A2	12	-2.509	0.01209	---	20.1	2.503	2	0.2861	0.0366236	NRXN1_MBD5_KDM5B
UFC1	12	2.993	0.00276	+++	0	1.065	2	0.5872	0.0115064	NRXN1_MBD5_KDM5B
SMG6	12	-3.84	0.0001232	---	0	0.09	2	0.9561	0.00102538	NRXN1_MBD5_KDM5B
CRABP1	12	-2.73	0.006342	---	0	0.774	2	0.679	0.0220936	NRXN1_MBD5_KDM5B
ZNF23	12	3.527	0.0004209	+++	0	0.078	2	0.9619	0.00263606	NRXN1_MBD5_KDM5B
LDAH	12	-4.926	8.383e-07	---	0	0.428	2	0.8075	2.32313e-05	NRXN1_MBD5_KDM5B
CKAP2	12	-3.634	0.0002788	---	0	0.635	2	0.728	0.00191334	NRXN1_MBD5_KDM5B
GAD1	12	-4.422	9.763e-06	---	0	0.236	2	0.8886	0.00014951	NRXN1_MBD5_KDM5B
ST6GAL1	12	-3.053	0.002267	---	0	0.27	2	0.8736	0.00987688	NRXN1_MBD5_KDM5B
NRIP1	12	-6.02	1.748e-09	---	0	1.309	2	0.5197	2.2804e-07	NRXN1_MBD5_KDM5B
VAMP3	12	-4.13	3.628e-05	---	0	0.299	2	0.8612	0.000405584	NRXN1_MBD5_KDM5B
SOCS6	12	-3.092	0.00199	---	0	0.086	2	0.9577	0.00892161	NRXN1_MBD5_KDM5B
TAB1	12	-3.092	0.001987	---	0	0.609	2	0.7377	0.0089125	NRXN1_MBD5_KDM5B
CD3E	12	-2.462	0.01381	---	0	0.814	2	0.6656	0.0406669	NRXN1_MBD5_KDM5B
GLI2	12	-2.428	0.01517	---	0	0.485	2	0.7848	0.0437859	NRXN1_MBD5_KDM5B
SST	12	-3.308	0.0009402	---	0	1.452	2	0.4839	0.0049445	NRXN1_MBD5_KDM5B
PLA2G12A	12	-4.31	1.631e-05	---	0	0.576	2	0.7498	0.000222868	NRXN1_MBD5_KDM5B
SREK1	12	2.614	0.008955	+++	0	1.604	2	0.4484	0.0288858	NRXN1_MBD5_KDM5B
MRPS30	12	4.723	2.321e-06	+++	0	0.743	2	0.6895	5.03071e-05	NRXN1_MBD5_KDM5B
PTPN2	12	-5.022	5.114e-07	---	0	0.82	2	0.6636	1.62572e-05	NRXN1_MBD5_KDM5B
GCLM	12	-5.622	1.889e-08	---	0	0.207	2	0.9017	1.3969e-06	NRXN1_MBD5_KDM5B
LAMP2	12	-4.46	8.187e-06	---	0	0.062	2	0.9695	0.000130297	NRXN1_MBD5_KDM5B
MTRF1	12	-3.458	0.0005441	---	0	0.28	2	0.8693	0.00322024	NRXN1_MBD5_KDM5B
LDHC	12	-6.192	5.958e-10	---	0	0.925	2	0.6298	1.02988e-07	NRXN1_MBD5_KDM5B
MAP3K2	12	3.663	0.0002496	+++	0	1.229	2	0.5409	0.00174897	NRXN1_MBD5_KDM5B
FZD9	12	-3.529	0.0004174	---	0	0.832	2	0.6595	0.00261829	NRXN1_MBD5_KDM5B
H2AFY2	12	2.434	0.01495	+++	0	0.012	2	0.9942	0.0432502	NRXN1_MBD5_KDM5B
MPP3	12	5.253	1.493e-07	+++	0	0.545	2	0.7614	6.37221e-06	NRXN1_MBD5_KDM5B
SCUBE2	12	-3.81	0.0001392	---	0	0.177	2	0.9151	0.00112569	NRXN1_MBD5_KDM5B
PPP2R5B	12	2.763	0.005721	+++	27.5	2.759	2	0.2517	0.0203847	NRXN1_MBD5_KDM5B
ZNF234	12	-4.144	3.407e-05	---	0	0.364	2	0.8338	0.000387608	NRXN1_MBD5_KDM5B
YARS	12	2.493	0.01267	+++	0	0.531	2	0.7667	0.0379729	NRXN1_MBD5_KDM5B
MKNK2	12	2.67	0.007587	+++	0	0.226	2	0.8932	0.0254067	NRXN1_MBD5_KDM5B
ZNF263	12	-3.309	0.0009355	---	0	0.809	2	0.6672	0.00493103	NRXN1_MBD5_KDM5B
DYRK1A	12	2.645	0.008169	+++	0	1.074	2	0.5844	0.0269157	NRXN1_MBD5_KDM5B
IL1RAPL1	12	-3.654	0.0002581	---	0	1.206	2	0.5473	0.00179534	NRXN1_MBD5_KDM5B
UQCRB	12	4.425	9.657e-06	+++	0	0.014	2	0.9932	0.000148297	NRXN1_MBD5_KDM5B
SLF2	12	-3.189	0.001428	---	0	0.432	2	0.8058	0.00688772	NRXN1_MBD5_KDM5B
GORASP2	12	3.752	0.0001752	+++	0	0.081	2	0.9602	0.00133559	NRXN1_MBD5_KDM5B
CALD1	12	-3.75	0.000177	---	0	0.329	2	0.8485	0.0013456	NRXN1_MBD5_KDM5B
SCAMP2	12	-4.16	3.184e-05	---	0	1.085	2	0.5813	0.000369379	NRXN1_MBD5_KDM5B
PSMB6	12	3.173	0.001507	+++	0	1.62	2	0.4449	0.00718853	NRXN1_MBD5_KDM5B
TRPM3	12	-2.822	0.004777	---	0	0.039	2	0.9807	0.0176959	NRXN1_MBD5_KDM5B
GOLGA2	12	-2.629	0.008575	---	22.8	2.591	2	0.2738	0.0279174	NRXN1_MBD5_KDM5B
NCK1	12	-3.697	0.0002185	---	0	0.326	2	0.8497	0.00157947	NRXN1_MBD5_KDM5B
SULT4A1	12	3.331	0.0008646	+++	0	1.985	2	0.3706	0.00464676	NRXN1_MBD5_KDM5B
MRPL19	12	4.244	2.197e-05	+++	0	0.177	2	0.9155	0.00028014	NRXN1_MBD5_KDM5B
GPER1	12	-3.166	0.001548	---	0	0.244	2	0.8852	0.00733728	NRXN1_MBD5_KDM5B
GMNN	12	-3.664	0.0002481	---	0	0.276	2	0.871	0.00173934	NRXN1_MBD5_KDM5B
GRIA4	12	-3.157	0.001593	---	0	0.658	2	0.7196	0.00750811	NRXN1_MBD5_KDM5B
DDX17	12	4.799	1.596e-06	+++	11.9	2.269	2	0.3215	3.82169e-05	NRXN1_MBD5_KDM5B
SIRT2	12	-3.324	0.0008877	---	0	0.009	2	0.9957	0.0047396	NRXN1_MBD5_KDM5B
PRPF39	12	4.848	1.245e-06	+++	0	0.052	2	0.9745	3.16951e-05	NRXN1_MBD5_KDM5B
IL11RA	12	-2.781	0.005424	---	0	0.331	2	0.8474	0.019571	NRXN1_MBD5_KDM5B
GPX3	12	-2.787	0.005314	---	0	0.205	2	0.9027	0.0192444	NRXN1_MBD5_KDM5B
CDCP1	12	-2.416	0.01569	---	0	1.335	2	0.513	0.0449398	NRXN1_MBD5_KDM5B
AKT2	12	-3.957	7.586e-05	---	0	0.117	2	0.943	0.000706697	NRXN1_MBD5_KDM5B
ADRM1	12	2.895	0.003793	+++	0	1.287	2	0.5253	0.0147688	NRXN1_MBD5_KDM5B
ETV4	12	-2.674	0.007497	---	0	1.634	2	0.4417	0.0251846	NRXN1_MBD5_KDM5B
NOP53	12	3.367	0.0007604	+++	0	0.911	2	0.634	0.00420271	NRXN1_MBD5_KDM5B
SNCG	12	3.587	0.0003342	+++	0	0.151	2	0.9273	0.00220123	NRXN1_MBD5_KDM5B
PRCP	12	-5.811	6.203e-09	---	0	0.592	2	0.744	6.00456e-07	NRXN1_MBD5_KDM5B
TCOF1	12	-5.501	3.77e-08	---	0	0.757	2	0.6849	2.30679e-06	NRXN1_MBD5_KDM5B
CDK13	12	-3.665	0.0002475	---	0	0.147	2	0.9291	0.0017369	NRXN1_MBD5_KDM5B
WWTR1	12	-2.948	0.003193	---	0	0.221	2	0.8953	0.0128937	NRXN1_MBD5_KDM5B
CD53	12	2.55	0.01078	+++	0	0.016	2	0.9918	0.033439	NRXN1_MBD5_KDM5B
OAS2	12	-3.141	0.001685	---	0	0.935	2	0.6266	0.00784546	NRXN1_MBD5_KDM5B
PCID2	12	3.792	0.0001496	+++	0	0.212	2	0.8996	0.00118927	NRXN1_MBD5_KDM5B
CHUK	12	6.031	1.625e-09	+++	0	0.565	2	0.754	2.15036e-07	NRXN1_MBD5_KDM5B
ZNF606	12	5.569	2.564e-08	+++	0	0.453	2	0.7972	1.74661e-06	NRXN1_MBD5_KDM5B
IKBKB	12	-3.008	0.002627	---	0	1.826	2	0.4012	0.0110738	NRXN1_MBD5_KDM5B
AKAP11	12	-2.69	0.007145	---	0	0.009	2	0.9955	0.0242704	NRXN1_MBD5_KDM5B
MT1H	12	-2.493	0.01265	---	0	0.461	2	0.7943	0.0379294	NRXN1_MBD5_KDM5B
MST1R	12	-5.142	2.724e-07	---	0	0.461	2	0.7941	9.9785e-06	NRXN1_MBD5_KDM5B
KLHL21	12	-3.315	0.0009169	---	0	0.066	2	0.9674	0.00485148	NRXN1_MBD5_KDM5B
SSTR5	12	-3.122	0.001796	---	0	0.119	2	0.9421	0.00824431	NRXN1_MBD5_KDM5B
TASOR	12	3.64	0.0002725	+++	0	1.594	2	0.4506	0.0018785	NRXN1_MBD5_KDM5B
MRPL22	12	3.199	0.00138	+++	0	0.197	2	0.9062	0.00670296	NRXN1_MBD5_KDM5B
EEA1	12	4.44	8.989e-06	+++	0	0.309	2	0.857	0.00014014	NRXN1_MBD5_KDM5B
FBXW2	12	-3.581	0.0003427	---	0	0.239	2	0.8874	0.00224226	NRXN1_MBD5_KDM5B
ZNF195	12	4.003	6.262e-05	+++	0	0.225	2	0.8936	0.000605383	NRXN1_MBD5_KDM5B
VPS51	12	-3.044	0.002334	---	0	1.897	2	0.3874	0.0101067	NRXN1_MBD5_KDM5B
SETBP1	12	-5.349	8.842e-08	---	8.9	2.195	2	0.3337	4.3282e-06	NRXN1_MBD5_KDM5B
RALYL	12	3.218	0.00129	+++	0	0.619	2	0.7336	0.00634831	NRXN1_MBD5_KDM5B
PLXDC1	12	-3.826	0.0001304	---	0	0.559	2	0.7561	0.00107112	NRXN1_MBD5_KDM5B
MRPL17	12	-4.928	8.325e-07	---	0	0.959	2	0.619	2.31336e-05	NRXN1_MBD5_KDM5B
NFATC3	12	-2.906	0.00366	---	0	0.112	2	0.9456	0.0143703	NRXN1_MBD5_KDM5B
PDCD10	12	-2.827	0.004692	---	0	1.571	2	0.4559	0.0174558	NRXN1_MBD5_KDM5B
MAK16	12	-4.421	9.809e-06	---	0	0.496	2	0.7805	0.000149965	NRXN1_MBD5_KDM5B
TMEM30A	12	2.51	0.01208	+++	10.6	2.238	2	0.3266	0.0366093	NRXN1_MBD5_KDM5B
TSKS	12	-2.816	0.004857	---	0	0.351	2	0.839	0.0179274	NRXN1_MBD5_KDM5B
MAPK6	12	4.75	2.029e-06	+++	0	0.69	2	0.7082	4.54381e-05	NRXN1_MBD5_KDM5B
OTULINL	12	-3.83	0.0001282	---	0	0.082	2	0.96	0.00105808	NRXN1_MBD5_KDM5B
CITED2	12	3.042	0.002353	+++	0	0.349	2	0.8401	0.0101714	NRXN1_MBD5_KDM5B
PPIH	12	4.122	3.762e-05	+++	0	1.471	2	0.4793	0.000415628	NRXN1_MBD5_KDM5B
NECTIN1	12	-3.09	0.002003	---	0	0.391	2	0.8226	0.00896536	NRXN1_MBD5_KDM5B
NCOR1	12	4.479	7.509e-06	+++	0	0.869	2	0.6474	0.000122234	NRXN1_MBD5_KDM5B
TMPRSS2	12	-3.054	0.002258	---	0	0.255	2	0.8802	0.00984077	NRXN1_MBD5_KDM5B
DHRS7B	12	-2.461	0.01385	---	0	0.278	2	0.8701	0.0407673	NRXN1_MBD5_KDM5B
PEA15	12	6.064	1.331e-09	+++	0	0.73	2	0.6942	1.87814e-07	NRXN1_MBD5_KDM5B
TNFSF13	12	-3.202	0.001363	---	0	0.537	2	0.7647	0.00664255	NRXN1_MBD5_KDM5B
SSR2	12	2.983	0.002852	+++	0	0.657	2	0.7201	0.0117939	NRXN1_MBD5_KDM5B
TBC1D19	12	-2.669	0.0076	---	0	0.929	2	0.6284	0.025441	NRXN1_MBD5_KDM5B
GADD45A	12	-2.544	0.01096	---	0	1.507	2	0.4706	0.033891	NRXN1_MBD5_KDM5B
DROSHA	12	-3.594	0.000325	---	0	1.855	2	0.3956	0.00214985	NRXN1_MBD5_KDM5B
SLC35F2	12	-2.659	0.007843	---	0	0.254	2	0.8807	0.0260776	NRXN1_MBD5_KDM5B
ABCC10	12	-5.527	3.258e-08	---	0	0.524	2	0.7695	2.07141e-06	NRXN1_MBD5_KDM5B
REL	12	-3.997	6.408e-05	---	0	0.316	2	0.854	0.000615774	NRXN1_MBD5_KDM5B
KCNJ6	12	-3.391	0.0006972	---	0	0.432	2	0.8056	0.00392159	NRXN1_MBD5_KDM5B
FRAS1	12	-2.498	0.0125	---	0	1.206	2	0.5472	0.0375938	NRXN1_MBD5_KDM5B
ELP4	12	-2.876	0.00403	---	0	0.172	2	0.9178	0.0154759	NRXN1_MBD5_KDM5B
CAMKK2	12	-4.487	7.232e-06	---	0	1.247	2	0.536	0.000118774	NRXN1_MBD5_KDM5B
RASA1	12	-3.535	0.0004073	---	0	1.449	2	0.4847	0.00256774	NRXN1_MBD5_KDM5B
LINC00667	12	-2.705	0.006836	---	0	0.267	2	0.8752	0.0234105	NRXN1_MBD5_KDM5B
C21orf91	12	-2.51	0.01208	---	0	0.083	2	0.9595	0.0366093	NRXN1_MBD5_KDM5B
RPP30	12	2.846	0.004426	+++	0	1.012	2	0.6029	0.016693	NRXN1_MBD5_KDM5B
TNFAIP1	12	-3.258	0.001124	---	0	0.844	2	0.6559	0.00568516	NRXN1_MBD5_KDM5B
MMRN1	12	-2.45	0.0143	---	0	0.913	2	0.6336	0.0417541	NRXN1_MBD5_KDM5B
HYOU1	12	-2.458	0.01397	---	0	0.384	2	0.8252	0.0410114	NRXN1_MBD5_KDM5B
SRSF10	12	3.886	0.0001021	+++	0	0.017	2	0.9916	0.000889379	NRXN1_MBD5_KDM5B
UBR2	12	3.35	0.0008078	+++	0	1.447	2	0.485	0.00439357	NRXN1_MBD5_KDM5B
SLC34A2	12	-3.26	0.001116	---	0	0.764	2	0.6823	0.0056509	NRXN1_MBD5_KDM5B
RAB5B	12	-5.603	2.104e-08	---	27.9	2.775	2	0.2497	1.51287e-06	NRXN1_MBD5_KDM5B
DESI1	12	-2.673	0.007527	---	0	0.336	2	0.8454	0.0252485	NRXN1_MBD5_KDM5B
PROM1	12	-2.492	0.01269	---	0	1.171	2	0.5567	0.0380082	NRXN1_MBD5_KDM5B
RAD21	12	3.24	0.001196	+++	0	0.901	2	0.6372	0.00598043	NRXN1_MBD5_KDM5B
CAMK1G	12	-2.654	0.007944	---	0	0.331	2	0.8476	0.0263375	NRXN1_MBD5_KDM5B
XRCC4	12	-3.621	0.0002935	---	31.7	2.93	2	0.2311	0.00199345	NRXN1_MBD5_KDM5B
KNOP1	12	-7.545	4.533e-14	---	0	0.262	2	0.8772	5.6986e-11	NRXN1_MBD5_KDM5B
HSD11B1	12	-2.645	0.008159	---	0	0.166	2	0.9201	0.0268891	NRXN1_MBD5_KDM5B
IZUMO4	12	-3.628	0.0002856	---	0	1.194	2	0.5505	0.00194937	NRXN1_MBD5_KDM5B
MTHFD2L	12	-3.443	0.0005763	---	0	0.424	2	0.8089	0.00336544	NRXN1_MBD5_KDM5B
ARL6IP5	12	-2.842	0.004489	---	0	0.004	2	0.9982	0.0168915	NRXN1_MBD5_KDM5B
TRPV1	12	-3.774	0.0001608	---	0	0.494	2	0.7813	0.00125557	NRXN1_MBD5_KDM5B
CDCA4	12	-4.61	4.017e-06	---	0	0.418	2	0.8113	7.53208e-05	NRXN1_MBD5_KDM5B
MLLT3	12	-4.985	6.185e-07	---	0	0.211	2	0.9	1.86541e-05	NRXN1_MBD5_KDM5B
MSR1	12	-3.999	6.369e-05	---	0	0.169	2	0.9189	0.000613754	NRXN1_MBD5_KDM5B
FBP1	12	-3.864	0.0001116	---	0	0.043	2	0.9788	0.00095263	NRXN1_MBD5_KDM5B
ADAMTS6	12	-2.561	0.01044	---	0	1.182	2	0.5539	0.0326222	NRXN1_MBD5_KDM5B
DOK4	12	-3.258	0.001121	---	0	0.355	2	0.8372	0.0056731	NRXN1_MBD5_KDM5B
RNF44	12	2.453	0.01415	+++	0	0.87	2	0.6471	0.041443	NRXN1_MBD5_KDM5B
MED17	12	-4.983	6.258e-07	---	0	0.03	2	0.9849	1.87606e-05	NRXN1_MBD5_KDM5B
MEGF6	12	-3.571	0.000355	---	0	0.218	2	0.8966	0.00230421	NRXN1_MBD5_KDM5B
NUP85	12	-2.966	0.003022	---	0	1.883	2	0.39	0.0123565	NRXN1_MBD5_KDM5B
BAIAP2	12	-2.706	0.006802	---	36.8	3.167	2	0.2053	0.0233287	NRXN1_MBD5_KDM5B
MFSD12	12	-4.038	5.399e-05	---	0	0.027	2	0.9867	0.000541508	NRXN1_MBD5_KDM5B
ATPAF2	12	-4.991	5.992e-07	---	0	0.588	2	0.7452	1.83117e-05	NRXN1_MBD5_KDM5B
YBX3	12	-2.865	0.004167	---	0	0.563	2	0.7548	0.0158764	NRXN1_MBD5_KDM5B
VPS35	12	3.703	0.0002131	+++	0	1.011	2	0.6032	0.00155179	NRXN1_MBD5_KDM5B
TP53	12	-5.69	1.271e-08	---	39.4	3.299	2	0.1921	1.062e-06	NRXN1_MBD5_KDM5B
LRP10	12	-3.77	0.0001634	---	0	0.467	2	0.7918	0.00127228	NRXN1_MBD5_KDM5B
MAN2B2	12	-4.934	8.053e-07	---	0	0.304	2	0.8589	2.26574e-05	NRXN1_MBD5_KDM5B
ELOVL6	12	-3.723	0.0001969	---	0	0.332	2	0.8469	0.00146192	NRXN1_MBD5_KDM5B
RASA3	12	-3.247	0.001164	---	0	0.54	2	0.7634	0.00585216	NRXN1_MBD5_KDM5B
CDC16	12	4.223	2.41e-05	+++	0	0.622	2	0.7328	0.000299028	NRXN1_MBD5_KDM5B
NR2F1	12	-2.879	0.003986	---	0	0.045	2	0.9777	0.0153539	NRXN1_MBD5_KDM5B
BCL6	12	-3.671	0.0002416	---	0	0.215	2	0.8981	0.00170544	NRXN1_MBD5_KDM5B
MAPRE1	12	3.551	0.0003832	+++	0	0.998	2	0.6071	0.00245271	NRXN1_MBD5_KDM5B
LHX2	12	-3.85	0.0001182	---	0	0.476	2	0.7881	0.000994239	NRXN1_MBD5_KDM5B
TXNL1	12	3.946	7.932e-05	+++	24.9	2.663	2	0.2641	0.000731251	NRXN1_MBD5_KDM5B
RASGRF1	12	-2.592	0.00955	---	0	0.412	2	0.8139	0.0303766	NRXN1_MBD5_KDM5B
ACSBG1	12	-5.464	4.649e-08	---	0	0.097	2	0.9525	2.7126e-06	NRXN1_MBD5_KDM5B
SLC5A1	12	-2.46	0.0139	---	0	0.745	2	0.689	0.0408666	NRXN1_MBD5_KDM5B
CPLANE1	12	-3.359	0.000781	---	0	0.316	2	0.854	0.00428574	NRXN1_MBD5_KDM5B
MRPS33	12	3.213	0.001311	+++	7.4	2.16	2	0.3396	0.00643334	NRXN1_MBD5_KDM5B
HSD17B4	12	-5.836	5.352e-09	---	0	0.399	2	0.819	5.28644e-07	NRXN1_MBD5_KDM5B
POLA1	12	-3.59	0.0003302	---	0	0.728	2	0.6948	0.00217904	NRXN1_MBD5_KDM5B
CDK11A	12	-4.053	5.053e-05	---	0	0.19	2	0.9092	0.000517213	NRXN1_MBD5_KDM5B
BTN1A1	12	-5.855	4.776e-09	---	0	0.408	2	0.8156	4.87416e-07	NRXN1_MBD5_KDM5B
PZP	12	-4.307	1.657e-05	---	0	0.742	2	0.6902	0.00022553	NRXN1_MBD5_KDM5B
TIMM8A	12	-3.583	0.0003394	---	0	0.66	2	0.719	0.0022266	NRXN1_MBD5_KDM5B
RORA	12	-5.45	5.047e-08	---	0	1.485	2	0.4758	2.86622e-06	NRXN1_MBD5_KDM5B
AGPAT1	12	-3.84	0.000123	---	0	0.25	2	0.8823	0.00102402	NRXN1_MBD5_KDM5B
KARS	12	-3.616	0.0002992	---	0	0.136	2	0.9343	0.00202241	NRXN1_MBD5_KDM5B
IPPK	12	-3.779	0.0001577	---	0	1.045	2	0.593	0.00123836	NRXN1_MBD5_KDM5B
HIC2	12	2.882	0.003952	+++	0	0.877	2	0.645	0.0152463	NRXN1_MBD5_KDM5B
CBR4	12	-3.109	0.001875	---	0	0.156	2	0.925	0.00851648	NRXN1_MBD5_KDM5B
CYP3A43	12	2.714	0.006648	+++	0	0.216	2	0.8976	0.0229314	NRXN1_MBD5_KDM5B
TNFRSF9	12	-3.452	0.0005568	---	0	0.736	2	0.6922	0.00327787	NRXN1_MBD5_KDM5B
GPATCH8	12	3.804	0.0001423	+++	8.8	2.194	2	0.3339	0.00114274	NRXN1_MBD5_KDM5B
ZFYVE16	12	-4.245	2.188e-05	---	0	0.673	2	0.7141	0.000279767	NRXN1_MBD5_KDM5B
CDKL2	12	-5.047	4.488e-07	---	0	0.308	2	0.8572	1.47767e-05	NRXN1_MBD5_KDM5B
SUPT5H	12	3.802	0.0001436	+++	0	0.85	2	0.6539	0.00115017	NRXN1_MBD5_KDM5B
KAZN	12	-2.425	0.01531	---	0	1.705	2	0.4263	0.044075	NRXN1_MBD5_KDM5B
FOXD2	12	-2.672	0.007544	---	0	0	2	1	0.0252964	NRXN1_MBD5_KDM5B
RABIF	12	-3.379	0.000728	---	0	0.122	2	0.9407	0.00405606	NRXN1_MBD5_KDM5B
PPP1R13B	12	-3.718	0.0002007	---	0	0.328	2	0.8486	0.00148139	NRXN1_MBD5_KDM5B
SF1	12	5.003	5.63e-07	+++	0	0.62	2	0.7333	1.75171e-05	NRXN1_MBD5_KDM5B
NRDE2	12	-3.995	6.473e-05	---	0	0.177	2	0.9152	0.000621179	NRXN1_MBD5_KDM5B
HIF1A	12	2.93	0.003385	+++	0	0.126	2	0.939	0.0134956	NRXN1_MBD5_KDM5B
SNPH	12	-3.961	7.45e-05	---	0	0.893	2	0.6398	0.000697275	NRXN1_MBD5_KDM5B
AK4	12	-4.279	1.875e-05	---	0	0.211	2	0.9001	0.000247882	NRXN1_MBD5_KDM5B
GJC2	12	-4.016	5.92e-05	---	0	1.262	2	0.5319	0.00058246	NRXN1_MBD5_KDM5B
APBB3	12	-4.178	2.936e-05	---	0	0.257	2	0.8796	0.000348652	NRXN1_MBD5_KDM5B
PPFIA2	12	-4.171	3.039e-05	---	0	0.313	2	0.855	0.000357168	NRXN1_MBD5_KDM5B
EGFL7	12	5.692	1.253e-08	+++	23.7	2.621	2	0.2697	1.05653e-06	NRXN1_MBD5_KDM5B
ZNF304	12	-2.842	0.004482	---	0	0.754	2	0.6859	0.0168697	NRXN1_MBD5_KDM5B
SNU13	12	-4.256	2.082e-05	---	5.2	2.11	2	0.3483	0.000268572	NRXN1_MBD5_KDM5B
EIF2S2	12	6.092	1.112e-09	+++	0	0.094	2	0.954	1.67717e-07	NRXN1_MBD5_KDM5B
SYT11	12	3.476	0.0005097	+++	5.4	2.113	2	0.3476	0.00306252	NRXN1_MBD5_KDM5B
SOX12	12	-7.222	5.137e-13	---	0	0.877	2	0.6451	4.05926e-10	NRXN1_MBD5_KDM5B
FNBP1	12	-3.698	0.0002174	---	0	0.615	2	0.7352	0.00157564	NRXN1_MBD5_KDM5B
ANKMY1	12	-4.469	7.87e-06	---	0	0.918	2	0.6321	0.000126327	NRXN1_MBD5_KDM5B
SRSF6	12	3.219	0.001285	+++	0	0.069	2	0.966	0.00632934	NRXN1_MBD5_KDM5B
WNK1	12	-2.704	0.006853	---	0	0.129	2	0.9374	0.0234571	NRXN1_MBD5_KDM5B
CD38	12	3.636	0.0002765	+++	0	0.224	2	0.894	0.00190086	NRXN1_MBD5_KDM5B
GRB2	12	2.889	0.003862	+++	0	0.311	2	0.8558	0.0149701	NRXN1_MBD5_KDM5B
IL7	12	-4.227	2.369e-05	---	0	1.066	2	0.5868	0.000295799	NRXN1_MBD5_KDM5B
PTPRJ	12	-3.892	9.939e-05	---	0	0.991	2	0.6093	0.000871537	NRXN1_MBD5_KDM5B
TRIM14	12	-3.865	0.0001113	---	29.4	2.832	2	0.2427	0.000951244	NRXN1_MBD5_KDM5B
APP	12	2.374	0.0176	+++	0	0.228	2	0.8925	0.0490936	NRXN1_MBD5_KDM5B
OLFML3	12	-3	0.002698	---	0	0.039	2	0.9805	0.0113093	NRXN1_MBD5_KDM5B
RAB22A	12	2.717	0.006589	+++	0	0.985	2	0.6111	0.0227761	NRXN1_MBD5_KDM5B
IGFBP2	12	-3.741	0.0001829	---	0	1.779	2	0.4109	0.00138323	NRXN1_MBD5_KDM5B
ZSCAN9	12	-4.481	7.434e-06	---	0	0.451	2	0.7981	0.000121371	NRXN1_MBD5_KDM5B
RPP40	12	-3.63	0.0002831	---	0	0.734	2	0.6929	0.0019349	NRXN1_MBD5_KDM5B
COX7A2	12	-3.405	0.0006611	---	0	1.116	2	0.5723	0.00375828	NRXN1_MBD5_KDM5B
RFX1	12	-3.852	0.0001173	---	0	0.103	2	0.9497	0.000989075	NRXN1_MBD5_KDM5B
HSD17B8	12	-2.425	0.01531	---	0	0.055	2	0.9727	0.044075	NRXN1_MBD5_KDM5B
PPP6R2	12	-4.064	4.818e-05	---	0	0.267	2	0.875	0.000499818	NRXN1_MBD5_KDM5B
NADK	12	-4.507	6.574e-06	---	0	0.225	2	0.8934	0.000109594	NRXN1_MBD5_KDM5B
ZNF212	12	-3.957	7.605e-05	---	0	0.136	2	0.9344	0.00070771	NRXN1_MBD5_KDM5B
PRR13	12	-2.937	0.003318	---	0	0.092	2	0.955	0.0132782	NRXN1_MBD5_KDM5B
MAP4K3	12	-2.633	0.008472	---	0	0.919	2	0.6317	0.0276701	NRXN1_MBD5_KDM5B
PPME1	12	2.548	0.01084	+++	0	0.633	2	0.7285	0.0335837	NRXN1_MBD5_KDM5B
KCNH2	12	-4.051	5.098e-05	---	0	0.257	2	0.8796	0.000520086	NRXN1_MBD5_KDM5B
UBE3C	12	2.536	0.01121	+++	0	0.249	2	0.8831	0.0344828	NRXN1_MBD5_KDM5B
CRHR1	12	-2.674	0.007498	---	0	0.461	2	0.7942	0.0251849	NRXN1_MBD5_KDM5B
SPAG7	12	-4.116	3.847e-05	---	0	0.055	2	0.9729	0.000421649	NRXN1_MBD5_KDM5B
PPARD	12	-3.961	7.479e-05	---	0	1.36	2	0.5066	0.000699279	NRXN1_MBD5_KDM5B
BMP5	12	-2.476	0.01328	---	0	0.57	2	0.7521	0.0393914	NRXN1_MBD5_KDM5B
CD70	12	-4.589	4.455e-06	---	0	0.034	2	0.983	8.16697e-05	NRXN1_MBD5_KDM5B
RANBP9	12	-2.365	0.01803	---	0	0.05	2	0.9755	0.0499755	NRXN1_MBD5_KDM5B
B4GALT5	12	-3.993	6.53e-05	---	0	0.079	2	0.9613	0.000625347	NRXN1_MBD5_KDM5B
ATF3	12	3.119	0.001812	+++	0	0.066	2	0.9677	0.0083026	NRXN1_MBD5_KDM5B
NBN	12	-4.964	6.893e-07	---	28.1	2.783	2	0.2487	2.00885e-05	NRXN1_MBD5_KDM5B
RUSC2	12	3.314	0.0009213	+++	0	0.019	2	0.9908	0.00487197	NRXN1_MBD5_KDM5B
NKX6-1	12	-2.876	0.004032	---	0	0.751	2	0.6871	0.0154793	NRXN1_MBD5_KDM5B
ZNF652	12	-3.805	0.000142	---	0	0.128	2	0.938	0.00114166	NRXN1_MBD5_KDM5B
DERL2	12	3.48	0.0005012	+++	6.9	2.147	2	0.3418	0.00302327	NRXN1_MBD5_KDM5B
GDI1	12	2.694	0.007071	+++	0	0.199	2	0.9051	0.0240633	NRXN1_MBD5_KDM5B
COL6A1	12	3.349	0.0008123	+++	0	1.057	2	0.5896	0.00441458	NRXN1_MBD5_KDM5B
POLL	12	-2.554	0.01064	---	0	0.475	2	0.7884	0.0331013	NRXN1_MBD5_KDM5B
GPSM3	12	-3.632	0.0002812	---	0	1.422	2	0.4912	0.00192599	NRXN1_MBD5_KDM5B
TNFSF9	12	-5.858	4.686e-09	---	0	0.137	2	0.9336	4.81787e-07	NRXN1_MBD5_KDM5B
VRTN	12	-4.825	1.402e-06	---	0	0.265	2	0.8759	3.46516e-05	NRXN1_MBD5_KDM5B
WRNIP1	12	2.71	0.006737	+++	0	0.49	2	0.7825	0.0231575	NRXN1_MBD5_KDM5B
YTHDF3	12	3.088	0.002018	+++	0	0.133	2	0.9356	0.00901354	NRXN1_MBD5_KDM5B
ECI2	12	-4.711	2.466e-06	---	4.2	2.087	2	0.3521	5.23424e-05	NRXN1_MBD5_KDM5B
CDON	12	-4.416	1.006e-05	---	0	0.096	2	0.9534	0.000152957	NRXN1_MBD5_KDM5B
LHFPL6	12	-3.722	0.0001977	---	0	0.306	2	0.8581	0.00146668	NRXN1_MBD5_KDM5B
TNFRSF8	12	-4.224	2.403e-05	---	0	0.002	2	0.9991	0.000298552	NRXN1_MBD5_KDM5B
THSD7A	12	-3.488	0.0004867	---	0	1.739	2	0.4193	0.00295255	NRXN1_MBD5_KDM5B
KPNA1	12	2.807	0.004995	+++	0	0.191	2	0.9091	0.0183291	NRXN1_MBD5_KDM5B
MICALL1	12	-3.243	0.001184	---	0	0.171	2	0.918	0.00593223	NRXN1_MBD5_KDM5B
CXCR4	12	-5.256	1.469e-07	---	0	0.078	2	0.9616	6.30203e-06	NRXN1_MBD5_KDM5B
SCPEP1	12	-3.941	8.126e-05	---	3	2.063	2	0.3565	0.000742699	NRXN1_MBD5_KDM5B
SETX	12	-4.225	2.384e-05	---	0	0.017	2	0.9917	0.000297269	NRXN1_MBD5_KDM5B
SEC23A	12	-4.161	3.162e-05	---	0	0.123	2	0.9403	0.000367752	NRXN1_MBD5_KDM5B
CALML4	12	-4.553	5.296e-06	---	0	0.177	2	0.9151	9.37118e-05	NRXN1_MBD5_KDM5B
PLEKHM2	12	3.969	7.219e-05	+++	0	0.51	2	0.775	0.000679102	NRXN1_MBD5_KDM5B
NRSN2	12	-2.516	0.01189	---	0	0.039	2	0.9807	0.0361603	NRXN1_MBD5_KDM5B
BRAP	12	5.234	1.659e-07	+++	0	0.602	2	0.7399	6.93096e-06	NRXN1_MBD5_KDM5B
ROR2	12	-3.105	0.001902	---	0	0.818	2	0.6644	0.0086052	NRXN1_MBD5_KDM5B
EPN1	12	3.976	7.016e-05	+++	0.3	2.006	2	0.3667	0.000662484	NRXN1_MBD5_KDM5B
PAX8	12	-4.364	1.277e-05	---	0	0.596	2	0.7424	0.000183661	NRXN1_MBD5_KDM5B
CREBL2	12	3.63	0.000283	+++	0	0.074	2	0.9637	0.0019349	NRXN1_MBD5_KDM5B
OLA1	12	4.066	4.789e-05	+++	0	0.175	2	0.9163	0.000497556	NRXN1_MBD5_KDM5B
HGFAC	12	-2.514	0.01195	---	0	0.646	2	0.724	0.0363029	NRXN1_MBD5_KDM5B
NUP50	12	-2.594	0.009495	---	0	0.566	2	0.7536	0.0302294	NRXN1_MBD5_KDM5B
BPHL	12	4.1	4.123e-05	+++	0	0.071	2	0.9649	0.000443631	NRXN1_MBD5_KDM5B
CAMK1D	12	-5.55	2.853e-08	---	0	0.875	2	0.6455	1.88769e-06	NRXN1_MBD5_KDM5B
PPARGC1A	12	-3.351	0.0008065	---	0	0.068	2	0.9666	0.00438996	NRXN1_MBD5_KDM5B
ZNF8	12	-3.997	6.41e-05	---	0	0.018	2	0.9909	0.000615774	NRXN1_MBD5_KDM5B
EVI5	12	-3.689	0.0002253	---	0	0.629	2	0.7303	0.00161428	NRXN1_MBD5_KDM5B
SLC12A6	12	-3.242	0.001188	---	0	0.799	2	0.6706	0.00594903	NRXN1_MBD5_KDM5B
NRXN2	12	-6.646	3.013e-11	---	0	0.327	2	0.8492	1.02877e-08	NRXN1_MBD5_KDM5B
FNBP1L	12	-5.966	2.433e-09	---	0	0.11	2	0.9465	2.95129e-07	NRXN1_MBD5_KDM5B
LPCAT1	12	-6.132	8.675e-10	---	35.2	3.088	2	0.2135	1.40307e-07	NRXN1_MBD5_KDM5B
AP3D1	12	2.591	0.009557	+++	0	0.337	2	0.845	0.0303953	NRXN1_MBD5_KDM5B
GLS2	12	-3.748	0.0001783	---	0	0.745	2	0.6889	0.00135437	NRXN1_MBD5_KDM5B
BUD31	12	3.911	9.19e-05	+++	0	0.893	2	0.6398	0.000816735	NRXN1_MBD5_KDM5B
LRRC8E	12	-4.295	1.747e-05	---	0	1.266	2	0.531	0.000234661	NRXN1_MBD5_KDM5B
MCTS1	12	2.918	0.003523	+++	0	1.844	2	0.3977	0.0139413	NRXN1_MBD5_KDM5B
PARP3	12	-3.601	0.0003175	---	0	0.403	2	0.8175	0.0021078	NRXN1_MBD5_KDM5B
PKM	12	3.123	0.001788	+++	1.7	2.035	2	0.3615	0.00821577	NRXN1_MBD5_KDM5B
ESYT1	12	-3.327	0.0008781	---	0	0.212	2	0.8996	0.00470105	NRXN1_MBD5_KDM5B
TNFSF12	12	-3.562	0.0003684	---	0	0.684	2	0.7104	0.00237281	NRXN1_MBD5_KDM5B
SLC25A23	12	3.442	0.0005765	+++	0	0.751	2	0.6869	0.0033659	NRXN1_MBD5_KDM5B
DDX51	12	-4.648	3.353e-06	---	0	1.649	2	0.4386	6.58743e-05	NRXN1_MBD5_KDM5B
PBX2	12	-4.29	1.788e-05	---	0	0.072	2	0.9644	0.000238892	NRXN1_MBD5_KDM5B
BCR	12	-2.428	0.01519	---	0	1.311	2	0.5191	0.0438254	NRXN1_MBD5_KDM5B
CUEDC1	12	-4.087	4.361e-05	---	0	0.142	2	0.9313	0.000463821	NRXN1_MBD5_KDM5B
TOP2B	12	4.67	3.008e-06	+++	0	1.565	2	0.4572	6.09914e-05	NRXN1_MBD5_KDM5B
ASIP	12	-3.355	0.0007934	---	0	0.244	2	0.8852	0.00433486	NRXN1_MBD5_KDM5B
LSAMP	12	2.62	0.008802	+++	10.1	2.226	2	0.3286	0.0284955	NRXN1_MBD5_KDM5B
DCHS1	12	-3.328	0.0008736	---	0	0.359	2	0.8355	0.00468149	NRXN1_MBD5_KDM5B
THRAP3	12	2.625	0.008655	+++	0	0.005	2	0.9976	0.0281183	NRXN1_MBD5_KDM5B
PDIA2	12	-3.943	8.038e-05	---	50.7	4.056	2	0.1316	0.000736848	NRXN1_MBD5_KDM5B
TAF1D	12	3.85	0.0001182	+++	0	1.045	2	0.5931	0.000994239	NRXN1_MBD5_KDM5B
CGREF1	12	-2.569	0.0102	---	0	0.175	2	0.9164	0.0320424	NRXN1_MBD5_KDM5B
CADM3	12	-4.736	2.184e-06	---	0	0.736	2	0.6922	4.8015e-05	NRXN1_MBD5_KDM5B
2024-03-05	12	3.919	8.91e-05	+++	0	1.071	2	0.5855	0.000798005	NRXN1_MBD5_KDM5B
NUP54	12	2.72	0.006526	+++	0	0.211	2	0.8998	0.0226064	NRXN1_MBD5_KDM5B
C1orf35	12	-2.85	0.004376	---	0	1.017	2	0.6014	0.016527	NRXN1_MBD5_KDM5B
TOR1A	12	4.886	1.031e-06	+++	0	0.031	2	0.9847	2.72865e-05	NRXN1_MBD5_KDM5B
CNPY3	12	-2.505	0.01225	---	0	0.767	2	0.6814	0.0369706	NRXN1_MBD5_KDM5B
PATZ1	12	-2.401	0.01636	---	0	0.241	2	0.8864	0.0463785	NRXN1_MBD5_KDM5B
AZI2	12	4.185	2.847e-05	+++	0	0.58	2	0.7484	0.000340127	NRXN1_MBD5_KDM5B
GNAS	12	-4.269	1.965e-05	---	0	1.974	2	0.3728	0.00025647	NRXN1_MBD5_KDM5B
NFYB	12	3.116	0.001835	+++	0	1.536	2	0.464	0.00837883	NRXN1_MBD5_KDM5B
EPO	12	-2.643	0.008226	---	0	0.004	2	0.9979	0.0270616	NRXN1_MBD5_KDM5B
SLC31A2	12	-3.988	6.672e-05	---	0	0.686	2	0.7098	0.000636302	NRXN1_MBD5_KDM5B
GNB1	12	4.621	3.826e-06	+++	0	0.838	2	0.6576	7.25451e-05	NRXN1_MBD5_KDM5B
KIF3A	12	2.562	0.01042	+++	0	1.137	2	0.5665	0.0325818	NRXN1_MBD5_KDM5B
FTCD	12	-2.451	0.01424	---	0	0.054	2	0.9732	0.0416449	NRXN1_MBD5_KDM5B
ST3GAL4	12	-2.407	0.01607	---	0	0.647	2	0.7237	0.0457769	NRXN1_MBD5_KDM5B
PRDX4	12	3.039	0.002371	+++	0	0.099	2	0.9519	0.0102253	NRXN1_MBD5_KDM5B
LDLR	12	-2.412	0.01585	---	0	0.118	2	0.9429	0.0452948	NRXN1_MBD5_KDM5B
SLC39A14	12	-4.795	1.629e-06	---	0	0.334	2	0.846	3.8839e-05	NRXN1_MBD5_KDM5B
MCUB	12	-3.527	0.0004207	---	0	1.07	2	0.5856	0.0026354	NRXN1_MBD5_KDM5B
BCAS3	12	-2.968	0.002996	---	0	1.154	2	0.5617	0.0122756	NRXN1_MBD5_KDM5B
MCUR1	12	4.17	3.046e-05	+++	0	0.787	2	0.6747	0.000357417	NRXN1_MBD5_KDM5B
ITPKC	12	-2.863	0.004198	---	0	0.093	2	0.9545	0.0159791	NRXN1_MBD5_KDM5B
ANKZF1	12	-3.638	0.0002746	---	0	1.035	2	0.5959	0.00189015	NRXN1_MBD5_KDM5B
PILRB	12	-5.177	2.254e-07	---	0	0.199	2	0.9054	8.74318e-06	NRXN1_MBD5_KDM5B
MED6	12	2.585	0.009739	+++	0	1.229	2	0.5408	0.0308819	NRXN1_MBD5_KDM5B
RPAP3	12	4.803	1.565e-06	+++	0	0.119	2	0.942	3.76376e-05	NRXN1_MBD5_KDM5B
KAT6A	12	-4.53	5.912e-06	---	0	1.099	2	0.5772	0.000100993	NRXN1_MBD5_KDM5B
METTL5	12	3.03	0.002449	+++	0	0.026	2	0.987	0.0104783	NRXN1_MBD5_KDM5B
UBA6	12	-6.108	1.006e-09	---	0	0.965	2	0.6171	1.54176e-07	NRXN1_MBD5_KDM5B
TMEM8A	12	-3.768	0.0001647	---	0	0.979	2	0.613	0.00127701	NRXN1_MBD5_KDM5B
DDX46	12	3.868	0.0001097	+++	0	1.134	2	0.5673	0.000940475	NRXN1_MBD5_KDM5B
GOSR2	12	2.405	0.01618	+++	0	0.143	2	0.931	0.0460239	NRXN1_MBD5_KDM5B
GPD2	12	-5.696	1.223e-08	---	0	0.476	2	0.7883	1.03756e-06	NRXN1_MBD5_KDM5B
ERCC3	12	2.381	0.01726	+++	0	0.107	2	0.9481	0.0483549	NRXN1_MBD5_KDM5B
IRAK1	12	-3.769	0.0001639	---	0	0.026	2	0.9869	0.00127367	NRXN1_MBD5_KDM5B
CZIB	12	-3.448	0.0005655	---	0	0.5	2	0.7789	0.00331567	NRXN1_MBD5_KDM5B
FGF14	12	-6.796	1.076e-11	---	0	1.834	2	0.3998	5.10483e-09	NRXN1_MBD5_KDM5B
HADHA	12	3.046	0.002318	+++	0	1.908	2	0.3853	0.0100516	NRXN1_MBD5_KDM5B
LRRN3	12	-2.393	0.01673	---	0	0.696	2	0.7062	0.0472048	NRXN1_MBD5_KDM5B
PAIP2B	12	-3.251	0.001151	---	0	1.159	2	0.5603	0.00580157	NRXN1_MBD5_KDM5B
BCKDHB	12	-3.944	8.003e-05	---	0	1.192	2	0.551	0.00073559	NRXN1_MBD5_KDM5B
POLB	12	3.427	0.0006096	+++	19.1	2.473	2	0.2904	0.00351904	NRXN1_MBD5_KDM5B
KATNB1	12	-3.927	8.611e-05	---	0	0.751	2	0.6869	0.000777357	NRXN1_MBD5_KDM5B
BRINP2	12	-3.117	0.001826	---	0	0.658	2	0.7198	0.00834877	NRXN1_MBD5_KDM5B
DAP	12	-4.287	1.812e-05	---	0	0.192	2	0.9085	0.000241167	NRXN1_MBD5_KDM5B
ILF3	12	5.387	7.171e-08	+++	0	0.232	2	0.8904	3.70707e-06	NRXN1_MBD5_KDM5B
PAH	12	-3.944	8.021e-05	---	0	0.593	2	0.7434	0.000736052	NRXN1_MBD5_KDM5B
PPP1R37	12	-5.433	5.553e-08	---	0	0.062	2	0.9693	3.05935e-06	NRXN1_MBD5_KDM5B
DHODH	12	-5.039	4.682e-07	---	0	0.899	2	0.6379	1.51984e-05	NRXN1_MBD5_KDM5B
C1orf56	12	-3.915	9.037e-05	---	0	0.111	2	0.9459	0.000805467	NRXN1_MBD5_KDM5B
CCIN	12	-4.316	1.592e-05	---	0	0.474	2	0.7891	0.000218728	NRXN1_MBD5_KDM5B
EFHC1	12	-4.398	1.094e-05	---	0	0.475	2	0.7885	0.000163021	NRXN1_MBD5_KDM5B
SNRNP200	12	3.627	0.0002871	+++	0	0.296	2	0.8626	0.00195816	NRXN1_MBD5_KDM5B
ICK	12	-2.789	0.005279	---	0	0.306	2	0.8582	0.0191552	NRXN1_MBD5_KDM5B
MSL3	12	5.919	3.244e-09	+++	0	0.062	2	0.9697	3.57447e-07	NRXN1_MBD5_KDM5B
C1orf105	12	-4.386	1.157e-05	---	0	0.12	2	0.9418	0.000169577	NRXN1_MBD5_KDM5B
DGKZ	12	-3.882	0.0001037	---	0	0.479	2	0.7872	0.000899633	NRXN1_MBD5_KDM5B
ZNF343	12	3.944	8.024e-05	+++	0	1.558	2	0.4588	0.000736052	NRXN1_MBD5_KDM5B
CHRNA4	12	-3.573	0.0003523	---	0	0.104	2	0.9492	0.00229045	NRXN1_MBD5_KDM5B
CDC25A	12	3.316	0.0009117	+++	0	0.83	2	0.6602	0.00483229	NRXN1_MBD5_KDM5B
MPPED2	12	-2.464	0.01375	---	0	1.109	2	0.5744	0.0405333	NRXN1_MBD5_KDM5B
TTPAL	12	-4.38	1.187e-05	---	0	0.157	2	0.9247	0.000172874	NRXN1_MBD5_KDM5B
AMFR	12	-4.99	6.042e-07	---	0	0.511	2	0.7745	1.8341e-05	NRXN1_MBD5_KDM5B
SETDB1	12	-4.277	1.89e-05	---	0	0.117	2	0.943	0.000249032	NRXN1_MBD5_KDM5B
CCNJL	12	-6.022	1.724e-09	---	0	1.195	2	0.5503	2.25975e-07	NRXN1_MBD5_KDM5B
FN1	12	-3.665	0.0002473	---	0	0.064	2	0.9683	0.00173637	NRXN1_MBD5_KDM5B
POMZP3	12	-3.393	0.0006921	---	0	0.448	2	0.7993	0.00390322	NRXN1_MBD5_KDM5B
POU3F2	12	-2.705	0.006826	---	0	0.956	2	0.6199	0.0233821	NRXN1_MBD5_KDM5B
LRP1	12	-2.594	0.00948	---	0	0.209	2	0.9007	0.0301886	NRXN1_MBD5_KDM5B
MAST1	12	3.099	0.001941	+++	0	0.864	2	0.6491	0.00874873	NRXN1_MBD5_KDM5B
SRPK1	12	4.231	2.329e-05	+++	0	0.996	2	0.6079	0.000292374	NRXN1_MBD5_KDM5B
ADCK2	12	3.638	0.0002753	+++	0	0.015	2	0.9926	0.00189402	NRXN1_MBD5_KDM5B
MAP1A	12	-3.453	0.0005535	---	0	0.973	2	0.6147	0.00326181	NRXN1_MBD5_KDM5B
C1orf159	12	-2.766	0.00567	---	0	0.663	2	0.7179	0.0202394	NRXN1_MBD5_KDM5B
REXO4	12	-5.956	2.588e-09	---	0	0.165	2	0.9207	3.08144e-07	NRXN1_MBD5_KDM5B
MRPL35	12	-2.817	0.004847	---	0	0.083	2	0.9593	0.0178953	NRXN1_MBD5_KDM5B
ZFP69B	12	2.412	0.01585	+++	0	0.964	2	0.6174	0.0452948	NRXN1_MBD5_KDM5B
KIAA0232	12	-3.843	0.0001214	---	0	1.036	2	0.5956	0.00101345	NRXN1_MBD5_KDM5B
ZNF7	12	-5.159	2.485e-07	---	0	0.019	2	0.9907	9.36344e-06	NRXN1_MBD5_KDM5B
E2F6	12	2.574	0.01005	+++	0	0.66	2	0.7189	0.0316719	NRXN1_MBD5_KDM5B
MATN4	12	-4.174	2.987e-05	---	52.5	4.214	2	0.1216	0.000353191	NRXN1_MBD5_KDM5B
ZNF280B	12	-2.909	0.003629	---	0	0.495	2	0.7808	0.0142709	NRXN1_MBD5_KDM5B
DUOX2	12	-2.833	0.004616	---	0	0.271	2	0.8734	0.0172543	NRXN1_MBD5_KDM5B
PDAP1	12	3.195	0.0014	+++	0	0.065	2	0.9679	0.00678462	NRXN1_MBD5_KDM5B
ZNF544	12	-4.127	3.672e-05	---	0	1.61	2	0.447	0.000409119	NRXN1_MBD5_KDM5B
ANPEP	12	-2.421	0.01548	---	0	0.689	2	0.7085	0.0444626	NRXN1_MBD5_KDM5B
HS1BP3	12	-5.597	2.184e-08	---	0	0.028	2	0.986	1.55277e-06	NRXN1_MBD5_KDM5B
TRMT61B	12	3.808	0.0001404	+++	0	0.201	2	0.9045	0.00113142	NRXN1_MBD5_KDM5B
MIS12	12	4.16	3.179e-05	+++	0	0.243	2	0.8856	0.000368953	NRXN1_MBD5_KDM5B
PLPP2	12	-5.029	4.936e-07	---	0	0.163	2	0.9219	1.58923e-05	NRXN1_MBD5_KDM5B
CLDN5	12	-4.109	3.979e-05	---	0	0.663	2	0.7179	0.000432005	NRXN1_MBD5_KDM5B
KATNBL1	12	-2.691	0.007119	---	0	1.442	2	0.4862	0.0241999	NRXN1_MBD5_KDM5B
PHYH	12	-3.67	0.0002422	---	0	0.582	2	0.7474	0.00170924	NRXN1_MBD5_KDM5B
FRYL	12	-4.576	4.742e-06	---	0	0.157	2	0.9245	8.56807e-05	NRXN1_MBD5_KDM5B
BDH1	12	-3.962	7.417e-05	---	0	0.814	2	0.6656	0.000694656	NRXN1_MBD5_KDM5B
PILRA	12	-3.884	0.0001027	---	0	0.203	2	0.9034	0.000893199	NRXN1_MBD5_KDM5B
OAZ2	12	3.448	0.000565	+++	0	0.092	2	0.955	0.00331344	NRXN1_MBD5_KDM5B
BRD3	12	-3.845	0.0001207	---	1.1	2.022	2	0.3638	0.00101035	NRXN1_MBD5_KDM5B
ZMYM1	12	-4.928	8.288e-07	---	0	1.111	2	0.5738	2.3107e-05	NRXN1_MBD5_KDM5B
PLIN1	12	-2.837	0.00456	---	0	0.272	2	0.873	0.0171005	NRXN1_MBD5_KDM5B
PALLD	12	-2.884	0.003931	---	0	0.544	2	0.7619	0.015178	NRXN1_MBD5_KDM5B
CDO1	12	4.013	5.988e-05	+++	0	1.024	2	0.5994	0.000586438	NRXN1_MBD5_KDM5B
KCNMA1	12	-4.97	6.71e-07	---	0	0.626	2	0.7312	1.96796e-05	NRXN1_MBD5_KDM5B
GYPE	12	-6.82	9.079e-12	---	0	0.124	2	0.9399	4.64996e-09	NRXN1_MBD5_KDM5B
TCHH	12	-3.507	0.0004527	---	0	0.518	2	0.7718	0.00278663	NRXN1_MBD5_KDM5B
UPF2	12	3.686	0.0002282	+++	0	1.254	2	0.5342	0.00162957	NRXN1_MBD5_KDM5B
CELA2B	12	-2.806	0.005017	---	0	0.281	2	0.8689	0.0183855	NRXN1_MBD5_KDM5B
ST7	12	4.302	1.693e-05	+++	0	0.69	2	0.7083	0.000229526	NRXN1_MBD5_KDM5B
LRP3	12	-4.876	1.082e-06	---	0	0.026	2	0.9872	2.83367e-05	NRXN1_MBD5_KDM5B
FLRT1	12	-2.433	0.01499	---	0	0.368	2	0.832	0.0433523	NRXN1_MBD5_KDM5B
MCM4	12	-5.69	1.27e-08	---	0	0.447	2	0.7996	1.062e-06	NRXN1_MBD5_KDM5B
MTHFD2	12	-3.182	0.001463	---	19.6	2.489	2	0.2881	0.00702225	NRXN1_MBD5_KDM5B
MED13L	12	-4.066	4.786e-05	---	38.7	3.26	2	0.1959	0.000497535	NRXN1_MBD5_KDM5B
KBTBD11	12	-3.348	0.0008138	---	0	0.046	2	0.977	0.00442012	NRXN1_MBD5_KDM5B
PITX3	12	-3.143	0.001671	---	0	0.207	2	0.9017	0.00779471	NRXN1_MBD5_KDM5B
SOCS2	12	-3.782	0.0001556	---	0	1.055	2	0.59	0.00122605	NRXN1_MBD5_KDM5B
USP22	12	2.88	0.00398	+++	25.2	2.673	2	0.2627	0.0153372	NRXN1_MBD5_KDM5B
ADO	12	4.034	5.474e-05	+++	0	0.042	2	0.9792	0.000547737	NRXN1_MBD5_KDM5B
AMT	12	-2.651	0.008035	---	0	0.404	2	0.8172	0.0265659	NRXN1_MBD5_KDM5B
KCNJ3	12	-2.773	0.005558	---	0	0.454	2	0.7971	0.0199374	NRXN1_MBD5_KDM5B
UHRF1BP1L	12	3.665	0.000247	+++	0	0.262	2	0.8771	0.00173637	NRXN1_MBD5_KDM5B
UFM1	12	2.924	0.003458	+++	0	0.522	2	0.7702	0.0137194	NRXN1_MBD5_KDM5B
CUX1	12	-3.102	0.001923	---	0	0.125	2	0.9393	0.00868175	NRXN1_MBD5_KDM5B
DLEU1	12	-3.585	0.0003368	---	0	0.069	2	0.966	0.00221309	NRXN1_MBD5_KDM5B
MPPE1	12	-2.53	0.0114	---	7.7	2.168	2	0.3382	0.0349468	NRXN1_MBD5_KDM5B
BIN3	12	-3.738	0.0001853	---	0	0.008	2	0.9958	0.00139565	NRXN1_MBD5_KDM5B
RAP2A	12	-3.78	0.0001568	---	0	0.135	2	0.9348	0.00123269	NRXN1_MBD5_KDM5B
FRAT2	12	-4.163	3.144e-05	---	0	1.395	2	0.4978	0.00036612	NRXN1_MBD5_KDM5B
ZNF423	12	-4.654	3.254e-06	---	0	0.254	2	0.8807	6.46058e-05	NRXN1_MBD5_KDM5B
SPHK1	12	-3.461	0.0005373	---	0	0	2	0.9999	0.00318613	NRXN1_MBD5_KDM5B
WDR70	12	-2.994	0.002756	---	0	1.039	2	0.5949	0.0114966	NRXN1_MBD5_KDM5B
MOGAT2	12	-4.112	3.922e-05	---	0	0.854	2	0.6524	0.000427893	NRXN1_MBD5_KDM5B
IDH3B	12	2.606	0.009164	+++	0	0.946	2	0.6231	0.0294088	NRXN1_MBD5_KDM5B
RBM7	12	4.165	3.107e-05	+++	0	1.043	2	0.5937	0.000362728	NRXN1_MBD5_KDM5B
LAPTM4A	12	2.733	0.006275	+++	0	0.185	2	0.9116	0.0219181	NRXN1_MBD5_KDM5B
NPRL2	12	2.753	0.005907	+++	0	0.313	2	0.855	0.0209261	NRXN1_MBD5_KDM5B
SAMSN1	12	3.063	0.002189	+++	9.7	2.214	2	0.3306	0.00960818	NRXN1_MBD5_KDM5B
DNAJB5	12	4.156	3.245e-05	+++	0	0.03	2	0.9849	0.000374414	NRXN1_MBD5_KDM5B
PGR	12	-5.659	1.527e-08	---	0	0.285	2	0.8674	1.19978e-06	NRXN1_MBD5_KDM5B
IQGAP1	12	-3.656	0.000256	---	0	0.112	2	0.9456	0.00178432	NRXN1_MBD5_KDM5B
GAN	12	-3.83	0.0001281	---	0	0.443	2	0.8015	0.00105789	NRXN1_MBD5_KDM5B
DRAM1	12	-2.476	0.0133	---	22	2.564	2	0.2775	0.0394464	NRXN1_MBD5_KDM5B
SPG11	12	5.232	1.674e-07	+++	0	0.71	2	0.7013	6.96208e-06	NRXN1_MBD5_KDM5B
MLH1	12	-4.411	1.028e-05	---	0	0.413	2	0.8133	0.000155533	NRXN1_MBD5_KDM5B
FEV	12	-3.059	0.002219	---	0	0.651	2	0.7221	0.00970751	NRXN1_MBD5_KDM5B
SASH1	12	-2.573	0.01009	---	0	0.023	2	0.9888	0.031769	NRXN1_MBD5_KDM5B
ACOX3	12	-3.494	0.0004751	---	0	0.176	2	0.9156	0.00289551	NRXN1_MBD5_KDM5B
MARK1	12	4.985	6.2e-07	+++	0	0.18	2	0.9141	1.8679e-05	NRXN1_MBD5_KDM5B
RBM48	12	3.541	0.0003992	+++	0	1.585	2	0.4527	0.00252936	NRXN1_MBD5_KDM5B
QKI	12	-3.303	0.0009555	---	0	0.169	2	0.9191	0.00501162	NRXN1_MBD5_KDM5B
THBS3	12	-3.67	0.0002429	---	0	0.213	2	0.899	0.00171287	NRXN1_MBD5_KDM5B
TKFC	12	-3.732	0.0001901	---	0	0.013	2	0.9936	0.00142405	NRXN1_MBD5_KDM5B
ECM1	12	-4.106	4.024e-05	---	0	0.678	2	0.7126	0.000435755	NRXN1_MBD5_KDM5B
RAB5A	12	4.691	2.718e-06	+++	0	0.022	2	0.9891	5.65626e-05	NRXN1_MBD5_KDM5B
COLEC11	12	-3.862	0.0001123	---	0	0.158	2	0.9242	0.000956833	NRXN1_MBD5_KDM5B
KIF26B	12	-5.55	2.864e-08	---	0	0.322	2	0.8514	1.89045e-06	NRXN1_MBD5_KDM5B
TAF9	12	4.158	3.208e-05	+++	0	1.973	2	0.3729	0.000371344	NRXN1_MBD5_KDM5B
TMX4	12	-2.712	0.006681	---	0	0.016	2	0.9918	0.0230222	NRXN1_MBD5_KDM5B
DNAJC1	12	-4.354	1.336e-05	---	3.1	2.063	2	0.3564	0.000190266	NRXN1_MBD5_KDM5B
C11orf1	12	4.999	5.761e-07	+++	0	0.64	2	0.7262	1.78423e-05	NRXN1_MBD5_KDM5B
FBXL5	12	3.58	0.0003436	+++	0	1.277	2	0.528	0.00224762	NRXN1_MBD5_KDM5B
GNRHR	12	-3.214	0.001311	---	0	1.612	2	0.4465	0.00643334	NRXN1_MBD5_KDM5B
DDX6	12	2.519	0.01177	+++	0	1.009	2	0.6039	0.0358782	NRXN1_MBD5_KDM5B
LPIN1	12	-4.731	2.235e-06	---	0	0.127	2	0.9383	4.8903e-05	NRXN1_MBD5_KDM5B
PODNL1	12	-2.744	0.006077	---	0	0.758	2	0.6844	0.0213968	NRXN1_MBD5_KDM5B
GREB1	12	-2.601	0.009298	---	0	1.039	2	0.5948	0.0297426	NRXN1_MBD5_KDM5B
CLK2	12	6.547	5.869e-11	+++	0	0.258	2	0.8788	1.74536e-08	NRXN1_MBD5_KDM5B
RHOBTB1	12	-2.726	0.006402	---	0	0.936	2	0.6262	0.0222493	NRXN1_MBD5_KDM5B
TRPC4	12	-4.161	3.175e-05	---	0	0.507	2	0.776	0.000368644	NRXN1_MBD5_KDM5B
TALDO1	12	-2.367	0.01795	---	0	0.592	2	0.7439	0.0498387	NRXN1_MBD5_KDM5B
MAST4	12	-3.774	0.0001603	---	0	0.485	2	0.7845	0.00125273	NRXN1_MBD5_KDM5B
XYLB	12	-2.877	0.004015	---	0	1.418	2	0.4921	0.0154333	NRXN1_MBD5_KDM5B
ZNF365	12	-3.037	0.002391	---	0	0.474	2	0.7888	0.0102939	NRXN1_MBD5_KDM5B
TRH	12	-4.469	7.849e-06	---	0	0.103	2	0.9499	0.000126079	NRXN1_MBD5_KDM5B
C11orf68	12	4.968	6.767e-07	+++	35	3.075	2	0.2149	1.98048e-05	NRXN1_MBD5_KDM5B
HBEGF	12	-3.047	0.002315	---	0	0.02	2	0.9899	0.0100401	NRXN1_MBD5_KDM5B
GCA	12	-5.366	8.052e-08	---	0	1.366	2	0.5051	4.03431e-06	NRXN1_MBD5_KDM5B
BNIP3	12	2.579	0.009902	+++	0	1.198	2	0.5495	0.0313054	NRXN1_MBD5_KDM5B
HMX1	12	-5.617	1.942e-08	---	0	0.462	2	0.7937	1.42845e-06	NRXN1_MBD5_KDM5B
HMGCR	12	-2.646	0.008153	---	0	0.646	2	0.7239	0.0268725	NRXN1_MBD5_KDM5B
FN3K	12	3.466	0.0005277	+++	0	0.249	2	0.883	0.00314539	NRXN1_MBD5_KDM5B
CHL1	12	-2.614	0.008956	---	0	0.732	2	0.6936	0.0288858	NRXN1_MBD5_KDM5B
ANKRD34C	12	2.733	0.006269	+++	0	1.505	2	0.4711	0.021911	NRXN1_MBD5_KDM5B
ARHGAP33	12	-4.394	1.112e-05	---	0	0.011	2	0.9945	0.000164964	NRXN1_MBD5_KDM5B
ACAP1	12	-2.439	0.01474	---	0	0.884	2	0.6427	0.0428309	NRXN1_MBD5_KDM5B
TAF5L	12	-3.611	0.0003047	---	0	0.47	2	0.7905	0.00204789	NRXN1_MBD5_KDM5B
ABHD3	12	-2.575	0.01004	---	0	0.331	2	0.8474	0.0316476	NRXN1_MBD5_KDM5B
AATK	12	-4.048	5.168e-05	---	0	0.3	2	0.8607	0.000524326	NRXN1_MBD5_KDM5B
AARS	12	-4.21	2.555e-05	---	0	0.664	2	0.7176	0.00031476	NRXN1_MBD5_KDM5B
FUS	12	3.857	0.0001149	+++	0	1.591	2	0.4514	0.000974483	NRXN1_MBD5_KDM5B
INAVA	12	-2.88	0.003978	---	0	0.273	2	0.8724	0.0153316	NRXN1_MBD5_KDM5B
SPART	12	-5.867	4.451e-09	---	1.2	2.024	2	0.3634	4.61054e-07	NRXN1_MBD5_KDM5B
MATK	12	-2.409	0.01598	---	0	0.018	2	0.9912	0.0455722	NRXN1_MBD5_KDM5B
CD47	12	2.401	0.01636	+++	0	0.449	2	0.7988	0.0463785	NRXN1_MBD5_KDM5B
ZKSCAN1	12	3.219	0.001285	+++	0	1.413	2	0.4932	0.00632934	NRXN1_MBD5_KDM5B
SERPING1	12	-2.748	0.005987	---	0	0.305	2	0.8585	0.0211526	NRXN1_MBD5_KDM5B
PRUNE2	12	-3.003	0.002673	---	0	0.578	2	0.749	0.0112215	NRXN1_MBD5_KDM5B
INVS	12	-2.904	0.003679	---	0	0.309	2	0.8567	0.0144265	NRXN1_MBD5_KDM5B
MAP7D1	12	3.534	0.0004086	+++	0	1.089	2	0.58	0.00257418	NRXN1_MBD5_KDM5B
B3GAT1	12	-4.181	2.902e-05	---	0	0.507	2	0.776	0.000345207	NRXN1_MBD5_KDM5B
GPBP1L1	12	-4.949	7.443e-07	---	0	0.131	2	0.9365	2.1376e-05	NRXN1_MBD5_KDM5B
TFDP1	12	-2.937	0.003311	---	0	0.551	2	0.759	0.0132637	NRXN1_MBD5_KDM5B
HIST1H1D	12	-3.001	0.002692	---	0	0.878	2	0.6447	0.0112875	NRXN1_MBD5_KDM5B
COQ9	12	4.689	2.74e-06	+++	0	0.275	2	0.8714	5.67642e-05	NRXN1_MBD5_KDM5B
KCNE2	12	-4.053	5.066e-05	---	0	0.789	2	0.6742	0.00051816	NRXN1_MBD5_KDM5B
NR2E1	12	2.868	0.004129	+++	0	0.112	2	0.9458	0.0157751	NRXN1_MBD5_KDM5B
SCNN1B	12	-2.647	0.008127	---	0	0.021	2	0.9895	0.0267996	NRXN1_MBD5_KDM5B
ABL2	12	-5.061	4.177e-07	---	0	0.536	2	0.7649	1.39353e-05	NRXN1_MBD5_KDM5B
WDR73	12	-4.837	1.317e-06	---	0	0.749	2	0.6876	3.30229e-05	NRXN1_MBD5_KDM5B
ZNF74	12	-3.753	0.0001745	---	0	0.262	2	0.8771	0.00133172	NRXN1_MBD5_KDM5B
SNTG2	12	-3.158	0.001587	---	0	0.695	2	0.7063	0.00748494	NRXN1_MBD5_KDM5B
HMGXB4	12	-3.865	0.000111	---	0	0.887	2	0.6417	0.000949266	NRXN1_MBD5_KDM5B
PCDH17	12	-3.077	0.00209	---	0	0.276	2	0.871	0.00925739	NRXN1_MBD5_KDM5B
GPC5	12	-2.815	0.004884	---	0	1.24	2	0.538	0.018003	NRXN1_MBD5_KDM5B
ANK1	12	-4.438	9.079e-06	---	0	0.715	2	0.6993	0.000141304	NRXN1_MBD5_KDM5B
NUP88	12	-2.927	0.003419	---	0	0.444	2	0.8009	0.0136037	NRXN1_MBD5_KDM5B
OSBPL2	12	-5.268	1.377e-07	---	0	0.157	2	0.9245	6.0259e-06	NRXN1_MBD5_KDM5B
C17orf75	12	3.696	0.000219	+++	0	0.093	2	0.9545	0.00158061	NRXN1_MBD5_KDM5B
TRAPPC2	12	-5.714	1.105e-08	---	0	0.461	2	0.7941	9.55031e-07	NRXN1_MBD5_KDM5B
NELL1	12	-3.378	0.00073	---	0	0.291	2	0.8646	0.00406393	NRXN1_MBD5_KDM5B
NLRP2	12	-5.316	1.06e-07	---	0	0.041	2	0.9795	4.96888e-06	NRXN1_MBD5_KDM5B
SLC13A3	12	-3.491	0.0004816	---	0	1.06	2	0.5886	0.00292739	NRXN1_MBD5_KDM5B
CBLL1	12	3.859	0.000114	+++	0	1.028	2	0.5981	0.000968335	NRXN1_MBD5_KDM5B
SNAPC5	12	-3.477	0.0005063	---	0	0.802	2	0.6697	0.00304672	NRXN1_MBD5_KDM5B
ATN1	12	3.32	0.0009007	+++	0	0.118	2	0.9425	0.00479051	NRXN1_MBD5_KDM5B
NDRG4	12	4.425	9.655e-06	+++	0	0.824	2	0.6623	0.000148297	NRXN1_MBD5_KDM5B
CFB	12	-2.654	0.007958	---	0	0.081	2	0.9602	0.0263744	NRXN1_MBD5_KDM5B
CPPED1	12	-2.711	0.006709	---	0	0.307	2	0.8578	0.0230842	NRXN1_MBD5_KDM5B
EHBP1	12	-5.181	2.208e-07	---	0	0.195	2	0.9072	8.61307e-06	NRXN1_MBD5_KDM5B
KCNQ1	12	-3.072	0.002126	---	0	1.622	2	0.4444	0.00939278	NRXN1_MBD5_KDM5B
CERK	12	-3.459	0.0005424	---	0	0.091	2	0.9554	0.00321155	NRXN1_MBD5_KDM5B
CEP170B	12	-2.512	0.01199	---	0	0.926	2	0.6293	0.0363884	NRXN1_MBD5_KDM5B
KRTAP5-9	12	-2.816	0.00486	---	0	0.207	2	0.9016	0.0179302	NRXN1_MBD5_KDM5B
MPG	12	-2.813	0.004914	---	0	0.352	2	0.8385	0.0180895	NRXN1_MBD5_KDM5B
FSD1	12	4.41	1.035e-05	+++	0	0.498	2	0.7795	0.00015591	NRXN1_MBD5_KDM5B
MEF2D	12	-3.519	0.0004335	---	0	0.972	2	0.6151	0.00269483	NRXN1_MBD5_KDM5B
PRKCSH	12	3.927	8.585e-05	+++	0	0.674	2	0.714	0.000776367	NRXN1_MBD5_KDM5B
CAMK2B	12	3.471	0.0005189	+++	0	1.465	2	0.4808	0.00310565	NRXN1_MBD5_KDM5B
ALDH9A1	12	-2.897	0.003767	---	0	0.532	2	0.7664	0.0147049	NRXN1_MBD5_KDM5B
RND2	12	3.823	0.0001316	+++	37.9	3.22	2	0.1999	0.00107842	NRXN1_MBD5_KDM5B
ZNF512B	12	-3.583	0.0003399	---	0	0.694	2	0.7067	0.00222869	NRXN1_MBD5_KDM5B
CELF2	12	-3.806	0.0001412	---	0	0.53	2	0.7671	0.00113588	NRXN1_MBD5_KDM5B
TOM1L2	12	-2.694	0.007064	---	0	0.148	2	0.9288	0.0240543	NRXN1_MBD5_KDM5B
METTL3	12	-3.113	0.001853	---	0	0.374	2	0.8296	0.00844012	NRXN1_MBD5_KDM5B
LRRC41	12	4.889	1.011e-06	+++	0	0.214	2	0.8984	2.686e-05	NRXN1_MBD5_KDM5B
TNFRSF1A	12	-2.539	0.0111	---	0	1.73	2	0.4211	0.0342396	NRXN1_MBD5_KDM5B
P2RY1	12	-2.59	0.009586	---	0	1.005	2	0.605	0.0304767	NRXN1_MBD5_KDM5B
HSPB1	12	-3.61	0.0003067	---	0	0.499	2	0.7791	0.00205934	NRXN1_MBD5_KDM5B
DNPH1	12	-3.582	0.0003407	---	0	0.418	2	0.8115	0.00223235	NRXN1_MBD5_KDM5B
CADPS2	12	-3.052	0.002271	---	0	0.034	2	0.9834	0.00989119	NRXN1_MBD5_KDM5B
GABBR1	12	-5.047	4.485e-07	---	0	0.337	2	0.8449	1.47767e-05	NRXN1_MBD5_KDM5B
IFITM1	12	-2.682	0.007324	---	0	0.233	2	0.89	0.0247477	NRXN1_MBD5_KDM5B
MRPL12	12	4.857	1.193e-06	+++	0	0.513	2	0.7737	3.06074e-05	NRXN1_MBD5_KDM5B
DHDDS	12	-4.067	4.755e-05	---	0	0.709	2	0.7014	0.000495513	NRXN1_MBD5_KDM5B
ADGRL2	12	-5.352	8.683e-08	---	0	1.291	2	0.5245	4.28067e-06	NRXN1_MBD5_KDM5B
PRR11	12	3.063	0.002194	+++	0	0.551	2	0.7593	0.00962555	NRXN1_MBD5_KDM5B
MTX2	12	2.54	0.01108	+++	0	0.452	2	0.7976	0.0341894	NRXN1_MBD5_KDM5B
ENY2	12	3.88	0.0001045	+++	0	0.128	2	0.9378	0.000903456	NRXN1_MBD5_KDM5B
FDFT1	12	2.457	0.01403	+++	0	0.468	2	0.7912	0.0411308	NRXN1_MBD5_KDM5B
C1orf112	12	-2.74	0.006137	---	0	1.093	2	0.5789	0.0215559	NRXN1_MBD5_KDM5B
PTCH1	12	2.706	0.006803	+++	0	1.173	2	0.5562	0.0233293	NRXN1_MBD5_KDM5B
HDAC5	12	2.928	0.003409	+++	0	1.109	2	0.5745	0.0135717	NRXN1_MBD5_KDM5B
TPR	12	-4.364	1.276e-05	---	0	0.703	2	0.7036	0.000183613	NRXN1_MBD5_KDM5B
FOXH1	12	-2.722	0.006491	---	37.2	3.183	2	0.2037	0.0225077	NRXN1_MBD5_KDM5B
ADGRG1	12	-5.976	2.284e-09	---	28.5	2.796	2	0.2471	2.82003e-07	NRXN1_MBD5_KDM5B
FBLN1	12	-2.441	0.01464	---	0	0.043	2	0.9788	0.042594	NRXN1_MBD5_KDM5B
BCL7A	12	-4.587	4.502e-06	---	0	0.282	2	0.8683	8.24219e-05	NRXN1_MBD5_KDM5B
TGFB1I1	12	-3.7	0.0002153	---	0	0.732	2	0.6934	0.0015637	NRXN1_MBD5_KDM5B
TMPRSS4	12	-3.115	0.001841	---	0	0.547	2	0.7608	0.00840207	NRXN1_MBD5_KDM5B
POLI	12	-3.069	0.002147	---	0	0.12	2	0.9418	0.00946439	NRXN1_MBD5_KDM5B
PGP	12	4.059	4.926e-05	+++	0	0.129	2	0.9377	0.000507645	NRXN1_MBD5_KDM5B
AP5S1	12	-2.829	0.004664	---	0	0.98	2	0.6126	0.017375	NRXN1_MBD5_KDM5B
SF3A1	12	2.634	0.008446	+++	28.6	2.799	2	0.2467	0.0276014	NRXN1_MBD5_KDM5B
MAGED1	12	3.191	0.001417	+++	0	1.431	2	0.489	0.00684063	NRXN1_MBD5_KDM5B
ARF3	12	3.761	0.0001693	+++	0	0.041	2	0.9797	0.00130209	NRXN1_MBD5_KDM5B
HSPA6	12	-2.43	0.01512	---	0	0.553	2	0.7584	0.0436553	NRXN1_MBD5_KDM5B
ECHDC2	12	-3.319	0.0009034	---	0	0.851	2	0.6533	0.00480026	NRXN1_MBD5_KDM5B
ST13	12	2.673	0.007507	+++	0	0.245	2	0.8848	0.0252001	NRXN1_MBD5_KDM5B
LRRC8D	12	-4.765	1.89e-06	---	35.2	3.089	2	0.2135	4.3022e-05	NRXN1_MBD5_KDM5B
UBA3	12	2.927	0.003417	+++	0	0.087	2	0.9576	0.0135977	NRXN1_MBD5_KDM5B
RETN	12	-5.121	3.047e-07	---	0	0.698	2	0.7054	1.08737e-05	NRXN1_MBD5_KDM5B
ASB7	12	-5.604	2.095e-08	---	0	0.149	2	0.9283	1.51283e-06	NRXN1_MBD5_KDM5B
ARHGEF18	12	-3.141	0.001685	---	0	0.63	2	0.73	0.00784546	NRXN1_MBD5_KDM5B
HSPA13	12	-2.384	0.01715	---	0	0.685	2	0.7101	0.0481296	NRXN1_MBD5_KDM5B
MRGBP	12	2.773	0.005548	+++	0	0.64	2	0.7261	0.0199119	NRXN1_MBD5_KDM5B
CEP162	12	-3.886	0.000102	---	0	0.371	2	0.8306	0.000889349	NRXN1_MBD5_KDM5B
ZNF551	12	-4.179	2.929e-05	---	0	1.159	2	0.5601	0.00034797	NRXN1_MBD5_KDM5B
ASF1A	12	-2.824	0.004738	---	0	1.387	2	0.4999	0.0175891	NRXN1_MBD5_KDM5B
PCNT	12	4.724	2.309e-06	+++	0	1.072	2	0.585	5.01256e-05	NRXN1_MBD5_KDM5B
APLP2	12	3.826	0.0001303	+++	0	1.156	2	0.561	0.00107062	NRXN1_MBD5_KDM5B
MCF2L	12	-4.109	3.974e-05	---	0	0.741	2	0.6903	0.000431693	NRXN1_MBD5_KDM5B
MGAM	12	-2.72	0.006535	---	0	0.058	2	0.9715	0.0226291	NRXN1_MBD5_KDM5B
ADIRF	12	-2.921	0.003486	---	0	0.036	2	0.9823	0.0138146	NRXN1_MBD5_KDM5B
RALGPS2	12	-6.204	5.503e-10	---	0	0.133	2	0.9355	9.80405e-08	NRXN1_MBD5_KDM5B
CYTH1	12	-3.839	0.0001237	---	0	0.123	2	0.9403	0.00102759	NRXN1_MBD5_KDM5B
CDC25B	12	-2.542	0.01102	---	0	0.424	2	0.8089	0.0340384	NRXN1_MBD5_KDM5B
SLC26A6	12	-3.126	0.001772	---	0	0.857	2	0.6514	0.00816395	NRXN1_MBD5_KDM5B
EIF3L	12	4.146	3.39e-05	+++	0	0.312	2	0.8555	0.000385991	NRXN1_MBD5_KDM5B
C12orf10	12	3.29	0.001003	+++	0	1.182	2	0.5537	0.00519962	NRXN1_MBD5_KDM5B
BCKDHA	12	2.529	0.01142	+++	0	0.714	2	0.6997	0.0349848	NRXN1_MBD5_KDM5B
TSC2	12	-2.414	0.01578	---	0	0.352	2	0.8384	0.0451508	NRXN1_MBD5_KDM5B
ZNF407	12	-4.489	7.171e-06	---	0	0.57	2	0.7521	0.000117982	NRXN1_MBD5_KDM5B
DBH	12	-2.757	0.005842	---	0	0.347	2	0.8407	0.020733	NRXN1_MBD5_KDM5B
SECISBP2L	12	-3.082	0.002053	---	0	1.07	2	0.5858	0.00913299	NRXN1_MBD5_KDM5B
ARHGAP6	12	-2.956	0.003121	---	0	1.319	2	0.5171	0.0126788	NRXN1_MBD5_KDM5B
FERMT2	12	-4.875	1.088e-06	---	0	0.053	2	0.9741	2.83876e-05	NRXN1_MBD5_KDM5B
PDXK	12	5.95	2.686e-09	+++	0	0.011	2	0.9944	3.17465e-07	NRXN1_MBD5_KDM5B
COQ3	12	-7.492	6.801e-14	---	0	0.668	2	0.7162	7.23443e-11	NRXN1_MBD5_KDM5B
TAF6L	12	4.11	3.953e-05	+++	0	0.121	2	0.9412	0.000430087	NRXN1_MBD5_KDM5B
STXBP5L	12	-4.842	1.287e-06	---	0	0.63	2	0.7298	3.24176e-05	NRXN1_MBD5_KDM5B
TFDP2	12	-3.961	7.454e-05	---	0	1.215	2	0.5446	0.000697413	NRXN1_MBD5_KDM5B
MAGED2	12	4.202	2.642e-05	+++	0	0.231	2	0.8908	0.000322462	NRXN1_MBD5_KDM5B
EFR3A	12	-2.782	0.005404	---	0	0.254	2	0.8809	0.0195294	NRXN1_MBD5_KDM5B
AAK1	12	-5.486	4.101e-08	---	0	0.042	2	0.9794	2.45501e-06	NRXN1_MBD5_KDM5B
APH1B	12	-3.364	0.0007692	---	0	0.191	2	0.9091	0.0042378	NRXN1_MBD5_KDM5B
RASSF7	12	-4.656	3.225e-06	---	0	1.915	2	0.3839	6.41682e-05	NRXN1_MBD5_KDM5B
IFT57	12	3.605	0.0003118	+++	0	0.843	2	0.6559	0.00208296	NRXN1_MBD5_KDM5B
ATP8A1	12	-5.127	2.946e-07	---	0	0.272	2	0.8728	1.06096e-05	NRXN1_MBD5_KDM5B
MYO9A	12	-3.61	0.0003068	---	0	0.707	2	0.7023	0.00205951	NRXN1_MBD5_KDM5B
IGSF3	12	-2.68	0.00737	---	0	0.484	2	0.785	0.0248545	NRXN1_MBD5_KDM5B
HMBS	12	-2.885	0.003913	---	0	0.286	2	0.867	0.0151211	NRXN1_MBD5_KDM5B
TMEM160	12	2.8	0.005104	+++	0	0.166	2	0.9203	0.0186499	NRXN1_MBD5_KDM5B
MBD5	12	-8.537	1.381e-17	---	16.3	2.388	2	0.3029	5.45633e-14	NRXN1_MBD5_KDM5B
CNOT1	12	-3.113	0.001852	---	0	0.205	2	0.9026	0.00843696	NRXN1_MBD5_KDM5B
TRIP4	12	3.68	0.0002328	+++	0	1.315	2	0.5181	0.00165473	NRXN1_MBD5_KDM5B
ARNT2	12	-2.949	0.003189	---	0	0.135	2	0.9345	0.0128869	NRXN1_MBD5_KDM5B
SYNPO	12	-2.416	0.01569	---	0	0.149	2	0.9281	0.0449398	NRXN1_MBD5_KDM5B
AGPAT4	12	-2.926	0.003435	---	0	0.207	2	0.9019	0.0136575	NRXN1_MBD5_KDM5B
CIC	12	-4.48	7.45e-06	---	0	0.058	2	0.9713	0.000121489	NRXN1_MBD5_KDM5B
NARF	12	-4.806	1.538e-06	---	0	0.48	2	0.7868	3.7085e-05	NRXN1_MBD5_KDM5B
UMPS	12	-3.502	0.0004613	---	0	0.499	2	0.7791	0.00283263	NRXN1_MBD5_KDM5B
BLM	12	-2.867	0.004141	---	0	0.27	2	0.8739	0.0158035	NRXN1_MBD5_KDM5B
DENND1C	12	-5.183	2.181e-07	---	0	0.037	2	0.9818	8.51976e-06	NRXN1_MBD5_KDM5B
METAP1	12	-3.759	0.0001703	---	0	1.111	2	0.5739	0.00130652	NRXN1_MBD5_KDM5B
SIRT5	12	-2.659	0.007843	---	0	0.138	2	0.9332	0.0260776	NRXN1_MBD5_KDM5B
AP4E1	12	-3.603	0.000315	---	0	0.267	2	0.8752	0.00209573	NRXN1_MBD5_KDM5B
MRPS14	12	-5.001	5.708e-07	---	0	0.181	2	0.9134	1.77179e-05	NRXN1_MBD5_KDM5B
MDM4	12	-3.625	0.0002886	---	0	0.295	2	0.8628	0.0019679	NRXN1_MBD5_KDM5B
SERPINB3	12	-2.921	0.003487	---	0	1.26	2	0.5326	0.0138166	NRXN1_MBD5_KDM5B
TMEM11	12	4.079	4.523e-05	+++	0	0.059	2	0.9708	0.000477089	NRXN1_MBD5_KDM5B
RAB29	12	-2.629	0.008557	---	0	0.093	2	0.9548	0.0278785	NRXN1_MBD5_KDM5B
PHLPP2	12	-5.229	1.706e-07	---	0	0.009	2	0.9956	7.05274e-06	NRXN1_MBD5_KDM5B
SH3GLB1	12	4.593	4.372e-06	+++	0	0.048	2	0.9764	8.07186e-05	NRXN1_MBD5_KDM5B
KLHDC4	12	-3.836	0.000125	---	0	0.332	2	0.8471	0.00103569	NRXN1_MBD5_KDM5B
ERAP2	12	-2.829	0.004674	---	0	0.364	2	0.8338	0.0174076	NRXN1_MBD5_KDM5B
MTCH2	12	3.109	0.001874	+++	33.4	3.001	2	0.223	0.00851334	NRXN1_MBD5_KDM5B
NCBP1	12	-3.586	0.0003352	---	0	0.216	2	0.8978	0.00220467	NRXN1_MBD5_KDM5B
GGA3	12	-2.599	0.009361	---	0	0.088	2	0.9569	0.0299061	NRXN1_MBD5_KDM5B
ZNF318	12	-3.597	0.0003225	---	0	0.473	2	0.7894	0.00213689	NRXN1_MBD5_KDM5B
LRRC59	12	2.929	0.003404	+++	0	0.165	2	0.9208	0.0135577	NRXN1_MBD5_KDM5B
FLNC	12	-2.937	0.003318	---	0	0.818	2	0.6644	0.0132782	NRXN1_MBD5_KDM5B
EFNB1	12	-3.432	0.0005993	---	0	0.17	2	0.9186	0.00347408	NRXN1_MBD5_KDM5B
NOC2L	12	-4.186	2.842e-05	---	0	0.528	2	0.7678	0.000339796	NRXN1_MBD5_KDM5B
ALKBH1	12	-2.655	0.00793	---	0	0.238	2	0.8878	0.0263005	NRXN1_MBD5_KDM5B
SSNA1	12	4.651	3.298e-06	+++	0	0.678	2	0.7126	6.51986e-05	NRXN1_MBD5_KDM5B
YRDC	12	2.707	0.006798	+++	0	0.288	2	0.8661	0.0233179	NRXN1_MBD5_KDM5B
AGPS	12	-4.279	1.88e-05	---	0	0.644	2	0.7248	0.000248305	NRXN1_MBD5_KDM5B
RASSF1	12	3.99	6.595e-05	+++	0	0.964	2	0.6175	0.000630698	NRXN1_MBD5_KDM5B
MRPS18C	12	2.61	0.009052	+++	0	0.956	2	0.62	0.0291204	NRXN1_MBD5_KDM5B
CXCR1	12	3.392	0.0006941	+++	0	0.585	2	0.7462	0.00391131	NRXN1_MBD5_KDM5B
KDM7A	12	-3.058	0.002225	---	0	0.357	2	0.8366	0.00972914	NRXN1_MBD5_KDM5B
SLC35E1	12	-2.904	0.003683	---	0	0.474	2	0.7888	0.0144381	NRXN1_MBD5_KDM5B
CACNB4	12	-5.267	1.39e-07	---	0	0.591	2	0.7443	6.05241e-06	NRXN1_MBD5_KDM5B
PLAAT1	12	-3.294	0.0009862	---	0	1.591	2	0.4514	0.00512984	NRXN1_MBD5_KDM5B
PRKACA	12	4.521	6.169e-06	+++	0	0.26	2	0.8781	0.000104737	NRXN1_MBD5_KDM5B
NTRK3	12	-4.407	1.046e-05	---	0	1.259	2	0.5328	0.000157139	NRXN1_MBD5_KDM5B
ORC3	12	-3.794	0.0001481	---	0	0.44	2	0.8025	0.00118074	NRXN1_MBD5_KDM5B
PRRX2	12	-3.073	0.002119	---	0	0.662	2	0.7181	0.00936784	NRXN1_MBD5_KDM5B
TBX21	12	-3.67	0.0002425	---	0	0.78	2	0.6772	0.00171092	NRXN1_MBD5_KDM5B
RECQL5	12	-2.804	0.005046	---	0	0.274	2	0.8719	0.0184697	NRXN1_MBD5_KDM5B
OTUD7B	12	-2.444	0.01451	---	0	0.374	2	0.8296	0.0422869	NRXN1_MBD5_KDM5B
CBFA2T2	12	3.549	0.0003869	+++	0	0.532	2	0.7666	0.00247182	NRXN1_MBD5_KDM5B
GSG1	12	-2.513	0.01198	---	0	0.171	2	0.9181	0.036374	NRXN1_MBD5_KDM5B
TSG101	12	3.284	0.001023	+++	0	0.724	2	0.6964	0.00528054	NRXN1_MBD5_KDM5B
TRIM44	12	2.726	0.006419	+++	0	0.101	2	0.9508	0.0223028	NRXN1_MBD5_KDM5B
URI1	12	-4.937	7.92e-07	---	0	0.227	2	0.8928	2.24313e-05	NRXN1_MBD5_KDM5B
SMG9	12	3.545	0.0003924	+++	0	0.201	2	0.9045	0.00249887	NRXN1_MBD5_KDM5B
COMMD10	12	-6.059	1.373e-09	---	0	0.227	2	0.8926	1.91783e-07	NRXN1_MBD5_KDM5B
CPOX	12	-3.309	0.0009362	---	0	0.103	2	0.9497	0.00493284	NRXN1_MBD5_KDM5B
UBXN2B	12	-3.125	0.00178	---	0	1.44	2	0.4868	0.00818717	NRXN1_MBD5_KDM5B
LARP6	12	-4.331	1.487e-05	---	0	1.456	2	0.483	0.000207393	NRXN1_MBD5_KDM5B
FILIP1L	12	-2.629	0.008556	---	0	0.855	2	0.652	0.0278785	NRXN1_MBD5_KDM5B
LRCH4	12	-4.431	9.375e-06	---	0	0.056	2	0.9725	0.000145014	NRXN1_MBD5_KDM5B
USB1	12	3.929	8.543e-05	+++	0	0.637	2	0.7274	0.00077445	NRXN1_MBD5_KDM5B
FGF13	12	-3.304	0.0009534	---	0	0.167	2	0.92	0.00500345	NRXN1_MBD5_KDM5B
TAPBP	12	-2.868	0.004135	---	0	0.034	2	0.9832	0.0157871	NRXN1_MBD5_KDM5B
PPT2	12	2.529	0.01144	+++	0	0.582	2	0.7475	0.0350267	NRXN1_MBD5_KDM5B
UQCRH	12	-5.026	5.01e-07	---	0	0.214	2	0.8987	1.60347e-05	NRXN1_MBD5_KDM5B
MXI1	12	2.629	0.008574	+++	0	0.069	2	0.9662	0.0279174	NRXN1_MBD5_KDM5B
ATP8A2	12	-3.927	8.609e-05	---	0	0.244	2	0.8851	0.000777357	NRXN1_MBD5_KDM5B
DUSP5	12	-4.362	1.291e-05	---	0	0.357	2	0.8365	0.000185385	NRXN1_MBD5_KDM5B
RNF111	12	2.955	0.003131	+++	0	0.181	2	0.9135	0.012712	NRXN1_MBD5_KDM5B
THRA	12	4.945	7.627e-07	+++	0	0.09	2	0.9559	2.17774e-05	NRXN1_MBD5_KDM5B
TMEM47	12	-2.73	0.006339	---	0	0.189	2	0.9097	0.0220887	NRXN1_MBD5_KDM5B
UBE2Q1	12	-2.53	0.01141	---	0	0.058	2	0.9714	0.0349736	NRXN1_MBD5_KDM5B
DUSP10	12	-3.804	0.0001425	---	0	1.1	2	0.577	0.00114368	NRXN1_MBD5_KDM5B
CNBP	12	8.176	2.946e-16	+++	0	0.192	2	0.9084	1.01847e-12	NRXN1_MBD5_KDM5B
TRAF5	12	-5.07	3.974e-07	---	0	0.113	2	0.9449	1.34199e-05	NRXN1_MBD5_KDM5B
ADAP1	12	3.783	0.000155	+++	0	0.941	2	0.6246	0.00122202	NRXN1_MBD5_KDM5B
TAF5	12	-3.234	0.00122	---	0	0.064	2	0.9686	0.00607518	NRXN1_MBD5_KDM5B
PDIA6	12	2.619	0.008809	+++	6.2	2.133	2	0.3442	0.0285148	NRXN1_MBD5_KDM5B
TSN	12	3.793	0.0001487	+++	0	0.433	2	0.8053	0.00118382	NRXN1_MBD5_KDM5B
NHLH1	12	-3.101	0.001927	---	0	0.966	2	0.617	0.00869555	NRXN1_MBD5_KDM5B
SLC7A5	12	-2.527	0.01151	---	0	0.249	2	0.883	0.035202	NRXN1_MBD5_KDM5B
ETV3	12	-3.147	0.001652	---	0	0.075	2	0.9634	0.00772432	NRXN1_MBD5_KDM5B
POU2AF1	12	-3.045	0.002326	---	0	0.207	2	0.9018	0.0100799	NRXN1_MBD5_KDM5B
INTS1	12	-4.72	2.356e-06	---	0	0.621	2	0.7332	5.08267e-05	NRXN1_MBD5_KDM5B
RAB11FIP3	12	-3.385	0.0007126	---	0	0.514	2	0.7735	0.00398552	NRXN1_MBD5_KDM5B
TGFB2	12	-3.203	0.00136	---	0	0.495	2	0.7809	0.00663144	NRXN1_MBD5_KDM5B
AVPR1B	12	-2.734	0.006258	---	0	0.704	2	0.7033	0.0218836	NRXN1_MBD5_KDM5B
EIF4A3	12	3.719	0.0002001	+++	0	0.24	2	0.8868	0.00147775	NRXN1_MBD5_KDM5B
GIPR	12	-2.714	0.006646	---	0	0.639	2	0.7265	0.0229314	NRXN1_MBD5_KDM5B
RRBP1	12	-4.299	1.719e-05	---	0	0.061	2	0.9701	0.000231575	NRXN1_MBD5_KDM5B
IFNAR1	12	-4.449	8.608e-06	---	0	1.614	2	0.4462	0.000135422	NRXN1_MBD5_KDM5B
WDYHV1	12	-2.958	0.003092	---	20.7	2.521	2	0.2835	0.0125814	NRXN1_MBD5_KDM5B
CHST1	12	-2.894	0.003806	---	0	0.159	2	0.9237	0.0148069	NRXN1_MBD5_KDM5B
CSF2RA	12	-3.841	0.0001227	---	0	1.537	2	0.4638	0.00102276	NRXN1_MBD5_KDM5B
TM9SF4	12	2.676	0.007458	+++	19.2	2.475	2	0.2901	0.0250779	NRXN1_MBD5_KDM5B
NMT1	12	-3.557	0.0003758	---	0	0.708	2	0.7018	0.00241204	NRXN1_MBD5_KDM5B
ZNF143	12	-4.424	9.708e-06	---	0	0.181	2	0.9136	0.000148915	NRXN1_MBD5_KDM5B
FLAD1	12	2.917	0.00353	+++	0	0.328	2	0.8489	0.013965	NRXN1_MBD5_KDM5B
NMD3	12	3.306	0.000946	+++	0	1.997	2	0.3684	0.00497311	NRXN1_MBD5_KDM5B
CACTIN	12	-4.209	2.56e-05	---	0	0.273	2	0.8725	0.000315095	NRXN1_MBD5_KDM5B
OCA2	12	-2.729	0.00635	---	0	1.159	2	0.5603	0.0221131	NRXN1_MBD5_KDM5B
PEX2	12	-2.711	0.006709	---	0	1.371	2	0.5039	0.0230842	NRXN1_MBD5_KDM5B
ENTPD5	12	-2.565	0.01031	---	2	2.041	2	0.3605	0.0323146	NRXN1_MBD5_KDM5B
AGTPBP1	12	3.075	0.002103	+++	0	0.107	2	0.9477	0.00931199	NRXN1_MBD5_KDM5B
RFC5	12	-3.076	0.002101	---	0	1.15	2	0.5627	0.00930462	NRXN1_MBD5_KDM5B
EGR1	12	2.867	0.00414	+++	0	0.69	2	0.7083	0.0158018	NRXN1_MBD5_KDM5B
RBM14	12	3.554	0.0003798	+++	0	0.413	2	0.8136	0.00243264	NRXN1_MBD5_KDM5B
PARP16	12	4.957	7.15e-07	+++	0	0.068	2	0.9665	2.06417e-05	NRXN1_MBD5_KDM5B
FEZ1	12	2.388	0.01693	+++	0	0.878	2	0.6448	0.0476816	NRXN1_MBD5_KDM5B
LBR	12	-3.681	0.000232	---	0	0.45	2	0.7987	0.00164947	NRXN1_MBD5_KDM5B
ATP5PD	12	2.592	0.009547	+++	0	0.851	2	0.6534	0.0303705	NRXN1_MBD5_KDM5B
RINT1	12	2.375	0.01753	+++	0	0.212	2	0.8995	0.0489576	NRXN1_MBD5_KDM5B
HNRNPUL1	12	-3.351	0.0008048	---	0	0.006	2	0.9972	0.00438415	NRXN1_MBD5_KDM5B
NME3	12	4.444	8.812e-06	+++	0	0.021	2	0.9897	0.000138003	NRXN1_MBD5_KDM5B
CRY2	12	-3.957	7.587e-05	---	0	1.63	2	0.4427	0.000706697	NRXN1_MBD5_KDM5B
VPS33A	12	-2.915	0.00356	---	0	0.196	2	0.9066	0.0140475	NRXN1_MBD5_KDM5B
E2F5	12	-5.968	2.403e-09	---	0	0.471	2	0.7901	2.92774e-07	NRXN1_MBD5_KDM5B
BMPR1A	12	-3.271	0.001071	---	0	0.998	2	0.6071	0.00547517	NRXN1_MBD5_KDM5B
SAMM50	12	2.539	0.01111	+++	0	0.12	2	0.942	0.034259	NRXN1_MBD5_KDM5B
DYNC1LI2	12	3.874	0.0001069	+++	0	0.944	2	0.6239	0.0009219	NRXN1_MBD5_KDM5B
FST	12	-2.668	0.007621	---	0	0.228	2	0.8923	0.0254927	NRXN1_MBD5_KDM5B
ENPP2	12	-2.847	0.004419	---	0	0.739	2	0.6911	0.0166712	NRXN1_MBD5_KDM5B
ICMT	12	-2.956	0.003112	---	0	0.168	2	0.9193	0.0126478	NRXN1_MBD5_KDM5B
DDR2	12	-4.81	1.511e-06	---	0	0.518	2	0.7719	3.66898e-05	NRXN1_MBD5_KDM5B
UBE2D2	12	3.111	0.001867	+++	0	1.495	2	0.4736	0.00848851	NRXN1_MBD5_KDM5B
RPP14	12	-3.701	0.0002144	---	0	0.07	2	0.9656	0.00155839	NRXN1_MBD5_KDM5B
CPED1	12	-3.347	0.0008168	---	0	0.611	2	0.7368	0.00443207	NRXN1_MBD5_KDM5B
EIF4ENIF1	12	-4.052	5.083e-05	---	0	0.25	2	0.8824	0.000519514	NRXN1_MBD5_KDM5B
GABPB1	12	-4.924	8.487e-07	---	0	0.196	2	0.9067	2.34038e-05	NRXN1_MBD5_KDM5B
POP4	12	3.121	0.001804	+++	0	0.287	2	0.8663	0.00827691	NRXN1_MBD5_KDM5B
CTH	12	-3.189	0.00143	---	0	0.033	2	0.9838	0.00689496	NRXN1_MBD5_KDM5B
MYO15B	12	-2.673	0.007524	---	0	0.071	2	0.9651	0.0252477	NRXN1_MBD5_KDM5B
ACAP2	12	-4.121	3.768e-05	---	0	0.345	2	0.8415	0.000415903	NRXN1_MBD5_KDM5B
GNB3	12	-3.996	6.444e-05	---	0	0.373	2	0.8298	0.000618825	NRXN1_MBD5_KDM5B
FADS3	12	4.448	8.687e-06	+++	0	0.455	2	0.7964	0.000136509	NRXN1_MBD5_KDM5B
PIAS2	12	-6.249	4.123e-10	---	0	0.255	2	0.8804	7.65301e-08	NRXN1_MBD5_KDM5B
TPO	12	-2.933	0.003358	---	0	0.481	2	0.7862	0.013415	NRXN1_MBD5_KDM5B
FNDC3A	12	-4.157	3.229e-05	---	0	0.946	2	0.6232	0.000372879	NRXN1_MBD5_KDM5B
2024-03-08	12	-2.582	0.00981	---	0	1.387	2	0.4999	0.03105	NRXN1_MBD5_KDM5B
CPN1	12	-2.868	0.004129	---	0	1.075	2	0.5843	0.0157751	NRXN1_MBD5_KDM5B
ETS2	12	-3.607	0.0003103	---	34.9	3.073	2	0.2152	0.00207645	NRXN1_MBD5_KDM5B
HPS5	12	-3.562	0.0003681	---	0	0.068	2	0.9668	0.00237198	NRXN1_MBD5_KDM5B
TNPO2	12	-5.715	1.094e-08	---	0	0.781	2	0.6768	9.48488e-07	NRXN1_MBD5_KDM5B
PIGA	12	-2.53	0.0114	---	0	0.988	2	0.6101	0.0349468	NRXN1_MBD5_KDM5B
GTF2H1	12	2.855	0.00431	+++	0	0.578	2	0.749	0.0163379	NRXN1_MBD5_KDM5B
TRRAP	12	-4.766	1.875e-06	---	0	0.084	2	0.959	4.27862e-05	NRXN1_MBD5_KDM5B
LMF2	12	2.823	0.004757	+++	0	1.015	2	0.6019	0.0176454	NRXN1_MBD5_KDM5B
MPZL1	12	-2.682	0.007318	---	0	1.876	2	0.3915	0.0247395	NRXN1_MBD5_KDM5B
B2M	12	3.546	0.0003907	+++	0	0.049	2	0.9758	0.00249034	NRXN1_MBD5_KDM5B
PEAK1	12	-4.703	2.562e-06	---	0	0.073	2	0.9641	5.38429e-05	NRXN1_MBD5_KDM5B
PPP1R12A	12	3.765	0.0001664	+++	0	1.172	2	0.5566	0.00128705	NRXN1_MBD5_KDM5B
FAM168A	12	-6.813	9.539e-12	---	0	0.066	2	0.9675	4.79673e-09	NRXN1_MBD5_KDM5B
B9D2	12	-2.773	0.00555	---	0	1.196	2	0.5499	0.0199139	NRXN1_MBD5_KDM5B
NFKBIE	12	-2.833	0.004605	---	46.6	3.744	2	0.1538	0.0172309	NRXN1_MBD5_KDM5B
AGGF1	12	-3.652	0.0002605	---	0	1.001	2	0.6063	0.00180794	NRXN1_MBD5_KDM5B
TIGAR	12	-4.05	5.117e-05	---	0	1.274	2	0.5288	0.000520489	NRXN1_MBD5_KDM5B
CPSF4	12	-3.636	0.0002764	---	0	0.079	2	0.9612	0.00190065	NRXN1_MBD5_KDM5B
CRB1	12	-3.108	0.001885	---	0	1.058	2	0.5891	0.00854927	NRXN1_MBD5_KDM5B
MAN1A1	12	-6.187	6.12e-10	---	0	0.851	2	0.6534	1.04482e-07	NRXN1_MBD5_KDM5B
GDAP1	12	3.117	0.001829	+++	19.3	2.479	2	0.2896	0.00835558	NRXN1_MBD5_KDM5B
PAWR	12	-3.935	8.327e-05	---	0	0.093	2	0.9547	0.000757565	NRXN1_MBD5_KDM5B
MAPK10	12	-4.298	1.72e-05	---	0	0.518	2	0.7717	0.000231597	NRXN1_MBD5_KDM5B
NUBP2	12	2.701	0.006918	+++	0	1.721	2	0.4229	0.0236474	NRXN1_MBD5_KDM5B
RGS14	12	-4.487	7.22e-06	---	0	0.809	2	0.6674	0.000118718	NRXN1_MBD5_KDM5B
DENND4C	12	-3.869	0.0001093	---	0	0.813	2	0.6659	0.000937918	NRXN1_MBD5_KDM5B
SCN11A	12	-3.237	0.001206	---	0	0.351	2	0.8392	0.00602173	NRXN1_MBD5_KDM5B
GNA12	12	-2.402	0.01629	---	0	1.776	2	0.4114	0.0462512	NRXN1_MBD5_KDM5B
BCL2L13	12	-3.386	0.0007105	---	0	0.19	2	0.9096	0.00397538	NRXN1_MBD5_KDM5B
PER2	12	3.538	0.0004027	+++	0	1.105	2	0.5756	0.00254396	NRXN1_MBD5_KDM5B
PUS7L	12	-3.909	9.258e-05	---	42.8	3.494	2	0.1743	0.000821372	NRXN1_MBD5_KDM5B
EIF2D	12	-3.628	0.0002855	---	0	0.478	2	0.7873	0.00194917	NRXN1_MBD5_KDM5B
CHRM2	12	-3.3	0.0009668	---	26.6	2.727	2	0.2558	0.0050565	NRXN1_MBD5_KDM5B
ADGRA3	12	-2.578	0.009937	---	0	0.356	2	0.837	0.0313766	NRXN1_MBD5_KDM5B
ZNF609	12	-6.417	1.389e-10	---	0	0.311	2	0.8562	3.46086e-08	NRXN1_MBD5_KDM5B
MEOX2	12	-2.938	0.003306	---	0	0.773	2	0.6793	0.0132494	NRXN1_MBD5_KDM5B
HDAC9	12	-4.231	2.325e-05	---	0	1.827	2	0.4012	0.000292277	NRXN1_MBD5_KDM5B
IL11	12	-2.493	0.01268	---	0	0.303	2	0.8594	0.0379905	NRXN1_MBD5_KDM5B
NAP1L2	12	-3.699	0.0002166	---	0	0.54	2	0.7635	0.00157066	NRXN1_MBD5_KDM5B
HOXC4	12	-2.586	0.009719	---	0	0.892	2	0.6401	0.030829	NRXN1_MBD5_KDM5B
UTS2	12	-2.497	0.01254	---	0	0.026	2	0.987	0.0376649	NRXN1_MBD5_KDM5B
CIB1	12	-4.585	4.55e-06	---	0	0.657	2	0.72	8.31171e-05	NRXN1_MBD5_KDM5B
HRH1	12	-3.142	0.001677	---	0	0.09	2	0.9561	0.00781611	NRXN1_MBD5_KDM5B
VRK1	12	-3.65	0.0002618	---	0	0.284	2	0.8677	0.0018156	NRXN1_MBD5_KDM5B
CR1	12	-4.394	1.113e-05	---	0	0.246	2	0.8842	0.000164964	NRXN1_MBD5_KDM5B
GIT1	12	-2.765	0.005691	---	0	0.367	2	0.8322	0.0203013	NRXN1_MBD5_KDM5B
SCRIB	12	-2.437	0.01482	---	0	0.869	2	0.6477	0.0429775	NRXN1_MBD5_KDM5B
CDC45	12	-3.443	0.0005754	---	0	1.13	2	0.5683	0.0033616	NRXN1_MBD5_KDM5B
RAB8B	12	-2.655	0.007941	---	0	0.132	2	0.9363	0.0263307	NRXN1_MBD5_KDM5B
TAF10	12	2.544	0.01096	+++	0	0.667	2	0.7165	0.033891	NRXN1_MBD5_KDM5B
DGKI	12	-4.439	9.05e-06	---	0	0.742	2	0.6901	0.000140932	NRXN1_MBD5_KDM5B
NSG2	12	4.731	2.229e-06	+++	0.3	2.006	2	0.3667	4.88103e-05	NRXN1_MBD5_KDM5B
ANAPC5	12	-3.63	0.0002839	---	0	0.066	2	0.9674	0.0019392	NRXN1_MBD5_KDM5B
IVNS1ABP	12	-4.97	6.689e-07	---	0	1.21	2	0.5462	1.96506e-05	NRXN1_MBD5_KDM5B
TAF4B	12	-2.85	0.004365	---	5.9	2.125	2	0.3456	0.0164944	NRXN1_MBD5_KDM5B
MCM3AP	12	-2.484	0.01301	---	0	0.163	2	0.9217	0.0387359	NRXN1_MBD5_KDM5B
SRGAP2	12	-4.793	1.64e-06	---	0	0.108	2	0.9476	3.90004e-05	NRXN1_MBD5_KDM5B
PTCD1	12	-4.322	1.543e-05	---	0	0.606	2	0.7387	0.000213801	NRXN1_MBD5_KDM5B
ANP32B	12	2.699	0.006958	+++	0	0.179	2	0.9144	0.0237577	NRXN1_MBD5_KDM5B
MRPL57	12	-4.732	2.218e-06	---	0	0.256	2	0.8796	4.86465e-05	NRXN1_MBD5_KDM5B
PRKD3	12	-2.437	0.01481	---	0	0.104	2	0.9495	0.0429666	NRXN1_MBD5_KDM5B
EZR	12	-3.909	9.282e-05	---	0	0.364	2	0.8335	0.000822532	NRXN1_MBD5_KDM5B
RAI2	12	-4.585	4.529e-06	---	0	1.06	2	0.5886	8.27882e-05	NRXN1_MBD5_KDM5B
NEDD4L	12	-4.197	2.709e-05	---	0	0.48	2	0.7865	0.000327603	NRXN1_MBD5_KDM5B
PIK3IP1	12	-4.366	1.263e-05	---	0	0.04	2	0.9804	0.000182406	NRXN1_MBD5_KDM5B
SHANK2	12	-3.093	0.001983	---	0	0.368	2	0.8319	0.00889889	NRXN1_MBD5_KDM5B
MINAR1	12	-4.356	1.323e-05	---	0	0.665	2	0.717	0.000189097	NRXN1_MBD5_KDM5B
RIOX2	12	-3.839	0.0001235	---	0	1.928	2	0.3813	0.00102633	NRXN1_MBD5_KDM5B
HOXC8	12	-4.201	2.661e-05	---	19	2.469	2	0.2909	0.000324066	NRXN1_MBD5_KDM5B
WASHC5	12	-3.481	0.0005001	---	0	0.021	2	0.9893	0.00301795	NRXN1_MBD5_KDM5B
DAB1	12	-4.005	6.199e-05	---	0	0.4	2	0.8186	0.000600915	NRXN1_MBD5_KDM5B
COL4A4	12	-3.087	0.002023	---	12.8	2.294	2	0.3175	0.00902712	NRXN1_MBD5_KDM5B
SCRG1	12	-3.634	0.000279	---	0	0.187	2	0.9109	0.00191424	NRXN1_MBD5_KDM5B
ERG28	12	2.949	0.003184	+++	0	0.03	2	0.9849	0.0128743	NRXN1_MBD5_KDM5B
NUCB2	12	4.51	6.469e-06	+++	0	0.155	2	0.9253	0.000108301	NRXN1_MBD5_KDM5B
ADSL	12	-4.507	6.586e-06	---	0	0.371	2	0.8307	0.000109728	NRXN1_MBD5_KDM5B
H1FX	12	5.145	2.677e-07	+++	0	1.387	2	0.4998	9.85856e-06	NRXN1_MBD5_KDM5B
FAM20B	12	-3.596	0.0003232	---	0	0.808	2	0.6678	0.00213999	NRXN1_MBD5_KDM5B
HOXC10	12	-3.427	0.0006092	---	0	0.031	2	0.9847	0.00351746	NRXN1_MBD5_KDM5B
NOCT	12	-3.673	0.0002394	---	0	0.986	2	0.6108	0.00169424	NRXN1_MBD5_KDM5B
MCTP2	12	-2.551	0.01074	---	0	0.182	2	0.9131	0.0333524	NRXN1_MBD5_KDM5B
PFKP	12	-3.721	0.0001986	---	0	0.089	2	0.9564	0.0014706	NRXN1_MBD5_KDM5B
SMAD2	12	-5.247	1.543e-07	---	0	0.056	2	0.9722	6.54521e-06	NRXN1_MBD5_KDM5B
PDPK1	12	3.423	0.0006189	+++	0	0.407	2	0.816	0.00356231	NRXN1_MBD5_KDM5B
ERBB3	12	-2.746	0.006026	---	0	0.224	2	0.894	0.0212605	NRXN1_MBD5_KDM5B
PPID	12	3.264	0.001099	+++	0	1.345	2	0.5104	0.00558322	NRXN1_MBD5_KDM5B
CDKL5	12	-3.739	0.0001848	---	0	0.049	2	0.9759	0.00139416	NRXN1_MBD5_KDM5B
CHST3	12	-5.927	3.082e-09	---	0	0.778	2	0.6776	3.43705e-07	NRXN1_MBD5_KDM5B
KALRN	12	-3.215	0.001305	---	0	0.131	2	0.9368	0.00641186	NRXN1_MBD5_KDM5B
NAA50	12	-4.381	1.184e-05	---	0	1.302	2	0.5214	0.000172619	NRXN1_MBD5_KDM5B
PRMT8	12	-4.088	4.346e-05	---	0	0.8	2	0.6702	0.000462475	NRXN1_MBD5_KDM5B
GUF1	12	3.294	0.0009885	+++	0	0.509	2	0.7752	0.00513987	NRXN1_MBD5_KDM5B
UNC119	12	2.477	0.01323	+++	0	0.337	2	0.845	0.0392641	NRXN1_MBD5_KDM5B
NECTIN3	12	-3.41	0.00065	---	0	0.615	2	0.7352	0.00370737	NRXN1_MBD5_KDM5B
MTNR1B	12	-2.477	0.01325	---	33.3	2.998	2	0.2233	0.0393108	NRXN1_MBD5_KDM5B
LMTK2	12	-3.121	0.001803	---	0	0.846	2	0.655	0.0082737	NRXN1_MBD5_KDM5B
SAMD14	12	-2.555	0.01063	---	0	0.841	2	0.6568	0.0330851	NRXN1_MBD5_KDM5B
DNAH9	12	-3.733	0.0001891	---	0	0.434	2	0.8051	0.00141848	NRXN1_MBD5_KDM5B
DLL3	12	3.31	0.0009339	+++	0	0.118	2	0.9427	0.00492448	NRXN1_MBD5_KDM5B
LPAR1	12	-3.454	0.0005516	---	0	0.464	2	0.7928	0.00325557	NRXN1_MBD5_KDM5B
OGT	12	-3.366	0.0007618	---	0	0.954	2	0.6207	0.00420793	NRXN1_MBD5_KDM5B
SLC33A1	12	-3.516	0.000438	---	0	0.124	2	0.9398	0.00271731	NRXN1_MBD5_KDM5B
PCDH7	12	-3.956	7.62e-05	---	11.5	2.26	2	0.3231	0.000708868	NRXN1_MBD5_KDM5B
ERF	12	-5.377	7.556e-08	---	0	1.618	2	0.4454	3.84809e-06	NRXN1_MBD5_KDM5B
DDX21	12	3.224	0.001265	+++	0	0.113	2	0.9452	0.0062531	NRXN1_MBD5_KDM5B
CD9	12	-3.317	0.0009112	---	0.4	2.008	2	0.3664	0.00483149	NRXN1_MBD5_KDM5B
DSG2	12	-2.411	0.01592	---	0	1.982	2	0.3712	0.0454151	NRXN1_MBD5_KDM5B
ARHGAP11A	12	3.954	7.674e-05	+++	0	0.08	2	0.9608	0.000713651	NRXN1_MBD5_KDM5B
SLC35A1	12	-6.051	1.441e-09	---	0	1.384	2	0.5006	1.98277e-07	NRXN1_MBD5_KDM5B
OGFOD1	12	-3.031	0.002438	---	0	0.922	2	0.6306	0.0104523	NRXN1_MBD5_KDM5B
CSRNP2	12	-2.845	0.004446	---	0	0.78	2	0.6769	0.016757	NRXN1_MBD5_KDM5B
APLP1	12	4.69	2.738e-06	+++	4.8	2.101	2	0.3498	5.67642e-05	NRXN1_MBD5_KDM5B
WDR46	12	-5.032	4.855e-07	---	0	0.616	2	0.7349	1.56863e-05	NRXN1_MBD5_KDM5B
HLA-DRB1	12	-5.399	6.697e-08	---	0	0.158	2	0.9238	3.52089e-06	NRXN1_MBD5_KDM5B
NEUROG2	12	3.673	0.0002399	+++	0	0.486	2	0.7842	0.00169648	NRXN1_MBD5_KDM5B
DOT1L	12	-3.735	0.0001874	---	0	0.137	2	0.9337	0.00140879	NRXN1_MBD5_KDM5B
TMCO3	12	4.782	1.739e-06	+++	0	0.06	2	0.9702	4.08281e-05	NRXN1_MBD5_KDM5B
ZNF12	12	3.624	0.0002899	+++	0	0.036	2	0.9822	0.00197482	NRXN1_MBD5_KDM5B
CSRP2	12	-5.519	3.415e-08	---	0	0.144	2	0.9304	2.14169e-06	NRXN1_MBD5_KDM5B
ARHGEF10L	12	-4.192	2.767e-05	---	0	1.576	2	0.4548	0.000333015	NRXN1_MBD5_KDM5B
TRMO	12	-2.823	0.004751	---	0	1.418	2	0.4922	0.0176303	NRXN1_MBD5_KDM5B
CA11	12	-3.77	0.000163	---	0	0.203	2	0.9036	0.00127024	NRXN1_MBD5_KDM5B
CNTD2	12	-4.513	6.387e-06	---	0	1.348	2	0.5098	0.000107514	NRXN1_MBD5_KDM5B
TNS2	12	-3.224	0.001266	---	0	0.374	2	0.8292	0.00625357	NRXN1_MBD5_KDM5B
C1orf174	12	-4.888	1.02e-06	---	0	0.804	2	0.669	2.70471e-05	NRXN1_MBD5_KDM5B
SOX17	12	-3.108	0.001882	---	0	0.377	2	0.828	0.00853986	NRXN1_MBD5_KDM5B
NOC4L	12	4.973	6.585e-07	+++	41.2	3.403	2	0.1824	1.94455e-05	NRXN1_MBD5_KDM5B
CWC25	12	2.723	0.006472	+++	0	1.874	2	0.3919	0.0224531	NRXN1_MBD5_KDM5B
SCRN1	12	4.627	3.718e-06	+++	0	0.284	2	0.8675	7.10634e-05	NRXN1_MBD5_KDM5B
ADIPOR2	12	-5.127	2.95e-07	---	0	0.893	2	0.6398	1.06096e-05	NRXN1_MBD5_KDM5B
APOBEC3C	12	-2.61	0.009062	---	0	1.25	2	0.5353	0.0291324	NRXN1_MBD5_KDM5B
ORAI2	12	-6.251	4.09e-10	---	0	0.027	2	0.9864	7.64305e-08	NRXN1_MBD5_KDM5B
CADM4	12	-3.467	0.0005257	---	0	0.598	2	0.7417	0.00313752	NRXN1_MBD5_KDM5B
TJP1	12	-3.449	0.0005637	---	0	1.408	2	0.4947	0.00330851	NRXN1_MBD5_KDM5B
ABTB2	12	-4.535	5.755e-06	---	0	0.711	2	0.7009	9.94166e-05	NRXN1_MBD5_KDM5B
RYR1	12	-2.645	0.008162	---	0	0.892	2	0.6402	0.0268958	NRXN1_MBD5_KDM5B
CDC25C	12	-3.763	0.0001681	---	0.9	2.018	2	0.3645	0.00129575	NRXN1_MBD5_KDM5B
KHSRP	12	3.328	0.000876	+++	0	0.363	2	0.8341	0.00469162	NRXN1_MBD5_KDM5B
NRDC	12	2.952	0.003153	+++	0	1.592	2	0.4512	0.0127807	NRXN1_MBD5_KDM5B
VKORC1	12	3.662	0.0002503	+++	0	0.743	2	0.6897	0.0017521	NRXN1_MBD5_KDM5B
CDH20	12	-2.691	0.007132	---	0	1.6	2	0.4494	0.0242351	NRXN1_MBD5_KDM5B
DNAJC11	12	4.007	6.147e-05	+++	0	0.058	2	0.9712	0.000597776	NRXN1_MBD5_KDM5B
PUS7	12	-3.41	0.0006493	---	0	0.519	2	0.7715	0.00370414	NRXN1_MBD5_KDM5B
DDX10	12	3.087	0.002025	+++	0	1.608	2	0.4475	0.00903313	NRXN1_MBD5_KDM5B
WBP1L	12	-2.739	0.006157	---	0	0.335	2	0.8459	0.0216124	NRXN1_MBD5_KDM5B
IDH3G	12	-3.92	8.873e-05	---	0	1.843	2	0.3979	0.000795475	NRXN1_MBD5_KDM5B
RNF123	12	-3.55	0.0003858	---	0	0.013	2	0.9934	0.00246707	NRXN1_MBD5_KDM5B
HECW1	12	-4.638	3.524e-06	---	0	0.818	2	0.6642	6.82038e-05	NRXN1_MBD5_KDM5B
CHMP4A	12	-3.154	0.001613	---	0	1.397	2	0.4974	0.00758428	NRXN1_MBD5_KDM5B
IL10RA	12	-2.994	0.002757	---	0	0.454	2	0.7968	0.0114991	NRXN1_MBD5_KDM5B
CDK2	12	-2.939	0.003293	---	0	0.02	2	0.9902	0.0132145	NRXN1_MBD5_KDM5B
SEMA3A	12	-4.159	3.195e-05	---	0	0.372	2	0.8304	0.000370499	NRXN1_MBD5_KDM5B
ZBED8	12	-2.439	0.01471	---	0	1.422	2	0.4911	0.0427662	NRXN1_MBD5_KDM5B
GPHN	12	3.364	0.0007673	+++	0	0.163	2	0.9218	0.00423126	NRXN1_MBD5_KDM5B
MBP	12	-5.179	2.228e-07	---	0	0.06	2	0.9707	8.67831e-06	NRXN1_MBD5_KDM5B
EIF2B2	12	4.218	2.46e-05	+++	0	0.641	2	0.7259	0.000304549	NRXN1_MBD5_KDM5B
DDX5	12	6.314	2.725e-10	+++	21.7	2.553	2	0.279	5.70949e-08	NRXN1_MBD5_KDM5B
FBXW7	12	-3.686	0.0002278	---	0	0.228	2	0.8921	0.00162755	NRXN1_MBD5_KDM5B
GTF3C5	12	3.357	0.0007887	+++	0	0.287	2	0.8662	0.004316	NRXN1_MBD5_KDM5B
KIF5B	12	3.559	0.0003717	+++	0	0.412	2	0.8138	0.00238961	NRXN1_MBD5_KDM5B
PLIN2	12	-3.482	0.0004974	---	0	0.779	2	0.6773	0.0030062	NRXN1_MBD5_KDM5B
ZNF16	12	-2.63	0.008546	---	12.6	2.287	2	0.3186	0.0278591	NRXN1_MBD5_KDM5B
ENDOD1	12	-3.185	0.001448	---	0	1.682	2	0.4313	0.00696354	NRXN1_MBD5_KDM5B
FGFR1OP	12	-3.389	0.0007016	---	0	0.446	2	0.8002	0.00394153	NRXN1_MBD5_KDM5B
ARHGAP17	12	2.879	0.003992	+++	0	0.143	2	0.931	0.0153659	NRXN1_MBD5_KDM5B
DONSON	12	-3.826	0.0001302	---	0	0.259	2	0.8784	0.00107012	NRXN1_MBD5_KDM5B
TUBGCP3	12	-5.493	3.955e-08	---	0	0.003	2	0.9985	2.40933e-06	NRXN1_MBD5_KDM5B
PAX2	12	-2.521	0.01171	---	0	0.476	2	0.7881	0.035715	NRXN1_MBD5_KDM5B
DCUN1D2	12	-4.299	1.713e-05	---	0	0.241	2	0.8864	0.000231217	NRXN1_MBD5_KDM5B
FAM182A	12	-3.497	0.0004712	---	0	0.251	2	0.8823	0.00287872	NRXN1_MBD5_KDM5B
EFNA3	12	2.713	0.006662	+++	0	0.759	2	0.6843	0.0229739	NRXN1_MBD5_KDM5B
BEST2	12	-2.38	0.01731	---	0	0.55	2	0.7597	0.0484803	NRXN1_MBD5_KDM5B
SUCO	12	-2.913	0.003583	---	0	0.093	2	0.9547	0.0141282	NRXN1_MBD5_KDM5B
TRIM28	12	2.587	0.009695	+++	0	0.781	2	0.6768	0.030767	NRXN1_MBD5_KDM5B
SERPINB5	12	-2.679	0.007376	---	0	0.247	2	0.8839	0.0248717	NRXN1_MBD5_KDM5B
ANKRD36	12	-8.76	1.948e-18	---	0	0.789	2	0.6741	1.3209e-14	NRXN1_MBD5_KDM5B
TDRD3	12	-4.028	5.614e-05	---	0	0.112	2	0.9456	0.00055791	NRXN1_MBD5_KDM5B
MATN2	12	-2.985	0.002832	---	0	0.348	2	0.8402	0.0117288	NRXN1_MBD5_KDM5B
PNISR	12	3.114	0.001845	+++	0	1.229	2	0.541	0.008412	NRXN1_MBD5_KDM5B
SEC14L3	12	-3.309	0.0009377	---	0	0.148	2	0.9288	0.00493792	NRXN1_MBD5_KDM5B
EIF4G1	12	4.99	6.038e-07	+++	15.8	2.376	2	0.3048	1.8341e-05	NRXN1_MBD5_KDM5B
TWNK	12	-2.6	0.009315	---	0	1.308	2	0.5199	0.0297864	NRXN1_MBD5_KDM5B
PLAGL2	12	-3.126	0.00177	---	0	0.091	2	0.9557	0.00815746	NRXN1_MBD5_KDM5B
SNRPF	12	2.435	0.01491	+++	0	0.485	2	0.7847	0.0431616	NRXN1_MBD5_KDM5B
CYP21A2	12	-3.263	0.001103	---	0	0.001	2	0.9997	0.00560251	NRXN1_MBD5_KDM5B
NPEPPS	12	5.078	3.812e-07	+++	0	0.2	2	0.9049	1.29519e-05	NRXN1_MBD5_KDM5B
MAB21L2	12	-4.047	5.191e-05	---	0	0.558	2	0.7567	0.000526081	NRXN1_MBD5_KDM5B
FKBP2	12	-2.672	0.007537	---	0	0.122	2	0.9409	0.025279	NRXN1_MBD5_KDM5B
AKAP17A	12	5.232	1.673e-07	+++	0	0.206	2	0.902	6.96208e-06	NRXN1_MBD5_KDM5B
BTBD3	12	-2.854	0.004318	---	0	0.422	2	0.8096	0.0163631	NRXN1_MBD5_KDM5B
RNF126	12	2.469	0.01357	+++	0	0.751	2	0.687	0.040101	NRXN1_MBD5_KDM5B
PIGZ	12	-4.121	3.77e-05	---	0	1.254	2	0.5343	0.000415903	NRXN1_MBD5_KDM5B
NCAPG2	12	-3.872	0.0001078	---	0	1.775	2	0.4116	0.000927348	NRXN1_MBD5_KDM5B
RBM3	12	2.81	0.004957	+++	0	1.772	2	0.4123	0.0182163	NRXN1_MBD5_KDM5B
TWIST1	12	-2.836	0.004572	---	0	0.643	2	0.725	0.0171246	NRXN1_MBD5_KDM5B
CASP2	12	-2.666	0.00767	---	0	1.039	2	0.5949	0.025638	NRXN1_MBD5_KDM5B
ZNF507	12	-3.2	0.001374	---	0	0.06	2	0.9705	0.00668909	NRXN1_MBD5_KDM5B
SNX17	12	3.543	0.0003958	+++	0	0.125	2	0.9395	0.00251473	NRXN1_MBD5_KDM5B
APOM	12	-3.165	0.001549	---	0	0.925	2	0.6298	0.00734076	NRXN1_MBD5_KDM5B
GRHPR	12	-2.892	0.003833	---	0	0.014	2	0.9931	0.0148848	NRXN1_MBD5_KDM5B
FANCL	12	-2.536	0.01121	---	0	0.623	2	0.7322	0.0344828	NRXN1_MBD5_KDM5B
MAP2K7	12	3.886	0.0001021	+++	0	0.47	2	0.7906	0.000889379	NRXN1_MBD5_KDM5B
SECTM1	12	-4.07	4.708e-05	---	0	0.378	2	0.8276	0.00049247	NRXN1_MBD5_KDM5B
PRDM13	12	-3.927	8.587e-05	---	0	0.093	2	0.9545	0.000776367	NRXN1_MBD5_KDM5B
NOS1AP	12	-4.131	3.61e-05	---	0	0.862	2	0.6499	0.000404218	NRXN1_MBD5_KDM5B
EMC1	12	-3.563	0.0003665	---	0	0.126	2	0.9391	0.00236277	NRXN1_MBD5_KDM5B
YIPF5	12	3.052	0.002273	+++	0	1.267	2	0.5308	0.00989522	NRXN1_MBD5_KDM5B
TP53TG1	12	-2.775	0.005522	---	0	0.269	2	0.8741	0.0198443	NRXN1_MBD5_KDM5B
PCNA	12	-2.948	0.003196	---	0	0.772	2	0.6798	0.0129039	NRXN1_MBD5_KDM5B
BCL7B	12	3.564	0.0003655	+++	0	1.618	2	0.4453	0.00235742	NRXN1_MBD5_KDM5B
R3HDM1	12	3.764	0.0001673	+++	0	0.662	2	0.7181	0.00129174	NRXN1_MBD5_KDM5B
KCNK10	12	-3.094	0.001973	---	0	0.949	2	0.6224	0.00886696	NRXN1_MBD5_KDM5B
EIF2S1	12	2.402	0.01633	+++	0	1.039	2	0.5948	0.0463219	NRXN1_MBD5_KDM5B
ATAD5	12	-3.06	0.002211	---	0	0.246	2	0.8844	0.00968323	NRXN1_MBD5_KDM5B
KCNG1	12	-3.129	0.001754	---	0	0.581	2	0.7477	0.00810127	NRXN1_MBD5_KDM5B
PTEN	12	2.414	0.01579	+++	0	1.942	2	0.3787	0.04517	NRXN1_MBD5_KDM5B
QRSL1	12	-2.394	0.01669	---	0	0.528	2	0.7678	0.0471304	NRXN1_MBD5_KDM5B
POMGNT1	12	-3.47	0.0005212	---	0	0.13	2	0.9372	0.00311739	NRXN1_MBD5_KDM5B
KIF15	12	-4.372	1.231e-05	---	0	1.272	2	0.5293	0.000177971	NRXN1_MBD5_KDM5B
EPHB3	12	-3.791	0.0001501	---	0	0.217	2	0.8972	0.00119222	NRXN1_MBD5_KDM5B
PDZRN4	12	-2.99	0.002794	---	0	0.039	2	0.9807	0.0116131	NRXN1_MBD5_KDM5B
CCS	12	-3.73	0.0001917	---	0	0.099	2	0.9516	0.00143332	NRXN1_MBD5_KDM5B
HOXB7	12	-2.715	0.006635	---	0	0.077	2	0.9622	0.0229008	NRXN1_MBD5_KDM5B
ADD2	12	-3.543	0.000395	---	0	0.715	2	0.6993	0.00251196	NRXN1_MBD5_KDM5B
SLC25A37	12	-5.412	6.222e-08	---	0	0.977	2	0.6134	3.32204e-06	NRXN1_MBD5_KDM5B
GTF2IRD1	12	4.119	3.812e-05	+++	0	1.3	2	0.5219	0.000418699	NRXN1_MBD5_KDM5B
TTC27	12	-3.474	0.0005131	---	0	0.036	2	0.9823	0.0030796	NRXN1_MBD5_KDM5B
HPF1	12	3.12	0.001808	+++	0	0.146	2	0.9295	0.00828839	NRXN1_MBD5_KDM5B
DDX41	12	-4.278	1.886e-05	---	0	0.149	2	0.9284	0.000248742	NRXN1_MBD5_KDM5B
ZFP37	12	-4.612	3.995e-06	---	0	0.274	2	0.8719	7.50609e-05	NRXN1_MBD5_KDM5B
HSD3B1	12	-4.582	4.616e-06	---	0	0.804	2	0.6691	8.4156e-05	NRXN1_MBD5_KDM5B
SYNDIG1	12	-3.414	0.0006402	---	0	0.697	2	0.7057	0.00366281	NRXN1_MBD5_KDM5B
AKIRIN1	12	3.18	0.001475	+++	0	0.9	2	0.6375	0.00706881	NRXN1_MBD5_KDM5B
LSM14A	12	2.573	0.01008	+++	0	0.396	2	0.8202	0.031752	NRXN1_MBD5_KDM5B
SOBP	12	-2.606	0.009166	---	0	0.093	2	0.9546	0.0294088	NRXN1_MBD5_KDM5B
FIS1	12	2.643	0.008217	+++	0	0.284	2	0.8675	0.0270384	NRXN1_MBD5_KDM5B
HSPE1	12	2.443	0.01456	+++	0	1.347	2	0.51	0.0424103	NRXN1_MBD5_KDM5B
SELENOT	12	5.469	4.526e-08	+++	0	0.436	2	0.8043	2.65766e-06	NRXN1_MBD5_KDM5B
CEP164	12	-3.033	0.002424	---	0	0.363	2	0.8341	0.0104036	NRXN1_MBD5_KDM5B
RYBP	12	-4.716	2.405e-06	---	0	0.253	2	0.8811	5.14823e-05	NRXN1_MBD5_KDM5B
PIP5K1B	12	-2.6	0.009332	---	0	1.193	2	0.5508	0.0298307	NRXN1_MBD5_KDM5B
SRSF4	12	5.073	3.924e-07	+++	17.6	2.427	2	0.2972	1.32808e-05	NRXN1_MBD5_KDM5B
CARHSP1	12	-2.975	0.002928	---	0	0.101	2	0.9505	0.0120523	NRXN1_MBD5_KDM5B
PCSK2	12	-3.472	0.0005165	---	0	0.046	2	0.9772	0.00309598	NRXN1_MBD5_KDM5B
CERS2	12	-2.477	0.01326	---	0	0.147	2	0.9291	0.0393362	NRXN1_MBD5_KDM5B
ASXL1	12	3.133	0.001731	+++	0	0.12	2	0.9416	0.00802452	NRXN1_MBD5_KDM5B
SIDT2	12	-4.789	1.675e-06	---	0	0.469	2	0.7908	3.96622e-05	NRXN1_MBD5_KDM5B
LHFPL2	12	-2.922	0.003478	---	0	0.257	2	0.8795	0.0137869	NRXN1_MBD5_KDM5B
TOR3A	12	-4.025	5.693e-05	---	0	0.75	2	0.6874	0.000564949	NRXN1_MBD5_KDM5B
SH3D21	12	-3.903	9.489e-05	---	0	0.737	2	0.6919	0.000838458	NRXN1_MBD5_KDM5B
GRM1	12	-2.909	0.003628	---	0	0.319	2	0.8524	0.014269	NRXN1_MBD5_KDM5B
POLR1E	12	-4.388	1.143e-05	---	0	0.698	2	0.7053	0.00016797	NRXN1_MBD5_KDM5B
PYCR1	12	-2.536	0.01121	---	0	0.112	2	0.9457	0.0344828	NRXN1_MBD5_KDM5B
SARDH	12	-2.75	0.005965	---	0	0.443	2	0.8012	0.0210964	NRXN1_MBD5_KDM5B
TRMT11	12	-4.535	5.759e-06	---	0	0.921	2	0.6309	9.94236e-05	NRXN1_MBD5_KDM5B
TGM4	12	-3.399	0.0006759	---	0	1.051	2	0.5912	0.00383061	NRXN1_MBD5_KDM5B
VGF	12	3.018	0.002543	+++	0	0.074	2	0.9636	0.0108003	NRXN1_MBD5_KDM5B
PDE2A	12	-2.512	0.01199	---	0	0.122	2	0.9408	0.0363884	NRXN1_MBD5_KDM5B
COL9A3	12	-2.418	0.01562	---	0	0.935	2	0.6266	0.0447856	NRXN1_MBD5_KDM5B
SEL1L	12	-3.776	0.0001591	---	0	0.819	2	0.6638	0.00124582	NRXN1_MBD5_KDM5B
RGP1	12	-4.745	2.083e-06	---	0	0.639	2	0.7266	4.62727e-05	NRXN1_MBD5_KDM5B
SLC4A5	12	-4.256	2.084e-05	---	0	1.301	2	0.5217	0.000268705	NRXN1_MBD5_KDM5B
BORCS8	12	2.399	0.01645	+++	0	0.876	2	0.6453	0.0465859	NRXN1_MBD5_KDM5B
MAP2K3	12	-3.495	0.0004743	---	0	0.526	2	0.7689	0.00289319	NRXN1_MBD5_KDM5B
PREB	12	3.822	0.0001323	+++	0	0.067	2	0.967	0.00108223	NRXN1_MBD5_KDM5B
KLHDC3	12	2.893	0.003815	+++	0	1.113	2	0.5732	0.0148336	NRXN1_MBD5_KDM5B
UBE2S	12	-3.444	0.0005727	---	0	1.684	2	0.4309	0.00335008	NRXN1_MBD5_KDM5B
MFAP1	12	3.68	0.0002333	+++	0	0.029	2	0.9856	0.00165701	NRXN1_MBD5_KDM5B
EFCAB6	12	-3.639	0.0002734	---	0	0.883	2	0.6431	0.00188282	NRXN1_MBD5_KDM5B
HCFC1R1	12	-2.613	0.008979	---	14.2	2.331	2	0.3118	0.028933	NRXN1_MBD5_KDM5B
CBL	12	-4.717	2.392e-06	---	0	0.669	2	0.7156	5.1363e-05	NRXN1_MBD5_KDM5B
PHACTR4	12	-2.901	0.003725	---	0	0.201	2	0.9045	0.0145841	NRXN1_MBD5_KDM5B
ZNF354A	12	5.436	5.436e-08	+++	0	0.579	2	0.7485	3.01894e-06	NRXN1_MBD5_KDM5B
NT5M	12	-3.635	0.0002783	---	0	0.147	2	0.929	0.00191086	NRXN1_MBD5_KDM5B
EXOC3	12	-3.759	0.0001708	---	0	0.329	2	0.8483	0.00130926	NRXN1_MBD5_KDM5B
ITGAM	12	-3.391	0.0006954	---	0	0.868	2	0.648	0.00391418	NRXN1_MBD5_KDM5B
MRNIP	12	2.515	0.0119	+++	0	0.483	2	0.7853	0.0361828	NRXN1_MBD5_KDM5B
NAA15	12	2.972	0.00296	+++	0	0.695	2	0.7066	0.0121605	NRXN1_MBD5_KDM5B
ATRN	12	-3.542	0.0003968	---	0	0.51	2	0.7748	0.00251704	NRXN1_MBD5_KDM5B
ZNF160	12	2.984	0.002847	+++	1.2	2.024	2	0.3635	0.0117803	NRXN1_MBD5_KDM5B
VAMP7	12	-5.48	4.265e-08	---	0	0.577	2	0.7494	2.53671e-06	NRXN1_MBD5_KDM5B
UAP1	12	-4.133	3.577e-05	---	0	1.642	2	0.4399	0.000401987	NRXN1_MBD5_KDM5B
ZNF778	12	-6.567	5.125e-11	---	0	0.387	2	0.8242	1.57491e-08	NRXN1_MBD5_KDM5B
ARL4C	12	-3.145	0.001659	---	0	0.555	2	0.7575	0.0077505	NRXN1_MBD5_KDM5B
TYMS	12	-2.468	0.01361	---	0	0.69	2	0.7082	0.040202	NRXN1_MBD5_KDM5B
ALDH2	12	-3.009	0.002624	---	0	1.089	2	0.5803	0.0110679	NRXN1_MBD5_KDM5B
UBN1	12	-3.09	0.002005	---	0	1.399	2	0.4969	0.00897141	NRXN1_MBD5_KDM5B
TMEM94	12	-4.513	6.402e-06	---	0	0.362	2	0.8344	0.000107701	NRXN1_MBD5_KDM5B
EPRS	12	-4.357	1.318e-05	---	0	0.461	2	0.7941	0.000188577	NRXN1_MBD5_KDM5B
RAB3GAP1	12	4.285	1.827e-05	+++	0	0.482	2	0.7857	0.00024293	NRXN1_MBD5_KDM5B
API5	12	3.829	0.0001286	+++	0	0.182	2	0.9131	0.00106043	NRXN1_MBD5_KDM5B
FEN1	12	-4.138	3.501e-05	---	0	0.072	2	0.9645	0.00039581	NRXN1_MBD5_KDM5B
AP3M2	12	-6.585	4.537e-11	---	0	0.3	2	0.8608	1.4423e-08	NRXN1_MBD5_KDM5B
ACTR3B	12	2.921	0.00349	+++	0	0.585	2	0.7462	0.0138245	NRXN1_MBD5_KDM5B
SHBG	12	-3.138	0.001701	---	0	0.682	2	0.7111	0.00790665	NRXN1_MBD5_KDM5B
HNRNPA2B1	12	4.409	1.039e-05	+++	0	1.651	2	0.4381	0.000156342	NRXN1_MBD5_KDM5B
MAP3K9	12	-4.21	2.551e-05	---	0	0.088	2	0.957	0.000314548	NRXN1_MBD5_KDM5B
DCTD	12	-2.681	0.007346	---	0	0.364	2	0.8336	0.0247951	NRXN1_MBD5_KDM5B
KLF9	12	-3.112	0.001861	---	0	0.543	2	0.7623	0.00846819	NRXN1_MBD5_KDM5B
FOCAD	12	-3.033	0.002424	---	38.3	3.242	2	0.1977	0.0104036	NRXN1_MBD5_KDM5B
KLHL18	12	-4.136	3.539e-05	---	0	0.023	2	0.9886	0.000399014	NRXN1_MBD5_KDM5B
TESC	12	-4.977	6.457e-07	---	0	0.39	2	0.8229	1.9223e-05	NRXN1_MBD5_KDM5B
CNP	12	-3.144	0.001669	---	0	0.16	2	0.9233	0.0077867	NRXN1_MBD5_KDM5B
TEFM	12	-4.832	1.353e-06	---	0	1.66	2	0.436	3.36208e-05	NRXN1_MBD5_KDM5B
CTF1	12	-2.388	0.01694	---	0	0.073	2	0.9643	0.0477049	NRXN1_MBD5_KDM5B
WWP2	12	-4.351	1.355e-05	---	0	1.104	2	0.5757	0.000192279	NRXN1_MBD5_KDM5B
PTTG1	12	-2.783	0.005381	---	59.8	4.978	2	0.08301	0.0194564	NRXN1_MBD5_KDM5B
HIST1H1E	12	6.807	9.98e-12	+++	0	1.003	2	0.6055	4.92887e-09	NRXN1_MBD5_KDM5B
TRAPPC2L	12	3.459	0.0005419	+++	0	1.426	2	0.4903	0.00320928	NRXN1_MBD5_KDM5B
EIF2B5	12	5.166	2.39e-07	+++	0	0.219	2	0.8962	9.12987e-06	NRXN1_MBD5_KDM5B
IL22RA1	12	-2.471	0.01346	---	0	0.741	2	0.6904	0.039827	NRXN1_MBD5_KDM5B
NARS	12	4.649	3.34e-06	+++	0	0.645	2	0.7243	6.58528e-05	NRXN1_MBD5_KDM5B
EYA1	12	-4.057	4.978e-05	---	0	0.806	2	0.6684	0.000511428	NRXN1_MBD5_KDM5B
DDX19A	12	-2.997	0.002726	---	0	0.571	2	0.7518	0.011399	NRXN1_MBD5_KDM5B
STRN	12	-6.15	7.77e-10	---	0	0.802	2	0.6696	1.27157e-07	NRXN1_MBD5_KDM5B
ZKSCAN8	12	-4.418	9.975e-06	---	0	0.055	2	0.9729	0.000151916	NRXN1_MBD5_KDM5B
CA5A	12	-2.377	0.01744	---	0	1.387	2	0.4999	0.0487703	NRXN1_MBD5_KDM5B
SOWAHC	12	-6.394	1.621e-10	---	0	0.659	2	0.7192	3.74983e-08	NRXN1_MBD5_KDM5B
MMP26	12	-2.788	0.005296	---	0	0.22	2	0.896	0.0192018	NRXN1_MBD5_KDM5B
SPA17	12	-4.275	1.909e-05	---	0	0	2	0.9998	0.000251176	NRXN1_MBD5_KDM5B
GRM8	12	-3.784	0.0001541	---	62	5.268	2	0.07178	0.00121596	NRXN1_MBD5_KDM5B
PVT1	12	-3.155	0.001604	---	0	0.024	2	0.9882	0.00755481	NRXN1_MBD5_KDM5B
RRM1	12	-2.831	0.004639	---	0	0.325	2	0.8498	0.0173169	NRXN1_MBD5_KDM5B
COX17	12	-2.459	0.01394	---	0	1.867	2	0.3932	0.0409537	NRXN1_MBD5_KDM5B
TRIM8	12	2.496	0.01254	+++	0	0.01	2	0.995	0.0376649	NRXN1_MBD5_KDM5B
POU5F1B	12	-2.995	0.002741	---	0	0.791	2	0.6733	0.0114531	NRXN1_MBD5_KDM5B
GCAT	12	-3.583	0.0003395	---	0	1.314	2	0.5184	0.0022266	NRXN1_MBD5_KDM5B
YBX1	12	6.047	1.475e-09	+++	0	0.881	2	0.6437	2.00614e-07	NRXN1_MBD5_KDM5B
GRK2	12	-5.355	8.547e-08	---	0	0.363	2	0.8342	4.25918e-06	NRXN1_MBD5_KDM5B
RMND5B	12	-4.022	5.781e-05	---	0	0.106	2	0.9485	0.000572548	NRXN1_MBD5_KDM5B
TRPS1	12	-4.849	1.243e-06	---	0	0.143	2	0.9308	3.16845e-05	NRXN1_MBD5_KDM5B
GLRX	12	-3.361	0.000777	---	0	0.15	2	0.928	0.00427396	NRXN1_MBD5_KDM5B
ECHDC1	12	-6.229	4.702e-10	---	0	1.676	2	0.4325	8.55547e-08	NRXN1_MBD5_KDM5B
POM121	12	-3.83	0.000128	---	0	0.891	2	0.6405	0.00105769	NRXN1_MBD5_KDM5B
EMC8	12	4.356	1.326e-05	+++	0	1.302	2	0.5216	0.000189428	NRXN1_MBD5_KDM5B
KDM5C	12	3.848	0.0001189	+++	0	0.636	2	0.7275	0.000998305	NRXN1_MBD5_KDM5B
B4GALT1	12	-2.905	0.003674	---	0	0.325	2	0.8499	0.014413	NRXN1_MBD5_KDM5B
SLC25A6	12	-2.497	0.01254	---	0	0.206	2	0.9023	0.0376649	NRXN1_MBD5_KDM5B
FRS3	12	-4.031	5.565e-05	---	0	0.055	2	0.9729	0.000554635	NRXN1_MBD5_KDM5B
RCBTB2	12	-2.682	0.00731	---	45.5	3.669	2	0.1597	0.0247185	NRXN1_MBD5_KDM5B
TRIM23	12	2.496	0.01255	+++	0	0.102	2	0.9501	0.0376868	NRXN1_MBD5_KDM5B
RNF121	12	-4.128	3.652e-05	---	0	0.819	2	0.6639	0.000407436	NRXN1_MBD5_KDM5B
ZBTB48	12	2.706	0.006809	+++	14.5	2.338	2	0.3106	0.0233441	NRXN1_MBD5_KDM5B
AHDC1	12	-2.938	0.003303	---	0	0.244	2	0.8853	0.0132431	NRXN1_MBD5_KDM5B
IKZF4	12	-2.707	0.006784	---	0	1.175	2	0.5558	0.0232872	NRXN1_MBD5_KDM5B
CSTF2T	12	-3.954	7.689e-05	---	0	0.233	2	0.8902	0.000714565	NRXN1_MBD5_KDM5B
TOR1B	12	-4.26	2.04e-05	---	0	0.352	2	0.8388	0.000265008	NRXN1_MBD5_KDM5B
CRYZL1	12	-3.804	0.0001424	---	0	0.765	2	0.6822	0.00114321	NRXN1_MBD5_KDM5B
SGF29	12	2.432	0.01501	+++	0	0.165	2	0.9208	0.043392	NRXN1_MBD5_KDM5B
AKAP5	12	2.934	0.003349	+++	0	1.21	2	0.5461	0.0133829	NRXN1_MBD5_KDM5B
EGLN2	12	-4.507	6.59e-06	---	0	1.041	2	0.5944	0.000109729	NRXN1_MBD5_KDM5B
PSMG2	12	2.505	0.01224	+++	0	0.686	2	0.7097	0.0369565	NRXN1_MBD5_KDM5B
RCOR1	12	-3.188	0.001434	---	0	1.563	2	0.4576	0.00690823	NRXN1_MBD5_KDM5B
DBP	12	3.599	0.0003194	+++	0	0.64	2	0.7262	0.00211889	NRXN1_MBD5_KDM5B
GTPBP8	12	-4.08	4.506e-05	---	0	1.724	2	0.4224	0.000476385	NRXN1_MBD5_KDM5B
KBTBD4	12	-2.95	0.00318	---	0	0.122	2	0.9407	0.0128637	NRXN1_MBD5_KDM5B
HKDC1	12	-4.184	2.862e-05	---	0	0.072	2	0.9646	0.000341624	NRXN1_MBD5_KDM5B
BTN2A1	12	4.659	3.181e-06	+++	0	0.116	2	0.9435	6.36591e-05	NRXN1_MBD5_KDM5B
ISG20L2	12	-3.6	0.0003185	---	0	0.353	2	0.8384	0.00211342	NRXN1_MBD5_KDM5B
NUMA1	12	-3.813	0.0001371	---	0	1.387	2	0.4999	0.00111228	NRXN1_MBD5_KDM5B
UBE4B	12	-2.994	0.002749	---	0	0.519	2	0.7714	0.0114796	NRXN1_MBD5_KDM5B
CPLANE2	12	-5.63	1.806e-08	---	0	0.264	2	0.8761	1.34632e-06	NRXN1_MBD5_KDM5B
CDC42SE1	12	-3.44	0.0005819	---	0	0.021	2	0.9897	0.00339027	NRXN1_MBD5_KDM5B
ADORA2B	12	-2.699	0.006962	---	0	0.003	2	0.9987	0.0237684	NRXN1_MBD5_KDM5B
FBXL15	12	-4.42	9.869e-06	---	3.2	2.067	2	0.3557	0.000150633	NRXN1_MBD5_KDM5B
CLCN6	12	3.152	0.001619	+++	0	0.071	2	0.965	0.00760991	NRXN1_MBD5_KDM5B
CAAP1	12	-3.236	0.001214	---	0	0.394	2	0.8213	0.00604857	NRXN1_MBD5_KDM5B
ARNTL2	12	-3.039	0.002373	---	0	0.158	2	0.9239	0.0102307	NRXN1_MBD5_KDM5B
GNAI3	12	2.973	0.002948	+++	0	0.229	2	0.8919	0.0121148	NRXN1_MBD5_KDM5B
PRMT7	12	-2.716	0.006613	---	0	0.143	2	0.9308	0.0228363	NRXN1_MBD5_KDM5B
USP20	12	-3.382	0.0007204	---	0	0.275	2	0.8715	0.00402263	NRXN1_MBD5_KDM5B
HIST1H1T	12	-2.573	0.01009	---	0	1.658	2	0.4365	0.031769	NRXN1_MBD5_KDM5B
DPF2	12	3.583	0.00034	+++	12.7	2.29	2	0.3182	0.00222882	NRXN1_MBD5_KDM5B
MAP3K13	12	3.881	0.0001042	+++	0	1.083	2	0.5819	0.00090199	NRXN1_MBD5_KDM5B
LHX6	12	-4.266	1.994e-05	---	0	0.057	2	0.9718	0.000259887	NRXN1_MBD5_KDM5B
APOO	12	3.751	0.0001761	+++	0	0.651	2	0.7222	0.0013406	NRXN1_MBD5_KDM5B
ATF5	12	-3.188	0.001433	---	0	0.004	2	0.9981	0.00690582	NRXN1_MBD5_KDM5B
CTIF	12	-5.594	2.224e-08	---	0	0.2	2	0.9049	1.57312e-06	NRXN1_MBD5_KDM5B
OPRK1	12	-2.446	0.01446	---	0	1.92	2	0.3829	0.0421723	NRXN1_MBD5_KDM5B
CT55	12	-3.074	0.002115	---	0	0.71	2	0.7011	0.00935464	NRXN1_MBD5_KDM5B
RAB17	12	-3.214	0.001307	---	0	1.778	2	0.4112	0.00641827	NRXN1_MBD5_KDM5B
SYF2	12	3.389	0.0007014	+++	0	0.797	2	0.6712	0.00394121	NRXN1_MBD5_KDM5B
PAM	12	-5.406	6.427e-08	---	0	0.315	2	0.8541	3.41174e-06	NRXN1_MBD5_KDM5B
BCAN	12	-5.592	2.251e-08	---	0	0.075	2	0.9634	1.58412e-06	NRXN1_MBD5_KDM5B
FXR1	12	3.613	0.0003024	+++	0	0.455	2	0.7965	0.00203838	NRXN1_MBD5_KDM5B
TMEM9B	12	-5.196	2.036e-07	---	0	0.465	2	0.7925	8.11378e-06	NRXN1_MBD5_KDM5B
ZNF236	12	-3.322	0.0008941	---	0	1.862	2	0.3942	0.00476733	NRXN1_MBD5_KDM5B
ADGRL4	12	-3.48	0.0005018	---	0	0.513	2	0.7737	0.00302557	NRXN1_MBD5_KDM5B
PGAM1	12	2.4	0.0164	+++	0	0.197	2	0.9061	0.0464728	NRXN1_MBD5_KDM5B
SCAPER	12	3.65	0.0002623	+++	0	0.237	2	0.888	0.00181815	NRXN1_MBD5_KDM5B
IGFBP7	12	-3.381	0.0007233	---	0	1.57	2	0.4561	0.00403475	NRXN1_MBD5_KDM5B
BMP2K	12	-3.527	0.0004207	---	0	0.307	2	0.8575	0.0026354	NRXN1_MBD5_KDM5B
STRADA	12	-3.012	0.002599	---	0	0.25	2	0.8827	0.0109909	NRXN1_MBD5_KDM5B
DGCR2	12	-2.58	0.009886	---	0	1.193	2	0.5508	0.0312584	NRXN1_MBD5_KDM5B
GPRC5B	12	-4.086	4.384e-05	---	0	0.233	2	0.89	0.000465623	NRXN1_MBD5_KDM5B
FBLN2	12	-3.902	9.531e-05	---	0	0.025	2	0.9875	0.000841362	NRXN1_MBD5_KDM5B
UTF1	12	-3.372	0.0007473	---	0	0.407	2	0.816	0.00414356	NRXN1_MBD5_KDM5B
ERAL1	12	4.658	3.199e-06	+++	0	0.978	2	0.6134	6.38807e-05	NRXN1_MBD5_KDM5B
SRD5A1	12	-3.985	6.755e-05	---	0	1.46	2	0.4818	0.000642666	NRXN1_MBD5_KDM5B
PIP4K2B	12	-4.099	4.148e-05	---	5.2	2.11	2	0.3482	0.000445346	NRXN1_MBD5_KDM5B
DGUOK	12	3.673	0.0002397	+++	0.9	2.018	2	0.3645	0.00169549	NRXN1_MBD5_KDM5B
CPSF7	12	4.533	5.805e-06	+++	0	0.293	2	0.8635	9.99682e-05	NRXN1_MBD5_KDM5B
FNDC3B	12	-3.407	0.000656	---	0	0.021	2	0.9895	0.00373466	NRXN1_MBD5_KDM5B
IQCB1	12	2.591	0.009565	+++	0	0.215	2	0.898	0.0304173	NRXN1_MBD5_KDM5B
ASIC3	12	-2.572	0.01011	---	0	0.1	2	0.9514	0.0318175	NRXN1_MBD5_KDM5B
HSPA4L	12	-2.861	0.004228	---	0	0.383	2	0.8258	0.0160778	NRXN1_MBD5_KDM5B
ALPL	12	-2.489	0.01283	---	0	1.318	2	0.5173	0.0383196	NRXN1_MBD5_KDM5B
TMC7	12	-3.438	0.0005866	---	0	0.187	2	0.9109	0.0034119	NRXN1_MBD5_KDM5B
CRYBA2	12	-2.677	0.007419	---	0	0.546	2	0.7612	0.0249863	NRXN1_MBD5_KDM5B
KLF12	12	-4.36	1.302e-05	---	0	0.613	2	0.7359	0.000186674	NRXN1_MBD5_KDM5B
TMEM165	12	-3.954	7.683e-05	---	0	0.011	2	0.9946	0.000714248	NRXN1_MBD5_KDM5B
ST5	12	-5.293	1.205e-07	---	0	0.913	2	0.6333	5.4278e-06	NRXN1_MBD5_KDM5B
ANKRD7	12	-3.364	0.0007688	---	0	0.707	2	0.7023	0.00423644	NRXN1_MBD5_KDM5B
RASL10A	12	-3.824	0.0001312	---	0	0.26	2	0.8782	0.00107642	NRXN1_MBD5_KDM5B
MTHFS	12	-5.43	5.64e-08	---	0	1.844	2	0.3976	3.09495e-06	NRXN1_MBD5_KDM5B
PEX7	12	-5.282	1.275e-07	---	0	0.314	2	0.8545	5.65107e-06	NRXN1_MBD5_KDM5B
NSUN6	12	-2.403	0.01625	---	0	0.055	2	0.9728	0.046185	NRXN1_MBD5_KDM5B
LOXL1	12	-4.775	1.796e-06	---	0	0.234	2	0.8897	4.15896e-05	NRXN1_MBD5_KDM5B
TAF2	12	3.51	0.0004475	+++	0	0.874	2	0.6459	0.002762	NRXN1_MBD5_KDM5B
YIPF3	12	3.475	0.0005112	+++	0	0.076	2	0.9625	0.0030702	NRXN1_MBD5_KDM5B
DAB2	12	-3.006	0.002647	---	4.9	2.104	2	0.3493	0.0111377	NRXN1_MBD5_KDM5B
ZNF493	12	-3.819	0.0001339	---	11.4	2.257	2	0.3236	0.00109177	NRXN1_MBD5_KDM5B
VPS26C	12	-2.932	0.003365	---	0	1.161	2	0.5595	0.0134333	NRXN1_MBD5_KDM5B
FGF18	12	-4.14	3.476e-05	---	0	0.361	2	0.8347	0.000393837	NRXN1_MBD5_KDM5B
PHF10	12	-3.63	0.0002832	---	0	0.255	2	0.8803	0.0019349	NRXN1_MBD5_KDM5B
ALDH1A2	12	-2.79	0.005267	---	0	1.031	2	0.5973	0.0191192	NRXN1_MBD5_KDM5B
MTSS1	12	-4.355	1.328e-05	---	0	0.414	2	0.8132	0.000189615	NRXN1_MBD5_KDM5B
CD72	12	-2.832	0.004625	---	0	0.68	2	0.7117	0.0172856	NRXN1_MBD5_KDM5B
CHTOP	12	3.672	0.0002407	+++	0	0.005	2	0.9973	0.00170083	NRXN1_MBD5_KDM5B
SNHG3	12	-6.655	2.837e-11	---	0	0.637	2	0.7271	9.80786e-09	NRXN1_MBD5_KDM5B
HEMK1	12	-3.018	0.002545	---	0	0.188	2	0.9103	0.0108055	NRXN1_MBD5_KDM5B
SLC9A3R2	12	6.241	4.356e-10	+++	0	0.401	2	0.8183	7.9784e-08	NRXN1_MBD5_KDM5B
MYOT	12	-5.374	7.7e-08	---	37.7	3.212	2	0.2007	3.90035e-06	NRXN1_MBD5_KDM5B
KCNA2	12	-3.641	0.0002721	---	0	1.454	2	0.4833	0.00187621	NRXN1_MBD5_KDM5B
IFI27	12	-3.852	0.000117	---	0	0.267	2	0.8751	0.000987449	NRXN1_MBD5_KDM5B
SGSM2	12	-2.62	0.008781	---	0	0.029	2	0.9855	0.0284471	NRXN1_MBD5_KDM5B
TPGS2	12	3.83	0.0001281	+++	0	1.486	2	0.4757	0.00105789	NRXN1_MBD5_KDM5B
APBA1	12	-5.028	4.966e-07	---	0	0.353	2	0.8381	1.59518e-05	NRXN1_MBD5_KDM5B
ANKRD6	12	-2.756	0.005843	---	0	0.299	2	0.861	0.0207339	NRXN1_MBD5_KDM5B
ZNF839	12	-3.072	0.002124	---	0	0.245	2	0.8845	0.00938694	NRXN1_MBD5_KDM5B
IDH2	12	-2.873	0.004066	---	0	0.43	2	0.8064	0.0155769	NRXN1_MBD5_KDM5B
LUC7L2	12	4.837	1.32e-06	+++	2.8	2.058	2	0.3573	3.30682e-05	NRXN1_MBD5_KDM5B
SLC35E2B	12	-2.966	0.003016	---	0	0.613	2	0.7359	0.0123393	NRXN1_MBD5_KDM5B
EIF4EBP2	12	-4.667	3.057e-06	---	0	1.13	2	0.5684	6.18037e-05	NRXN1_MBD5_KDM5B
INTS6	12	-2.969	0.002989	---	0	0.06	2	0.9705	0.0122542	NRXN1_MBD5_KDM5B
ANXA1	12	-3.721	0.0001986	---	0	0.136	2	0.9345	0.0014706	NRXN1_MBD5_KDM5B
FAM114A2	12	-4.233	2.31e-05	---	0	0.289	2	0.8656	0.000290795	NRXN1_MBD5_KDM5B
CD59	12	-4.735	2.196e-06	---	0	0.942	2	0.6244	4.82405e-05	NRXN1_MBD5_KDM5B
GPR12	12	-4.176	2.967e-05	---	0	1.017	2	0.6015	0.000351729	NRXN1_MBD5_KDM5B
SLC27A5	12	-3.791	0.0001501	---	0	0.828	2	0.661	0.00119222	NRXN1_MBD5_KDM5B
DIP2A	12	-4.051	5.09e-05	---	0	0.117	2	0.9432	0.000519564	NRXN1_MBD5_KDM5B
TRIM16	12	-4.336	1.454e-05	---	0	1.273	2	0.5292	0.000203612	NRXN1_MBD5_KDM5B
MCMBP	12	3.623	0.0002911	+++	0	0.19	2	0.9095	0.00198055	NRXN1_MBD5_KDM5B
RP2	12	-2.631	0.008502	---	0	0.272	2	0.8727	0.0277517	NRXN1_MBD5_KDM5B
SEC13	12	2.741	0.006117	+++	0	1.055	2	0.5902	0.021502	NRXN1_MBD5_KDM5B
NEURL1	12	-3.544	0.0003935	---	0	0.2	2	0.9049	0.00250357	NRXN1_MBD5_KDM5B
STAR	12	-3.365	0.0007652	---	0	1.053	2	0.5907	0.00422249	NRXN1_MBD5_KDM5B
RBP1	12	-3.079	0.002077	---	0	1.97	2	0.3735	0.00921161	NRXN1_MBD5_KDM5B
PRRG3	12	-4.732	2.226e-06	---	0	0.196	2	0.9067	4.87833e-05	NRXN1_MBD5_KDM5B
TCAP	12	-2.711	0.006707	---	0	0.082	2	0.9597	0.0230842	NRXN1_MBD5_KDM5B
TNK2	12	-2.774	0.005541	---	0	0.382	2	0.8263	0.0198971	NRXN1_MBD5_KDM5B
MRPL15	12	2.903	0.003698	+++	0	0.354	2	0.8377	0.0144948	NRXN1_MBD5_KDM5B
TBP	12	4.331	1.486e-05	+++	0	0.648	2	0.7232	0.000207358	NRXN1_MBD5_KDM5B
ZC2HC1A	12	4.012	6.022e-05	+++	1.1	2.023	2	0.3637	0.000588934	NRXN1_MBD5_KDM5B
FADD	12	2.844	0.004451	+++	0	0.855	2	0.6521	0.0167713	NRXN1_MBD5_KDM5B
OTUB2	12	-4.6	4.218e-06	---	0	1.398	2	0.497	7.83987e-05	NRXN1_MBD5_KDM5B
TACC2	12	3.612	0.0003042	+++	0	0.726	2	0.6956	0.00204503	NRXN1_MBD5_KDM5B
MAP4K5	12	3.778	0.0001583	+++	0	0.244	2	0.8851	0.00124166	NRXN1_MBD5_KDM5B
ZBTB39	12	-4.411	1.028e-05	---	0	0.594	2	0.7431	0.000155533	NRXN1_MBD5_KDM5B
CHRNA10	12	-3.596	0.0003232	---	0	0.361	2	0.835	0.00213999	NRXN1_MBD5_KDM5B
CHD1	12	-2.547	0.01086	---	0	0.001	2	0.9995	0.0336306	NRXN1_MBD5_KDM5B
PSEN1	12	-3.851	0.0001175	---	0	0.462	2	0.7939	0.000990459	NRXN1_MBD5_KDM5B
TMED5	12	-4.27	1.952e-05	---	0	1.797	2	0.4071	0.000255014	NRXN1_MBD5_KDM5B
PRIM2	12	-4.551	5.349e-06	---	0	1.754	2	0.416	9.43478e-05	NRXN1_MBD5_KDM5B
VCP	12	6.091	1.122e-09	+++	0	0.412	2	0.8139	1.67717e-07	NRXN1_MBD5_KDM5B
GCNT4	12	-3.187	0.001438	---	0	1.519	2	0.4679	0.00692388	NRXN1_MBD5_KDM5B
TRDN	12	-3.441	0.0005802	---	0	1.12	2	0.5712	0.00338322	NRXN1_MBD5_KDM5B
THAP11	12	4.161	3.17e-05	+++	0	0.035	2	0.9828	0.000368373	NRXN1_MBD5_KDM5B
ST8SIA5	12	-4.043	5.274e-05	---	0	0.063	2	0.9689	0.000531958	NRXN1_MBD5_KDM5B
ARSF	12	-4.787	1.69e-06	---	0	0.781	2	0.6767	3.99832e-05	NRXN1_MBD5_KDM5B
WSCD1	12	-2.452	0.0142	---	0	0.327	2	0.8493	0.0415587	NRXN1_MBD5_KDM5B
NDOR1	12	-3.064	0.002185	---	0	0.85	2	0.6539	0.00959672	NRXN1_MBD5_KDM5B
BRWD1	12	2.624	0.00869	+++	0	1.198	2	0.5494	0.0282155	NRXN1_MBD5_KDM5B
IRS2	12	-5.371	7.836e-08	---	0	0.422	2	0.8097	3.95475e-06	NRXN1_MBD5_KDM5B
CFAP45	12	-3.757	0.0001717	---	0	0.707	2	0.7021	0.00131507	NRXN1_MBD5_KDM5B
ITSN2	12	-3.892	9.945e-05	---	0	0.006	2	0.9968	0.000871787	NRXN1_MBD5_KDM5B
SHOX	12	-3.382	0.0007201	---	0	0.196	2	0.9065	0.00402177	NRXN1_MBD5_KDM5B
PEX11B	12	4.158	3.209e-05	+++	0	0.806	2	0.6684	0.000371344	NRXN1_MBD5_KDM5B
BCLAF1	12	7.405	1.31e-13	+++	0	0.785	2	0.6753	1.20769e-10	NRXN1_MBD5_KDM5B
RASSF4	12	-3.388	0.0007048	---	0	0.102	2	0.9503	0.00395228	NRXN1_MBD5_KDM5B
DAPK3	12	2.385	0.01706	+++	0	0.292	2	0.8642	0.0479306	NRXN1_MBD5_KDM5B
APOA2	12	-3.762	0.0001686	---	0	0.36	2	0.8352	0.00129924	NRXN1_MBD5_KDM5B
HABP4	12	4.315	1.597e-05	+++	0	0.193	2	0.9082	0.000219306	NRXN1_MBD5_KDM5B
RIOK3	12	4.915	8.862e-07	+++	0	0.227	2	0.8927	2.41712e-05	NRXN1_MBD5_KDM5B
COBL	12	-3.299	0.0009707	---	0	0.701	2	0.7044	0.00506732	NRXN1_MBD5_KDM5B
RAD23A	12	3.765	0.0001664	+++	0	0.407	2	0.816	0.00128705	NRXN1_MBD5_KDM5B
DLGAP1	12	-3.691	0.0002238	---	52.5	4.208	2	0.122	0.00160561	NRXN1_MBD5_KDM5B
NXN	12	-4.073	4.635e-05	---	0	0.015	2	0.9926	0.000485937	NRXN1_MBD5_KDM5B
SSR3	12	4.817	1.458e-06	+++	0	1.071	2	0.5855	3.5741e-05	NRXN1_MBD5_KDM5B
GLA	12	-3.855	0.0001155	---	16.4	2.392	2	0.3024	0.000978072	NRXN1_MBD5_KDM5B
ATP2C2	12	-3.501	0.0004633	---	0	0.191	2	0.9089	0.00284237	NRXN1_MBD5_KDM5B
ZWINT	12	-2.686	0.007236	---	0	0.482	2	0.786	0.0245162	NRXN1_MBD5_KDM5B
YBX2	12	-3.849	0.0001184	---	0	1.261	2	0.5323	0.000995316	NRXN1_MBD5_KDM5B
BAZ1B	12	3.856	0.0001153	+++	0	0.22	2	0.896	0.000976977	NRXN1_MBD5_KDM5B
FUT8	12	-2.539	0.0111	---	0	0.961	2	0.6186	0.0342396	NRXN1_MBD5_KDM5B
GTF2F2	12	-3.413	0.0006423	---	0	0.058	2	0.9716	0.0036733	NRXN1_MBD5_KDM5B
TRMT13	12	-4.65	3.319e-06	---	0	0.24	2	0.887	6.552e-05	NRXN1_MBD5_KDM5B
PIR	12	-2.55	0.01077	---	0	1.322	2	0.5164	0.0334118	NRXN1_MBD5_KDM5B
ARG1	12	-2.966	0.003015	---	0	0.434	2	0.805	0.012337	NRXN1_MBD5_KDM5B
TRAM1	12	2.699	0.006965	+++	0	0.336	2	0.8453	0.0237728	NRXN1_MBD5_KDM5B
ZNF430	12	-3.714	0.0002037	---	0	1.443	2	0.4859	0.00149953	NRXN1_MBD5_KDM5B
SERPINB2	12	-2.657	0.007877	---	0	0.539	2	0.7637	0.026153	NRXN1_MBD5_KDM5B
TAF1C	12	-4.908	9.203e-07	---	0	0.32	2	0.8523	2.49048e-05	NRXN1_MBD5_KDM5B
EFCAB1	12	-2.416	0.0157	---	0	0.182	2	0.9132	0.0449637	NRXN1_MBD5_KDM5B
HIPK1	12	-2.931	0.003384	---	0	0.295	2	0.863	0.0134936	NRXN1_MBD5_KDM5B
KLHL22	12	3.106	0.001894	+++	0	0.651	2	0.7221	0.00858164	NRXN1_MBD5_KDM5B
KLF13	12	-6.719	1.833e-11	---	0	1.236	2	0.5391	7.14018e-09	NRXN1_MBD5_KDM5B
COX6A1	12	3.51	0.0004475	+++	0	1.705	2	0.4264	0.002762	NRXN1_MBD5_KDM5B
XRCC3	12	-3.002	0.002681	---	0	0.432	2	0.8058	0.0112465	NRXN1_MBD5_KDM5B
KLHL9	12	-4.704	2.546e-06	---	0	0.296	2	0.8624	5.36698e-05	NRXN1_MBD5_KDM5B
RECK	12	-3.665	0.0002474	---	0	1.259	2	0.5329	0.00173663	NRXN1_MBD5_KDM5B
MICAL1	12	-2.507	0.01218	---	0	0.255	2	0.8801	0.0368276	NRXN1_MBD5_KDM5B
HELLS	12	-4.844	1.275e-06	---	0	0.394	2	0.8212	3.22034e-05	NRXN1_MBD5_KDM5B
SNAP23	12	-4.125	3.704e-05	---	0	0.226	2	0.8931	0.000411082	NRXN1_MBD5_KDM5B
GPR162	12	-3.074	0.002113	---	0	1.452	2	0.4839	0.00934878	NRXN1_MBD5_KDM5B
ASTN2	12	-4.005	6.201e-05	---	0	1.974	2	0.3727	0.000600915	NRXN1_MBD5_KDM5B
LANCL2	12	-5.342	9.21e-08	---	0	0.924	2	0.6299	4.45215e-06	NRXN1_MBD5_KDM5B
SLC26A10	12	-3.286	0.001017	---	0	0.884	2	0.6428	0.00525153	NRXN1_MBD5_KDM5B
RBM34	12	-4.677	2.911e-06	---	0	0.603	2	0.7397	5.96367e-05	NRXN1_MBD5_KDM5B
KIAA1109	12	-3.195	0.001399	---	0	0.093	2	0.9547	0.00678215	NRXN1_MBD5_KDM5B
KPNB1	12	4.187	2.822e-05	+++	0	0.266	2	0.8754	0.000338163	NRXN1_MBD5_KDM5B
FLOT2	12	3.427	0.0006113	+++	0	1.082	2	0.5822	0.00352664	NRXN1_MBD5_KDM5B
ARF1	12	4.749	2.044e-06	+++	0	1.185	2	0.553	4.56631e-05	NRXN1_MBD5_KDM5B
KHDRBS1	12	3.555	0.000378	+++	0	0.044	2	0.9781	0.00242335	NRXN1_MBD5_KDM5B
GPR176	12	-4.76	1.937e-06	---	0	0.31	2	0.8565	4.36963e-05	NRXN1_MBD5_KDM5B
XPA	12	2.77	0.005609	+++	0	1.232	2	0.54	0.0200865	NRXN1_MBD5_KDM5B
CHPF	12	3.154	0.001611	+++	0	0.073	2	0.9643	0.00758003	NRXN1_MBD5_KDM5B
ZNF672	12	-3.225	0.001259	---	0	0.018	2	0.9911	0.00623012	NRXN1_MBD5_KDM5B
RFX7	12	-4.492	7.042e-06	---	0	0.911	2	0.6341	0.000116206	NRXN1_MBD5_KDM5B
MCTP1	12	-5.092	3.542e-07	---	0	0.406	2	0.8163	1.21994e-05	NRXN1_MBD5_KDM5B
FHOD1	12	-3.206	0.001347	---	0	0.558	2	0.7565	0.00657733	NRXN1_MBD5_KDM5B
KIF4A	12	-3.106	0.001899	---	0	0.329	2	0.8484	0.00859585	NRXN1_MBD5_KDM5B
CD151	12	3.516	0.0004387	+++	0	0.141	2	0.9322	0.00271982	NRXN1_MBD5_KDM5B
FN3KRP	12	-3.08	0.002067	---	0	1.932	2	0.3806	0.00917314	NRXN1_MBD5_KDM5B
RNPEP	12	3.473	0.0005139	+++	0	0.716	2	0.6991	0.00308373	NRXN1_MBD5_KDM5B
ACAD10	12	-3.848	0.0001193	---	0	1.039	2	0.5947	0.00100075	NRXN1_MBD5_KDM5B
NLK	12	-3.261	0.001111	---	0	0.42	2	0.8105	0.0056328	NRXN1_MBD5_KDM5B
CXXC1	12	4.811	1.498e-06	+++	0	1.605	2	0.4482	3.64702e-05	NRXN1_MBD5_KDM5B
PLPPR1	12	-3.623	0.0002911	---	0	0.517	2	0.7721	0.00198055	NRXN1_MBD5_KDM5B
C16orf58	12	-3.549	0.0003861	---	0	0.022	2	0.989	0.00246728	NRXN1_MBD5_KDM5B
CCDC47	12	-2.368	0.01788	---	0	0.288	2	0.8661	0.0496842	NRXN1_MBD5_KDM5B
TMEM248	12	-4.328	1.501e-05	---	0	0.43	2	0.8066	0.000209029	NRXN1_MBD5_KDM5B
DARS2	12	-3.457	0.0005464	---	0	0.036	2	0.982	0.00323178	NRXN1_MBD5_KDM5B
DUT	12	3.597	0.0003225	+++	0	0.278	2	0.8704	0.00213689	NRXN1_MBD5_KDM5B
EPHB1	12	-3.416	0.0006358	---	0	0.547	2	0.7606	0.00364424	NRXN1_MBD5_KDM5B
MAK	12	-2.675	0.007479	---	0	0.315	2	0.8543	0.0251394	NRXN1_MBD5_KDM5B
RPA3	12	4.89	1.01e-06	+++	0	0.042	2	0.9794	2.68592e-05	NRXN1_MBD5_KDM5B
CAVIN1	12	-3.555	0.0003783	---	0	0.83	2	0.6604	0.00242471	NRXN1_MBD5_KDM5B
QPCT	12	-5.175	2.282e-07	---	0	0.465	2	0.7926	8.81326e-06	NRXN1_MBD5_KDM5B
ZNF217	12	-3.622	0.0002919	---	0	0.464	2	0.7929	0.00198502	NRXN1_MBD5_KDM5B
RAB26	12	-3.691	0.0002231	---	54.5	4.396	2	0.111	0.00160225	NRXN1_MBD5_KDM5B
SPSB1	12	-2.368	0.01787	---	0	0.305	2	0.8585	0.0496714	NRXN1_MBD5_KDM5B
SELENOP	12	-3.287	0.001013	---	0	0.611	2	0.7368	0.00524262	NRXN1_MBD5_KDM5B
GRB14	12	-5.685	1.309e-08	---	0	0.461	2	0.7941	1.08392e-06	NRXN1_MBD5_KDM5B
KLRF1	12	-5.636	1.742e-08	---	0	1.234	2	0.5396	1.30565e-06	NRXN1_MBD5_KDM5B
COL17A1	12	-3.777	0.0001587	---	0	0.21	2	0.9004	0.00124374	NRXN1_MBD5_KDM5B
C2CD5	12	-2.826	0.004712	---	0	0.66	2	0.719	0.0175185	NRXN1_MBD5_KDM5B
DAPK1	12	-3.347	0.000818	---	0	1.302	2	0.5214	0.00443597	NRXN1_MBD5_KDM5B
CORO1B	12	3.566	0.0003621	+++	0	0.769	2	0.6808	0.00233877	NRXN1_MBD5_KDM5B
TNFSF4	12	-3.209	0.00133	---	0	0.336	2	0.8453	0.00651041	NRXN1_MBD5_KDM5B
GFM1	12	3.047	0.002308	+++	0	0.322	2	0.8513	0.0100224	NRXN1_MBD5_KDM5B
SLCO3A1	12	-3.719	0.0001998	---	3.5	2.072	2	0.3549	0.00147711	NRXN1_MBD5_KDM5B
TMEM87A	12	-3.763	0.0001679	---	0	1.953	2	0.3766	0.00129493	NRXN1_MBD5_KDM5B
FAM13A	12	-3.708	0.0002092	---	0	0.85	2	0.6538	0.00153057	NRXN1_MBD5_KDM5B
ARMC1	12	6.804	1.017e-11	+++	0	1.754	2	0.416	4.93459e-09	NRXN1_MBD5_KDM5B
ZNF211	12	-2.541	0.01106	---	0	0.308	2	0.8571	0.0341429	NRXN1_MBD5_KDM5B
2024-03-01	12	-3.936	8.29e-05	---	0	1.535	2	0.4642	0.000755193	NRXN1_MBD5_KDM5B
NEMP1	12	-4.792	1.649e-06	---	0	0.492	2	0.7818	3.91807e-05	NRXN1_MBD5_KDM5B
MYNN	12	5.109	3.237e-07	+++	0	0.681	2	0.7113	1.13537e-05	NRXN1_MBD5_KDM5B
MYOZ2	12	-2.924	0.003457	---	0	0.584	2	0.7468	0.0137194	NRXN1_MBD5_KDM5B
TAC1	12	-4.299	1.716e-05	---	0	1.171	2	0.5568	0.000231396	NRXN1_MBD5_KDM5B
ZFYVE21	12	-2.681	0.007335	---	0	0.285	2	0.8672	0.0247697	NRXN1_MBD5_KDM5B
ARID3A	12	-2.59	0.009592	---	0	0.204	2	0.903	0.0304891	NRXN1_MBD5_KDM5B
SPOCK2	12	-3.774	0.0001606	---	0	0.357	2	0.8366	0.00125437	NRXN1_MBD5_KDM5B
PA2G4	12	2.748	0.006	+++	0	0.976	2	0.6139	0.0211877	NRXN1_MBD5_KDM5B
FBXL7	12	-4.259	2.05e-05	---	0	1.03	2	0.5975	0.000265559	NRXN1_MBD5_KDM5B
MPDU1	12	-5.377	7.569e-08	---	0	0.056	2	0.9726	3.84809e-06	NRXN1_MBD5_KDM5B
CHEK1	12	-4.397	1.095e-05	---	0	0.765	2	0.6821	0.000163082	NRXN1_MBD5_KDM5B
FGF5	12	-2.714	0.006648	---	0	0.072	2	0.9646	0.0229314	NRXN1_MBD5_KDM5B
HHLA3	12	-4.862	1.162e-06	---	0	0.501	2	0.7782	3.0035e-05	NRXN1_MBD5_KDM5B
MSH4	12	-2.442	0.01459	---	0	0.289	2	0.8653	0.0424798	NRXN1_MBD5_KDM5B
C8orf33	12	-5.704	1.167e-08	---	0	0.167	2	0.92	1.00235e-06	NRXN1_MBD5_KDM5B
FASN	12	-5.216	1.826e-07	---	0	0.126	2	0.939	7.43766e-06	NRXN1_MBD5_KDM5B
WDR7	12	-3.981	6.854e-05	---	18.8	2.462	2	0.292	0.000650742	NRXN1_MBD5_KDM5B
VGLL4	12	-4.021	5.789e-05	---	0	1.278	2	0.5279	0.000573036	NRXN1_MBD5_KDM5B
BEND5	12	4.41	1.034e-05	+++	0	0.134	2	0.9352	0.000155844	NRXN1_MBD5_KDM5B
SPINK5	12	-5.943	2.803e-09	---	0	0.746	2	0.6885	3.24362e-07	NRXN1_MBD5_KDM5B
LINC00599	12	-5.304	1.134e-07	---	0	0.876	2	0.6453	5.20117e-06	NRXN1_MBD5_KDM5B
MCM9	12	-3.388	0.0007036	---	0	0.626	2	0.7311	0.00395036	NRXN1_MBD5_KDM5B
SCAI	12	-2.789	0.005289	---	0	0.533	2	0.7661	0.0191865	NRXN1_MBD5_KDM5B
CLIP4	12	-3.192	0.001415	---	0	0.397	2	0.82	0.00683575	NRXN1_MBD5_KDM5B
CDR2	12	-3.97	7.182e-05	---	0	0.488	2	0.7834	0.000676175	NRXN1_MBD5_KDM5B
MPST	12	-2.989	0.002803	---	0	0.579	2	0.7488	0.0116365	NRXN1_MBD5_KDM5B
HIRIP3	12	-2.764	0.005704	---	0	0.296	2	0.8624	0.0203346	NRXN1_MBD5_KDM5B
GALNT12	12	-2.709	0.006739	---	0	0.395	2	0.821	0.0231586	NRXN1_MBD5_KDM5B
INTS3	12	-5.308	1.106e-07	---	8.3	2.182	2	0.3359	5.11516e-06	NRXN1_MBD5_KDM5B
DDX4	12	-4.174	2.998e-05	---	0	0.137	2	0.9337	0.000353434	NRXN1_MBD5_KDM5B
CSNK1E	12	3.524	0.0004258	+++	0	0.319	2	0.8526	0.00265952	NRXN1_MBD5_KDM5B
PRKAA2	12	-3.42	0.0006272	---	0	0.722	2	0.6968	0.00360484	NRXN1_MBD5_KDM5B
C7orf26	12	-2.923	0.003462	---	0	0.713	2	0.7002	0.0137313	NRXN1_MBD5_KDM5B
RGS17	12	-4.599	4.25e-06	---	0	0.225	2	0.8938	7.89404e-05	NRXN1_MBD5_KDM5B
EHBP1L1	12	-3.465	0.0005293	---	0	0.353	2	0.8384	0.00314949	NRXN1_MBD5_KDM5B
LTBP4	12	-2.967	0.003003	---	0	0.214	2	0.8984	0.012297	NRXN1_MBD5_KDM5B
CKLF	12	-4.93	8.206e-07	---	0	0.814	2	0.6656	2.29246e-05	NRXN1_MBD5_KDM5B
RHBDD3	12	3.79	0.0001508	+++	0	0.714	2	0.6998	0.00119709	NRXN1_MBD5_KDM5B
CKB	12	-3.031	0.002439	---	0	0.649	2	0.7231	0.010455	NRXN1_MBD5_KDM5B
ADCY9	12	-2.978	0.002897	---	0	0.386	2	0.8243	0.0119514	NRXN1_MBD5_KDM5B
RABEP2	12	-4.693	2.695e-06	---	37.9	3.221	2	0.1998	5.62533e-05	NRXN1_MBD5_KDM5B
CSE1L	12	3.149	0.001636	+++	0	0.431	2	0.8061	0.00766896	NRXN1_MBD5_KDM5B
MAP4K2	12	-4.359	1.305e-05	---	0	0.608	2	0.738	0.000187007	NRXN1_MBD5_KDM5B
OXR1	12	-2.493	0.01267	---	0	1.145	2	0.5642	0.0379729	NRXN1_MBD5_KDM5B
LASP1	12	-3.508	0.0004517	---	0	1.357	2	0.5073	0.00278233	NRXN1_MBD5_KDM5B
SPTAN1	12	4.943	7.681e-07	+++	15	2.352	2	0.3085	2.18553e-05	NRXN1_MBD5_KDM5B
MTIF2	12	-2.733	0.006274	---	0	0.444	2	0.8011	0.0219181	NRXN1_MBD5_KDM5B
COL11A1	12	-2.98	0.002878	---	0	0.016	2	0.992	0.0118872	NRXN1_MBD5_KDM5B
ZNF589	12	-2.789	0.005291	---	0	1.749	2	0.4171	0.0191912	NRXN1_MBD5_KDM5B
FAM162A	12	-4.019	5.842e-05	---	0	1.964	2	0.3746	0.00057725	NRXN1_MBD5_KDM5B
CREM	12	-4.761	1.925e-06	---	0	0.625	2	0.7316	4.35547e-05	NRXN1_MBD5_KDM5B
ZBED5	12	3.39	0.0007	+++	0	0.091	2	0.9553	0.00393494	NRXN1_MBD5_KDM5B
KIF14	12	-2.416	0.01568	---	0	1.267	2	0.5309	0.0449204	NRXN1_MBD5_KDM5B
ZNF468	12	-2.626	0.008641	---	0	0.092	2	0.955	0.0280926	NRXN1_MBD5_KDM5B
KHDC4	12	-4.059	4.929e-05	---	0	0.17	2	0.9183	0.000507645	NRXN1_MBD5_KDM5B
PDK2	12	-3.162	0.001569	---	0	1.708	2	0.4257	0.00741775	NRXN1_MBD5_KDM5B
ACSL4	12	4.579	4.666e-06	+++	0	0.147	2	0.9292	8.46769e-05	NRXN1_MBD5_KDM5B
ADA	12	-4	6.325e-05	---	0	0.678	2	0.7126	0.000609726	NRXN1_MBD5_KDM5B
IL6ST	12	-4.985	6.211e-07	---	0	0.177	2	0.9151	1.86918e-05	NRXN1_MBD5_KDM5B
USP7	12	2.608	0.009105	+++	0	0.933	2	0.6273	0.0292402	NRXN1_MBD5_KDM5B
UBFD1	12	3.529	0.0004168	+++	0	0.084	2	0.959	0.00261571	NRXN1_MBD5_KDM5B
SLC17A6	12	-4.079	4.53e-05	---	0	0.453	2	0.7973	0.000477568	NRXN1_MBD5_KDM5B
CRTAC1	12	-3.548	0.0003878	---	0	0.329	2	0.8484	0.00247471	NRXN1_MBD5_KDM5B
ACTR3	12	3.218	0.00129	+++	0	0.364	2	0.8337	0.00634831	NRXN1_MBD5_KDM5B
MPHOSPH8	12	-6.062	1.345e-09	---	0	0.223	2	0.8946	1.88826e-07	NRXN1_MBD5_KDM5B
UBXN6	12	-3.476	0.0005083	---	0	0.201	2	0.9046	0.0030561	NRXN1_MBD5_KDM5B
SPOP	12	3.129	0.001757	+++	0	0.037	2	0.9816	0.00810835	NRXN1_MBD5_KDM5B
SH2D4A	12	-2.5	0.01244	---	0	1.578	2	0.4544	0.0374418	NRXN1_MBD5_KDM5B
PTPRZ1	12	-3.293	0.0009921	---	0	0.044	2	0.9783	0.00515374	NRXN1_MBD5_KDM5B
DICER1	12	3.384	0.0007153	+++	0	1.178	2	0.5549	0.00399713	NRXN1_MBD5_KDM5B
LACTB2	12	-2.621	0.008773	---	30.1	2.86	2	0.2393	0.0284282	NRXN1_MBD5_KDM5B
ARHGEF6	12	2.401	0.01635	+++	0	0.357	2	0.8367	0.0463644	NRXN1_MBD5_KDM5B
PSMD2	12	2.408	0.01604	+++	0	0.391	2	0.8223	0.0457103	NRXN1_MBD5_KDM5B
EXD3	12	-3.01	0.002616	---	0	1.697	2	0.428	0.0110425	NRXN1_MBD5_KDM5B
CFD	12	-2.857	0.004282	---	0	0.055	2	0.973	0.0162496	NRXN1_MBD5_KDM5B
DPYSL4	12	-3.154	0.001613	---	0	0.023	2	0.9884	0.00758428	NRXN1_MBD5_KDM5B
PXDN	12	-3.361	0.0007758	---	0	0.569	2	0.7524	0.00426821	NRXN1_MBD5_KDM5B
TIPRL	12	2.682	0.007321	+++	0	0.49	2	0.7825	0.0247436	NRXN1_MBD5_KDM5B
TXLNG	12	2.484	0.01297	+++	0	1.058	2	0.5892	0.0386459	NRXN1_MBD5_KDM5B
SLC35G2	12	3.731	0.0001905	+++	0	0.6	2	0.7409	0.00142627	NRXN1_MBD5_KDM5B
ZCWPW1	12	-3.368	0.0007577	---	0	0.003	2	0.9985	0.0041903	NRXN1_MBD5_KDM5B
PIK3CD	12	-2.815	0.004873	---	0	0.871	2	0.647	0.0179673	NRXN1_MBD5_KDM5B
SLC25A1	12	2.803	0.005055	+++	0	0.253	2	0.8813	0.0184953	NRXN1_MBD5_KDM5B
EPHA3	12	-3.833	0.0001267	---	10.5	2.234	2	0.3273	0.0010482	NRXN1_MBD5_KDM5B
NOVA1	12	2.63	0.008551	+++	0	1.241	2	0.5377	0.0278721	NRXN1_MBD5_KDM5B
TSHR	12	-2.938	0.003303	---	0	0.464	2	0.7928	0.0132431	NRXN1_MBD5_KDM5B
MKRN2	12	-2.998	0.002721	---	0	0.524	2	0.7694	0.0113867	NRXN1_MBD5_KDM5B
MOB4	12	5.381	7.418e-08	+++	0	0.569	2	0.7523	3.81195e-06	NRXN1_MBD5_KDM5B
TTLL3	12	-4.653	3.277e-06	---	0	0.003	2	0.9986	6.48762e-05	NRXN1_MBD5_KDM5B
SYNGR3	12	5.84	5.235e-09	+++	0	0.74	2	0.6908	5.20527e-07	NRXN1_MBD5_KDM5B
TPCN1	12	-2.402	0.01632	---	0	0.134	2	0.9354	0.0463031	NRXN1_MBD5_KDM5B
IL12RB2	12	-4.097	4.19e-05	---	0	0.08	2	0.9606	0.000448984	NRXN1_MBD5_KDM5B
SCAF4	12	-3.282	0.001029	---	0	0.115	2	0.9441	0.00530458	NRXN1_MBD5_KDM5B
FUCA1	12	-3.585	0.000337	---	0	0.166	2	0.9202	0.00221387	NRXN1_MBD5_KDM5B
BAZ1A	12	-3.167	0.001538	---	0	1.223	2	0.5426	0.0073024	NRXN1_MBD5_KDM5B
ZDHHC24	12	-3.927	8.618e-05	---	0	0.181	2	0.9133	0.000777644	NRXN1_MBD5_KDM5B
NXT1	12	4.266	1.986e-05	+++	0	1.492	2	0.4743	0.000258967	NRXN1_MBD5_KDM5B
PCSK6	12	-2.752	0.00592	---	0	1.147	2	0.5635	0.0209668	NRXN1_MBD5_KDM5B
HRH3	12	-3.126	0.001772	---	0	0.441	2	0.8021	0.00816395	NRXN1_MBD5_KDM5B
ZNF32	12	3.636	0.0002774	+++	0	0.983	2	0.6118	0.0019061	NRXN1_MBD5_KDM5B
ZBTB20	12	-4.55	5.375e-06	---	0	0.289	2	0.8653	9.46179e-05	NRXN1_MBD5_KDM5B
ZNF174	12	-3.495	0.000474	---	0	1.21	2	0.546	0.002892	NRXN1_MBD5_KDM5B
HEY1	12	-3.52	0.0004319	---	0	1.285	2	0.526	0.00268912	NRXN1_MBD5_KDM5B
FSCN3	12	-3.301	0.0009648	---	0	0.788	2	0.6744	0.00504986	NRXN1_MBD5_KDM5B
SLCO4C1	12	-2.718	0.006572	---	0	0.194	2	0.9075	0.0227316	NRXN1_MBD5_KDM5B
DVL3	12	-4.536	5.729e-06	---	0	0.861	2	0.6501	9.90913e-05	NRXN1_MBD5_KDM5B
PRPF4B	12	2.909	0.003631	+++	0	0.848	2	0.6543	0.0142767	NRXN1_MBD5_KDM5B
OVOL1	12	-3.009	0.002618	---	0	0.218	2	0.8967	0.0110459	NRXN1_MBD5_KDM5B
CDK17	12	4.146	3.387e-05	+++	0	0.023	2	0.9885	0.000385922	NRXN1_MBD5_KDM5B
CAPZA1	12	3.173	0.001508	+++	0	0.93	2	0.6282	0.00718958	NRXN1_MBD5_KDM5B
ELP3	12	4.006	6.174e-05	+++	0	0.94	2	0.625	0.000599348	NRXN1_MBD5_KDM5B
B3GNT4	12	-3.074	0.002113	---	0	0.035	2	0.9824	0.00934878	NRXN1_MBD5_KDM5B
DKK4	12	-3.939	8.186e-05	---	0	0.384	2	0.8253	0.000747195	NRXN1_MBD5_KDM5B
SLC25A16	12	-3.264	0.001098	---	3.1	2.065	2	0.3561	0.00557916	NRXN1_MBD5_KDM5B
RFC3	12	-2.397	0.01652	---	0	1.489	2	0.475	0.0467267	NRXN1_MBD5_KDM5B
ELF2	12	2.98	0.002886	+++	0	1.152	2	0.5621	0.0119131	NRXN1_MBD5_KDM5B
DPYSL2	12	-3.604	0.0003132	---	0	0.039	2	0.9808	0.00208777	NRXN1_MBD5_KDM5B
RNF6	12	-3.045	0.002326	---	0	0.004	2	0.9978	0.0100799	NRXN1_MBD5_KDM5B
LYZ	12	-4.232	2.321e-05	---	0	1.471	2	0.4793	0.000291914	NRXN1_MBD5_KDM5B
ACOX1	12	-3.535	0.000407	---	0	0.647	2	0.7236	0.00256644	NRXN1_MBD5_KDM5B
DDX52	12	-4.186	2.836e-05	---	0	0.928	2	0.6288	0.000339372	NRXN1_MBD5_KDM5B
GABRA5	12	-2.993	0.002758	---	0	0.199	2	0.9054	0.0115015	NRXN1_MBD5_KDM5B
SLC6A8	12	-3.012	0.002593	---	0	0.017	2	0.9915	0.0109722	NRXN1_MBD5_KDM5B
DEPTOR	12	-3.147	0.001651	---	12.6	2.288	2	0.3185	0.00772226	NRXN1_MBD5_KDM5B
B4GALT4	12	-2.545	0.01093	---	0	0.382	2	0.826	0.0338095	NRXN1_MBD5_KDM5B
COL7A1	12	-2.642	0.008233	---	0	0.239	2	0.8875	0.0270781	NRXN1_MBD5_KDM5B
SEMA5A	12	-3.501	0.0004629	---	0	0.52	2	0.7712	0.00284056	NRXN1_MBD5_KDM5B
SNRPA	12	-3.219	0.001285	---	0	0.203	2	0.9037	0.00632934	NRXN1_MBD5_KDM5B
ARFIP1	12	-2.837	0.004559	---	0	1.544	2	0.4621	0.017099	NRXN1_MBD5_KDM5B
ACO2	12	2.993	0.002759	+++	0	0.164	2	0.9213	0.0115039	NRXN1_MBD5_KDM5B
HMGN2	12	2.59	0.009587	+++	0	0.352	2	0.8388	0.0304767	NRXN1_MBD5_KDM5B
SUPT3H	12	-3.07	0.002142	---	0	1.354	2	0.5082	0.00945128	NRXN1_MBD5_KDM5B
JAG2	12	-4.275	1.915e-05	---	0	1.353	2	0.5084	0.000251726	NRXN1_MBD5_KDM5B
MFSD6	12	-2.984	0.002845	---	0	0.406	2	0.8162	0.0117779	NRXN1_MBD5_KDM5B
IL1RL2	12	-2.404	0.01623	---	0	0.325	2	0.8502	0.0461471	NRXN1_MBD5_KDM5B
CSPG4	12	-3.445	0.0005707	---	0	0.481	2	0.7862	0.00334191	NRXN1_MBD5_KDM5B
B3GNT3	12	-3.404	0.0006631	---	0	0.167	2	0.9198	0.00376733	NRXN1_MBD5_KDM5B
CSGALNACT1	12	-4.452	8.526e-06	---	0	0.245	2	0.8846	0.000134822	NRXN1_MBD5_KDM5B
TFB1M	12	-4.274	1.923e-05	---	0	0.866	2	0.6486	0.000252059	NRXN1_MBD5_KDM5B
APC2	12	-5.227	1.727e-07	---	0	0.443	2	0.8013	7.10534e-06	NRXN1_MBD5_KDM5B
HSPB11	12	3.237	0.001206	+++	0	0.126	2	0.939	0.00602173	NRXN1_MBD5_KDM5B
CASR	12	-2.82	0.004804	---	0	0.287	2	0.8663	0.0177673	NRXN1_MBD5_KDM5B
LSM8	12	-2.891	0.003842	---	0	0.71	2	0.7011	0.0149131	NRXN1_MBD5_KDM5B
DNPEP	12	-4.082	4.463e-05	---	0	0.382	2	0.8261	0.000472381	NRXN1_MBD5_KDM5B
CH25H	12	-3.492	0.0004791	---	0	0.971	2	0.6154	0.00291475	NRXN1_MBD5_KDM5B
WAC	12	3.884	0.0001028	+++	0	0.541	2	0.763	0.000893507	NRXN1_MBD5_KDM5B
MTMR14	12	2.468	0.0136	+++	0	0.774	2	0.6791	0.0401768	NRXN1_MBD5_KDM5B
GMPPA	12	-3.747	0.0001787	---	0	0.615	2	0.7353	0.00135703	NRXN1_MBD5_KDM5B
DUSP4	12	-2.776	0.0055	---	0	0.135	2	0.9346	0.0197755	NRXN1_MBD5_KDM5B
MYBL2	12	-3.073	0.002119	---	0	0.692	2	0.7074	0.00936784	NRXN1_MBD5_KDM5B
PNO1	12	-6.17	6.83e-10	---	2.7	2.056	2	0.3577	1.13794e-07	NRXN1_MBD5_KDM5B
KRCC1	12	5.394	6.885e-08	+++	0	0.322	2	0.8513	3.5928e-06	NRXN1_MBD5_KDM5B
SH3GL1	12	-4.554	5.26e-06	---	0	0.782	2	0.6764	9.32537e-05	NRXN1_MBD5_KDM5B
KLHL24	12	3.174	0.001503	+++	0	0.319	2	0.8524	0.0071744	NRXN1_MBD5_KDM5B
ISOC1	12	-2.648	0.008096	---	0	0.207	2	0.9016	0.0267229	NRXN1_MBD5_KDM5B
SCT	12	2.826	0.004714	+++	0	0.013	2	0.9936	0.0175235	NRXN1_MBD5_KDM5B
ZSCAN18	12	3.3	0.0009667	+++	0	0.207	2	0.9018	0.0050565	NRXN1_MBD5_KDM5B
FYB1	12	-2.393	0.01671	---	0	0.812	2	0.6664	0.0471724	NRXN1_MBD5_KDM5B
ALX3	12	-2.388	0.01696	---	0	1.569	2	0.4563	0.0477515	NRXN1_MBD5_KDM5B
OGA	12	3.387	0.0007078	+++	0	0.069	2	0.9661	0.00396508	NRXN1_MBD5_KDM5B
CEP290	12	4.148	3.358e-05	+++	0	1.45	2	0.4844	0.000383294	NRXN1_MBD5_KDM5B
ABCD3	12	-2.97	0.002977	---	0	0.1	2	0.9513	0.0122159	NRXN1_MBD5_KDM5B
SLC10A3	12	-3.896	9.773e-05	---	0	0.449	2	0.799	0.000860254	NRXN1_MBD5_KDM5B
MICU2	12	3.023	0.002504	+++	0	0.896	2	0.6389	0.0106691	NRXN1_MBD5_KDM5B
AIFM1	12	4.389	1.138e-05	+++	0	1.537	2	0.4637	0.000167413	NRXN1_MBD5_KDM5B
RAB1B	12	4.276	1.905e-05	+++	0	0.047	2	0.9767	0.000250769	NRXN1_MBD5_KDM5B
IRF3	12	-4.351	1.357e-05	---	0	0.337	2	0.845	0.000192464	NRXN1_MBD5_KDM5B
ZNF556	12	-2.436	0.01484	---	0	0.534	2	0.7658	0.0430175	NRXN1_MBD5_KDM5B
GYG2	12	-2.938	0.003306	---	0	0.152	2	0.9267	0.0132494	NRXN1_MBD5_KDM5B
MYOM2	12	-4.373	1.226e-05	---	0	0.482	2	0.7858	0.000177433	NRXN1_MBD5_KDM5B
SULF1	12	-2.403	0.01626	---	0	0.953	2	0.621	0.0462086	NRXN1_MBD5_KDM5B
POU3F1	12	-7.514	5.721e-14	---	0	1.299	2	0.5223	6.32903e-11	NRXN1_MBD5_KDM5B
LGALSL	12	-5.421	5.921e-08	---	0	1.222	2	0.5427	3.19215e-06	NRXN1_MBD5_KDM5B
PSMB10	12	-3.975	7.049e-05	---	0	0.503	2	0.7777	0.000665146	NRXN1_MBD5_KDM5B
MGAT5	12	-5.654	1.567e-08	---	0.9	2.017	2	0.3647	1.21737e-06	NRXN1_MBD5_KDM5B
C9orf78	12	-4.417	1.003e-05	---	0	0.058	2	0.9713	0.000152585	NRXN1_MBD5_KDM5B
DCTN5	12	-3.126	0.00177	---	0	0.488	2	0.7834	0.00815746	NRXN1_MBD5_KDM5B
CDKN1B	12	3.089	0.002009	+++	0	0.896	2	0.6388	0.00898785	NRXN1_MBD5_KDM5B
NCAPH2	12	-2.702	0.006884	---	0	0.961	2	0.6184	0.0235457	NRXN1_MBD5_KDM5B
CEP295	12	-4.418	9.967e-06	---	18.1	2.443	2	0.2947	0.000151877	NRXN1_MBD5_KDM5B
DYNLT3	12	4.625	3.739e-06	+++	0	0.802	2	0.6696	7.13661e-05	NRXN1_MBD5_KDM5B
EVL	12	2.637	0.008372	+++	0	0.628	2	0.7306	0.0274179	NRXN1_MBD5_KDM5B
NDFIP1	12	4.059	4.932e-05	+++	0	0.338	2	0.8446	0.000507645	NRXN1_MBD5_KDM5B
KLHL20	12	-2.881	0.00397	---	0	1.379	2	0.5019	0.0153072	NRXN1_MBD5_KDM5B
PMS1	12	-3.16	0.001578	---	0	0.344	2	0.842	0.00745138	NRXN1_MBD5_KDM5B
B4GALT3	12	3.438	0.0005863	+++	0	1.595	2	0.4505	0.00341087	NRXN1_MBD5_KDM5B
NYX	12	-4.103	4.086e-05	---	0	0.724	2	0.6961	0.000441087	NRXN1_MBD5_KDM5B
KLF11	12	3.623	0.0002912	+++	0	0.65	2	0.7224	0.00198075	NRXN1_MBD5_KDM5B
HCN4	12	-3.692	0.0002226	---	0	0.046	2	0.9771	0.00159991	NRXN1_MBD5_KDM5B
GALR2	12	-3.368	0.0007571	---	0	0.421	2	0.8103	0.0041895	NRXN1_MBD5_KDM5B
GRM3	12	-3.464	0.0005321	---	0	0.225	2	0.8938	0.00316139	NRXN1_MBD5_KDM5B
TBC1D12	12	-2.619	0.008812	---	0	0.456	2	0.796	0.0285177	NRXN1_MBD5_KDM5B
LMAN2L	12	-2.811	0.004944	---	0	0.496	2	0.7803	0.0181806	NRXN1_MBD5_KDM5B
VPS8	12	-4.258	2.062e-05	---	0	0.071	2	0.965	0.000266614	NRXN1_MBD5_KDM5B
STX12	12	2.418	0.01562	+++	0	0.328	2	0.8488	0.0447856	NRXN1_MBD5_KDM5B
LAMP1	12	4.963	6.931e-07	+++	0	0.897	2	0.6386	2.01567e-05	NRXN1_MBD5_KDM5B
UBTD1	12	-2.867	0.004144	---	0	0.112	2	0.9458	0.0158127	NRXN1_MBD5_KDM5B
NCOR2	12	-2.705	0.006821	---	0	0.964	2	0.6176	0.0233736	NRXN1_MBD5_KDM5B
SPTBN5	12	-2.563	0.01039	---	0	0.168	2	0.9192	0.0325027	NRXN1_MBD5_KDM5B
CCL5	12	-2.904	0.003679	---	0	0.339	2	0.8442	0.0144265	NRXN1_MBD5_KDM5B
DDX50	12	2.603	0.009239	+++	0	0.142	2	0.9317	0.0295813	NRXN1_MBD5_KDM5B
STS	12	-2.641	0.008272	---	0	0.049	2	0.9757	0.0271773	NRXN1_MBD5_KDM5B
ZBTB7A	12	-3.356	0.0007904	---	12.6	2.288	2	0.3185	0.00432103	NRXN1_MBD5_KDM5B
CABYR	12	-3.378	0.0007296	---	0	0.01	2	0.9951	0.00406252	NRXN1_MBD5_KDM5B
GUK1	12	3.47	0.0005198	+++	24.8	2.658	2	0.2647	0.00311037	NRXN1_MBD5_KDM5B
COX6A2	12	2.578	0.009945	+++	0	0.043	2	0.9788	0.0313947	NRXN1_MBD5_KDM5B
UIMC1	12	2.965	0.003026	+++	0	0.2	2	0.9049	0.0123692	NRXN1_MBD5_KDM5B
MYRIP	12	-2.926	0.003429	---	0	0.106	2	0.9484	0.0136415	NRXN1_MBD5_KDM5B
NUDT11	12	-3.373	0.0007444	---	0	0.6	2	0.7408	0.00413079	NRXN1_MBD5_KDM5B
PIPOX	12	-4.766	1.878e-06	---	0	1.469	2	0.4797	4.28193e-05	NRXN1_MBD5_KDM5B
PATJ	12	-3.384	0.0007154	---	0	1.596	2	0.4502	0.00399713	NRXN1_MBD5_KDM5B
PINK1	12	3.915	9.044e-05	+++	0	0.572	2	0.7514	0.000805831	NRXN1_MBD5_KDM5B
MFSD10	12	4.519	6.201e-06	+++	0	0.399	2	0.8192	0.000105103	NRXN1_MBD5_KDM5B
ODR4	12	-5.392	6.976e-08	---	0	0.274	2	0.8719	3.63343e-06	NRXN1_MBD5_KDM5B
FAM3A	12	6.711	1.932e-11	+++	0	0.856	2	0.6518	7.42129e-09	NRXN1_MBD5_KDM5B
LETM1	12	-3.516	0.0004381	---	0	0.224	2	0.8941	0.00271732	NRXN1_MBD5_KDM5B
NKX2-5	12	-4.311	1.622e-05	---	0	1.768	2	0.413	0.000222077	NRXN1_MBD5_KDM5B
AK5	12	-3.691	0.0002236	---	0	0.5	2	0.7788	0.00160459	NRXN1_MBD5_KDM5B
DDX18	12	2.62	0.008784	+++	0	0.512	2	0.774	0.0284471	NRXN1_MBD5_KDM5B
GABRA6	12	-3.711	0.0002061	---	0	0.268	2	0.8745	0.00151277	NRXN1_MBD5_KDM5B
LMOD1	12	-3.912	9.169e-05	---	0	0.574	2	0.7506	0.000815308	NRXN1_MBD5_KDM5B
NECAP2	12	-3.519	0.0004328	---	0	1.695	2	0.4284	0.00269169	NRXN1_MBD5_KDM5B
EIF3D	12	2.606	0.009173	+++	39	3.279	2	0.1941	0.029417	NRXN1_MBD5_KDM5B
CST3	12	-2.563	0.01036	---	0	0.262	2	0.8772	0.0324345	NRXN1_MBD5_KDM5B
WDR41	12	-3.588	0.0003334	---	0	0.279	2	0.8698	0.00219701	NRXN1_MBD5_KDM5B
ZNF140	12	2.95	0.003173	+++	0	0.226	2	0.8933	0.0128448	NRXN1_MBD5_KDM5B
TET3	12	-2.473	0.01341	---	0	0.58	2	0.7483	0.0397173	NRXN1_MBD5_KDM5B
MAN1A2	12	-3.577	0.0003471	---	0	0.457	2	0.7957	0.00226249	NRXN1_MBD5_KDM5B
SCN10A	12	-3.709	0.0002078	---	0	1.837	2	0.3992	0.00152161	NRXN1_MBD5_KDM5B
NEO1	12	-2.386	0.01705	---	0	0.601	2	0.7405	0.0479122	NRXN1_MBD5_KDM5B
NDUFB8	12	3.613	0.0003026	+++	0	0.611	2	0.7366	0.00203923	NRXN1_MBD5_KDM5B
EMSY	12	-2.401	0.01633	---	0	0.958	2	0.6193	0.0463219	NRXN1_MBD5_KDM5B
SNRK	12	-3.519	0.0004331	---	0	0.127	2	0.9383	0.00269295	NRXN1_MBD5_KDM5B
ITCH	12	2.999	0.002709	+++	0	0.655	2	0.7207	0.0113433	NRXN1_MBD5_KDM5B
SMPDL3A	12	-2.824	0.00474	---	0	0.49	2	0.7829	0.0175942	NRXN1_MBD5_KDM5B
VPS13D	12	-4.086	4.38e-05	---	0	0.078	2	0.9618	0.000465377	NRXN1_MBD5_KDM5B
SEC24C	12	-3.145	0.001663	---	0	0.322	2	0.8513	0.00776394	NRXN1_MBD5_KDM5B
RAD51B	12	-4.711	2.463e-06	---	0	1.194	2	0.5504	5.23189e-05	NRXN1_MBD5_KDM5B
DDX23	12	-4.121	3.778e-05	---	0	0.117	2	0.9432	0.000416287	NRXN1_MBD5_KDM5B
KPNA5	12	-3.93	8.505e-05	---	0	0.216	2	0.8976	0.000771728	NRXN1_MBD5_KDM5B
GLUL	12	-5.067	4.038e-07	---	0	1.007	2	0.6044	1.36028e-05	NRXN1_MBD5_KDM5B
ECD	12	-2.898	0.003758	---	0	1.262	2	0.5321	0.0146801	NRXN1_MBD5_KDM5B
STX4	12	-5.023	5.089e-07	---	0	0.018	2	0.9908	1.6215e-05	NRXN1_MBD5_KDM5B
PMF1	12	-3.765	0.0001666	---	0	0.099	2	0.9515	0.00128705	NRXN1_MBD5_KDM5B
2024-03-06	12	-5.319	1.043e-07	---	0	0.646	2	0.724	4.90582e-06	NRXN1_MBD5_KDM5B
PTPRU	12	-4.069	4.725e-05	---	0	0.827	2	0.6614	0.000493502	NRXN1_MBD5_KDM5B
GRIA1	12	-2.702	0.006882	---	0	0.161	2	0.9228	0.0235418	NRXN1_MBD5_KDM5B
GK	12	-4.246	2.176e-05	---	0	0.225	2	0.8936	0.000278748	NRXN1_MBD5_KDM5B
C17orf53	12	-2.679	0.007388	---	0	0.714	2	0.6998	0.0249001	NRXN1_MBD5_KDM5B
PPP3R1	12	2.391	0.01682	+++	0	0.091	2	0.9554	0.0474249	NRXN1_MBD5_KDM5B
MMACHC	12	-2.51	0.01209	---	0	0.228	2	0.8924	0.0366236	NRXN1_MBD5_KDM5B
LIN7B	12	2.768	0.005634	+++	0	0.635	2	0.7279	0.0201604	NRXN1_MBD5_KDM5B
FRMPD4	12	-3.998	6.381e-05	---	10	2.222	2	0.3293	0.000614568	NRXN1_MBD5_KDM5B
TAP2	12	-3.524	0.0004244	---	0	0.092	2	0.9548	0.00265377	NRXN1_MBD5_KDM5B
SIL1	12	-2.665	0.007703	---	0	0.742	2	0.69	0.0257173	NRXN1_MBD5_KDM5B
SNRPA1	12	4.262	2.027e-05	+++	0	0.991	2	0.6092	0.000263815	NRXN1_MBD5_KDM5B
DHX34	12	2.376	0.01752	+++	0	0.562	2	0.755	0.0489396	NRXN1_MBD5_KDM5B
GTF2F1	12	3.953	7.723e-05	+++	0	1.622	2	0.4445	0.000717002	NRXN1_MBD5_KDM5B
TOB2	12	-2.606	0.009171	---	0	0.094	2	0.9542	0.029417	NRXN1_MBD5_KDM5B
ATG4A	12	2.419	0.01555	+++	0	0.564	2	0.7544	0.0446219	NRXN1_MBD5_KDM5B
TK1	12	-2.893	0.003821	---	0	0.094	2	0.9541	0.0148528	NRXN1_MBD5_KDM5B
MCCC1	12	4.462	8.127e-06	+++	0	0.006	2	0.9969	0.00012955	NRXN1_MBD5_KDM5B
ALK	12	-2.628	0.008588	---	0	0.439	2	0.8028	0.0279466	NRXN1_MBD5_KDM5B
ACBD3	12	3.98	6.883e-05	+++	0	0.182	2	0.9129	0.000652599	NRXN1_MBD5_KDM5B
SLC9A3	12	-2.554	0.01066	---	0	0.118	2	0.9429	0.0331523	NRXN1_MBD5_KDM5B
RIMS1	12	-4.609	4.054e-06	---	0	0.382	2	0.826	7.58603e-05	NRXN1_MBD5_KDM5B
PFKFB4	12	-3.791	0.0001498	---	0	0.692	2	0.7076	0.00119052	NRXN1_MBD5_KDM5B
PDIA3	12	2.481	0.01312	+++	36.8	3.163	2	0.2056	0.0390004	NRXN1_MBD5_KDM5B
SH2B3	12	-3.321	0.0008966	---	0	0.345	2	0.8414	0.00477789	NRXN1_MBD5_KDM5B
DPM1	12	-6.006	1.896e-09	---	0	0.07	2	0.9655	2.41648e-07	NRXN1_MBD5_KDM5B
DMPK	12	-6.181	6.358e-10	---	0	0.135	2	0.9349	1.07879e-07	NRXN1_MBD5_KDM5B
GCGR	12	2.486	0.01292	+++	0	0.664	2	0.7175	0.0385343	NRXN1_MBD5_KDM5B
OPA1	12	4.671	2.997e-06	+++	0	0.447	2	0.7998	6.08576e-05	NRXN1_MBD5_KDM5B
NIPSNAP2	12	4.778	1.773e-06	+++	0	1.462	2	0.4815	4.12066e-05	NRXN1_MBD5_KDM5B
MYO1D	12	-4.009	6.089e-05	---	0	0.203	2	0.9036	0.000592956	NRXN1_MBD5_KDM5B
BCL2L14	12	-3.705	0.0002113	---	0	0.164	2	0.9214	0.00154153	NRXN1_MBD5_KDM5B
ZNF500	12	-5.267	1.383e-07	---	0	0.704	2	0.7032	6.03306e-06	NRXN1_MBD5_KDM5B
ZNF671	12	-5.353	8.635e-08	---	0	0.949	2	0.6222	4.26906e-06	NRXN1_MBD5_KDM5B
PPFIBP1	12	-5.732	9.947e-09	---	0	0.019	2	0.9908	8.79015e-07	NRXN1_MBD5_KDM5B
NELFE	12	5.564	2.643e-08	+++	0	0.339	2	0.8442	1.7769e-06	NRXN1_MBD5_KDM5B
CSGALNACT2	12	-2.953	0.003148	---	0	0.156	2	0.9249	0.0127641	NRXN1_MBD5_KDM5B
INSIG1	12	-3.815	0.0001364	---	0	0.648	2	0.7233	0.00110725	NRXN1_MBD5_KDM5B
STAG1	12	3.05	0.002285	+++	0	0.249	2	0.8829	0.00994121	NRXN1_MBD5_KDM5B
OXSR1	12	-2.394	0.01668	---	0	0.599	2	0.7413	0.0471262	NRXN1_MBD5_KDM5B
PRKCH	12	-3.73	0.0001914	---	0	0.077	2	0.962	0.00143185	NRXN1_MBD5_KDM5B
TSSC4	12	3.058	0.002229	+++	0	0.051	2	0.9748	0.00974509	NRXN1_MBD5_KDM5B
FRMD8	12	-3.257	0.001127	---	0	0.228	2	0.8924	0.00569721	NRXN1_MBD5_KDM5B
ARHGAP45	12	-3.502	0.0004624	---	0	0.695	2	0.7064	0.00283813	NRXN1_MBD5_KDM5B
MAN2C1	12	-2.638	0.008342	---	0	1.698	2	0.4278	0.0273521	NRXN1_MBD5_KDM5B
OTUB1	12	3.585	0.0003372	+++	0	0.541	2	0.763	0.00221466	NRXN1_MBD5_KDM5B
ZNF81	12	-4.197	2.7e-05	---	0	0.777	2	0.6779	0.000326944	NRXN1_MBD5_KDM5B
TACSTD2	12	-3.45	0.0005611	---	0	0.445	2	0.8007	0.00329757	NRXN1_MBD5_KDM5B
ZNF10	12	3.823	0.0001318	+++	0	0.723	2	0.6965	0.00107942	NRXN1_MBD5_KDM5B
ARRB1	12	-5.242	1.588e-07	---	0	0.73	2	0.6943	6.68483e-06	NRXN1_MBD5_KDM5B
GOLT1B	12	-3.675	0.0002378	---	0	0.177	2	0.9154	0.00168378	NRXN1_MBD5_KDM5B
LMNA	12	-4.874	1.096e-06	---	0	1.608	2	0.4475	2.85424e-05	NRXN1_MBD5_KDM5B
IQCK	12	2.956	0.003113	+++	0	1.561	2	0.4581	0.0126501	NRXN1_MBD5_KDM5B
AP5Z1	12	2.716	0.006611	+++	24.5	2.648	2	0.2661	0.0228322	NRXN1_MBD5_KDM5B
PDCL	12	-5.09	3.583e-07	---	0	1.259	2	0.5328	1.22947e-05	NRXN1_MBD5_KDM5B
NKAIN1	12	-3.14	0.00169	---	0	0.261	2	0.8776	0.00786477	NRXN1_MBD5_KDM5B
PPT1	12	2.393	0.01672	+++	0	1.051	2	0.5912	0.0471814	NRXN1_MBD5_KDM5B
BMP3	12	-2.64	0.00829	---	0	0.256	2	0.88	0.0272235	NRXN1_MBD5_KDM5B
RABL3	12	-3.648	0.0002643	---	0	0.047	2	0.9768	0.00183018	NRXN1_MBD5_KDM5B
HIPK2	12	-4.963	6.948e-07	---	0	0.298	2	0.8616	2.0185e-05	NRXN1_MBD5_KDM5B
TTC17	12	3.722	0.0001979	+++	51.1	4.09	2	0.1294	0.00146777	NRXN1_MBD5_KDM5B
COL11A2	12	-2.795	0.005186	---	56.7	4.62	2	0.09925	0.0188921	NRXN1_MBD5_KDM5B
SPATS2	12	-6.781	1.192e-11	---	0	0.388	2	0.8235	5.31728e-09	NRXN1_MBD5_KDM5B
TIMP2	12	-2.878	0.004006	---	0	1.115	2	0.5727	0.0154052	NRXN1_MBD5_KDM5B
CEP112	12	-2.453	0.01415	---	2.6	2.054	2	0.3581	0.041443	NRXN1_MBD5_KDM5B
TEAD3	12	-2.879	0.003985	---	0	1.156	2	0.5611	0.0153522	NRXN1_MBD5_KDM5B
ALDH3B1	12	-2.965	0.003029	---	0	0.132	2	0.9361	0.0123796	NRXN1_MBD5_KDM5B
CAMLG	12	3.588	0.0003332	+++	0	0.343	2	0.8423	0.00219621	NRXN1_MBD5_KDM5B
ERC2	12	-4.58	4.639e-06	---	32.6	2.967	2	0.2268	8.43529e-05	NRXN1_MBD5_KDM5B
KIAA0408	12	-4.349	1.365e-05	---	0	0.026	2	0.9869	0.000193302	NRXN1_MBD5_KDM5B
UBE4A	12	-4.718	2.383e-06	---	0	0.325	2	0.8498	5.12095e-05	NRXN1_MBD5_KDM5B
ASMTL	12	2.741	0.006116	+++	0	0.158	2	0.924	0.0215012	NRXN1_MBD5_KDM5B
LIAS	12	-5.645	1.649e-08	---	0	0.746	2	0.6886	1.25292e-06	NRXN1_MBD5_KDM5B
PPP1R9A	12	-5.091	3.566e-07	---	0	0.256	2	0.8799	1.22668e-05	NRXN1_MBD5_KDM5B
KIAA0355	12	-5.794	6.869e-09	---	0	1.178	2	0.5548	6.46177e-07	NRXN1_MBD5_KDM5B
GAR1	12	-5.305	1.126e-07	---	0	0.582	2	0.7474	5.18166e-06	NRXN1_MBD5_KDM5B
MSL2	12	-3.897	9.726e-05	---	0	0.731	2	0.694	0.000856935	NRXN1_MBD5_KDM5B
ECI1	12	-6.01	1.858e-09	---	0	1.091	2	0.5796	2.39394e-07	NRXN1_MBD5_KDM5B
TBC1D15	12	3.605	0.0003127	+++	0	0.383	2	0.8256	0.00208645	NRXN1_MBD5_KDM5B
PJA1	12	5.955	2.596e-09	+++	0	0.216	2	0.8976	3.08144e-07	NRXN1_MBD5_KDM5B
BRINP1	12	-5.695	1.235e-08	---	0	1.874	2	0.3918	1.04454e-06	NRXN1_MBD5_KDM5B
LUZP2	12	-4.571	4.847e-06	---	0	1.642	2	0.4401	8.73882e-05	NRXN1_MBD5_KDM5B
PGAP2	12	-4.061	4.886e-05	---	0	1.054	2	0.5902	0.000504789	NRXN1_MBD5_KDM5B
PNMA3	12	-5.664	1.479e-08	---	0	0.006	2	0.9968	1.17443e-06	NRXN1_MBD5_KDM5B
FOXJ1	12	-2.794	0.005207	---	0	0.044	2	0.9782	0.0189437	NRXN1_MBD5_KDM5B
LARS2	12	-5.029	4.93e-07	---	4.2	2.088	2	0.3521	1.58915e-05	NRXN1_MBD5_KDM5B
ICAM3	12	-2.619	0.008819	---	0	0.017	2	0.9917	0.0285338	NRXN1_MBD5_KDM5B
ASTN1	12	-2.674	0.007488	---	0	0.812	2	0.6664	0.0251666	NRXN1_MBD5_KDM5B
TMEM140	12	-2.479	0.01316	---	0	0.132	2	0.936	0.0390941	NRXN1_MBD5_KDM5B
GSK3B	12	-3.096	0.001961	---	0	0.819	2	0.6641	0.00882163	NRXN1_MBD5_KDM5B
EHMT1	12	-2.815	0.004876	---	0	0.838	2	0.6577	0.0179759	NRXN1_MBD5_KDM5B
VIM	12	-3.672	0.000241	---	12.8	2.294	2	0.3176	0.00170208	NRXN1_MBD5_KDM5B
NBR2	12	-2.961	0.003068	---	0	0.34	2	0.8437	0.0125039	NRXN1_MBD5_KDM5B
DESI2	12	-3.643	0.0002696	---	0	1.337	2	0.5125	0.00186129	NRXN1_MBD5_KDM5B
ANKFY1	12	-2.426	0.01525	---	0	1.086	2	0.5811	0.0439435	NRXN1_MBD5_KDM5B
USP13	12	-2.452	0.01423	---	0	0.205	2	0.9027	0.0416288	NRXN1_MBD5_KDM5B
GSTM4	12	-4.721	2.352e-06	---	20	2.501	2	0.2864	5.07801e-05	NRXN1_MBD5_KDM5B
RGCC	12	-3.499	0.0004663	---	0	1.088	2	0.5804	0.00285697	NRXN1_MBD5_KDM5B
CUL5	12	2.745	0.006059	+++	0	0.175	2	0.9164	0.0213559	NRXN1_MBD5_KDM5B
CAVIN3	12	-3.142	0.001679	---	0	1.421	2	0.4915	0.00782279	NRXN1_MBD5_KDM5B
MFAP4	12	-2.543	0.01098	---	0	1.383	2	0.5009	0.03393	NRXN1_MBD5_KDM5B
TRAPPC8	12	-3.627	0.0002866	---	0	0.063	2	0.9689	0.00195523	NRXN1_MBD5_KDM5B
PCLO	12	2.725	0.006437	+++	0	0.186	2	0.9112	0.0223597	NRXN1_MBD5_KDM5B
KCTD15	12	-2.876	0.004031	---	0	1.167	2	0.5578	0.0154776	NRXN1_MBD5_KDM5B
RPE	12	-4.348	1.374e-05	---	0	0.219	2	0.8964	0.000194377	NRXN1_MBD5_KDM5B
YWHAE	12	4.342	1.415e-05	+++	0	1.45	2	0.4844	0.000199159	NRXN1_MBD5_KDM5B
PIK3C2B	12	-3.101	0.001926	---	0	0.168	2	0.9195	0.00869246	NRXN1_MBD5_KDM5B
RANBP2	12	4.624	3.77e-06	+++	0	1.175	2	0.5556	7.17597e-05	NRXN1_MBD5_KDM5B
FGF12	12	-4.197	2.702e-05	---	0	1.623	2	0.4442	0.000327043	NRXN1_MBD5_KDM5B
PRKAR1B	12	2.929	0.003405	+++	0	1.656	2	0.4369	0.0135597	NRXN1_MBD5_KDM5B
ENPP4	12	-4.719	2.376e-06	---	0	0.388	2	0.8238	5.11203e-05	NRXN1_MBD5_KDM5B
TMEM131L	12	-2.552	0.01072	---	0	0.63	2	0.7297	0.0333015	NRXN1_MBD5_KDM5B
MYOF	12	-4.04	5.353e-05	---	0	1.404	2	0.4955	0.000538552	NRXN1_MBD5_KDM5B
ADA2	12	-2.796	0.005173	---	0	0.874	2	0.646	0.0188522	NRXN1_MBD5_KDM5B
PDLIM3	12	-2.691	0.00712	---	0	0.952	2	0.6212	0.0242003	NRXN1_MBD5_KDM5B
RFPL2	12	-3.224	0.001264	---	0	0.702	2	0.7039	0.00625151	NRXN1_MBD5_KDM5B
EIF3I	12	3.726	0.0001945	+++	0	0.214	2	0.8987	0.00144916	NRXN1_MBD5_KDM5B
GTF3C2	12	-3.331	0.0008662	---	0	0.078	2	0.9618	0.00465101	NRXN1_MBD5_KDM5B
PMPCA	12	6.514	7.298e-11	+++	0	0.002	2	0.999	2.10251e-08	NRXN1_MBD5_KDM5B
GALNT11	12	-4.92	8.67e-07	---	0	0.004	2	0.9982	2.37647e-05	NRXN1_MBD5_KDM5B
ZNF518A	12	-3.087	0.002023	---	0	0.742	2	0.6901	0.00902712	NRXN1_MBD5_KDM5B
AGA	12	-2.689	0.007171	---	0	0.046	2	0.9771	0.0243348	NRXN1_MBD5_KDM5B
CDC7	12	-4.919	8.679e-07	---	0	1.185	2	0.5528	2.37659e-05	NRXN1_MBD5_KDM5B
PITPNB	12	4.094	4.236e-05	+++	0	0.047	2	0.9766	0.000452686	NRXN1_MBD5_KDM5B
ZNF473	12	-3.267	0.001086	---	0	0.088	2	0.9567	0.00553242	NRXN1_MBD5_KDM5B
C1QTNF1	12	-4.969	6.735e-07	---	0	0.336	2	0.8455	1.9732e-05	NRXN1_MBD5_KDM5B
ZFP2	12	-5.48	4.251e-08	---	0	0.19	2	0.9093	2.53383e-06	NRXN1_MBD5_KDM5B
ZNF710	12	-3.126	0.00177	---	0	1.129	2	0.5686	0.00815746	NRXN1_MBD5_KDM5B
AMOTL2	12	-3.68	0.0002333	---	0	0.436	2	0.8043	0.00165701	NRXN1_MBD5_KDM5B
ZNF248	12	-3.2	0.001375	---	0	0.202	2	0.9041	0.0066916	NRXN1_MBD5_KDM5B
POLR1D	12	3.686	0.0002277	+++	0	0.512	2	0.7742	0.00162726	NRXN1_MBD5_KDM5B
ACIN1	12	3.179	0.001477	+++	0	0.646	2	0.7239	0.00707594	NRXN1_MBD5_KDM5B
PSMA7	12	-3.803	0.0001431	---	0	1.826	2	0.4013	0.00114716	NRXN1_MBD5_KDM5B
RPIA	12	-3.538	0.0004026	---	0	0.073	2	0.964	0.00254391	NRXN1_MBD5_KDM5B
BORCS6	12	-2.533	0.0113	---	0	0.677	2	0.713	0.0347133	NRXN1_MBD5_KDM5B
ATP2C1	12	-5.018	5.221e-07	---	0	0.104	2	0.9492	1.65403e-05	NRXN1_MBD5_KDM5B
SUSD6	12	-2.827	0.004702	---	0	0.617	2	0.7346	0.0174907	NRXN1_MBD5_KDM5B
NCOA2	12	-3.828	0.0001292	---	39.9	3.328	2	0.1894	0.00106443	NRXN1_MBD5_KDM5B
PAPSS1	12	-3.266	0.001091	---	0	0.195	2	0.9069	0.00554971	NRXN1_MBD5_KDM5B
PSG4	12	-3.918	8.913e-05	---	0	1.702	2	0.4271	0.000798015	NRXN1_MBD5_KDM5B
GTPBP2	12	-4.708	2.496e-06	---	0	0.666	2	0.7168	5.2898e-05	NRXN1_MBD5_KDM5B
CFL1	12	2.764	0.005707	+++	0	0.106	2	0.9485	0.02034	NRXN1_MBD5_KDM5B
SMO	12	2.384	0.01713	+++	0	0.173	2	0.9172	0.0480979	NRXN1_MBD5_KDM5B
ZDHHC7	12	-3.362	0.0007732	---	0	1.02	2	0.6004	0.00425645	NRXN1_MBD5_KDM5B
TBC1D5	12	-2.463	0.01376	---	0	1.71	2	0.4252	0.0405498	NRXN1_MBD5_KDM5B
PRR14L	12	-3.859	0.0001139	---	0	0.128	2	0.9379	0.000968335	NRXN1_MBD5_KDM5B
GPN1	12	-4.405	1.056e-05	---	0	0.467	2	0.7916	0.000158469	NRXN1_MBD5_KDM5B
ERCC5	12	-5.401	6.629e-08	---	0	0.928	2	0.6288	3.49216e-06	NRXN1_MBD5_KDM5B
TRAP1	12	3.725	0.0001954	+++	0	0.401	2	0.8182	0.0014543	NRXN1_MBD5_KDM5B
SALL1	12	-3.341	0.0008359	---	0	0.614	2	0.7356	0.00451621	NRXN1_MBD5_KDM5B
HIP1R	12	-4.073	4.638e-05	---	0	1.023	2	0.5996	0.000486067	NRXN1_MBD5_KDM5B
SESN1	12	-4.05	5.119e-05	---	0	0.158	2	0.9241	0.000520501	NRXN1_MBD5_KDM5B
NIT1	12	-5.377	7.588e-08	---	0	1.283	2	0.5265	3.85067e-06	NRXN1_MBD5_KDM5B
PLXNB3	12	2.403	0.01627	+++	0	0.304	2	0.859	0.0462086	NRXN1_MBD5_KDM5B
THAP9-AS1	12	-3.571	0.0003562	---	0	0.596	2	0.7423	0.00230929	NRXN1_MBD5_KDM5B
BMP4	12	-2.693	0.007079	---	0	0.478	2	0.7875	0.0240821	NRXN1_MBD5_KDM5B
HACD1	12	3.942	8.069e-05	+++	0	0.986	2	0.6109	0.00073871	NRXN1_MBD5_KDM5B
ANKRD12	12	-4.717	2.396e-06	---	0	0.007	2	0.9964	5.13691e-05	NRXN1_MBD5_KDM5B
ALX1	12	-4.89	1.01e-06	---	0	0.65	2	0.7225	2.68592e-05	NRXN1_MBD5_KDM5B
BTK	12	-4.211	2.547e-05	---	0	1.243	2	0.5371	0.000314194	NRXN1_MBD5_KDM5B
C22orf24	12	2.486	0.01291	+++	0	0.816	2	0.6649	0.0385128	NRXN1_MBD5_KDM5B
FAM172A	12	-4.528	5.955e-06	---	0	0.662	2	0.7181	0.000101665	NRXN1_MBD5_KDM5B
NPTX1	12	-3.794	0.0001483	---	0	0.417	2	0.8116	0.00118166	NRXN1_MBD5_KDM5B
ZMIZ1	12	-3.175	0.001497	---	0	0.205	2	0.9027	0.00715317	NRXN1_MBD5_KDM5B
ZNF471	12	-2.636	0.008379	---	0	0.498	2	0.7796	0.0274376	NRXN1_MBD5_KDM5B
PSIP1	12	4.692	2.709e-06	+++	0	0.34	2	0.8436	5.64603e-05	NRXN1_MBD5_KDM5B
CEP83	12	-2.752	0.005932	---	0	1.751	2	0.4167	0.0209985	NRXN1_MBD5_KDM5B
KLF7	12	-2.912	0.00359	---	0	0.097	2	0.9524	0.0141457	NRXN1_MBD5_KDM5B
MIIP	12	3.23	0.001236	+++	0	0.005	2	0.9973	0.00614048	NRXN1_MBD5_KDM5B
MMP19	12	-2.766	0.005668	---	0	0.41	2	0.8146	0.0202385	NRXN1_MBD5_KDM5B
KCNMB3	12	-5.165	2.407e-07	---	0	0.186	2	0.911	9.14429e-06	NRXN1_MBD5_KDM5B
ZC3H7A	12	3.716	0.0002021	+++	0	1.276	2	0.5282	0.00148973	NRXN1_MBD5_KDM5B
NSD2	12	3.003	0.002674	+++	0	1.369	2	0.5045	0.0112223	NRXN1_MBD5_KDM5B
CACFD1	12	4.335	1.46e-05	+++	0	0.076	2	0.9625	0.000204039	NRXN1_MBD5_KDM5B
GLG1	12	-5.575	2.472e-08	---	0	0.022	2	0.9889	1.7092e-06	NRXN1_MBD5_KDM5B
PPP1R7	12	-2.394	0.01669	---	15.7	2.373	2	0.3053	0.0471304	NRXN1_MBD5_KDM5B
FKBP15	12	-3.607	0.0003094	---	0	0.196	2	0.9067	0.00207143	NRXN1_MBD5_KDM5B
CNN1	12	-4.385	1.16e-05	---	0	0.673	2	0.7142	0.000169837	NRXN1_MBD5_KDM5B
CHD8	12	-3.526	0.0004224	---	55.9	4.538	2	0.1034	0.00264246	NRXN1_MBD5_KDM5B
GABRB2	12	-3.356	0.0007897	---	0	0.091	2	0.9555	0.00431891	NRXN1_MBD5_KDM5B
RAI1	12	2.538	0.01114	+++	0	0.141	2	0.9321	0.0343209	NRXN1_MBD5_KDM5B
XPC	12	-3.362	0.0007727	---	0	0.207	2	0.9015	0.00425454	NRXN1_MBD5_KDM5B
MFN1	12	-3.543	0.0003963	---	0	0.582	2	0.7474	0.0025156	NRXN1_MBD5_KDM5B
GHR	12	-2.836	0.004571	---	0	0.879	2	0.6445	0.0171231	NRXN1_MBD5_KDM5B
GAS2	12	-2.487	0.01287	---	0	1.349	2	0.5094	0.0384059	NRXN1_MBD5_KDM5B
DNAJC6	12	3.653	0.0002596	+++	0	0.496	2	0.7805	0.00180396	NRXN1_MBD5_KDM5B
ARPC1B	12	-2.469	0.01354	---	0	0.665	2	0.7172	0.0400252	NRXN1_MBD5_KDM5B
HTRA2	12	-2.952	0.003161	---	0	0.026	2	0.9871	0.0128056	NRXN1_MBD5_KDM5B
CA14	12	-2.481	0.01312	---	0	0.054	2	0.9735	0.0390004	NRXN1_MBD5_KDM5B
STAM2	12	-2.665	0.007693	---	0	0.41	2	0.8147	0.0256932	NRXN1_MBD5_KDM5B
FBXL14	12	-4.384	1.165e-05	---	0	0.844	2	0.6557	0.000170298	NRXN1_MBD5_KDM5B
RGS3	12	-4.166	3.098e-05	---	0	0.146	2	0.9296	0.000362136	NRXN1_MBD5_KDM5B
ZNF510	12	-3.807	0.0001407	---	0	0.266	2	0.8753	0.00113351	NRXN1_MBD5_KDM5B
CPNE7	12	2.971	0.00297	+++	0	0.038	2	0.9814	0.0121908	NRXN1_MBD5_KDM5B
HNRNPD	12	4.354	1.338e-05	+++	0	1.919	2	0.3831	0.000190453	NRXN1_MBD5_KDM5B
MRC2	12	-5.113	3.167e-07	---	0	0.438	2	0.8031	1.119e-05	NRXN1_MBD5_KDM5B
CRKL	12	3.921	8.827e-05	+++	17.2	2.416	2	0.2988	0.000792624	NRXN1_MBD5_KDM5B
NF2	12	-2.842	0.004478	---	0	0.188	2	0.9105	0.0168615	NRXN1_MBD5_KDM5B
ETV2	12	-4.498	6.862e-06	---	0	0.805	2	0.6687	0.000113778	NRXN1_MBD5_KDM5B
GAD2	12	2.56	0.01048	+++	0	0.602	2	0.7402	0.0327065	NRXN1_MBD5_KDM5B
PTPRM	12	-2.961	0.003064	---	37	3.175	2	0.2044	0.0124913	NRXN1_MBD5_KDM5B
PRC1	12	-5.109	3.237e-07	---	0	0.161	2	0.9227	1.13537e-05	NRXN1_MBD5_KDM5B
SGCB	12	3.354	0.000797	+++	0	0.15	2	0.9276	0.00435078	NRXN1_MBD5_KDM5B
TAF1A	12	-3.515	0.0004391	---	0	1.1	2	0.5768	0.00272108	NRXN1_MBD5_KDM5B
ZNF3	12	-4.473	7.708e-06	---	0	0.215	2	0.8981	0.000124521	NRXN1_MBD5_KDM5B
PSME4	12	-2.405	0.01615	---	0	0.64	2	0.726	0.0459527	NRXN1_MBD5_KDM5B
LIN37	12	-5.856	4.734e-09	---	0	0.256	2	0.8801	4.84919e-07	NRXN1_MBD5_KDM5B
SLC7A9	12	-2.857	0.004275	---	0	0.62	2	0.7335	0.0162275	NRXN1_MBD5_KDM5B
SVEP1	12	-3.799	0.0001454	---	0	1.082	2	0.5822	0.00116123	NRXN1_MBD5_KDM5B
ADGRV1	12	-2.741	0.006132	---	0	0.155	2	0.9256	0.0215411	NRXN1_MBD5_KDM5B
MAGEA6	12	-2.8	0.005117	---	0	0.506	2	0.7765	0.018695	NRXN1_MBD5_KDM5B
TCF15	12	-4.205	2.605e-05	---	0	0.801	2	0.6701	0.000319638	NRXN1_MBD5_KDM5B
ZNF432	12	-2.504	0.01228	---	0	1.438	2	0.4873	0.037049	NRXN1_MBD5_KDM5B
COX5B	12	-5.45	5.04e-08	---	0	1.391	2	0.4989	2.86622e-06	NRXN1_MBD5_KDM5B
BSDC1	12	3.056	0.002241	+++	0	0.283	2	0.868	0.00978209	NRXN1_MBD5_KDM5B
TMSB10	12	-3.887	0.0001014	---	0	1.416	2	0.4926	0.000885793	NRXN1_MBD5_KDM5B
NPY5R	12	-4.099	4.142e-05	---	0	0.416	2	0.8121	0.000445048	NRXN1_MBD5_KDM5B
DHFR	12	-3.91	9.247e-05	---	0	0.409	2	0.8152	0.000821009	NRXN1_MBD5_KDM5B
POLR2J2	12	-2.516	0.01187	---	0	0.229	2	0.8919	0.0361074	NRXN1_MBD5_KDM5B
IQCE	12	-3.318	0.0009076	---	0	0.894	2	0.6394	0.00481794	NRXN1_MBD5_KDM5B
RTL8C	12	4.399	1.09e-05	+++	0	0.806	2	0.6683	0.000162688	NRXN1_MBD5_KDM5B
KIF2A	12	2.841	0.004497	+++	9.6	2.213	2	0.3306	0.0169078	NRXN1_MBD5_KDM5B
DIAPH3	12	-2.94	0.003283	---	0	0.894	2	0.6396	0.0131859	NRXN1_MBD5_KDM5B
PIGQ	12	-3.148	0.001644	---	0	0.054	2	0.9734	0.00769863	NRXN1_MBD5_KDM5B
ICE2	12	-5.717	1.085e-08	---	0	0.957	2	0.6198	9.43643e-07	NRXN1_MBD5_KDM5B
PPM1E	12	-3.463	0.0005334	---	0	0.63	2	0.7296	0.00316767	NRXN1_MBD5_KDM5B
SMAD5	12	3.777	0.0001589	+++	0	0.339	2	0.8441	0.0012446	NRXN1_MBD5_KDM5B
PPIP5K2	12	-2.842	0.004479	---	0	0.139	2	0.933	0.016863	NRXN1_MBD5_KDM5B
CUL1	12	-4.234	2.293e-05	---	0	0.538	2	0.764	0.00028905	NRXN1_MBD5_KDM5B
SERTAD2	12	-2.39	0.01687	---	0	0.041	2	0.9796	0.0475416	NRXN1_MBD5_KDM5B
DYRK3	12	-3.325	0.000885	---	0	0.092	2	0.9551	0.00472975	NRXN1_MBD5_KDM5B
AHCYL2	12	-4.201	2.653e-05	---	0	1.398	2	0.497	0.000323355	NRXN1_MBD5_KDM5B
KIFC3	12	-2.55	0.01077	---	0	0.05	2	0.9754	0.0334118	NRXN1_MBD5_KDM5B
CANX	12	4.773	1.819e-06	+++	0	0.329	2	0.8483	4.19934e-05	NRXN1_MBD5_KDM5B
NIN	12	-3.726	0.0001944	---	0	1.202	2	0.5481	0.00144881	NRXN1_MBD5_KDM5B
ZBTB3	12	-2.805	0.005032	---	0	0.105	2	0.949	0.0184209	NRXN1_MBD5_KDM5B
TGFBR1	12	-3.977	6.983e-05	---	0	0.073	2	0.9641	0.000659818	NRXN1_MBD5_KDM5B
FMO1	12	-3.293	0.00099	---	0	0.912	2	0.634	0.00514573	NRXN1_MBD5_KDM5B
RAB4B	12	-4.117	3.831e-05	---	0	0.53	2	0.7673	0.000420285	NRXN1_MBD5_KDM5B
TRAF3IP1	12	-3.282	0.001032	---	0	0.586	2	0.7459	0.00531707	NRXN1_MBD5_KDM5B
TNNI3	12	-3.916	9.009e-05	---	0	0.032	2	0.984	0.000804267	NRXN1_MBD5_KDM5B
MTAP	12	-3.147	0.001648	---	0	0.484	2	0.785	0.00771214	NRXN1_MBD5_KDM5B
PRKCZ	12	2.949	0.003189	+++	0	0.577	2	0.7496	0.0128869	NRXN1_MBD5_KDM5B
DGCR8	12	-4.27	1.952e-05	---	0	0.208	2	0.901	0.000255014	NRXN1_MBD5_KDM5B
BECN1	12	3.743	0.0001821	+++	0	1.657	2	0.4367	0.00137982	NRXN1_MBD5_KDM5B
CAPN5	12	-4.513	6.384e-06	---	0	0.195	2	0.9071	0.000107514	NRXN1_MBD5_KDM5B
ZCCHC4	12	-2.71	0.006726	---	0	0.029	2	0.9856	0.0231312	NRXN1_MBD5_KDM5B
CYTH2	12	2.717	0.006583	+++	30.8	2.889	2	0.2358	0.0227639	NRXN1_MBD5_KDM5B
MMP11	12	-3.889	0.0001005	---	0	0.504	2	0.7772	0.000879319	NRXN1_MBD5_KDM5B
PDIA5	12	-2.705	0.006826	---	0	0.279	2	0.8696	0.0233821	NRXN1_MBD5_KDM5B
ELMO2	12	-2.436	0.01484	---	0	0.982	2	0.6119	0.0430175	NRXN1_MBD5_KDM5B
HOXA7	12	-5.078	3.812e-07	---	0	1.588	2	0.4521	1.29519e-05	NRXN1_MBD5_KDM5B
USP1	12	-3.567	0.0003615	---	0	0.102	2	0.9505	0.00233598	NRXN1_MBD5_KDM5B
ZFHX2	12	-2.848	0.004397	---	0	0.235	2	0.8892	0.0165995	NRXN1_MBD5_KDM5B
NDRG1	12	-3.706	0.0002106	---	0	0.112	2	0.9454	0.00153804	NRXN1_MBD5_KDM5B
NUP210	12	-4.447	8.713e-06	---	0	0.961	2	0.6185	0.00013684	NRXN1_MBD5_KDM5B
FGL2	12	2.537	0.01118	+++	0	1.026	2	0.5988	0.0344097	NRXN1_MBD5_KDM5B
RNF139	12	-2.745	0.00606	---	0	0.057	2	0.9717	0.0213559	NRXN1_MBD5_KDM5B
EGFL6	12	-2.371	0.01773	---	0	0.435	2	0.8045	0.0493666	NRXN1_MBD5_KDM5B
FARP1	12	-4.166	3.095e-05	---	0	0.517	2	0.7721	0.000361938	NRXN1_MBD5_KDM5B
L2HGDH	12	-3.055	0.002248	---	0	0.226	2	0.893	0.00980336	NRXN1_MBD5_KDM5B
PTP4A1	12	-2.66	0.007805	---	0	0.101	2	0.9507	0.0259825	NRXN1_MBD5_KDM5B
FAM83E	12	-2.766	0.005669	---	0	0.37	2	0.831	0.0202385	NRXN1_MBD5_KDM5B
BBS4	12	-3.552	0.0003825	---	0	0.376	2	0.8284	0.0024488	NRXN1_MBD5_KDM5B
F8	12	-6.407	1.484e-10	---	0	0.924	2	0.63	3.56896e-08	NRXN1_MBD5_KDM5B
RFPL1S	12	-3.491	0.0004809	---	13.8	2.32	2	0.3134	0.00292377	NRXN1_MBD5_KDM5B
RCVRN	12	-2.778	0.005464	---	0	0.444	2	0.8009	0.0196819	NRXN1_MBD5_KDM5B
RPA2	12	3.409	0.0006517	+++	0	0.004	2	0.9982	0.00371458	NRXN1_MBD5_KDM5B
NT5DC3	12	-4.074	4.63e-05	---	0	0.347	2	0.8407	0.000485597	NRXN1_MBD5_KDM5B
OCEL1	12	-5.22	1.787e-07	---	0	1.77	2	0.4128	7.28954e-06	NRXN1_MBD5_KDM5B
CELF3	12	-2.694	0.007068	---	0	0.059	2	0.9712	0.0240561	NRXN1_MBD5_KDM5B
CTR9	12	-3.935	8.332e-05	---	25.2	2.675	2	0.2626	0.000757771	NRXN1_MBD5_KDM5B
SMPD2	12	-3.483	0.0004958	---	0	0.281	2	0.8689	0.00299854	NRXN1_MBD5_KDM5B
XPO1	12	-5.563	2.647e-08	---	0	0.202	2	0.9038	1.7769e-06	NRXN1_MBD5_KDM5B
P4HB	12	3.934	8.354e-05	+++	0	0.904	2	0.6364	0.000759522	NRXN1_MBD5_KDM5B
TASP1	12	-3.614	0.0003017	---	0	0.709	2	0.7014	0.00203465	NRXN1_MBD5_KDM5B
ZNF770	12	3.22	0.001282	+++	0	0.597	2	0.7419	0.00632132	NRXN1_MBD5_KDM5B
POLD2	12	-4.02	5.812e-05	---	0	0.367	2	0.8323	0.000574491	NRXN1_MBD5_KDM5B
CHST12	12	-5.127	2.944e-07	---	0	0.443	2	0.8011	1.06096e-05	NRXN1_MBD5_KDM5B
SNF8	12	4.527	5.996e-06	+++	0	0.833	2	0.6592	0.000102239	NRXN1_MBD5_KDM5B
MBTPS2	12	-3.794	0.0001482	---	0	0.122	2	0.9408	0.0011812	NRXN1_MBD5_KDM5B
KLHL4	12	-3.99	6.617e-05	---	34.5	3.053	2	0.2173	0.000632146	NRXN1_MBD5_KDM5B
MBD3	12	-4.288	1.804e-05	---	0	0.481	2	0.7864	0.000240449	NRXN1_MBD5_KDM5B
MPIG6B	12	-4.771	1.837e-06	---	0	0.341	2	0.8432	4.2303e-05	NRXN1_MBD5_KDM5B
NAMPT	12	4.209	2.56e-05	+++	0	0.237	2	0.8884	0.000315095	NRXN1_MBD5_KDM5B
GRTP1	12	-3.709	0.0002077	---	0	0.161	2	0.9227	0.00152161	NRXN1_MBD5_KDM5B
SEL1L3	12	-2.459	0.01395	---	0	0.61	2	0.737	0.0409744	NRXN1_MBD5_KDM5B
IFIT5	12	4.77	1.84e-06	+++	0	0.94	2	0.6249	4.23368e-05	NRXN1_MBD5_KDM5B
BHLHE40	12	-3.543	0.0003959	---	0	0.483	2	0.7856	0.00251479	NRXN1_MBD5_KDM5B
GANAB	12	-3.689	0.000225	---	0	0.529	2	0.7675	0.00161297	NRXN1_MBD5_KDM5B
USF2	12	2.719	0.006548	+++	0	0.285	2	0.8672	0.0226656	NRXN1_MBD5_KDM5B
OR2S2	12	-4.185	2.853e-05	---	0	1.737	2	0.4196	0.000340697	NRXN1_MBD5_KDM5B
PROX1	12	-3.408	0.0006543	---	0	0.736	2	0.6923	0.00372729	NRXN1_MBD5_KDM5B
ACTR8	12	-2.946	0.003219	---	0	1.105	2	0.5754	0.012974	NRXN1_MBD5_KDM5B
GPR1	12	-2.611	0.00903	---	0	1.735	2	0.4199	0.0290669	NRXN1_MBD5_KDM5B
INSM1	12	-5.119	3.074e-07	---	0	0.166	2	0.9205	1.09418e-05	NRXN1_MBD5_KDM5B
TXNIP	12	-2.84	0.004509	---	46.9	3.764	2	0.1523	0.0169437	NRXN1_MBD5_KDM5B
SLC25A31	12	-3.362	0.0007747	---	0	0.099	2	0.9518	0.00426386	NRXN1_MBD5_KDM5B
AK2	12	2.648	0.008093	+++	20.3	2.508	2	0.2853	0.0267162	NRXN1_MBD5_KDM5B
CTSD	12	2.69	0.007143	+++	0	0.495	2	0.7809	0.0242665	NRXN1_MBD5_KDM5B
AHCY	12	-2.899	0.003745	---	0	0.324	2	0.8504	0.0146436	NRXN1_MBD5_KDM5B
SMARCAL1	12	-3.574	0.0003512	---	0	1.474	2	0.4785	0.00228437	NRXN1_MBD5_KDM5B
SLC30A9	12	2.387	0.01701	+++	0	1.014	2	0.6022	0.0478387	NRXN1_MBD5_KDM5B
GYS1	12	-3.871	0.0001085	---	0	0.379	2	0.8276	0.0009325	NRXN1_MBD5_KDM5B
HMG20A	12	3.62	0.0002951	+++	0	1.277	2	0.5281	0.00200137	NRXN1_MBD5_KDM5B
SETD6	12	-2.814	0.004899	---	0	0.625	2	0.7314	0.0180439	NRXN1_MBD5_KDM5B
HELZ	12	-3.944	8.023e-05	---	0	0.113	2	0.9453	0.000736052	NRXN1_MBD5_KDM5B
TTC37	12	-3.23	0.001239	---	0	0.767	2	0.6814	0.00615317	NRXN1_MBD5_KDM5B
GPM6A	12	-2.858	0.004265	---	0	0.592	2	0.7439	0.016194	NRXN1_MBD5_KDM5B
F2RL2	12	-2.38	0.01733	---	0	0.368	2	0.832	0.0485314	NRXN1_MBD5_KDM5B
FOS	12	-4.306	1.664e-05	---	0	0.599	2	0.7413	0.000226371	NRXN1_MBD5_KDM5B
LAMTOR3	12	2.767	0.005662	+++	0	0.665	2	0.7172	0.0202292	NRXN1_MBD5_KDM5B
ALG12	12	-4.09	4.314e-05	---	0	0.947	2	0.6228	0.000459955	NRXN1_MBD5_KDM5B
MYH6	12	-2.996	0.002735	---	0	0.942	2	0.6242	0.0114314	NRXN1_MBD5_KDM5B
NDRG2	12	-4.095	4.227e-05	---	0	0.725	2	0.6959	0.000452073	NRXN1_MBD5_KDM5B
BMS1	12	3.042	0.002346	+++	0	0.507	2	0.776	0.0101491	NRXN1_MBD5_KDM5B
MRTFA	12	3.453	0.0005536	+++	0	0.246	2	0.8841	0.00326181	NRXN1_MBD5_KDM5B
ANKS1B	12	-4.148	3.356e-05	---	0	0.616	2	0.7348	0.000383224	NRXN1_MBD5_KDM5B
MYEF2	12	4.346	1.387e-05	+++	0	1.148	2	0.5632	0.000195816	NRXN1_MBD5_KDM5B
ARMCX4	12	-2.545	0.01092	---	9.5	2.21	2	0.3312	0.0337824	NRXN1_MBD5_KDM5B
HYAL1	12	-6.393	1.627e-10	---	0	0.736	2	0.692	3.74983e-08	NRXN1_MBD5_KDM5B
NCAPG	12	-2.967	0.003004	---	0	0.231	2	0.8909	0.0122993	NRXN1_MBD5_KDM5B
VIPR1	12	-3.004	0.002665	---	0	0.604	2	0.7394	0.0111947	NRXN1_MBD5_KDM5B
GABRG3	12	-4.32	1.56e-05	---	0	0.3	2	0.8607	0.000215509	NRXN1_MBD5_KDM5B
SCN2A	12	-2.528	0.01146	---	0	0.261	2	0.8777	0.0350763	NRXN1_MBD5_KDM5B
LHX1	12	-5.271	1.36e-07	---	0	0.184	2	0.9119	5.96094e-06	NRXN1_MBD5_KDM5B
COLGALT1	12	-3.329	0.0008726	---	0	0.779	2	0.6773	0.00467703	NRXN1_MBD5_KDM5B
FNTB	12	-3.998	6.386e-05	---	0	0.409	2	0.815	0.000614568	NRXN1_MBD5_KDM5B
PCBP2	12	-2.546	0.01088	---	0	0.871	2	0.6468	0.0336888	NRXN1_MBD5_KDM5B
GPR137	12	3.323	0.0008905	+++	0	0.432	2	0.8056	0.00475271	NRXN1_MBD5_KDM5B
ATG13	12	-5.538	3.052e-08	---	0	0.984	2	0.6113	1.99391e-06	NRXN1_MBD5_KDM5B
HS2ST1	12	-7.518	5.559e-14	---	0	1.343	2	0.5109	6.32903e-11	NRXN1_MBD5_KDM5B
P3H2	12	-2.716	0.006603	---	0	0.464	2	0.7929	0.0228103	NRXN1_MBD5_KDM5B
CDHR5	12	3.813	0.0001375	+++	0	0.363	2	0.8341	0.0011152	NRXN1_MBD5_KDM5B
NAV2	12	2.501	0.01239	+++	0	1.078	2	0.5834	0.0373157	NRXN1_MBD5_KDM5B
GFRA4	12	-3.565	0.0003638	---	0	1.154	2	0.5617	0.00234755	NRXN1_MBD5_KDM5B
PITX1	12	-3.34	0.0008368	---	0	0.171	2	0.9179	0.00451843	NRXN1_MBD5_KDM5B
OSBPL10	12	-3.752	0.0001756	---	0	0.127	2	0.9383	0.0013379	NRXN1_MBD5_KDM5B
FANCA	12	-4.387	1.15e-05	---	0	0.899	2	0.6381	0.00016873	NRXN1_MBD5_KDM5B
[truncated: 2,866 more rows]

## Sheet: SI_Data2-B
Gene Name	SampleSize	meta Z-score	meta P-value	direction of effect	HetISq	HetChiSq	HetDf	HetPVal	meta p.adj	KOs
ZNF516	16	-2.329	0.01988	----	0	1.661	3	0.6455	0.0450009	CHD2_PHF12_SKI_SMARCC2
TNS3	16	-4.41	1.032e-05	----	0	1.03	3	0.7939	9.87272e-05	CHD2_PHF12_SKI_SMARCC2
BCL10	16	-7.442	9.888e-14	----	0	1.25	3	0.741	3.29485e-11	CHD2_PHF12_SKI_SMARCC2
DPAGT1	16	-2.984	0.002845	----	0	1.704	3	0.6359	0.00926132	CHD2_PHF12_SKI_SMARCC2
GLE1	16	-3.738	0.0001857	----	0	0.711	3	0.8706	0.00100389	CHD2_PHF12_SKI_SMARCC2
KCNK13	16	-2.338	0.0194	----	0	0.458	3	0.9281	0.0441711	CHD2_PHF12_SKI_SMARCC2
MIA2	16	-4.44	9.014e-06	----	0	1.336	3	0.7206	8.86538e-05	CHD2_PHF12_SKI_SMARCC2
ARAF	16	-3.497	0.0004709	----	0	1.19	3	0.7553	0.00213924	CHD2_PHF12_SKI_SMARCC2
KCNC1	16	-2.561	0.01045	----	0	0.65	3	0.8848	0.0266521	CHD2_PHF12_SKI_SMARCC2
ZNF91	16	6.551	5.714e-11	++++	0	1.213	3	0.7499	5.8748e-09	CHD2_PHF12_SKI_SMARCC2
PNMA8A	16	-2.302	0.02133	----	0	0.67	3	0.8802	0.0476668	CHD2_PHF12_SKI_SMARCC2
TTF1	16	3.165	0.001549	++++	0	0.343	3	0.9517	0.00566152	CHD2_PHF12_SKI_SMARCC2
FOXL2	16	-3.237	0.001208	----	0	0.467	3	0.9261	0.00461332	CHD2_PHF12_SKI_SMARCC2
DDI2	16	-2.305	0.02117	----	0	0.903	3	0.8247	0.0473896	CHD2_PHF12_SKI_SMARCC2
SEMA6B	16	-2.545	0.01094	----	0	0.726	3	0.867	0.0277077	CHD2_PHF12_SKI_SMARCC2
IL26	16	-3.532	0.0004123	----	0	0.306	3	0.9589	0.00192358	CHD2_PHF12_SKI_SMARCC2
EPOR	16	-5.011	5.406e-07	----	0	0.667	3	0.8809	9.12782e-06	CHD2_PHF12_SKI_SMARCC2
CCL25	16	-2.581	0.009841	----	38.5	4.875	3	0.1812	0.0253608	CHD2_PHF12_SKI_SMARCC2
AVPR2	16	-2.451	0.01425	----	0	0.565	3	0.9044	0.0342826	CHD2_PHF12_SKI_SMARCC2
ZMYM2	16	2.96	0.00308	++++	0	0.991	3	0.8035	0.00985009	CHD2_PHF12_SKI_SMARCC2
NAP1L3	16	3.766	0.0001657	++++	0	0.586	3	0.8996	0.00091637	CHD2_PHF12_SKI_SMARCC2
IQGAP2	16	-3.861	0.0001129	----	19	3.704	3	0.2952	0.000671789	CHD2_PHF12_SKI_SMARCC2
ACADM	16	-2.508	0.01215	----	0	0.327	3	0.9549	0.0301429	CHD2_PHF12_SKI_SMARCC2
GRIN2A	16	-3.733	0.0001893	----	0	0.843	3	0.8392	0.00102036	CHD2_PHF12_SKI_SMARCC2
MATN1	16	-3.235	0.001218	----	0	0.766	3	0.8575	0.00464638	CHD2_PHF12_SKI_SMARCC2
NFKB2	16	-4.925	8.439e-07	----	0	2.593	3	0.4588	1.30902e-05	CHD2_PHF12_SKI_SMARCC2
CFH	16	-3.078	0.002081	----	0	0.692	3	0.8751	0.00722317	CHD2_PHF12_SKI_SMARCC2
MPP2	16	-3.636	0.0002764	----	0	0.257	3	0.968	0.00138812	CHD2_PHF12_SKI_SMARCC2
SAA4	16	-4.218	2.465e-05	----	0	1.114	3	0.7737	0.000196582	CHD2_PHF12_SKI_SMARCC2
TTC23	16	-5.057	4.263e-07	----	0	1.451	3	0.6936	7.56265e-06	CHD2_PHF12_SKI_SMARCC2
IL16	16	-3.046	0.00232	----	0	0.924	3	0.8197	0.00789034	CHD2_PHF12_SKI_SMARCC2
ATRNL1	16	-3.082	0.002053	----	0	1.845	3	0.6051	0.00714481	CHD2_PHF12_SKI_SMARCC2
RCN1	16	-2.319	0.0204	----	0	0.919	3	0.8209	0.0459374	CHD2_PHF12_SKI_SMARCC2
ARHGEF7	16	2.982	0.002861	++++	0	2.706	3	0.4391	0.00930245	CHD2_PHF12_SKI_SMARCC2
CAPN7	16	-5.914	3.332e-09	----	0	2.923	3	0.4037	1.55664e-07	CHD2_PHF12_SKI_SMARCC2
KRT23	16	-3.011	0.002605	----	0	0.056	3	0.9965	0.00864178	CHD2_PHF12_SKI_SMARCC2
TANC2	16	-4.057	4.963e-05	----	0	0.462	3	0.9271	0.000347146	CHD2_PHF12_SKI_SMARCC2
XRCC5	16	3.985	6.757e-05	++++	0	0.016	3	0.9995	0.000444948	CHD2_PHF12_SKI_SMARCC2
TGM1	16	-3.127	0.001764	----	0	0.365	3	0.9473	0.00629672	CHD2_PHF12_SKI_SMARCC2
ZNF226	16	2.649	0.008076	++++	0	0.295	3	0.9609	0.0216369	CHD2_PHF12_SKI_SMARCC2
NPC1L1	16	-2.676	0.00744	----	0	1.864	3	0.6011	0.020215	CHD2_PHF12_SKI_SMARCC2
ZZEF1	16	-4.485	7.302e-06	----	0	0.672	3	0.8798	7.56372e-05	CHD2_PHF12_SKI_SMARCC2
ASB13	16	-3.146	0.001654	----	0	1.41	3	0.7033	0.00597189	CHD2_PHF12_SKI_SMARCC2
MED22	16	-4.562	5.066e-06	----	0	1.796	3	0.6159	5.6134e-05	CHD2_PHF12_SKI_SMARCC2
PANK4	16	-5.184	2.176e-07	----	0	2.931	3	0.4024	4.31719e-06	CHD2_PHF12_SKI_SMARCC2
INTS13	16	-3.721	0.0001983	----	0	1.773	3	0.6209	0.00106081	CHD2_PHF12_SKI_SMARCC2
RRP9	16	3.342	0.0008319	++++	21.2	3.806	3	0.2832	0.00340605	CHD2_PHF12_SKI_SMARCC2
CORO2B	16	-5.389	7.075e-08	----	0	1.591	3	0.6613	1.78371e-06	CHD2_PHF12_SKI_SMARCC2
BCL2A1	16	-3.767	0.0001649	----	0	0.427	3	0.9345	0.000912858	CHD2_PHF12_SKI_SMARCC2
RDH8	16	4.13	3.624e-05	++++	0	0.077	3	0.9944	0.000269143	CHD2_PHF12_SKI_SMARCC2
KCND1	16	-2.787	0.005324	----	0	2.655	3	0.4479	0.0153605	CHD2_PHF12_SKI_SMARCC2
MICAL2	16	-2.517	0.01185	----	0	0.644	3	0.8863	0.0295337	CHD2_PHF12_SKI_SMARCC2
SAMD4A	16	-4.435	9.204e-06	----	0	0.855	3	0.8362	9.0108e-05	CHD2_PHF12_SKI_SMARCC2
ACTR1B	16	-3.532	0.0004119	----	0	2.6	3	0.4575	0.00192283	CHD2_PHF12_SKI_SMARCC2
SNED1	16	-5.848	4.986e-09	----	0	1.087	3	0.7803	2.0989e-07	CHD2_PHF12_SKI_SMARCC2
LINC00574	16	-2.915	0.003558	----	0	0.285	3	0.9628	0.0110665	CHD2_PHF12_SKI_SMARCC2
RIPOR1	16	2.639	0.008317	++++	0	1.879	3	0.598	0.0221432	CHD2_PHF12_SKI_SMARCC2
ZNF419	16	-4.839	1.307e-06	----	1.8	3.055	3	0.3832	1.86713e-05	CHD2_PHF12_SKI_SMARCC2
ITIH1	16	-4.639	3.508e-06	----	0	0.653	3	0.8842	4.16398e-05	CHD2_PHF12_SKI_SMARCC2
SRF	16	-3.405	0.0006615	----	0	0.685	3	0.8767	0.00283645	CHD2_PHF12_SKI_SMARCC2
NUDT6	16	-4.52	6.179e-06	----	0	0.789	3	0.852	6.588e-05	CHD2_PHF12_SKI_SMARCC2
GSDME	16	-3.05	0.002286	----	0	0.26	3	0.9673	0.0077958	CHD2_PHF12_SKI_SMARCC2
CD2BP2	16	-3.923	8.752e-05	----	0	1.354	3	0.7163	0.000547758	CHD2_PHF12_SKI_SMARCC2
SCAND1	16	2.797	0.005165	++++	0	1.911	3	0.591	0.0149941	CHD2_PHF12_SKI_SMARCC2
CCKBR	16	-3.824	0.0001312	----	0	0.214	3	0.9753	0.000757062	CHD2_PHF12_SKI_SMARCC2
RARB	16	-2.331	0.01974	----	0	0.47	3	0.9255	0.0447646	CHD2_PHF12_SKI_SMARCC2
GAL	16	-2.565	0.0103	----	0	0.68	3	0.8778	0.0263303	CHD2_PHF12_SKI_SMARCC2
GNPTAB	16	-3.713	0.000205	----	0	0.525	3	0.9134	0.00108761	CHD2_PHF12_SKI_SMARCC2
HLA-DQB1	16	-3.059	0.00222	----	0	0.07	3	0.9952	0.00760919	CHD2_PHF12_SKI_SMARCC2
RGSL1	16	3.747	0.0001787	++++	0	2.675	3	0.4445	0.000975583	CHD2_PHF12_SKI_SMARCC2
TATDN2	16	-2.3	0.02143	----	0	0.554	3	0.907	0.0478438	CHD2_PHF12_SKI_SMARCC2
PDE6G	16	-3.693	0.0002214	----	0	0.108	3	0.9909	0.00115839	CHD2_PHF12_SKI_SMARCC2
RAD51C	16	-2.689	0.007163	----	0	1.403	3	0.7049	0.0196107	CHD2_PHF12_SKI_SMARCC2
VPS33B	16	-2.56	0.01048	----	0	1.026	3	0.7951	0.0267139	CHD2_PHF12_SKI_SMARCC2
EXD2	16	-2.485	0.01296	----	0	1.836	3	0.6072	0.0317789	CHD2_PHF12_SKI_SMARCC2
PNPO	16	-2.604	0.00921	----	0	0.578	3	0.9014	0.0240439	CHD2_PHF12_SKI_SMARCC2
DNAJC13	16	-4.798	1.6e-06	----	0	0.464	3	0.9267	2.19827e-05	CHD2_PHF12_SKI_SMARCC2
EZH1	16	-3.52	0.0004317	----	0	0.377	3	0.945	0.00199291	CHD2_PHF12_SKI_SMARCC2
COX10	16	4.352	1.346e-05	++++	21.5	3.821	3	0.2814	0.000122415	CHD2_PHF12_SKI_SMARCC2
NUP153	16	-2.826	0.00471	----	0	0.502	3	0.9185	0.013883	CHD2_PHF12_SKI_SMARCC2
C1orf216	16	-6.222	4.895e-10	----	0	1.619	3	0.655	3.46029e-08	CHD2_PHF12_SKI_SMARCC2
COPS7B	16	4.341	1.422e-05	++++	0	1.472	3	0.6888	0.000127855	CHD2_PHF12_SKI_SMARCC2
ZC3H13	16	2.661	0.00779	++++	0	1.752	3	0.6255	0.0209927	CHD2_PHF12_SKI_SMARCC2
CTSE	16	-6.646	3.007e-11	----	0	0.091	3	0.9928	3.5693e-09	CHD2_PHF12_SKI_SMARCC2
UGP2	16	-5.875	4.217e-09	----	0	0.794	3	0.8509	1.85716e-07	CHD2_PHF12_SKI_SMARCC2
BIRC3	16	-4.303	1.682e-05	----	0	0.125	3	0.9886	0.000146332	CHD2_PHF12_SKI_SMARCC2
ULK4	16	-3.585	0.0003373	----	0	1.887	3	0.5962	0.00164036	CHD2_PHF12_SKI_SMARCC2
HIST1H2BN	16	-3.707	0.0002098	----	0	0.459	3	0.9277	0.00110797	CHD2_PHF12_SKI_SMARCC2
AP4S1	16	-4.429	9.472e-06	----	0	0.682	3	0.8774	9.22192e-05	CHD2_PHF12_SKI_SMARCC2
PSAT1	16	-2.372	0.0177	----	0	0.829	3	0.8425	0.040975	CHD2_PHF12_SKI_SMARCC2
CNOT7	16	2.509	0.0121	++++	0	2.324	3	0.5079	0.0300404	CHD2_PHF12_SKI_SMARCC2
UCP3	16	-4.37	1.241e-05	----	0	1.835	3	0.6072	0.000114484	CHD2_PHF12_SKI_SMARCC2
TTC1	16	3.83	0.0001279	++++	0	2.814	3	0.4211	0.000742045	CHD2_PHF12_SKI_SMARCC2
SNX19	16	-5.308	1.108e-07	----	0	1.399	3	0.7058	2.5581e-06	CHD2_PHF12_SKI_SMARCC2
CCN1	16	-3.362	0.0007738	----	0	0.382	3	0.944	0.00321868	CHD2_PHF12_SKI_SMARCC2
SLC24A2	16	-3.321	0.0008961	----	0	0.249	3	0.9693	0.00361855	CHD2_PHF12_SKI_SMARCC2
UFC1	16	3.592	0.0003287	++++	0	0.153	3	0.9848	0.00160389	CHD2_PHF12_SKI_SMARCC2
SMG6	16	-4.204	2.618e-05	----	0	1.667	3	0.6442	0.000206461	CHD2_PHF12_SKI_SMARCC2
CRABP1	16	-4.327	1.509e-05	----	0	0.824	3	0.8438	0.000133636	CHD2_PHF12_SKI_SMARCC2
LY6G6D	16	-4.02	5.826e-05	----	0	2.258	3	0.5206	0.000395119	CHD2_PHF12_SKI_SMARCC2
ZNF23	16	3.907	9.363e-05	++++	0	1.074	3	0.7832	0.000577761	CHD2_PHF12_SKI_SMARCC2
LDAH	16	-5.082	3.74e-07	----	13.3	3.46	3	0.326	6.78277e-06	CHD2_PHF12_SKI_SMARCC2
RBPJL	16	-2.313	0.02074	----	0	0.084	3	0.9937	0.0465892	CHD2_PHF12_SKI_SMARCC2
CKAP2	16	-3.663	0.0002492	----	24.5	3.974	3	0.2643	0.0012775	CHD2_PHF12_SKI_SMARCC2
HCFC2	16	-3.108	0.001886	----	0	0.846	3	0.8385	0.00666	CHD2_PHF12_SKI_SMARCC2
GAD1	16	-3.836	0.000125	----	0	0.039	3	0.998	0.00072889	CHD2_PHF12_SKI_SMARCC2
ST6GAL1	16	-3.337	0.0008476	----	0	0.285	3	0.9629	0.00345855	CHD2_PHF12_SKI_SMARCC2
NRIP1	16	-6.444	1.165e-10	----	0	0.38	3	0.9444	1.05641e-08	CHD2_PHF12_SKI_SMARCC2
VAMP3	16	-4.99	6.044e-07	----	0	1.543	3	0.6724	9.99754e-06	CHD2_PHF12_SKI_SMARCC2
SOCS6	16	-3.634	0.0002789	----	0	0.57	3	0.9032	0.0013989	CHD2_PHF12_SKI_SMARCC2
TAB1	16	-3.038	0.00238	----	0	1.638	3	0.6508	0.00804592	CHD2_PHF12_SKI_SMARCC2
CD3E	16	-3.534	0.0004097	----	0	0.989	3	0.8038	0.00191371	CHD2_PHF12_SKI_SMARCC2
GLI2	16	-2.975	0.002932	----	0	0.453	3	0.929	0.00947096	CHD2_PHF12_SKI_SMARCC2
SST	16	-3.492	0.0004797	----	17.4	3.633	3	0.3039	0.0021735	CHD2_PHF12_SKI_SMARCC2
RMND5A	16	-2.619	0.008819	----	0	0.374	3	0.9456	0.0232226	CHD2_PHF12_SKI_SMARCC2
PLA2G12A	16	-6.004	1.925e-09	----	0	0.48	3	0.9233	1.00452e-07	CHD2_PHF12_SKI_SMARCC2
MRPS30	16	3.63	0.0002829	++++	0	0.967	3	0.8093	0.00141563	CHD2_PHF12_SKI_SMARCC2
MILR1	16	-2.438	0.01478	----	0	1.148	3	0.7655	0.0352906	CHD2_PHF12_SKI_SMARCC2
PTPN2	16	-5.571	2.529e-08	----	0	1.072	3	0.7838	7.86205e-07	CHD2_PHF12_SKI_SMARCC2
GCLM	16	-5.394	6.873e-08	----	0	2.044	3	0.5632	1.74551e-06	CHD2_PHF12_SKI_SMARCC2
CLDN7	16	-2.291	0.02195	----	0	0.897	3	0.8261	0.0487529	CHD2_PHF12_SKI_SMARCC2
LAMP2	16	-4.634	3.591e-06	----	0	1.889	3	0.5957	4.2442e-05	CHD2_PHF12_SKI_SMARCC2
MTRF1	16	-5.488	4.074e-08	----	0	2.253	3	0.5215	1.1474e-06	CHD2_PHF12_SKI_SMARCC2
MAP3K2	16	3.429	0.0006062	++++	0	1.935	3	0.5861	0.00264193	CHD2_PHF12_SKI_SMARCC2
LDHC	16	-7.369	1.725e-13	----	11.1	3.376	3	0.3372	5.54748e-11	CHD2_PHF12_SKI_SMARCC2
SMARCA5	16	2.993	0.002763	++++	0	1.129	3	0.7701	0.00905621	CHD2_PHF12_SKI_SMARCC2
MVB12B	16	-2.67	0.007595	----	0	0.492	3	0.9206	0.0205714	CHD2_PHF12_SKI_SMARCC2
FZD9	16	-3.645	0.0002679	----	0	0.264	3	0.9666	0.00135305	CHD2_PHF12_SKI_SMARCC2
IGF1	16	-2.453	0.01418	----	0	0.123	3	0.9889	0.0341528	CHD2_PHF12_SKI_SMARCC2
MPP3	16	4.694	2.685e-06	++++	0	2.491	3	0.4769	3.34651e-05	CHD2_PHF12_SKI_SMARCC2
SCUBE2	16	-4.289	1.793e-05	----	0	2.097	3	0.5524	0.000153526	CHD2_PHF12_SKI_SMARCC2
PPIE	16	2.297	0.02161	++++	0	0.951	3	0.813	0.0481679	CHD2_PHF12_SKI_SMARCC2
ZNF234	16	-4.474	7.688e-06	----	0	0.546	3	0.9087	7.88091e-05	CHD2_PHF12_SKI_SMARCC2
YARS	16	3.054	0.002256	++++	0	0.099	3	0.992	0.0077106	CHD2_PHF12_SKI_SMARCC2
ZNF263	16	-5.019	5.205e-07	----	0	0.503	3	0.9182	8.88609e-06	CHD2_PHF12_SKI_SMARCC2
RORC	16	-2.709	0.00674	----	0	0.345	3	0.9514	0.018652	CHD2_PHF12_SKI_SMARCC2
DYRK1A	16	3.168	0.001533	++++	0	1.08	3	0.7819	0.00561491	CHD2_PHF12_SKI_SMARCC2
IL1RAPL1	16	-3.102	0.001923	----	0	1.952	3	0.5825	0.00676388	CHD2_PHF12_SKI_SMARCC2
UQCRB	16	5.15	2.609e-07	++++	0	0.279	3	0.9639	5.00588e-06	CHD2_PHF12_SKI_SMARCC2
SLF2	16	-2.66	0.00782	----	0	0.945	3	0.8147	0.021053	CHD2_PHF12_SKI_SMARCC2
GORASP2	16	3.42	0.0006265	++++	0	2.415	3	0.4909	0.00271117	CHD2_PHF12_SKI_SMARCC2
CALD1	16	-3.687	0.0002271	----	0	0.613	3	0.8935	0.00118255	CHD2_PHF12_SKI_SMARCC2
SCAMP2	16	-4.458	8.275e-06	----	0	1.142	3	0.7669	8.30111e-05	CHD2_PHF12_SKI_SMARCC2
PSMB6	16	2.484	0.01298	++++	0	1.473	3	0.6884	0.0318252	CHD2_PHF12_SKI_SMARCC2
GOLGA2	16	-3.967	7.278e-05	----	0	0.488	3	0.9214	0.000472728	CHD2_PHF12_SKI_SMARCC2
NCK1	16	-3.516	0.0004388	----	0	0.658	3	0.8831	0.00201794	CHD2_PHF12_SKI_SMARCC2
MRPL19	16	4.163	3.14e-05	++++	0	1.159	3	0.7629	0.000239303	CHD2_PHF12_SKI_SMARCC2
GPER1	16	-5.172	2.32e-07	----	0	0.306	3	0.9589	4.56036e-06	CHD2_PHF12_SKI_SMARCC2
DRD2	16	-2.328	0.01993	----	0	0.11	3	0.9906	0.045092	CHD2_PHF12_SKI_SMARCC2
GMNN	16	-3.895	9.818e-05	----	0	1.068	3	0.7847	0.000598757	CHD2_PHF12_SKI_SMARCC2
GRIA4	16	-2.645	0.00818	----	0	1.203	3	0.7523	0.0218626	CHD2_PHF12_SKI_SMARCC2
SCNN1A	16	-2.601	0.009283	----	0	1.041	3	0.7914	0.0241911	CHD2_PHF12_SKI_SMARCC2
DPH2	16	-2.991	0.002785	----	0	1.562	3	0.6679	0.00910889	CHD2_PHF12_SKI_SMARCC2
DDX17	16	4.588	4.475e-06	++++	10.6	3.355	3	0.3401	5.08067e-05	CHD2_PHF12_SKI_SMARCC2
SIRT2	16	-3.065	0.002177	----	0	1.407	3	0.7039	0.00749245	CHD2_PHF12_SKI_SMARCC2
IL11RA	16	-2.635	0.008412	----	0	0.711	3	0.8705	0.0223595	CHD2_PHF12_SKI_SMARCC2
GPX3	16	-2.523	0.01164	----	0	0.065	3	0.9957	0.0291232	CHD2_PHF12_SKI_SMARCC2
MET	16	-2.649	0.008081	----	0	0.356	3	0.9493	0.021644	CHD2_PHF12_SKI_SMARCC2
AKT2	16	-5.706	1.159e-08	----	0	0.637	3	0.8879	4.10428e-07	CHD2_PHF12_SKI_SMARCC2
ADRM1	16	2.508	0.01214	++++	26.4	4.078	3	0.2532	0.0301207	CHD2_PHF12_SKI_SMARCC2
ETV4	16	-3.66	0.0002521	----	0	1.937	3	0.5857	0.00128783	CHD2_PHF12_SKI_SMARCC2
NOP53	16	2.343	0.01912	++++	0	1.708	3	0.6352	0.0436557	CHD2_PHF12_SKI_SMARCC2
SNCG	16	3.744	0.0001808	++++	0	2.916	3	0.4048	0.000984716	CHD2_PHF12_SKI_SMARCC2
TUBB6	16	-2.446	0.01443	----	0	0.718	3	0.8689	0.0346373	CHD2_PHF12_SKI_SMARCC2
ABCC3	16	-2.947	0.003209	----	0	0.654	3	0.8839	0.0101861	CHD2_PHF12_SKI_SMARCC2
STRAP	16	-3.062	0.002199	----	0	0.983	3	0.8053	0.00755594	CHD2_PHF12_SKI_SMARCC2
GNAL	16	-2.31	0.02087	----	0	0.323	3	0.9557	0.0468052	CHD2_PHF12_SKI_SMARCC2
ARHGEF15	16	-3.803	0.0001429	----	0	0.38	3	0.9444	0.000812037	CHD2_PHF12_SKI_SMARCC2
PRCP	16	-4.531	5.86e-06	----	0	0.852	3	0.837	6.29995e-05	CHD2_PHF12_SKI_SMARCC2
ZNF331	16	3.123	0.001792	++++	0	0.278	3	0.9642	0.00638348	CHD2_PHF12_SKI_SMARCC2
CDK13	16	-3.901	9.586e-05	----	12.2	3.416	3	0.3318	0.000587719	CHD2_PHF12_SKI_SMARCC2
TCOF1	16	-5.091	3.568e-07	----	0	2.028	3	0.5665	6.55682e-06	CHD2_PHF12_SKI_SMARCC2
METTL16	16	3.346	0.0008195	++++	5.4	3.17	3	0.3662	0.00336424	CHD2_PHF12_SKI_SMARCC2
WWTR1	16	-3.074	0.002113	----	0	0.147	3	0.9856	0.00731405	CHD2_PHF12_SKI_SMARCC2
OAS2	16	-3.297	0.0009783	----	0	0.993	3	0.803	0.00388246	CHD2_PHF12_SKI_SMARCC2
PCID2	16	2.589	0.00962	++++	0	0.795	3	0.8506	0.0248887	CHD2_PHF12_SKI_SMARCC2
ZNF606	16	5.214	1.845e-07	++++	0	1.776	3	0.6202	3.81291e-06	CHD2_PHF12_SKI_SMARCC2
CHUK	16	5.906	3.497e-09	++++	0	1.234	3	0.7447	1.6124e-07	CHD2_PHF12_SKI_SMARCC2
IKBKB	16	-3.759	0.0001706	----	0	0.756	3	0.8601	0.000938775	CHD2_PHF12_SKI_SMARCC2
AKAP11	16	-3.162	0.001565	----	0	1.279	3	0.7341	0.00571094	CHD2_PHF12_SKI_SMARCC2
ZNF394	16	-2.34	0.0193	----	0	1.32	3	0.7244	0.0439868	CHD2_PHF12_SKI_SMARCC2
GCM1	16	-2.882	0.003949	----	0	0.847	3	0.8381	0.0120576	CHD2_PHF12_SKI_SMARCC2
MT1H	16	-3.558	0.0003734	----	0	0.067	3	0.9954	0.00177686	CHD2_PHF12_SKI_SMARCC2
SLC9A3R1	16	-2.492	0.01269	----	0	1.002	3	0.8007	0.0312221	CHD2_PHF12_SKI_SMARCC2
MST1R	16	-5.2	1.988e-07	----	0	2.48	3	0.4789	4.04578e-06	CHD2_PHF12_SKI_SMARCC2
KLHL21	16	-3.839	0.0001238	----	0	0.934	3	0.8171	0.000723877	CHD2_PHF12_SKI_SMARCC2
ADCY1	16	-3.142	0.001677	----	0	0.562	3	0.9051	0.00604389	CHD2_PHF12_SKI_SMARCC2
SSTR5	16	-6.029	1.647e-09	----	0	1.576	3	0.6648	8.75982e-08	CHD2_PHF12_SKI_SMARCC2
TASOR	16	3.337	0.0008462	++++	19	3.703	3	0.2953	0.00345386	CHD2_PHF12_SKI_SMARCC2
HES2	16	-3.993	6.531e-05	----	0	0.252	3	0.9688	0.000432021	CHD2_PHF12_SKI_SMARCC2
MRPL22	16	3.034	0.002411	++++	0	0.961	3	0.8106	0.00813183	CHD2_PHF12_SKI_SMARCC2
EEA1	16	4.823	1.412e-06	++++	0	0.089	3	0.9931	1.98635e-05	CHD2_PHF12_SKI_SMARCC2
FBXW2	16	-4.358	1.311e-05	----	0	0.523	3	0.9139	0.000119862	CHD2_PHF12_SKI_SMARCC2
ZNF195	16	4.173	3.012e-05	++++	18.1	3.663	3	0.3003	0.000230756	CHD2_PHF12_SKI_SMARCC2
VPS51	16	-2.764	0.005704	----	0	0.349	3	0.9505	0.0162718	CHD2_PHF12_SKI_SMARCC2
DDT	16	2.817	0.004851	++++	0	1.24	3	0.7434	0.0142198	CHD2_PHF12_SKI_SMARCC2
NMUR1	16	-2.719	0.006553	----	0	1.554	3	0.6698	0.0182239	CHD2_PHF12_SKI_SMARCC2
SETBP1	16	-4.773	1.812e-06	----	0	1.973	3	0.5781	2.43156e-05	CHD2_PHF12_SKI_SMARCC2
RALYL	16	4.303	1.683e-05	++++	0	1.096	3	0.7779	0.000146373	CHD2_PHF12_SKI_SMARCC2
SLC38A10	16	-2.358	0.01838	----	0	1.168	3	0.7606	0.0422768	CHD2_PHF12_SKI_SMARCC2
PLXDC1	16	-3.859	0.0001137	----	0	1.312	3	0.7262	0.000675097	CHD2_PHF12_SKI_SMARCC2
MRPL17	16	-4.234	2.3e-05	----	0	0.282	3	0.9633	0.000186543	CHD2_PHF12_SKI_SMARCC2
MRPL2	16	2.53	0.01141	++++	0	0.385	3	0.9433	0.0286722	CHD2_PHF12_SKI_SMARCC2
PDCD10	16	-3.61	0.0003057	----	0	0.053	3	0.9968	0.00150897	CHD2_PHF12_SKI_SMARCC2
MAK16	16	-4.414	1.013e-05	----	0	2.054	3	0.5614	9.72797e-05	CHD2_PHF12_SKI_SMARCC2
SARS2	16	-4.013	5.997e-05	----	0	1.065	3	0.7856	0.000403845	CHD2_PHF12_SKI_SMARCC2
TMEM30A	16	3.242	0.001186	++++	0	0.637	3	0.888	0.0045494	CHD2_PHF12_SKI_SMARCC2
TSKS	16	-4.307	1.652e-05	----	0	0.141	3	0.9865	0.000144358	CHD2_PHF12_SKI_SMARCC2
MAPK6	16	6.222	4.917e-10	++++	0	0.347	3	0.951	3.46029e-08	CHD2_PHF12_SKI_SMARCC2
OTULINL	16	-5.218	1.813e-07	----	0	0.43	3	0.934	3.76442e-06	CHD2_PHF12_SKI_SMARCC2
PPIH	16	4.709	2.49e-06	++++	0	1.125	3	0.7711	3.13454e-05	CHD2_PHF12_SKI_SMARCC2
NECTIN1	16	-3.788	0.0001519	----	0	0.666	3	0.8812	0.000853188	CHD2_PHF12_SKI_SMARCC2
TMPRSS2	16	-3.219	0.001285	----	0	1.627	3	0.6532	0.00484252	CHD2_PHF12_SKI_SMARCC2
SPSB3	16	2.404	0.01623	++++	0	2.577	3	0.4616	0.0381111	CHD2_PHF12_SKI_SMARCC2
PEA15	16	7.457	8.839e-14	++++	0	1.856	3	0.6028	3.01803e-11	CHD2_PHF12_SKI_SMARCC2
TNFSF13	16	-3.859	0.0001139	----	0	1.541	3	0.6729	0.000676139	CHD2_PHF12_SKI_SMARCC2
SSR2	16	4.322	1.55e-05	++++	31.8	4.397	3	0.2217	0.000136741	CHD2_PHF12_SKI_SMARCC2
TBC1D19	16	-2.765	0.00569	----	0	2.765	3	0.4292	0.016242	CHD2_PHF12_SKI_SMARCC2
DROSHA	16	-3.95	7.823e-05	----	0	1.301	3	0.7288	0.000501532	CHD2_PHF12_SKI_SMARCC2
SLC35F2	16	-3.351	0.0008039	----	0	0.14	3	0.9866	0.00331595	CHD2_PHF12_SKI_SMARCC2
ABCC10	16	-6.382	1.745e-10	----	0	1.624	3	0.654	1.49966e-08	CHD2_PHF12_SKI_SMARCC2
REL	16	-3.066	0.00217	----	0	1.487	3	0.6853	0.00747021	CHD2_PHF12_SKI_SMARCC2
KCNJ6	16	-4.017	5.883e-05	----	0	0.765	3	0.8579	0.000397815	CHD2_PHF12_SKI_SMARCC2
YJU2	16	-3.402	0.0006684	----	0	2.05	3	0.5622	0.00286027	CHD2_PHF12_SKI_SMARCC2
ACSL1	16	-2.704	0.006852	----	0	0.784	3	0.8534	0.0188807	CHD2_PHF12_SKI_SMARCC2
EN2	16	-2.98	0.002883	----	0	1.386	3	0.7087	0.00934652	CHD2_PHF12_SKI_SMARCC2
MZF1	16	-3.099	0.001943	----	0	0.784	3	0.8534	0.00682468	CHD2_PHF12_SKI_SMARCC2
ELP4	16	-2.922	0.003481	----	0	0.794	3	0.8509	0.0108846	CHD2_PHF12_SKI_SMARCC2
CAMKK2	16	-5.652	1.586e-08	----	0	1.126	3	0.7709	5.3233e-07	CHD2_PHF12_SKI_SMARCC2
RASA1	16	-3.39	0.0007001	----	0	1.288	3	0.7319	0.002967	CHD2_PHF12_SKI_SMARCC2
LINC00667	16	-2.408	0.01603	----	0	1.465	3	0.6904	0.0377441	CHD2_PHF12_SKI_SMARCC2
PPP1R26	16	-2.341	0.01923	----	0	2.101	3	0.5518	0.0438598	CHD2_PHF12_SKI_SMARCC2
NENF	16	3.136	0.001711	++++	0	0.467	3	0.926	0.00613922	CHD2_PHF12_SKI_SMARCC2
TNFAIP1	16	-3.343	0.0008285	----	0	1.567	3	0.667	0.00339565	CHD2_PHF12_SKI_SMARCC2
CEMIP	16	-2.668	0.007624	----	0	1.469	3	0.6896	0.0206318	CHD2_PHF12_SKI_SMARCC2
GPSM2	16	-2.451	0.01424	----	0	1.199	3	0.7532	0.0342645	CHD2_PHF12_SKI_SMARCC2
LRP12	16	-2.68	0.007355	----	0	0.75	3	0.8613	0.0200431	CHD2_PHF12_SKI_SMARCC2
SRSF10	16	3.323	0.0008893	++++	0	1.36	3	0.7149	0.00359792	CHD2_PHF12_SKI_SMARCC2
HDAC1	16	-2.642	0.008237	----	0	0.954	3	0.8125	0.0219767	CHD2_PHF12_SKI_SMARCC2
NINJ1	16	2.575	0.01002	++++	0	1.727	3	0.631	0.025731	CHD2_PHF12_SKI_SMARCC2
SLC34A2	16	-3.779	0.0001575	----	0	1.623	3	0.6543	0.000879462	CHD2_PHF12_SKI_SMARCC2
RAB5B	16	-5.73	1.006e-08	----	0	0.571	3	0.9031	3.65974e-07	CHD2_PHF12_SKI_SMARCC2
DESI1	16	-3.614	0.0003014	----	0	1.861	3	0.6017	0.00149174	CHD2_PHF12_SKI_SMARCC2
RAD21	16	3.59	0.0003302	++++	0	1.922	3	0.5887	0.00161064	CHD2_PHF12_SKI_SMARCC2
CAMK1G	16	-4.38	1.186e-05	----	0	2.335	3	0.5059	0.000110479	CHD2_PHF12_SKI_SMARCC2
XRCC4	16	-3.878	0.0001052	----	0	2.582	3	0.4606	0.000635266	CHD2_PHF12_SKI_SMARCC2
KNOP1	16	-6.816	9.382e-12	----	0	1.319	3	0.7245	1.46598e-09	CHD2_PHF12_SKI_SMARCC2
PPEF2	16	-2.797	0.00516	----	0	1.684	3	0.6405	0.0149827	CHD2_PHF12_SKI_SMARCC2
HSD11B1	16	-2.767	0.00565	----	0	0.338	3	0.9527	0.0161428	CHD2_PHF12_SKI_SMARCC2
MRPL9	16	4.142	3.441e-05	++++	0	0.824	3	0.8438	0.000258608	CHD2_PHF12_SKI_SMARCC2
IZUMO4	16	-3.402	0.000668	----	0	1.021	3	0.7963	0.00285945	CHD2_PHF12_SKI_SMARCC2
ALDOC	16	-2.286	0.02227	----	0	1.438	3	0.6966	0.0493408	CHD2_PHF12_SKI_SMARCC2
MTHFD2L	16	-4.469	7.844e-06	----	0	0.777	3	0.8549	7.98166e-05	CHD2_PHF12_SKI_SMARCC2
ARL6IP5	16	-2.409	0.016	----	0	1.048	3	0.7897	0.0376927	CHD2_PHF12_SKI_SMARCC2
TRPV1	16	-4.1	4.136e-05	----	0	1.561	3	0.6682	0.000301421	CHD2_PHF12_SKI_SMARCC2
FAM66D	16	-2.596	0.009429	----	0	0.031	3	0.9986	0.0244862	CHD2_PHF12_SKI_SMARCC2
CDCA4	16	-4.161	3.175e-05	----	0	0.031	3	0.9986	0.000241571	CHD2_PHF12_SKI_SMARCC2
MLLT3	16	-4.423	9.714e-06	----	0	1.767	3	0.622	9.41346e-05	CHD2_PHF12_SKI_SMARCC2
MSR1	16	-5.905	3.519e-09	----	0	0.185	3	0.9799	1.61401e-07	CHD2_PHF12_SKI_SMARCC2
COPZ2	16	-2.586	0.009705	----	0	2.58	3	0.4609	0.0250805	CHD2_PHF12_SKI_SMARCC2
TMSB15A	16	2.433	0.01496	++++	0	0.054	3	0.9967	0.0356403	CHD2_PHF12_SKI_SMARCC2
FBP1	16	-4.538	5.676e-06	----	0	0.081	3	0.9941	6.14275e-05	CHD2_PHF12_SKI_SMARCC2
ADAMTS6	16	-2.678	0.007406	----	0	0.969	3	0.8087	0.0201503	CHD2_PHF12_SKI_SMARCC2
DOK4	16	-2.848	0.004405	----	0	0.583	3	0.9003	0.0131494	CHD2_PHF12_SKI_SMARCC2
RNF44	16	3.063	0.002188	++++	0	0.213	3	0.9755	0.00752562	CHD2_PHF12_SKI_SMARCC2
MED17	16	-5.281	1.283e-07	----	0	0.181	3	0.9806	2.86855e-06	CHD2_PHF12_SKI_SMARCC2
KNL1	16	-3.056	0.002244	----	0	1.491	3	0.6843	0.00767718	CHD2_PHF12_SKI_SMARCC2
ABHD10	16	2.367	0.01794	++++	0	0.949	3	0.8136	0.0414335	CHD2_PHF12_SKI_SMARCC2
MEGF6	16	-3.657	0.000255	----	0	0.602	3	0.8959	0.00130073	CHD2_PHF12_SKI_SMARCC2
NUP85	16	-3.325	0.0008849	----	0	0.95	3	0.8133	0.00358326	CHD2_PHF12_SKI_SMARCC2
ATPAF2	16	-4.733	2.207e-06	----	0	1.106	3	0.7755	2.84564e-05	CHD2_PHF12_SKI_SMARCC2
MFSD12	16	-4.147	3.374e-05	----	0	1.626	3	0.6536	0.000254402	CHD2_PHF12_SKI_SMARCC2
VPS35	16	3.321	0.0008964	++++	0	1.082	3	0.7814	0.00361923	CHD2_PHF12_SKI_SMARCC2
TP53	16	-4.948	7.498e-07	----	0	2.59	3	0.4593	1.18817e-05	CHD2_PHF12_SKI_SMARCC2
GALNT10	16	-2.362	0.01817	----	0	0.461	3	0.9273	0.0418808	CHD2_PHF12_SKI_SMARCC2
LRP10	16	-5.71	1.128e-08	----	0	0.923	3	0.8199	4.02381e-07	CHD2_PHF12_SKI_SMARCC2
GNLY	16	2.974	0.00294	++++	0	1.474	3	0.6883	0.00949236	CHD2_PHF12_SKI_SMARCC2
MAN2B2	16	-6.508	7.64e-11	----	0	0.348	3	0.9507	7.35983e-09	CHD2_PHF12_SKI_SMARCC2
ELOVL6	16	-4.837	1.32e-06	----	0	0.397	3	0.9409	1.87988e-05	CHD2_PHF12_SKI_SMARCC2
RASA3	16	-3.895	9.817e-05	----	0	0.765	3	0.8578	0.000598757	CHD2_PHF12_SKI_SMARCC2
CDC16	16	4.237	2.267e-05	++++	0	1.483	3	0.6863	0.00018457	CHD2_PHF12_SKI_SMARCC2
CLIC5	16	-2.338	0.0194	----	0	0.275	3	0.9646	0.0441711	CHD2_PHF12_SKI_SMARCC2
NR2F1	16	-2.33	0.01982	----	0	0.515	3	0.9156	0.0449055	CHD2_PHF12_SKI_SMARCC2
BCL6	16	-3.535	0.0004081	----	0	1.332	3	0.7216	0.00190752	CHD2_PHF12_SKI_SMARCC2
NDRG3	16	-2.871	0.004086	----	0	0.944	3	0.8147	0.0123816	CHD2_PHF12_SKI_SMARCC2
MFSD5	16	2.892	0.003826	++++	0	0.492	3	0.9207	0.0117456	CHD2_PHF12_SKI_SMARCC2
MAPRE1	16	3.293	0.0009912	++++	0	0.261	3	0.9672	0.00392296	CHD2_PHF12_SKI_SMARCC2
LHX2	16	-3.938	8.216e-05	----	0	0.766	3	0.8576	0.00052105	CHD2_PHF12_SKI_SMARCC2
TXNL1	16	2.581	0.009856	++++	0	2.799	3	0.4237	0.0253948	CHD2_PHF12_SKI_SMARCC2
ACOT11	16	-2.827	0.0047	----	0	0.61	3	0.8941	0.0138595	CHD2_PHF12_SKI_SMARCC2
RASGRF1	16	-2.979	0.002892	----	0	0.783	3	0.8536	0.0093713	CHD2_PHF12_SKI_SMARCC2
ACSBG1	16	-6.324	2.542e-10	----	0	0.619	3	0.8921	2.00042e-08	CHD2_PHF12_SKI_SMARCC2
CYP27A1	16	-3.111	0.001867	----	0	0.856	3	0.836	0.00660894	CHD2_PHF12_SKI_SMARCC2
CPLANE1	16	-3.637	0.0002757	----	0	1.176	3	0.7587	0.00138536	CHD2_PHF12_SKI_SMARCC2
SLC5A1	16	-2.624	0.008683	----	0	0.941	3	0.8154	0.02293	CHD2_PHF12_SKI_SMARCC2
IFRD1	16	4.272	1.938e-05	++++	0	1.033	3	0.7932	0.000163263	CHD2_PHF12_SKI_SMARCC2
LIMS1	16	-2.526	0.01153	----	0	1.629	3	0.6528	0.0289055	CHD2_PHF12_SKI_SMARCC2
ABCC5	16	-2.519	0.01178	----	0	0.56	3	0.9055	0.029391	CHD2_PHF12_SKI_SMARCC2
BMP2	16	-2.324	0.02012	----	0	0.507	3	0.9174	0.0454289	CHD2_PHF12_SKI_SMARCC2
MRPS33	16	4.509	6.51e-06	++++	0	0.822	3	0.8443	6.86155e-05	CHD2_PHF12_SKI_SMARCC2
HSD17B4	16	-6.067	1.307e-09	----	0	2.023	3	0.5677	7.37708e-08	CHD2_PHF12_SKI_SMARCC2
POLA1	16	-4.753	2.003e-06	----	1.5	3.045	3	0.3847	2.62421e-05	CHD2_PHF12_SKI_SMARCC2
CDK11A	16	-5.481	4.218e-08	----	0	2.984	3	0.3941	1.18074e-06	CHD2_PHF12_SKI_SMARCC2
BTN1A1	16	-5.489	4.04e-08	----	0	0.494	3	0.9201	1.14248e-06	CHD2_PHF12_SKI_SMARCC2
CEPT1	16	-2.768	0.00564	----	0	2.656	3	0.4477	0.0161225	CHD2_PHF12_SKI_SMARCC2
SBSPON	16	-3.117	0.001824	----	0	0.594	3	0.8979	0.00648244	CHD2_PHF12_SKI_SMARCC2
PZP	16	-5.075	3.876e-07	----	0	0.808	3	0.8476	6.98817e-06	CHD2_PHF12_SKI_SMARCC2
TIMM8A	16	-3.307	0.0009414	----	0	2.066	3	0.5588	0.00376519	CHD2_PHF12_SKI_SMARCC2
IPO8	16	-2.755	0.00587	----	0	0.239	3	0.9711	0.0166697	CHD2_PHF12_SKI_SMARCC2
RORA	16	-4.273	1.925e-05	----	0	2.6	3	0.4574	0.000162564	CHD2_PHF12_SKI_SMARCC2
AGPAT1	16	-3.8	0.000145	----	0	0.732	3	0.8656	0.000820934	CHD2_PHF12_SKI_SMARCC2
KARS	16	-4.222	2.425e-05	----	0	2.477	3	0.4795	0.000194119	CHD2_PHF12_SKI_SMARCC2
IPPK	16	-4.06	4.917e-05	----	0	0.415	3	0.937	0.000344801	CHD2_PHF12_SKI_SMARCC2
CBR4	16	-3.913	9.103e-05	----	0	0.055	3	0.9966	0.000565122	CHD2_PHF12_SKI_SMARCC2
CYP3A43	16	2.335	0.01952	++++	0	0.55	3	0.9079	0.0443639	CHD2_PHF12_SKI_SMARCC2
TNFRSF9	16	-4.809	1.519e-06	----	0	0.066	3	0.9956	2.11749e-05	CHD2_PHF12_SKI_SMARCC2
MEIS1	16	-2.998	0.002722	----	0	1.792	3	0.6168	0.00894515	CHD2_PHF12_SKI_SMARCC2
GPATCH8	16	2.982	0.002866	++++	3	3.093	3	0.3775	0.00931543	CHD2_PHF12_SKI_SMARCC2
RFC2	16	-2.34	0.01929	----	0	0.609	3	0.8945	0.0439677	CHD2_PHF12_SKI_SMARCC2
ZFYVE16	16	-4.947	7.551e-07	----	0	0.548	3	0.9083	1.19473e-05	CHD2_PHF12_SKI_SMARCC2
CDKL2	16	-5.738	9.588e-09	----	0	0.351	3	0.9502	3.50761e-07	CHD2_PHF12_SKI_SMARCC2
SUPT5H	16	4.088	4.35e-05	++++	0	0.368	3	0.9467	0.000313537	CHD2_PHF12_SKI_SMARCC2
NAGPA	16	-2.438	0.01476	----	0	0.972	3	0.8081	0.035258	CHD2_PHF12_SKI_SMARCC2
FOXD2	16	-2.604	0.009205	----	0	0.806	3	0.8481	0.0240331	CHD2_PHF12_SKI_SMARCC2
RABIF	16	-3.562	0.000368	----	6.6	3.211	3	0.3603	0.00175843	CHD2_PHF12_SKI_SMARCC2
PPP1R13B	16	-5.493	3.963e-08	----	0	0.407	3	0.9388	1.12762e-06	CHD2_PHF12_SKI_SMARCC2
SF1	16	3.92	8.863e-05	++++	23.9	3.94	3	0.268	0.000552703	CHD2_PHF12_SKI_SMARCC2
NRDE2	16	-3.394	0.0006888	----	0	2.206	3	0.5309	0.00292716	CHD2_PHF12_SKI_SMARCC2
HIF1A	16	2.733	0.006283	++++	0	1.094	3	0.7786	0.0176218	CHD2_PHF12_SKI_SMARCC2
LZTFL1	16	-2.933	0.00336	----	0	0.819	3	0.845	0.0105864	CHD2_PHF12_SKI_SMARCC2
SNPH	16	-4.812	1.497e-06	----	0	2.63	3	0.4522	2.09104e-05	CHD2_PHF12_SKI_SMARCC2
AK4	16	-4.494	6.998e-06	----	0	0.534	3	0.9113	7.29253e-05	CHD2_PHF12_SKI_SMARCC2
CTSK	16	-3.353	0.0007998	----	0	1.158	3	0.7631	0.00330348	CHD2_PHF12_SKI_SMARCC2
GJC2	16	-3.138	0.001704	----	0	0.251	3	0.9689	0.00612046	CHD2_PHF12_SKI_SMARCC2
APBB3	16	-4.819	1.444e-06	----	0	1.06	3	0.7868	2.02416e-05	CHD2_PHF12_SKI_SMARCC2
PPFIA2	16	-4.325	1.527e-05	----	10.8	3.362	3	0.339	0.000135057	CHD2_PHF12_SKI_SMARCC2
EGFL7	16	6.625	3.463e-11	++++	0	0.889	3	0.8282	3.99067e-09	CHD2_PHF12_SKI_SMARCC2
ZNF304	16	-4.291	1.781e-05	----	0	1.299	3	0.7295	0.00015302	CHD2_PHF12_SKI_SMARCC2
SNU13	16	-3.573	0.0003527	----	0	2.059	3	0.5602	0.00169793	CHD2_PHF12_SKI_SMARCC2
EIF2S2	16	7.848	4.215e-15	++++	0	1.313	3	0.7261	2.33149e-12	CHD2_PHF12_SKI_SMARCC2
SYT11	16	3.964	7.375e-05	++++	31.3	4.364	3	0.2248	0.000477124	CHD2_PHF12_SKI_SMARCC2
SOX12	16	-7.695	1.415e-14	----	0	0.191	3	0.979	6.62385e-12	CHD2_PHF12_SKI_SMARCC2
SRSF6	16	3.523	0.0004266	++++	0	0.087	3	0.9933	0.00197464	CHD2_PHF12_SKI_SMARCC2
ANKMY1	16	-4.296	1.739e-05	----	0	0.345	3	0.9513	0.000150111	CHD2_PHF12_SKI_SMARCC2
FNBP1	16	-3.769	0.000164	----	0	0.353	3	0.9498	0.000908785	CHD2_PHF12_SKI_SMARCC2
WNK1	16	-3.652	0.0002607	----	0	2.691	3	0.4418	0.00132273	CHD2_PHF12_SKI_SMARCC2
XIAP	16	-2.487	0.01288	----	0	0.796	3	0.8503	0.0316108	CHD2_PHF12_SKI_SMARCC2
CD38	16	3.059	0.002224	++++	0	0.908	3	0.8235	0.00762195	CHD2_PHF12_SKI_SMARCC2
KLK2	16	-3.898	9.701e-05	----	0	0.077	3	0.9945	0.00059306	CHD2_PHF12_SKI_SMARCC2
CACNA1F	16	-2.809	0.004966	----	0	0.114	3	0.9901	0.0145093	CHD2_PHF12_SKI_SMARCC2
HOXB3	16	-3.323	0.0008917	----	0	1.035	3	0.7928	0.00360341	CHD2_PHF12_SKI_SMARCC2
IL7	16	-4.228	2.358e-05	----	0	0.419	3	0.9363	0.000190187	CHD2_PHF12_SKI_SMARCC2
RAD54L2	16	-2.452	0.01422	----	0	1.247	3	0.7418	0.0342282	CHD2_PHF12_SKI_SMARCC2
PTPRJ	16	-3.705	0.0002116	----	2.3	3.069	3	0.3811	0.00111471	CHD2_PHF12_SKI_SMARCC2
ATG16L1	16	-2.599	0.009342	----	0	0.271	3	0.9654	0.024315	CHD2_PHF12_SKI_SMARCC2
ATP11B	16	-2.34	0.01929	----	0	0.945	3	0.8145	0.0439677	CHD2_PHF12_SKI_SMARCC2
TRIM14	16	-3.66	0.000252	----	8.6	3.283	3	0.3501	0.00128756	CHD2_PHF12_SKI_SMARCC2
OLFML3	16	-3.837	0.0001244	----	0	0.439	3	0.9321	0.000726004	CHD2_PHF12_SKI_SMARCC2
RAB22A	16	2.783	0.005389	++++	0	1.539	3	0.6733	0.0155189	CHD2_PHF12_SKI_SMARCC2
IGFBP2	16	-4.125	3.703e-05	----	0	1.141	3	0.7672	0.000274421	CHD2_PHF12_SKI_SMARCC2
ZSCAN9	16	-3.746	0.0001799	----	1.8	3.055	3	0.3832	0.000980973	CHD2_PHF12_SKI_SMARCC2
SLC2A5	16	3.526	0.0004214	++++	0	0.3	3	0.9601	0.00195811	CHD2_PHF12_SKI_SMARCC2
RPP40	16	-3.479	0.0005031	----	0	0.59	3	0.8987	0.00226469	CHD2_PHF12_SKI_SMARCC2
COX7A2	16	-4.372	1.231e-05	----	4.7	3.148	3	0.3694	0.000113713	CHD2_PHF12_SKI_SMARCC2
PSG5	16	-2.999	0.002706	----	0	0.284	3	0.9629	0.00890103	CHD2_PHF12_SKI_SMARCC2
RFX1	16	-6.033	1.614e-09	----	0	1.715	3	0.6336	8.63412e-08	CHD2_PHF12_SKI_SMARCC2
PPP6R2	16	-4.019	5.836e-05	----	0	1.179	3	0.758	0.000395604	CHD2_PHF12_SKI_SMARCC2
NADK	16	-5.635	1.751e-08	----	0	0.323	3	0.9556	5.73105e-07	CHD2_PHF12_SKI_SMARCC2
ZNF212	16	-4.398	1.094e-05	----	0	0.819	3	0.8448	0.000103265	CHD2_PHF12_SKI_SMARCC2
PRR13	16	-3.596	0.0003226	----	16.9	3.608	3	0.307	0.00157719	CHD2_PHF12_SKI_SMARCC2
MAP4K3	16	-2.473	0.01341	----	0	1.162	3	0.7622	0.0326738	CHD2_PHF12_SKI_SMARCC2
KCNH2	16	-5.559	2.717e-08	----	0	0.876	3	0.8313	8.3216e-07	CHD2_PHF12_SKI_SMARCC2
UBE3C	16	3.416	0.000636	++++	0	1.508	3	0.6804	0.00274541	CHD2_PHF12_SKI_SMARCC2
CRHR1	16	-2.421	0.01547	----	0	0.321	3	0.9559	0.0366125	CHD2_PHF12_SKI_SMARCC2
SPAG7	16	-6.016	1.793e-09	----	0	2.057	3	0.5607	9.40968e-08	CHD2_PHF12_SKI_SMARCC2
BMP5	16	-4.615	3.938e-06	----	0	0.894	3	0.8268	4.56549e-05	CHD2_PHF12_SKI_SMARCC2
PPARD	16	-4.172	3.025e-05	----	0	1.929	3	0.5873	0.000231624	CHD2_PHF12_SKI_SMARCC2
CD70	16	-3.69	0.0002245	----	0	0.525	3	0.9134	0.00117129	CHD2_PHF12_SKI_SMARCC2
RANBP9	16	-4.161	3.165e-05	----	10.3	3.344	3	0.3416	0.000240876	CHD2_PHF12_SKI_SMARCC2
TP53I11	16	-2.837	0.004557	----	0	1.338	3	0.7201	0.0135214	CHD2_PHF12_SKI_SMARCC2
B4GALT5	16	-5.415	6.146e-08	----	0	1.459	3	0.6917	1.59606e-06	CHD2_PHF12_SKI_SMARCC2
ATF3	16	3.848	0.0001192	++++	0	1.724	3	0.6315	0.000700683	CHD2_PHF12_SKI_SMARCC2
NBN	16	-5.466	4.608e-08	----	0	2.446	3	0.4852	1.26936e-06	CHD2_PHF12_SKI_SMARCC2
TARS	16	-2.48	0.01316	----	0	1.111	3	0.7744	0.0321724	CHD2_PHF12_SKI_SMARCC2
NKX6-1	16	-2.456	0.01406	----	0	1.04	3	0.7915	0.0339199	CHD2_PHF12_SKI_SMARCC2
ZNF652	16	-3.308	0.0009389	----	0	0.647	3	0.8855	0.00375682	CHD2_PHF12_SKI_SMARCC2
DERL2	16	3.348	0.0008131	++++	0	2.486	3	0.4778	0.00334393	CHD2_PHF12_SKI_SMARCC2
COL6A1	16	2.727	0.006382	++++	0	1.566	3	0.6671	0.0178344	CHD2_PHF12_SKI_SMARCC2
GPSM3	16	-5.257	1.465e-07	----	0	0.671	3	0.8801	3.20515e-06	CHD2_PHF12_SKI_SMARCC2
TNFSF9	16	-4.35	1.362e-05	----	0	1.101	3	0.7767	0.000123423	CHD2_PHF12_SKI_SMARCC2
CDK5RAP2	16	-3.159	0.001582	----	0	1.296	3	0.7301	0.00575778	CHD2_PHF12_SKI_SMARCC2
VRTN	16	-5.831	5.517e-09	----	0	1.776	3	0.6202	2.2505e-07	CHD2_PHF12_SKI_SMARCC2
EFNA4	16	-2.643	0.008218	----	0	0.139	3	0.9868	0.0219345	CHD2_PHF12_SKI_SMARCC2
YTHDF3	16	2.683	0.007307	++++	0	0.75	3	0.8614	0.0199221	CHD2_PHF12_SKI_SMARCC2
ECI2	16	-5.748	9.057e-09	----	0	1.438	3	0.6966	3.34432e-07	CHD2_PHF12_SKI_SMARCC2
CDON	16	-3.79	0.0001507	----	0	0.662	3	0.8822	0.000847481	CHD2_PHF12_SKI_SMARCC2
LHFPL6	16	-2.85	0.004376	----	0	0.329	3	0.9545	0.0130798	CHD2_PHF12_SKI_SMARCC2
TNFRSF8	16	-5.676	1.377e-08	----	0	2.337	3	0.5054	4.71917e-07	CHD2_PHF12_SKI_SMARCC2
THSD7A	16	-3.812	0.0001376	----	0	1.761	3	0.6234	0.000787258	CHD2_PHF12_SKI_SMARCC2
KPNA1	16	3.242	0.001187	++++	0	2.521	3	0.4714	0.00455198	CHD2_PHF12_SKI_SMARCC2
MICALL1	16	-4.482	7.383e-06	----	0	1.804	3	0.614	7.62763e-05	CHD2_PHF12_SKI_SMARCC2
CXCR4	16	-6.858	7.006e-12	----	0	0.161	3	0.9837	1.13313e-09	CHD2_PHF12_SKI_SMARCC2
SCPEP1	16	-2.896	0.003774	----	0	0.937	3	0.8164	0.0116169	CHD2_PHF12_SKI_SMARCC2
SETX	16	-4.844	1.275e-06	----	0	1.062	3	0.7862	1.83183e-05	CHD2_PHF12_SKI_SMARCC2
SEC23A	16	-4.001	6.301e-05	----	0	0.072	3	0.995	0.000419718	CHD2_PHF12_SKI_SMARCC2
CALML4	16	-5.169	2.36e-07	----	0	0.412	3	0.9378	4.62911e-06	CHD2_PHF12_SKI_SMARCC2
ATXN7L1	16	-3.118	0.00182	----	0	1.479	3	0.6871	0.00647155	CHD2_PHF12_SKI_SMARCC2
PLEKHM2	16	2.996	0.002736	++++	0	2.663	3	0.4465	0.00898155	CHD2_PHF12_SKI_SMARCC2
NRSN2	16	-2.539	0.01111	----	0	1.284	3	0.733	0.0280688	CHD2_PHF12_SKI_SMARCC2
BRAP	16	4.771	1.837e-06	++++	0	1.513	3	0.6792	2.45914e-05	CHD2_PHF12_SKI_SMARCC2
ROR2	16	-2.454	0.01412	----	0	0.64	3	0.8871	0.0340349	CHD2_PHF12_SKI_SMARCC2
EPN1	16	3.86	0.0001133	++++	0	1.468	3	0.6896	0.000673155	CHD2_PHF12_SKI_SMARCC2
HSPG2	16	-2.699	0.006964	----	4.5	3.141	3	0.3704	0.0191341	CHD2_PHF12_SKI_SMARCC2
PAX8	16	-4.592	4.386e-06	----	0	0.612	3	0.8936	4.99809e-05	CHD2_PHF12_SKI_SMARCC2
HGFAC	16	-3.387	0.0007064	----	0	0.515	3	0.9157	0.00298592	CHD2_PHF12_SKI_SMARCC2
CREBL2	16	2.639	0.008317	++++	0	1.68	3	0.6414	0.0221432	CHD2_PHF12_SKI_SMARCC2
OLA1	16	3.911	9.198e-05	++++	34.2	4.556	3	0.2073	0.000569868	CHD2_PHF12_SKI_SMARCC2
NUP50	16	-2.314	0.02069	----	0	0.338	3	0.9526	0.0464958	CHD2_PHF12_SKI_SMARCC2
BPHL	16	3.327	0.0008779	++++	0	0.431	3	0.9337	0.00355856	CHD2_PHF12_SKI_SMARCC2
CAMK1D	16	-5.287	1.247e-07	----	0	0.167	3	0.9827	2.80617e-06	CHD2_PHF12_SKI_SMARCC2
PPARGC1A	16	-3.562	0.0003687	----	0	0.5	3	0.9189	0.00176147	CHD2_PHF12_SKI_SMARCC2
ZNF8	16	-4.319	1.567e-05	----	0	0.678	3	0.8784	0.000137933	CHD2_PHF12_SKI_SMARCC2
EVI5	16	-3.254	0.001138	----	0	1.562	3	0.668	0.00439822	CHD2_PHF12_SKI_SMARCC2
SLC12A6	16	-2.908	0.003633	----	0	0.079	3	0.9942	0.0112568	CHD2_PHF12_SKI_SMARCC2
NRXN2	16	-7.11	1.163e-12	----	0	0.58	3	0.9009	2.8215e-10	CHD2_PHF12_SKI_SMARCC2
FNBP1L	16	-5.892	3.808e-09	----	0	2.226	3	0.5268	1.71807e-07	CHD2_PHF12_SKI_SMARCC2
LPCAT1	16	-6.438	1.21e-10	----	0	0.033	3	0.9985	1.09006e-08	CHD2_PHF12_SKI_SMARCC2
IHH	16	-2.548	0.01082	----	0	0.457	3	0.9283	0.0274439	CHD2_PHF12_SKI_SMARCC2
GLS2	16	-4.088	4.344e-05	----	0	1.923	3	0.5886	0.000313432	CHD2_PHF12_SKI_SMARCC2
BUD31	16	5.33	9.843e-08	++++	0	0.669	3	0.8805	2.31683e-06	CHD2_PHF12_SKI_SMARCC2
LRRC8E	16	-5.833	5.436e-09	----	0	0.33	3	0.9543	2.22731e-07	CHD2_PHF12_SKI_SMARCC2
MCTS1	16	3.014	0.002579	++++	0	1.333	3	0.7214	0.00857919	CHD2_PHF12_SKI_SMARCC2
PARP3	16	-4.392	1.121e-05	----	4	3.124	3	0.3728	0.000105204	CHD2_PHF12_SKI_SMARCC2
PKM	16	3.179	0.001477	++++	0	0.195	3	0.9784	0.00545022	CHD2_PHF12_SKI_SMARCC2
ESYT1	16	-2.533	0.01131	----	0	0.736	3	0.8648	0.0284597	CHD2_PHF12_SKI_SMARCC2
TNFSF12	16	-3.574	0.0003509	----	0	0.154	3	0.9847	0.00169074	CHD2_PHF12_SKI_SMARCC2
DDX51	16	-4.833	1.348e-06	----	0	2.699	3	0.4403	1.9109e-05	CHD2_PHF12_SKI_SMARCC2
PBX2	16	-5.074	3.905e-07	----	0	0.497	3	0.9196	7.03129e-06	CHD2_PHF12_SKI_SMARCC2
BCR	16	-4.049	5.145e-05	----	0	2.138	3	0.5442	0.000356858	CHD2_PHF12_SKI_SMARCC2
CUEDC1	16	-2.789	0.005283	----	0	0.669	3	0.8804	0.0152773	CHD2_PHF12_SKI_SMARCC2
TOP2B	16	2.468	0.01359	++++	0	0.5	3	0.9189	0.0330048	CHD2_PHF12_SKI_SMARCC2
ASIP	16	-4.097	4.181e-05	----	0	0.292	3	0.9615	0.00030398	CHD2_PHF12_SKI_SMARCC2
LSAMP	16	3.029	0.002453	++++	0	1.469	3	0.6895	0.00823933	CHD2_PHF12_SKI_SMARCC2
DCHS1	16	-3.704	0.0002122	----	0	1.678	3	0.6418	0.00111744	CHD2_PHF12_SKI_SMARCC2
PDIA2	16	-4.032	5.536e-05	----	0	2.007	3	0.5711	0.000378234	CHD2_PHF12_SKI_SMARCC2
TAF1D	16	2.662	0.007778	++++	0	2.182	3	0.5356	0.0209685	CHD2_PHF12_SKI_SMARCC2
CGREF1	16	-2.738	0.006181	----	0	0.136	3	0.9872	0.0173975	CHD2_PHF12_SKI_SMARCC2
CADM3	16	-3.992	6.553e-05	----	0	0.432	3	0.9336	0.000433165	CHD2_PHF12_SKI_SMARCC2
SRSF1	16	2.523	0.01164	++++	0	1.723	3	0.6318	0.0291232	CHD2_PHF12_SKI_SMARCC2
RAB5IF	16	2.567	0.01027	++++	0	0.837	3	0.8407	0.0262633	CHD2_PHF12_SKI_SMARCC2
2024-03-05	16	2.723	0.006467	++++	0	0.749	3	0.8617	0.01803	CHD2_PHF12_SKI_SMARCC2
CARF	16	-2.449	0.01433	----	0	1.13	3	0.7697	0.034448	CHD2_PHF12_SKI_SMARCC2
TOR1A	16	4.655	3.238e-06	++++	0	0.284	3	0.9631	3.91405e-05	CHD2_PHF12_SKI_SMARCC2
PIP4K2C	16	-3.288	0.001007	----	0	1.372	3	0.7122	0.00397638	CHD2_PHF12_SKI_SMARCC2
RAB21	16	2.306	0.02114	++++	0	1.35	3	0.7173	0.047334	CHD2_PHF12_SKI_SMARCC2
PATZ1	16	-2.894	0.003806	----	0	1.622	3	0.6544	0.0116958	CHD2_PHF12_SKI_SMARCC2
AZI2	16	2.961	0.003063	++++	0	2.26	3	0.5202	0.00980933	CHD2_PHF12_SKI_SMARCC2
GNAS	16	-6.3	2.978e-10	----	12.4	3.425	3	0.3306	2.30063e-08	CHD2_PHF12_SKI_SMARCC2
MTTP	16	-3.897	9.737e-05	----	0	2.153	3	0.5413	0.000594797	CHD2_PHF12_SKI_SMARCC2
NFYB	16	2.702	0.006895	++++	0	0.803	3	0.8487	0.0189784	CHD2_PHF12_SKI_SMARCC2
ERN1	16	-2.626	0.00865	----	0	1.469	3	0.6894	0.0228537	CHD2_PHF12_SKI_SMARCC2
EPO	16	-3.124	0.001784	----	0	0.11	3	0.9906	0.00636154	CHD2_PHF12_SKI_SMARCC2
SLC31A2	16	-3.792	0.0001493	----	0	0.059	3	0.9962	0.000841147	CHD2_PHF12_SKI_SMARCC2
GNB1	16	3.702	0.0002143	++++	0	0.049	3	0.9972	0.00112657	CHD2_PHF12_SKI_SMARCC2
FTCD	16	-2.551	0.01074	----	0	1.273	3	0.7356	0.027276	CHD2_PHF12_SKI_SMARCC2
PRDX4	16	4.082	4.472e-05	++++	0	0.37	3	0.9464	0.000320088	CHD2_PHF12_SKI_SMARCC2
LDLR	16	-4.142	3.443e-05	----	0	2.203	3	0.5314	0.000258688	CHD2_PHF12_SKI_SMARCC2
SLC39A14	16	-5.135	2.825e-07	----	0	0.296	3	0.9608	5.35144e-06	CHD2_PHF12_SKI_SMARCC2
SYNC	16	3.273	0.001064	++++	0	2.449	3	0.4847	0.00415578	CHD2_PHF12_SKI_SMARCC2
BEST1	16	-2.754	0.005895	----	0	0.939	3	0.816	0.0167321	CHD2_PHF12_SKI_SMARCC2
COLQ	16	-2.407	0.01609	----	0	1.133	3	0.7692	0.0378467	CHD2_PHF12_SKI_SMARCC2
MCUB	16	-3.593	0.0003263	----	0	1.27	3	0.7362	0.00159302	CHD2_PHF12_SKI_SMARCC2
BCAS3	16	-3.691	0.0002236	----	18.4	3.675	3	0.2988	0.00116747	CHD2_PHF12_SKI_SMARCC2
MCUR1	16	3.903	9.495e-05	++++	0	1.324	3	0.7234	0.000583822	CHD2_PHF12_SKI_SMARCC2
ITPKC	16	-3.163	0.00156	----	0	0.083	3	0.9938	0.0056957	CHD2_PHF12_SKI_SMARCC2
KLC1	16	2.401	0.01633	++++	0	0.333	3	0.9537	0.0383004	CHD2_PHF12_SKI_SMARCC2
ANKZF1	16	-5.407	6.419e-08	----	0	2.892	3	0.4085	1.64813e-06	CHD2_PHF12_SKI_SMARCC2
TMBIM1	16	2.506	0.01222	++++	0	0.378	3	0.9446	0.0302948	CHD2_PHF12_SKI_SMARCC2
PILRB	16	-6.562	5.295e-11	----	0	0.928	3	0.8187	5.50541e-09	CHD2_PHF12_SKI_SMARCC2
UQCR10	16	2.48	0.01314	++++	0	0.624	3	0.8909	0.0321377	CHD2_PHF12_SKI_SMARCC2
REXO5	16	-3.411	0.0006462	----	0	0.941	3	0.8155	0.00278336	CHD2_PHF12_SKI_SMARCC2
RPAP3	16	3.876	0.000106	++++	0	0.612	3	0.8938	0.000639817	CHD2_PHF12_SKI_SMARCC2
KAT6A	16	-4.887	1.023e-06	----	37.5	4.8	3	0.187	1.536e-05	CHD2_PHF12_SKI_SMARCC2
METTL5	16	3.357	0.0007889	++++	0	2.119	3	0.5481	0.00326919	CHD2_PHF12_SKI_SMARCC2
UBA6	16	-7.223	5.078e-13	----	0	2.681	3	0.4435	1.37688e-10	CHD2_PHF12_SKI_SMARCC2
TMEM8A	16	-4.305	1.667e-05	----	0	2.204	3	0.5312	0.000145393	CHD2_PHF12_SKI_SMARCC2
DDX46	16	3.069	0.00215	++++	0	0.67	3	0.8803	0.00741613	CHD2_PHF12_SKI_SMARCC2
GPD2	16	-6.12	9.357e-10	----	0	1.417	3	0.7015	5.76362e-08	CHD2_PHF12_SKI_SMARCC2
IRAK1	16	-3.051	0.002283	----	0	0.508	3	0.9172	0.00778749	CHD2_PHF12_SKI_SMARCC2
CZIB	16	-3.603	0.0003141	----	0	0.63	3	0.8895	0.00154492	CHD2_PHF12_SKI_SMARCC2
FGF14	16	-6.329	2.469e-10	----	0	1.109	3	0.7749	1.96222e-08	CHD2_PHF12_SKI_SMARCC2
HADHA	16	3.338	0.000844	++++	18.8	3.693	3	0.2966	0.00344641	CHD2_PHF12_SKI_SMARCC2
LRRN3	16	-2.419	0.01555	----	0	0.603	3	0.8957	0.0367641	CHD2_PHF12_SKI_SMARCC2
C5orf22	16	2.529	0.01143	++++	0	0.947	3	0.8141	0.0287068	CHD2_PHF12_SKI_SMARCC2
PAIP2B	16	-3.69	0.0002241	----	0	2.4	3	0.4936	0.00116942	CHD2_PHF12_SKI_SMARCC2
POLB	16	3.043	0.002341	++++	0	0.814	3	0.8461	0.00794418	CHD2_PHF12_SKI_SMARCC2
CSRP3	16	-3.922	8.782e-05	----	0	0.05	3	0.9971	0.000549387	CHD2_PHF12_SKI_SMARCC2
TRIM15	16	3.629	0.0002851	++++	0	1.471	3	0.6889	0.0014238	CHD2_PHF12_SKI_SMARCC2
KATNB1	16	-3.641	0.0002712	----	0	1.067	3	0.7851	0.00136697	CHD2_PHF12_SKI_SMARCC2
BRINP2	16	-3.612	0.0003044	----	0	1.686	3	0.6401	0.00150443	CHD2_PHF12_SKI_SMARCC2
DAP	16	-5.118	3.093e-07	----	0	1.463	3	0.6908	5.8153e-06	CHD2_PHF12_SKI_SMARCC2
ILF3	16	4.629	3.682e-06	++++	0	1.777	3	0.62	4.33332e-05	CHD2_PHF12_SKI_SMARCC2
PAH	16	-4.517	6.263e-06	----	0	0.483	3	0.9227	6.65447e-05	CHD2_PHF12_SKI_SMARCC2
PPP1R37	16	-5.376	7.615e-08	----	0	1.143	3	0.7667	1.88548e-06	CHD2_PHF12_SKI_SMARCC2
DHODH	16	-6.947	3.72e-12	----	0	1.611	3	0.6568	7.04685e-10	CHD2_PHF12_SKI_SMARCC2
C1orf56	16	-3.79	0.0001505	----	0	2.999	3	0.3918	0.0008467	CHD2_PHF12_SKI_SMARCC2
CCIN	16	-5.158	2.497e-07	----	0	0.283	3	0.9631	4.84628e-06	CHD2_PHF12_SKI_SMARCC2
EFHC1	16	-4.83	1.364e-06	----	0	0.214	3	0.9752	1.93061e-05	CHD2_PHF12_SKI_SMARCC2
SNRNP200	16	2.661	0.0078	++++	0	1.368	3	0.7129	0.0210094	CHD2_PHF12_SKI_SMARCC2
ICK	16	-3.156	0.001601	----	0	2.544	3	0.4674	0.00580859	CHD2_PHF12_SKI_SMARCC2
GRIN1	16	-2.914	0.003564	----	0	0.074	3	0.9948	0.0110827	CHD2_PHF12_SKI_SMARCC2
MSL3	16	6.188	6.092e-10	++++	0	0.919	3	0.8208	4.07239e-08	CHD2_PHF12_SKI_SMARCC2
C1orf105	16	-5.467	4.577e-08	----	0	0.496	3	0.9198	1.2646e-06	CHD2_PHF12_SKI_SMARCC2
TIMM17B	16	2.718	0.006563	++++	0	0.534	3	0.9114	0.0182425	CHD2_PHF12_SKI_SMARCC2
DGKZ	16	-4.42	9.862e-06	----	0	0.411	3	0.9379	9.52684e-05	CHD2_PHF12_SKI_SMARCC2
ZNF343	16	3.575	0.0003507	++++	0	0.686	3	0.8764	0.00169036	CHD2_PHF12_SKI_SMARCC2
CHRNA4	16	-3.106	0.001898	----	0	1.326	3	0.723	0.00669212	CHD2_PHF12_SKI_SMARCC2
ENTPD7	16	-2.602	0.009257	----	0	1.877	3	0.5982	0.0241324	CHD2_PHF12_SKI_SMARCC2
GPRC5C	16	-2.79	0.00527	----	0	2.371	3	0.4991	0.0152509	CHD2_PHF12_SKI_SMARCC2
AMFR	16	-5.742	9.361e-09	----	0	0.437	3	0.9324	3.44278e-07	CHD2_PHF12_SKI_SMARCC2
TTPAL	16	-3.575	0.0003506	----	0	1.947	3	0.5834	0.00169018	CHD2_PHF12_SKI_SMARCC2
SETDB1	16	-4.851	1.231e-06	----	0	0.703	3	0.8726	1.78437e-05	CHD2_PHF12_SKI_SMARCC2
ITGB3BP	16	-2.576	0.009991	----	0	1.09	3	0.7794	0.0256709	CHD2_PHF12_SKI_SMARCC2
CCNJL	16	-6.122	9.241e-10	----	0	2.511	3	0.4733	5.72011e-08	CHD2_PHF12_SKI_SMARCC2
FN1	16	-3.034	0.002417	----	0	0.97	3	0.8085	0.00814512	CHD2_PHF12_SKI_SMARCC2
POMZP3	16	-3.452	0.000557	----	0	1.54	3	0.6732	0.00246164	CHD2_PHF12_SKI_SMARCC2
POU3F2	16	-3.443	0.0005753	----	0	1.036	3	0.7926	0.00252797	CHD2_PHF12_SKI_SMARCC2
LRP1	16	-3.971	7.159e-05	----	0	1.039	3	0.7919	0.000466533	CHD2_PHF12_SKI_SMARCC2
MAST1	16	2.634	0.008446	++++	17.1	3.618	3	0.3058	0.0224326	CHD2_PHF12_SKI_SMARCC2
SRPK1	16	3.069	0.002149	++++	0	2.126	3	0.5466	0.00741613	CHD2_PHF12_SKI_SMARCC2
MAP1A	16	-3.387	0.000706	----	0	0.903	3	0.8247	0.00298511	CHD2_PHF12_SKI_SMARCC2
KIF13B	16	-2.292	0.02192	----	0	2.138	3	0.5444	0.0487058	CHD2_PHF12_SKI_SMARCC2
DPEP2	16	-3.17	0.001525	----	0	0.656	3	0.8836	0.00559005	CHD2_PHF12_SKI_SMARCC2
TIMM10	16	2.828	0.004685	++++	0	0.313	3	0.9575	0.0138285	CHD2_PHF12_SKI_SMARCC2
C1orf159	16	-3.059	0.00222	----	0	0.547	3	0.9084	0.00760919	CHD2_PHF12_SKI_SMARCC2
REXO4	16	-5.917	3.286e-09	----	0	0.792	3	0.8515	1.5427e-07	CHD2_PHF12_SKI_SMARCC2
ZFP69B	16	3.085	0.002038	++++	0	0.653	3	0.8842	0.00709976	CHD2_PHF12_SKI_SMARCC2
KIAA0232	16	-4.347	1.382e-05	----	0	1.299	3	0.7295	0.000124868	CHD2_PHF12_SKI_SMARCC2
ZNF7	16	-3.908	9.298e-05	----	0	0.833	3	0.8416	0.000575033	CHD2_PHF12_SKI_SMARCC2
E2F6	16	2.482	0.01306	++++	0	0.157	3	0.9843	0.0319788	CHD2_PHF12_SKI_SMARCC2
ZNF280B	16	-2.532	0.01136	----	0	0.619	3	0.8921	0.0285751	CHD2_PHF12_SKI_SMARCC2
DUOX2	16	-2.314	0.02065	----	0	0.138	3	0.987	0.0464247	CHD2_PHF12_SKI_SMARCC2
PGAP3	16	-3.2	0.001374	----	0	2.325	3	0.5078	0.00513107	CHD2_PHF12_SKI_SMARCC2
PDAP1	16	3.147	0.001648	++++	0	0.741	3	0.8634	0.00595645	CHD2_PHF12_SKI_SMARCC2
ZNF544	16	-5.206	1.927e-07	----	0	0.702	3	0.8728	3.94486e-06	CHD2_PHF12_SKI_SMARCC2
HS1BP3	16	-4.353	1.342e-05	----	0	2.039	3	0.5644	0.000122171	CHD2_PHF12_SKI_SMARCC2
DDN	16	-3.388	0.0007046	----	0	2.765	3	0.4292	0.00298105	CHD2_PHF12_SKI_SMARCC2
SLC30A5	16	-3.068	0.002155	----	0	1.287	3	0.7323	0.00742875	CHD2_PHF12_SKI_SMARCC2
TRMT61B	16	3.747	0.0001793	++++	0	0.804	3	0.8486	0.00097828	CHD2_PHF12_SKI_SMARCC2
MIS12	16	4.822	1.42e-06	++++	0	0.238	3	0.9713	1.99558e-05	CHD2_PHF12_SKI_SMARCC2
PLPP2	16	-5.068	4.025e-07	----	0	0.356	3	0.9492	7.20514e-06	CHD2_PHF12_SKI_SMARCC2
DAPP1	16	-2.531	0.01138	----	0	0.218	3	0.9746	0.0286176	CHD2_PHF12_SKI_SMARCC2
CLDN5	16	-2.691	0.007119	----	0	0.792	3	0.8514	0.0195095	CHD2_PHF12_SKI_SMARCC2
KATNBL1	16	-4.739	2.146e-06	----	0	1.517	3	0.6783	2.78125e-05	CHD2_PHF12_SKI_SMARCC2
DAAM2	16	-2.309	0.02097	----	0	1.122	3	0.7719	0.0470066	CHD2_PHF12_SKI_SMARCC2
MAP3K12	16	-2.495	0.01261	----	0	0.327	3	0.9549	0.0310501	CHD2_PHF12_SKI_SMARCC2
FRYL	16	-4.972	6.637e-07	----	0	2.412	3	0.4914	1.0766e-05	CHD2_PHF12_SKI_SMARCC2
AK1	16	3.422	0.000622	++++	0	0.777	3	0.8549	0.00269465	CHD2_PHF12_SKI_SMARCC2
BDH1	16	-3.866	0.0001108	----	0	0.925	3	0.8194	0.000662143	CHD2_PHF12_SKI_SMARCC2
ARID5B	16	-2.53	0.0114	----	0	0.315	3	0.9572	0.0286549	CHD2_PHF12_SKI_SMARCC2
PILRA	16	-3.445	0.0005701	----	0	0.983	3	0.8053	0.00250991	CHD2_PHF12_SKI_SMARCC2
OAZ2	16	4.348	1.374e-05	++++	0	0.495	3	0.92	0.000124185	CHD2_PHF12_SKI_SMARCC2
TTC38	16	-2.939	0.003297	----	0	0.587	3	0.8994	0.0104188	CHD2_PHF12_SKI_SMARCC2
ZMYM1	16	-6.06	1.361e-09	----	0	2.297	3	0.5131	7.52824e-08	CHD2_PHF12_SKI_SMARCC2
DMXL2	16	-3.04	0.002365	----	0	1.914	3	0.5905	0.00800793	CHD2_PHF12_SKI_SMARCC2
PLIN1	16	-2.36	0.01827	----	0	0.991	3	0.8035	0.0420482	CHD2_PHF12_SKI_SMARCC2
PALLD	16	-3.124	0.001785	----	0	0.511	3	0.9165	0.00636428	CHD2_PHF12_SKI_SMARCC2
CDO1	16	5.866	4.458e-09	++++	0	0.149	3	0.9853	1.94471e-07	CHD2_PHF12_SKI_SMARCC2
KCNMA1	16	-5.76	8.409e-09	----	0	1.384	3	0.7094	3.15132e-07	CHD2_PHF12_SKI_SMARCC2
GYPE	16	-7.994	1.311e-15	----	0	0.515	3	0.9155	9.57806e-13	CHD2_PHF12_SKI_SMARCC2
TCHH	16	-3.185	0.00145	----	0	2.084	3	0.5553	0.00536634	CHD2_PHF12_SKI_SMARCC2
MAPK14	16	-2.325	0.02009	----	0	0.714	3	0.8699	0.045376	CHD2_PHF12_SKI_SMARCC2
UPF2	16	4.334	1.463e-05	++++	0	0.61	3	0.8941	0.000130355	CHD2_PHF12_SKI_SMARCC2
CELA2B	16	-5.843	5.136e-09	----	0	0.751	3	0.8611	2.14572e-07	CHD2_PHF12_SKI_SMARCC2
ST7	16	4.63	3.658e-06	++++	0	2.372	3	0.4988	4.30874e-05	CHD2_PHF12_SKI_SMARCC2
LRP3	16	-5.678	1.361e-08	----	0	0.169	3	0.9824	4.67012e-07	CHD2_PHF12_SKI_SMARCC2
CRLF1	16	-3.318	0.000906	----	0	2.807	3	0.4223	0.00365106	CHD2_PHF12_SKI_SMARCC2
DNMBP	16	-2.468	0.0136	----	0	0.758	3	0.8596	0.0330146	CHD2_PHF12_SKI_SMARCC2
MCM4	16	-5.356	8.505e-08	----	0	0.238	3	0.9712	2.05255e-06	CHD2_PHF12_SKI_SMARCC2
MTHFD2	16	-2.931	0.003374	----	0	1.944	3	0.5842	0.0106196	CHD2_PHF12_SKI_SMARCC2
MED13L	16	-4.425	9.63e-06	----	0	1.764	3	0.6229	9.35172e-05	CHD2_PHF12_SKI_SMARCC2
KBTBD11	16	-3.287	0.001013	----	0	0.611	3	0.8938	0.00399551	CHD2_PHF12_SKI_SMARCC2
PITX3	16	-4.285	1.824e-05	----	0	0.536	3	0.911	0.000155603	CHD2_PHF12_SKI_SMARCC2
SOCS2	16	-3.172	0.001515	----	0	0.49	3	0.9212	0.0055615	CHD2_PHF12_SKI_SMARCC2
USP22	16	2.383	0.01718	++++	0	1.114	3	0.7737	0.0399956	CHD2_PHF12_SKI_SMARCC2
ADO	16	4.461	8.166e-06	++++	0	0.392	3	0.942	8.21561e-05	CHD2_PHF12_SKI_SMARCC2
AMT	16	-2.421	0.01548	----	0	1.477	3	0.6875	0.0366268	CHD2_PHF12_SKI_SMARCC2
P3H4	16	-3.443	0.0005762	----	22.7	3.881	3	0.2746	0.00253113	CHD2_PHF12_SKI_SMARCC2
TMEM164	16	-2.595	0.009449	----	0	0.019	3	0.9993	0.0245243	CHD2_PHF12_SKI_SMARCC2
UFM1	16	2.495	0.01259	++++	0	0.28	3	0.9637	0.0310064	CHD2_PHF12_SKI_SMARCC2
CUX1	16	-3.165	0.001549	----	0	1.593	3	0.661	0.00566152	CHD2_PHF12_SKI_SMARCC2
DLEU1	16	-3.645	0.0002671	----	40.5	5.038	3	0.169	0.00134975	CHD2_PHF12_SKI_SMARCC2
MPPE1	16	-3.238	0.001203	----	0	1.843	3	0.6057	0.00459803	CHD2_PHF12_SKI_SMARCC2
BIN3	16	-4.651	3.298e-06	----	0	0.84	3	0.8399	3.9687e-05	CHD2_PHF12_SKI_SMARCC2
PRKD1	16	-2.57	0.01017	----	0	0.192	3	0.9789	0.0260533	CHD2_PHF12_SKI_SMARCC2
RAP2A	16	-4.82	1.432e-06	----	0	0.625	3	0.8906	2.00836e-05	CHD2_PHF12_SKI_SMARCC2
FRAT2	16	-3.421	0.0006235	----	0	0.963	3	0.8102	0.00269904	CHD2_PHF12_SKI_SMARCC2
ZNF423	16	-3.923	8.745e-05	----	0	0.495	3	0.9199	0.000547443	CHD2_PHF12_SKI_SMARCC2
SPHK1	16	-4.889	1.013e-06	----	0	2.104	3	0.5511	1.52429e-05	CHD2_PHF12_SKI_SMARCC2
WDR70	16	-2.93	0.003388	----	16.4	3.587	3	0.3097	0.0106516	CHD2_PHF12_SKI_SMARCC2
MOGAT2	16	-5.641	1.689e-08	----	0	0.075	3	0.9947	5.60776e-07	CHD2_PHF12_SKI_SMARCC2
IDH3B	16	2.63	0.00853	++++	0	1.415	3	0.7021	0.0225971	CHD2_PHF12_SKI_SMARCC2
RBM7	16	4.199	2.684e-05	++++	0	1.273	3	0.7357	0.000210645	CHD2_PHF12_SKI_SMARCC2
LAPTM4A	16	2.764	0.005714	++++	0	0.253	3	0.9687	0.0162953	CHD2_PHF12_SKI_SMARCC2
ABLIM3	16	-2.318	0.02043	----	0	0.402	3	0.9399	0.0459937	CHD2_PHF12_SKI_SMARCC2
NPRL2	16	3.213	0.001313	++++	0	1.711	3	0.6345	0.00492856	CHD2_PHF12_SKI_SMARCC2
NAT1	16	-2.467	0.01361	----	0	0.285	3	0.9629	0.0330273	CHD2_PHF12_SKI_SMARCC2
SAMSN1	16	3.501	0.0004631	++++	0	0.542	3	0.9097	0.00211074	CHD2_PHF12_SKI_SMARCC2
DNAJB5	16	3.467	0.0005271	++++	0	1.241	3	0.7431	0.00234978	CHD2_PHF12_SKI_SMARCC2
PGR	16	-5.758	8.536e-09	----	0	0.664	3	0.8815	3.18821e-07	CHD2_PHF12_SKI_SMARCC2
IQGAP1	16	-4.253	2.105e-05	----	0	1.553	3	0.67	0.000174149	CHD2_PHF12_SKI_SMARCC2
GAN	16	-3.906	9.372e-05	----	0	0.388	3	0.9426	0.000578187	CHD2_PHF12_SKI_SMARCC2
PLEKHO1	16	-2.643	0.00821	----	0	0.808	3	0.8477	0.0219216	CHD2_PHF12_SKI_SMARCC2
SPG11	16	4.499	6.837e-06	++++	0	1.622	3	0.6543	7.1517e-05	CHD2_PHF12_SKI_SMARCC2
MLH1	16	-4.96	7.06e-07	----	0	1.313	3	0.7261	1.12801e-05	CHD2_PHF12_SKI_SMARCC2
GNAT3	16	-3.252	0.001145	----	0	1.631	3	0.6524	0.0044191	CHD2_PHF12_SKI_SMARCC2
WBP4	16	-2.861	0.004224	----	0	1.253	3	0.7403	0.0127051	CHD2_PHF12_SKI_SMARCC2
FEV	16	-4.313	1.607e-05	----	0	0.487	3	0.9217	0.000140871	CHD2_PHF12_SKI_SMARCC2
SASH1	16	-3.067	0.002164	----	0	1.237	3	0.7442	0.00745327	CHD2_PHF12_SKI_SMARCC2
DCAKD	16	-2.657	0.007873	----	0	0.845	3	0.8387	0.0211813	CHD2_PHF12_SKI_SMARCC2
USO1	16	-2.477	0.01323	----	0	2.497	3	0.4757	0.0323035	CHD2_PHF12_SKI_SMARCC2
ACOX3	16	-3.934	8.356e-05	----	0	0.788	3	0.8523	0.000528112	CHD2_PHF12_SKI_SMARCC2
MARK1	16	5.383	7.324e-08	++++	0	1.045	3	0.7905	1.83146e-06	CHD2_PHF12_SKI_SMARCC2
POFUT2	16	2.629	0.008554	++++	0	0.799	3	0.8497	0.0226455	CHD2_PHF12_SKI_SMARCC2
RBM48	16	3.66	0.0002519	++++	0	0.438	3	0.9323	0.00128729	CHD2_PHF12_SKI_SMARCC2
TFF1	16	-2.498	0.01247	----	0	0.871	3	0.8325	0.0307711	CHD2_PHF12_SKI_SMARCC2
QKI	16	-2.596	0.009428	----	0	0.108	3	0.9908	0.0244862	CHD2_PHF12_SKI_SMARCC2
THBS3	16	-3.389	0.0007022	----	0	0.057	3	0.9965	0.00297311	CHD2_PHF12_SKI_SMARCC2
STK19	16	-2.555	0.01063	----	0	1.45	3	0.6938	0.0270389	CHD2_PHF12_SKI_SMARCC2
TKFC	16	-4.169	3.064e-05	----	0	0.229	3	0.9728	0.000234156	CHD2_PHF12_SKI_SMARCC2
ECM1	16	-4.346	1.387e-05	----	0	0.604	3	0.8956	0.000125278	CHD2_PHF12_SKI_SMARCC2
GPRC5A	16	-2.411	0.01593	----	0	2.086	3	0.5547	0.0375534	CHD2_PHF12_SKI_SMARCC2
SDHD	16	3.03	0.002448	++++	14.4	3.506	3	0.32	0.00822753	CHD2_PHF12_SKI_SMARCC2
COLEC11	16	-3.049	0.002296	----	0	0.691	3	0.8754	0.00782315	CHD2_PHF12_SKI_SMARCC2
KIF26B	16	-4.863	1.154e-06	----	0	1.056	3	0.7877	1.69048e-05	CHD2_PHF12_SKI_SMARCC2
TAF9	16	3.867	0.0001101	++++	5.5	3.176	3	0.3653	0.000659241	CHD2_PHF12_SKI_SMARCC2
TMX4	16	-3.426	0.0006123	----	0	1.366	3	0.7135	0.00266055	CHD2_PHF12_SKI_SMARCC2
ATP6V1G1	16	3.475	0.0005107	++++	10.3	3.346	3	0.3413	0.00229293	CHD2_PHF12_SKI_SMARCC2
DNAJC1	16	-4.634	3.594e-06	----	4.6	3.144	3	0.37	4.2442e-05	CHD2_PHF12_SKI_SMARCC2
C11orf1	16	5.168	2.364e-07	++++	0	0.354	3	0.9496	4.63039e-06	CHD2_PHF12_SKI_SMARCC2
ATRX	16	-3.066	0.00217	----	0	0.772	3	0.8562	0.00747021	CHD2_PHF12_SKI_SMARCC2
DPM2	16	3.355	0.000793	++++	0	0.906	3	0.824	0.00328029	CHD2_PHF12_SKI_SMARCC2
GNRHR	16	-4.651	3.299e-06	----	0	0.637	3	0.888	3.9687e-05	CHD2_PHF12_SKI_SMARCC2
HSD17B7	16	-2.969	0.00299	----	0	1.17	3	0.7603	0.00962011	CHD2_PHF12_SKI_SMARCC2
LPIN1	16	-5.14	2.748e-07	----	0	1.266	3	0.7373	5.23066e-06	CHD2_PHF12_SKI_SMARCC2
RBBP5	16	-3.079	0.002078	----	0	0.683	3	0.8772	0.00721457	CHD2_PHF12_SKI_SMARCC2
PODNL1	16	-2.92	0.003498	----	0	0.272	3	0.9652	0.0109278	CHD2_PHF12_SKI_SMARCC2
FOSL1	16	-2.424	0.01535	----	0	0.072	3	0.995	0.0363721	CHD2_PHF12_SKI_SMARCC2
CLK2	16	6.133	8.64e-10	++++	0	1.34	3	0.7196	5.4432e-08	CHD2_PHF12_SKI_SMARCC2
LRIG1	16	-2.97	0.002981	----	0	0.476	3	0.9241	0.00959673	CHD2_PHF12_SKI_SMARCC2
RHOBTB1	16	-3.846	0.00012	----	0	0.573	3	0.9026	0.000704637	CHD2_PHF12_SKI_SMARCC2
TRPC4	16	-4.777	1.775e-06	----	0	0.567	3	0.904	2.39586e-05	CHD2_PHF12_SKI_SMARCC2
NOX4	16	-3.076	0.002096	----	0	0.677	3	0.8786	0.00726885	CHD2_PHF12_SKI_SMARCC2
TMEM8B	16	-2.477	0.01325	----	0	0.358	3	0.9488	0.0323467	CHD2_PHF12_SKI_SMARCC2
MAST4	16	-3.863	0.0001119	----	0	1.227	3	0.7464	0.000667418	CHD2_PHF12_SKI_SMARCC2
XYLB	16	-4.047	5.196e-05	----	0	1.146	3	0.7659	0.000359264	CHD2_PHF12_SKI_SMARCC2
CAB39L	16	-2.776	0.005507	----	0	0.489	3	0.9214	0.0157962	CHD2_PHF12_SKI_SMARCC2
ZNF365	16	-3.431	0.000601	----	0	0.255	3	0.9683	0.00262257	CHD2_PHF12_SKI_SMARCC2
TCF25	16	-3.214	0.001308	----	0	0.192	3	0.9789	0.00491446	CHD2_PHF12_SKI_SMARCC2
TRH	16	-4.771	1.837e-06	----	0	2.88	3	0.4105	2.45914e-05	CHD2_PHF12_SKI_SMARCC2
C11orf68	16	5.64	1.701e-08	++++	0	0.242	3	0.9705	5.63408e-07	CHD2_PHF12_SKI_SMARCC2
HBEGF	16	-3.249	0.001159	----	0	1.391	3	0.7077	0.00446441	CHD2_PHF12_SKI_SMARCC2
GCA	16	-6.585	4.548e-11	----	0	2.833	3	0.4181	4.85653e-09	CHD2_PHF12_SKI_SMARCC2
SLC1A6	16	-3.473	0.0005149	----	0	0.926	3	0.819	0.00230804	CHD2_PHF12_SKI_SMARCC2
HMX1	16	-6.055	1.406e-09	----	0	0.656	3	0.8835	7.71542e-08	CHD2_PHF12_SKI_SMARCC2
HMGCR	16	-2.46	0.01389	----	0	0.303	3	0.9596	0.033583	CHD2_PHF12_SKI_SMARCC2
N4BP2L2	16	-3.249	0.001158	----	0	0.333	3	0.9538	0.0044618	CHD2_PHF12_SKI_SMARCC2
FN3K	16	5.534	3.125e-08	++++	0	1.45	3	0.6939	9.31338e-07	CHD2_PHF12_SKI_SMARCC2
CHL1	16	-2.782	0.005399	----	0	1.811	3	0.6126	0.0155445	CHD2_PHF12_SKI_SMARCC2
ANKRD34C	16	3.013	0.00259	++++	0	0.522	3	0.9141	0.0086044	CHD2_PHF12_SKI_SMARCC2
ARHGAP33	16	-4.137	3.518e-05	----	0	0.445	3	0.9309	0.000262895	CHD2_PHF12_SKI_SMARCC2
ACAP1	16	-2.481	0.01309	----	0	0.958	3	0.8114	0.0320409	CHD2_PHF12_SKI_SMARCC2
TAF5L	16	-2.468	0.01359	----	0	0.36	3	0.9484	0.0330048	CHD2_PHF12_SKI_SMARCC2
PLD2	16	-2.586	0.009713	----	0	1.118	3	0.7728	0.0250941	CHD2_PHF12_SKI_SMARCC2
FXYD3	16	-3.329	0.0008725	----	0	1.144	3	0.7665	0.00353979	CHD2_PHF12_SKI_SMARCC2
ABCG2	16	-2.466	0.01365	----	0	0.412	3	0.9377	0.0330982	CHD2_PHF12_SKI_SMARCC2
AATK	16	-4.131	3.615e-05	----	0	0.648	3	0.8854	0.000268764	CHD2_PHF12_SKI_SMARCC2
AARS	16	-4.188	2.815e-05	----	0	0.836	3	0.8409	0.000218508	CHD2_PHF12_SKI_SMARCC2
NAV3	16	3.017	0.00255	++++	0	1.828	3	0.6089	0.00849601	CHD2_PHF12_SKI_SMARCC2
INAVA	16	-2.933	0.003353	----	0	1.032	3	0.7934	0.0105656	CHD2_PHF12_SKI_SMARCC2
SPART	16	-7.485	7.145e-14	----	0	0.281	3	0.9635	2.53913e-11	CHD2_PHF12_SKI_SMARCC2
MATK	16	-4.023	5.742e-05	----	0	0.416	3	0.9369	0.000389901	CHD2_PHF12_SKI_SMARCC2
ARHGDIG	16	-4.433	9.285e-06	----	57.1	6.989	3	0.07225	9.08045e-05	CHD2_PHF12_SKI_SMARCC2
SERPING1	16	-2.757	0.00584	----	0	0.025	3	0.999	0.016601	CHD2_PHF12_SKI_SMARCC2
PRUNE2	16	-3.071	0.00213	----	0	1.101	3	0.7769	0.00736644	CHD2_PHF12_SKI_SMARCC2
INVS	16	-3.133	0.001731	----	0	0.922	3	0.8202	0.00620133	CHD2_PHF12_SKI_SMARCC2
MAP7D1	16	5.024	5.058e-07	++++	0	1.893	3	0.595	8.69957e-06	CHD2_PHF12_SKI_SMARCC2
B3GAT1	16	-4.858	1.187e-06	----	0	1.202	3	0.7524	1.73239e-05	CHD2_PHF12_SKI_SMARCC2
GPBP1L1	16	-5.185	2.166e-07	----	0	2.625	3	0.4532	4.30352e-06	CHD2_PHF12_SKI_SMARCC2
COQ9	16	3.921	8.827e-05	++++	15.2	3.538	3	0.3159	0.000551453	CHD2_PHF12_SKI_SMARCC2
KCNE2	16	-3.297	0.0009775	----	0	0.857	3	0.8358	0.00387984	CHD2_PHF12_SKI_SMARCC2
NR2E1	16	2.836	0.00457	++++	0	1.926	3	0.588	0.0135556	CHD2_PHF12_SKI_SMARCC2
SCNN1B	16	-3.932	8.422e-05	----	0	0.972	3	0.8081	0.000531312	CHD2_PHF12_SKI_SMARCC2
ABL2	16	-5.226	1.728e-07	----	0	1.441	3	0.696	3.6233e-06	CHD2_PHF12_SKI_SMARCC2
WDR73	16	-5.195	2.046e-07	----	0	0.062	3	0.996	4.11836e-06	CHD2_PHF12_SKI_SMARCC2
ZNF74	16	-5.207	1.917e-07	----	0	1.259	3	0.739	3.92729e-06	CHD2_PHF12_SKI_SMARCC2
SNTG2	16	-3.36	0.0007807	----	0	1.127	3	0.7705	0.00324056	CHD2_PHF12_SKI_SMARCC2
KCNH4	16	-2.505	0.01225	----	0	1.236	3	0.7445	0.0303501	CHD2_PHF12_SKI_SMARCC2
HMGXB4	16	-4.548	5.417e-06	----	0	2.215	3	0.529	5.91107e-05	CHD2_PHF12_SKI_SMARCC2
PCDH17	16	-3.948	7.892e-05	----	0	0.386	3	0.9432	0.000504796	CHD2_PHF12_SKI_SMARCC2
GPC5	16	-3.119	0.001814	----	0	1.73	3	0.6304	0.00645354	CHD2_PHF12_SKI_SMARCC2
ANK1	16	-4.11	3.961e-05	----	4.3	3.136	3	0.3712	0.000290582	CHD2_PHF12_SKI_SMARCC2
B3GAT3	16	4.131	3.611e-05	++++	0	1.309	3	0.727	0.000268613	CHD2_PHF12_SKI_SMARCC2
PANK2	16	3.27	0.001076	++++	0	1.284	3	0.733	0.00419494	CHD2_PHF12_SKI_SMARCC2
NUP88	16	-2.782	0.005403	----	0	0.609	3	0.8944	0.0155495	CHD2_PHF12_SKI_SMARCC2
OSBPL2	16	-6.757	1.405e-11	----	0	1.052	3	0.7887	1.99272e-09	CHD2_PHF12_SKI_SMARCC2
C17orf75	16	4.116	3.858e-05	++++	0	0.942	3	0.8154	0.000284308	CHD2_PHF12_SKI_SMARCC2
TRAPPC2	16	-4.442	8.895e-06	----	24	3.945	3	0.2675	8.77037e-05	CHD2_PHF12_SKI_SMARCC2
NLRP2	16	-5.58	2.399e-08	----	0	0.978	3	0.8065	7.52571e-07	CHD2_PHF12_SKI_SMARCC2
IL19	16	-2.422	0.01546	----	0	1.476	3	0.6879	0.0365951	CHD2_PHF12_SKI_SMARCC2
SLC13A3	16	-4.228	2.356e-05	----	10.5	3.352	3	0.3405	0.000190081	CHD2_PHF12_SKI_SMARCC2
NFU1	16	3.054	0.002259	++++	0	2.464	3	0.4818	0.0077199	CHD2_PHF12_SKI_SMARCC2
CBLL1	16	4.265	1.996e-05	++++	0	0.102	3	0.9916	0.00016708	CHD2_PHF12_SKI_SMARCC2
SNAPC5	16	-4.097	4.191e-05	----	0	0.62	3	0.8919	0.000304627	CHD2_PHF12_SKI_SMARCC2
ATN1	16	2.475	0.01333	++++	0	2.074	3	0.5572	0.0325219	CHD2_PHF12_SKI_SMARCC2
NDRG4	16	4.921	8.598e-07	++++	7.4	3.238	3	0.3563	1.33144e-05	CHD2_PHF12_SKI_SMARCC2
CPPED1	16	-3.99	6.597e-05	----	0	1.364	3	0.7139	0.000435657	CHD2_PHF12_SKI_SMARCC2
ABCA12	16	-2.407	0.01607	----	0	0.043	3	0.9976	0.0378189	CHD2_PHF12_SKI_SMARCC2
EHBP1	16	-5.906	3.51e-09	----	0	1.646	3	0.6491	1.61394e-07	CHD2_PHF12_SKI_SMARCC2
ILRUN	16	-2.478	0.01322	----	0	0.323	3	0.9557	0.0322934	CHD2_PHF12_SKI_SMARCC2
SS18L1	16	-3.583	0.0003399	----	0	1.862	3	0.6016	0.00164972	CHD2_PHF12_SKI_SMARCC2
KCNQ1	16	-4.885	1.035e-06	----	0	0.261	3	0.9672	1.54897e-05	CHD2_PHF12_SKI_SMARCC2
CERK	16	-3.235	0.001216	----	0	1.85	3	0.6041	0.00464131	CHD2_PHF12_SKI_SMARCC2
CEP170B	16	-2.906	0.003661	----	0	1.229	3	0.7462	0.0113321	CHD2_PHF12_SKI_SMARCC2
KRTAP5-9	16	-3.189	0.001428	----	0	0.47	3	0.9255	0.00529839	CHD2_PHF12_SKI_SMARCC2
MPG	16	-2.893	0.003814	----	0	1.052	3	0.7886	0.0117178	CHD2_PHF12_SKI_SMARCC2
FSD1	16	3.653	0.0002597	++++	0	2.299	3	0.5127	0.00131935	CHD2_PHF12_SKI_SMARCC2
TFEB	16	-2.344	0.01906	----	0	0.971	3	0.8083	0.0435511	CHD2_PHF12_SKI_SMARCC2
MEF2D	16	-3.615	0.0003007	----	0	0.384	3	0.9435	0.0014888	CHD2_PHF12_SKI_SMARCC2
PRKCSH	16	2.739	0.006157	++++	0	0.733	3	0.8653	0.0173476	CHD2_PHF12_SKI_SMARCC2
ALDH9A1	16	-3.004	0.002667	----	0	1.28	3	0.7339	0.00880205	CHD2_PHF12_SKI_SMARCC2
RND2	16	5.896	3.728e-09	++++	0	0.251	3	0.9689	1.68748e-07	CHD2_PHF12_SKI_SMARCC2
CELF2	16	-4.146	3.389e-05	----	0	2.109	3	0.5501	0.000255255	CHD2_PHF12_SKI_SMARCC2
TOM1L2	16	-3.687	0.0002267	----	0	0.074	3	0.9947	0.00118121	CHD2_PHF12_SKI_SMARCC2
METTL3	16	-3.163	0.001563	----	0	2.821	3	0.42	0.00570515	CHD2_PHF12_SKI_SMARCC2
TNFRSF1A	16	-3.236	0.001211	----	0	2.455	3	0.4834	0.00462414	CHD2_PHF12_SKI_SMARCC2
LRRC41	16	3.323	0.000889	++++	18.5	3.68	3	0.2981	0.00359723	CHD2_PHF12_SKI_SMARCC2
P2RY1	16	-3.545	0.0003929	----	0	2.528	3	0.4703	0.00185055	CHD2_PHF12_SKI_SMARCC2
HSPB1	16	-3.732	0.0001899	----	0	2.519	3	0.4719	0.0010228	CHD2_PHF12_SKI_SMARCC2
DNPH1	16	-2.855	0.004308	----	0	0.182	3	0.9804	0.0129072	CHD2_PHF12_SKI_SMARCC2
CADPS2	16	-3.639	0.0002735	----	0	0.551	3	0.9076	0.00137656	CHD2_PHF12_SKI_SMARCC2
GABBR1	16	-4.083	4.439e-05	----	0	0.549	3	0.908	0.000318055	CHD2_PHF12_SKI_SMARCC2
IFITM1	16	-3.937	8.258e-05	----	0	0.634	3	0.8887	0.000522994	CHD2_PHF12_SKI_SMARCC2
MRPL12	16	4.909	9.164e-07	++++	0	0.756	3	0.8599	1.40493e-05	CHD2_PHF12_SKI_SMARCC2
ADI1	16	-2.514	0.01193	----	0	2.479	3	0.4791	0.0296743	CHD2_PHF12_SKI_SMARCC2
ADGRL2	16	-4.503	6.705e-06	----	0	0.338	3	0.9527	7.04025e-05	CHD2_PHF12_SKI_SMARCC2
DHDDS	16	-3.782	0.0001559	----	0	0.846	3	0.8384	0.000872466	CHD2_PHF12_SKI_SMARCC2
PRR11	16	2.776	0.005503	++++	0	2.64	3	0.4505	0.0157864	CHD2_PHF12_SKI_SMARCC2
GPR68	16	-2.385	0.01708	----	0	2.277	3	0.5169	0.0397896	CHD2_PHF12_SKI_SMARCC2
MTX2	16	2.948	0.003194	++++	0	0.854	3	0.8365	0.0101478	CHD2_PHF12_SKI_SMARCC2
ENY2	16	3.864	0.0001117	++++	0	0.349	3	0.9506	0.000666657	CHD2_PHF12_SKI_SMARCC2
BRD4	16	2.703	0.006868	++++	0	1.479	3	0.6872	0.0189192	CHD2_PHF12_SKI_SMARCC2
FDFT1	16	3.355	0.0007928	++++	0	1.633	3	0.6519	0.00327995	CHD2_PHF12_SKI_SMARCC2
C1orf112	16	-3.529	0.0004169	----	0	2.307	3	0.5111	0.00194111	CHD2_PHF12_SKI_SMARCC2
CXCL14	16	-2.948	0.003197	----	0	1.509	3	0.6801	0.0101561	CHD2_PHF12_SKI_SMARCC2
TPR	16	-5.013	5.353e-07	----	9.1	3.301	3	0.3475	9.06601e-06	CHD2_PHF12_SKI_SMARCC2
ADGRG1	16	-5.977	2.266e-09	----	0	0.573	3	0.9026	1.14363e-07	CHD2_PHF12_SKI_SMARCC2
FBLN1	16	-2.789	0.00529	----	0	2.708	3	0.4389	0.0152927	CHD2_PHF12_SKI_SMARCC2
BCL7A	16	-5.09	3.577e-07	----	18.7	3.689	3	0.2971	6.56212e-06	CHD2_PHF12_SKI_SMARCC2
TGFB1I1	16	-4.919	8.686e-07	----	0	0.879	3	0.8306	1.34356e-05	CHD2_PHF12_SKI_SMARCC2
TMPRSS4	16	-5.336	9.491e-08	----	0	0.705	3	0.8721	2.24737e-06	CHD2_PHF12_SKI_SMARCC2
POLI	16	-4.713	2.447e-06	----	0	0.226	3	0.9733	3.08744e-05	CHD2_PHF12_SKI_SMARCC2
RBL2	16	-2.602	0.009265	----	0	0.941	3	0.8154	0.0241487	CHD2_PHF12_SKI_SMARCC2
AP5S1	16	-2.932	0.003367	----	0	0.61	3	0.8941	0.0106048	CHD2_PHF12_SKI_SMARCC2
SF3A1	16	3.721	0.0001985	++++	0	2.402	3	0.4933	0.00106147	CHD2_PHF12_SKI_SMARCC2
LAMA1	16	-3.526	0.0004219	----	0	0.116	3	0.9899	0.00195944	CHD2_PHF12_SKI_SMARCC2
ECHDC2	16	-4.122	3.755e-05	----	0	0.03	3	0.9986	0.000277531	CHD2_PHF12_SKI_SMARCC2
ST13	16	2.897	0.003765	++++	0	1.093	3	0.7788	0.0115917	CHD2_PHF12_SKI_SMARCC2
LRRC8D	16	-3.933	8.378e-05	----	0	2.282	3	0.5159	0.00052914	CHD2_PHF12_SKI_SMARCC2
RETN	16	-5.595	2.205e-08	----	0	0.542	3	0.9097	6.97754e-07	CHD2_PHF12_SKI_SMARCC2
ASB7	16	-5.809	6.284e-09	----	0	1.876	3	0.5984	2.51151e-07	CHD2_PHF12_SKI_SMARCC2
ARHGEF18	16	-3.96	7.494e-05	----	0	0.22	3	0.9744	0.000483691	CHD2_PHF12_SKI_SMARCC2
HSPA13	16	-3.068	0.002153	----	0	0.148	3	0.9856	0.00742463	CHD2_PHF12_SKI_SMARCC2
MRGBP	16	2.827	0.004697	++++	0	0.265	3	0.9665	0.013855	CHD2_PHF12_SKI_SMARCC2
CEP162	16	-4.896	9.801e-07	----	0	2.616	3	0.4547	1.48611e-05	CHD2_PHF12_SKI_SMARCC2
ZNF551	16	-3.438	0.0005854	----	0	1.995	3	0.5735	0.00256583	CHD2_PHF12_SKI_SMARCC2
ASF1A	16	-3.688	0.0002261	----	0	1.914	3	0.5905	0.00117852	CHD2_PHF12_SKI_SMARCC2
PCNT	16	4.117	3.843e-05	++++	0	2.508	3	0.4739	0.000283353	CHD2_PHF12_SKI_SMARCC2
MC5R	16	-2.53	0.01142	----	0	0.462	3	0.9271	0.0286869	CHD2_PHF12_SKI_SMARCC2
MCF2L	16	-3.423	0.0006197	----	0	0.368	3	0.9468	0.00268721	CHD2_PHF12_SKI_SMARCC2
MGAM	16	-3.748	0.0001784	----	0	2.123	3	0.5472	0.000974138	CHD2_PHF12_SKI_SMARCC2
OLFM4	16	-2.745	0.006053	----	0	1.833	3	0.6078	0.0171016	CHD2_PHF12_SKI_SMARCC2
ADIRF	16	-3.372	0.0007462	----	0	0.818	3	0.8452	0.0031255	CHD2_PHF12_SKI_SMARCC2
RIT2	16	-3.206	0.001345	----	0	0.704	3	0.8723	0.00503297	CHD2_PHF12_SKI_SMARCC2
RALGPS2	16	-6.921	4.48e-12	----	0	2.995	3	0.3924	8.09826e-10	CHD2_PHF12_SKI_SMARCC2
C2CD2L	16	-2.398	0.01648	----	0	0.861	3	0.8348	0.0385803	CHD2_PHF12_SKI_SMARCC2
CYTH1	16	-3.439	0.0005847	----	0	0.398	3	0.9406	0.00256358	CHD2_PHF12_SKI_SMARCC2
CDC25B	16	-2.281	0.02253	----	0	0.208	3	0.9762	0.0498211	CHD2_PHF12_SKI_SMARCC2
SLC26A6	16	-3.627	0.0002871	----	19.1	3.709	3	0.2947	0.00143095	CHD2_PHF12_SKI_SMARCC2
EIF3L	16	4.196	2.713e-05	++++	0	2.109	3	0.5501	0.000212499	CHD2_PHF12_SKI_SMARCC2
C12orf10	16	3.763	0.0001678	++++	16.7	3.602	3	0.3078	0.000926131	CHD2_PHF12_SKI_SMARCC2
BCKDHA	16	2.63	0.008528	++++	0	1.266	3	0.7372	0.0225971	CHD2_PHF12_SKI_SMARCC2
TSC2	16	-3.903	9.516e-05	----	0	0.47	3	0.9255	0.000584723	CHD2_PHF12_SKI_SMARCC2
ZNF407	16	-5.153	2.558e-07	----	0	0.807	3	0.8477	4.95078e-06	CHD2_PHF12_SKI_SMARCC2
PPP1R11	16	-2.301	0.02141	----	0	1	3	0.8012	0.0478069	CHD2_PHF12_SKI_SMARCC2
DBH	16	-2.743	0.006094	----	0	1.723	3	0.6318	0.0171929	CHD2_PHF12_SKI_SMARCC2
HTT	16	-3.059	0.002218	----	0	0.902	3	0.8248	0.00760516	CHD2_PHF12_SKI_SMARCC2
AUTS2	16	3.311	0.0009305	++++	0	1.879	3	0.5978	0.00373077	CHD2_PHF12_SKI_SMARCC2
ARHGAP6	16	-2.715	0.006626	----	0	1.656	3	0.6467	0.0183844	CHD2_PHF12_SKI_SMARCC2
SECISBP2L	16	-4.055	5.013e-05	----	0	0.475	3	0.9244	0.000349407	CHD2_PHF12_SKI_SMARCC2
FERMT2	16	-5.827	5.64e-09	----	0	2.525	3	0.4708	2.29054e-07	CHD2_PHF12_SKI_SMARCC2
PDXK	16	6.052	1.431e-09	++++	0	1.153	3	0.7642	7.82157e-08	CHD2_PHF12_SKI_SMARCC2
GNG12	16	-2.788	0.0053	----	0	1.38	3	0.7101	0.0153133	CHD2_PHF12_SKI_SMARCC2
COQ3	16	-7.86	3.837e-15	----	0	0.38	3	0.9444	2.18152e-12	CHD2_PHF12_SKI_SMARCC2
CENPJ	16	-3.108	0.001884	----	0	0.173	3	0.9818	0.00665719	CHD2_PHF12_SKI_SMARCC2
TAF6L	16	3.349	0.0008109	++++	0	0.999	3	0.8015	0.00333587	CHD2_PHF12_SKI_SMARCC2
STXBP5L	16	-5.289	1.232e-07	----	0	2.408	3	0.4921	2.7815e-06	CHD2_PHF12_SKI_SMARCC2
MAGED2	16	3.654	0.0002584	++++	0	2.179	3	0.5361	0.00131467	CHD2_PHF12_SKI_SMARCC2
TFDP2	16	-3.457	0.0005472	----	18	3.661	3	0.3005	0.00242453	CHD2_PHF12_SKI_SMARCC2
EFR3A	16	-4.194	2.741e-05	----	0	1.156	3	0.7637	0.000214146	CHD2_PHF12_SKI_SMARCC2
AAK1	16	-6.411	1.442e-10	----	0	0.794	3	0.851	1.26608e-08	CHD2_PHF12_SKI_SMARCC2
APH1B	16	-3.92	8.838e-05	----	0	0.598	3	0.897	0.000551767	CHD2_PHF12_SKI_SMARCC2
RASSF7	16	-3.644	0.0002684	----	0	0.43	3	0.9339	0.00135508	CHD2_PHF12_SKI_SMARCC2
AGBL3	16	-2.954	0.003139	----	0	0.278	3	0.964	0.0100018	CHD2_PHF12_SKI_SMARCC2
MOBP	16	-2.34	0.01927	----	0	0.423	3	0.9355	0.0439402	CHD2_PHF12_SKI_SMARCC2
ATP8A1	16	-6.593	4.296e-11	----	0	1.173	3	0.7596	4.65632e-09	CHD2_PHF12_SKI_SMARCC2
FHL5	16	-2.518	0.01181	----	0	0.801	3	0.8493	0.0294499	CHD2_PHF12_SKI_SMARCC2
MYO9A	16	-3.147	0.00165	----	0	0.688	3	0.8759	0.00596056	CHD2_PHF12_SKI_SMARCC2
TMEM160	16	3.37	0.0007505	++++	0	0.217	3	0.9748	0.00313923	CHD2_PHF12_SKI_SMARCC2
MBD5	16	-6.924	4.401e-12	----	24.1	3.951	3	0.2668	8.00779e-10	CHD2_PHF12_SKI_SMARCC2
CNOT1	16	-3.335	0.0008538	----	0	2.202	3	0.5316	0.00347769	CHD2_PHF12_SKI_SMARCC2
TRIP4	16	2.319	0.0204	++++	0	2.027	3	0.5669	0.0459374	CHD2_PHF12_SKI_SMARCC2
ARNT2	16	-3.28	0.00104	----	0	0.047	3	0.9973	0.00407701	CHD2_PHF12_SKI_SMARCC2
APIP	16	-2.793	0.005217	----	0	1.791	3	0.6169	0.0151228	CHD2_PHF12_SKI_SMARCC2
NLGN4Y	16	2.313	0.02074	++++	0	0.278	3	0.9641	0.0465892	CHD2_PHF12_SKI_SMARCC2
THUMPD2	16	3.451	0.0005576	++++	0	0.619	3	0.8922	0.0024639	CHD2_PHF12_SKI_SMARCC2
HAS1	16	-2.469	0.01355	----	0	0.767	3	0.8574	0.0329308	CHD2_PHF12_SKI_SMARCC2
AGPAT4	16	-3.519	0.0004337	----	0	1.068	3	0.7848	0.00200014	CHD2_PHF12_SKI_SMARCC2
CIC	16	-5.76	8.401e-09	----	0	0.806	3	0.848	3.15132e-07	CHD2_PHF12_SKI_SMARCC2
NARF	16	-4.136	3.527e-05	----	0	0.607	3	0.8948	0.000263496	CHD2_PHF12_SKI_SMARCC2
DHRS3	16	-2.919	0.003506	----	0	0.563	3	0.9048	0.0109467	CHD2_PHF12_SKI_SMARCC2
UMPS	16	-6.189	6.059e-10	----	0	0.31	3	0.9581	4.06732e-08	CHD2_PHF12_SKI_SMARCC2
BLM	16	-4.003	6.248e-05	----	0	1.737	3	0.6288	0.000417091	CHD2_PHF12_SKI_SMARCC2
DENND1C	16	-6.357	2.051e-10	----	0	0.32	3	0.9562	1.70344e-08	CHD2_PHF12_SKI_SMARCC2
METAP1	16	-4.42	9.852e-06	----	0	1.721	3	0.6322	9.52383e-05	CHD2_PHF12_SKI_SMARCC2
SIRT5	16	-2.689	0.007174	----	0	0.554	3	0.9069	0.019635	CHD2_PHF12_SKI_SMARCC2
AP4E1	16	-4.075	4.598e-05	----	0	0.524	3	0.9135	0.000326907	CHD2_PHF12_SKI_SMARCC2
MRPS14	16	-4.93	8.215e-07	----	2	3.061	3	0.3823	1.27929e-05	CHD2_PHF12_SKI_SMARCC2
ZBTB17	16	-3.597	0.0003215	----	0	1.174	3	0.7592	0.0015732	CHD2_PHF12_SKI_SMARCC2
MDM4	16	-2.62	0.008783	----	0	1.045	3	0.7903	0.0231476	CHD2_PHF12_SKI_SMARCC2
SERPINB3	16	-4.073	4.645e-05	----	0	0.177	3	0.9812	0.000329486	CHD2_PHF12_SKI_SMARCC2
PHLPP2	16	-5.296	1.182e-07	----	0	0.252	3	0.9687	2.68837e-06	CHD2_PHF12_SKI_SMARCC2
SH3GLB1	16	5.135	2.823e-07	++++	34.4	4.572	3	0.206	5.35132e-06	CHD2_PHF12_SKI_SMARCC2
KLHDC4	16	-5.45	5.048e-08	----	0	1.157	3	0.7634	1.3634e-06	CHD2_PHF12_SKI_SMARCC2
ERAP2	16	-2.923	0.003464	----	0	1.015	3	0.7976	0.0108474	CHD2_PHF12_SKI_SMARCC2
MTCH2	16	3.136	0.001713	++++	0	0.619	3	0.8921	0.0061448	CHD2_PHF12_SKI_SMARCC2
NCBP1	16	-3.228	0.001245	----	0	0.551	3	0.9076	0.00472785	CHD2_PHF12_SKI_SMARCC2
GGA3	16	-3.825	0.000131	----	0	1.128	3	0.7703	0.000756224	CHD2_PHF12_SKI_SMARCC2
STMN4	16	2.786	0.005343	++++	0	0.984	3	0.8051	0.0154089	CHD2_PHF12_SKI_SMARCC2
ZNF318	16	-3.267	0.001085	----	0	0.161	3	0.9836	0.00422824	CHD2_PHF12_SKI_SMARCC2
FLNC	16	-4.476	7.589e-06	----	0	0.184	3	0.9801	7.7949e-05	CHD2_PHF12_SKI_SMARCC2
EFNB1	16	-4.199	2.686e-05	----	0	2.266	3	0.519	0.000210683	CHD2_PHF12_SKI_SMARCC2
NOC2L	16	-3.506	0.0004546	----	0.1	3.003	3	0.3912	0.00207919	CHD2_PHF12_SKI_SMARCC2
ALKBH1	16	-2.955	0.003127	----	0	1.352	3	0.7169	0.00997272	CHD2_PHF12_SKI_SMARCC2
SSNA1	16	5.685	1.306e-08	++++	0	1.031	3	0.7937	4.52066e-07	CHD2_PHF12_SKI_SMARCC2
YRDC	16	3.305	0.0009502	++++	0	0.378	3	0.9448	0.00379161	CHD2_PHF12_SKI_SMARCC2
AGPS	16	-5.878	4.159e-09	----	0	0.893	3	0.8271	1.84336e-07	CHD2_PHF12_SKI_SMARCC2
SEMA3G	16	-4.361	1.293e-05	----	0	0.41	3	0.9381	0.00011853	CHD2_PHF12_SKI_SMARCC2
RASSF1	16	4.873	1.099e-06	++++	0	0.81	3	0.8471	1.62714e-05	CHD2_PHF12_SKI_SMARCC2
CXCR1	16	4.691	2.718e-06	++++	0	0.556	3	0.9064	3.3785e-05	CHD2_PHF12_SKI_SMARCC2
KDM7A	16	-3.244	0.001179	----	0	0.566	3	0.9041	0.00452946	CHD2_PHF12_SKI_SMARCC2
CACNB4	16	-4.353	1.342e-05	----	0	1.189	3	0.7557	0.000122171	CHD2_PHF12_SKI_SMARCC2
PRKACA	16	4.7	2.605e-06	++++	24	3.949	3	0.267	3.26297e-05	CHD2_PHF12_SKI_SMARCC2
PLAAT1	16	-3.631	0.0002827	----	0	0.914	3	0.822	0.00141514	CHD2_PHF12_SKI_SMARCC2
DDX43	16	-3.208	0.001334	----	0	0.208	3	0.9762	0.00499383	CHD2_PHF12_SKI_SMARCC2
NTRK3	16	-2.575	0.01002	----	0	1.291	3	0.7313	0.025731	CHD2_PHF12_SKI_SMARCC2
ORC3	16	-3.173	0.001508	----	0	2.042	3	0.5638	0.00553948	CHD2_PHF12_SKI_SMARCC2
TBX21	16	-4.696	2.657e-06	----	0	0.455	3	0.9286	3.31909e-05	CHD2_PHF12_SKI_SMARCC2
RECQL5	16	-3.522	0.000428	----	0	2.164	3	0.539	0.0019788	CHD2_PHF12_SKI_SMARCC2
OTUD7B	16	-2.555	0.01061	----	0	0.148	3	0.9855	0.0269955	CHD2_PHF12_SKI_SMARCC2
PEX16	16	3.25	0.001155	++++	22.6	3.875	3	0.2753	0.00445272	CHD2_PHF12_SKI_SMARCC2
CBFA2T2	16	3.742	0.0001827	++++	0	0.55	3	0.9077	0.000991549	CHD2_PHF12_SKI_SMARCC2
GSG1	16	-2.99	0.002789	----	0	1.244	3	0.7425	0.00911981	CHD2_PHF12_SKI_SMARCC2
TSG101	16	4.007	6.152e-05	++++	21.5	3.822	3	0.2813	0.000411876	CHD2_PHF12_SKI_SMARCC2
URI1	16	-6.547	5.869e-11	----	0	0.436	3	0.9327	5.98963e-09	CHD2_PHF12_SKI_SMARCC2
SCAP	16	-3.139	0.001693	----	0	0.017	3	0.9994	0.00609044	CHD2_PHF12_SKI_SMARCC2
SMG9	16	3.539	0.0004019	++++	0	0.969	3	0.8089	0.00188492	CHD2_PHF12_SKI_SMARCC2
COMMD10	16	-6.876	6.15e-12	----	0	2.851	3	0.4152	1.02464e-09	CHD2_PHF12_SKI_SMARCC2
CPOX	16	-3.893	9.91e-05	----	0	0.468	3	0.9258	0.000603171	CHD2_PHF12_SKI_SMARCC2
UBXN2B	16	-3.379	0.0007265	----	0	1.029	3	0.7942	0.00305594	CHD2_PHF12_SKI_SMARCC2
LARP6	16	-3.63	0.000284	----	0	1.733	3	0.6296	0.0014201	CHD2_PHF12_SKI_SMARCC2
FILIP1L	16	-2.981	0.00287	----	0	2.009	3	0.5706	0.00932185	CHD2_PHF12_SKI_SMARCC2
LRCH4	16	-5.759	8.485e-09	----	0	2.586	3	0.46	3.1755e-07	CHD2_PHF12_SKI_SMARCC2
USB1	16	3.542	0.0003978	++++	0	0.504	3	0.9181	0.00186949	CHD2_PHF12_SKI_SMARCC2
FGF13	16	-3.003	0.002671	----	0	2.904	3	0.4066	0.0088121	CHD2_PHF12_SKI_SMARCC2
ARTN	16	3.397	0.0006819	++++	0	0.599	3	0.8966	0.0029059	CHD2_PHF12_SKI_SMARCC2
TAPBP	16	-5.115	3.135e-07	----	0	1.315	3	0.7255	5.87828e-06	CHD2_PHF12_SKI_SMARCC2
UQCRH	16	-4.293	1.759e-05	----	0	2.167	3	0.5386	0.000151412	CHD2_PHF12_SKI_SMARCC2
ATP8A2	16	-2.63	0.008541	----	0	0.606	3	0.895	0.0226176	CHD2_PHF12_SKI_SMARCC2
DUSP5	16	-5.401	6.615e-08	----	0	0.293	3	0.9614	1.69086e-06	CHD2_PHF12_SKI_SMARCC2
CD1D	16	-3.307	0.0009421	----	0	1.869	3	0.6	0.0037669	CHD2_PHF12_SKI_SMARCC2
RNF111	16	3.521	0.0004301	++++	0	2.12	3	0.548	0.00198685	CHD2_PHF12_SKI_SMARCC2
THRA	16	6.17	6.82e-10	++++	0	1.81	3	0.6127	4.49097e-08	CHD2_PHF12_SKI_SMARCC2
TMEM47	16	-3.078	0.002087	----	0	0.104	3	0.9913	0.00724036	CHD2_PHF12_SKI_SMARCC2
UBE2Q1	16	-3.299	0.0009709	----	0	1.724	3	0.6315	0.00386085	CHD2_PHF12_SKI_SMARCC2
DUSP10	16	-3.256	0.00113	----	0	2.468	3	0.481	0.00437219	CHD2_PHF12_SKI_SMARCC2
ABCF1	16	-2.431	0.01506	----	0	0.065	3	0.9957	0.0358169	CHD2_PHF12_SKI_SMARCC2
CNBP	16	7.764	8.24e-15	++++	0	1.278	3	0.7343	4.29988e-12	CHD2_PHF12_SKI_SMARCC2
APOB	16	-3.947	7.902e-05	----	0	0.061	3	0.9961	0.000505021	CHD2_PHF12_SKI_SMARCC2
TRAF5	16	-5.174	2.292e-07	----	0	0.396	3	0.941	4.51173e-06	CHD2_PHF12_SKI_SMARCC2
PDIA6	16	2.634	0.00845	++++	0	1.899	3	0.5937	0.0224368	CHD2_PHF12_SKI_SMARCC2
TSN	16	4.258	2.067e-05	++++	0	2.057	3	0.5606	0.000171724	CHD2_PHF12_SKI_SMARCC2
NHLH1	16	-2.786	0.00533	----	0	2.299	3	0.5127	0.0153746	CHD2_PHF12_SKI_SMARCC2
SLC7A5	16	-2.561	0.01043	----	0	0.996	3	0.8021	0.0266134	CHD2_PHF12_SKI_SMARCC2
POU2AF1	16	-2.881	0.003968	----	0	1.24	3	0.7434	0.0120982	CHD2_PHF12_SKI_SMARCC2
INTS1	16	-5.922	3.186e-09	----	0	1.296	3	0.7302	1.49856e-07	CHD2_PHF12_SKI_SMARCC2
CAMK1	16	3.143	0.001671	++++	31.2	4.361	3	0.2251	0.00602619	CHD2_PHF12_SKI_SMARCC2
RAB11FIP3	16	-3.422	0.0006206	----	0	0.693	3	0.8749	0.00268985	CHD2_PHF12_SKI_SMARCC2
HIF3A	16	-3.034	0.002413	----	0	1.44	3	0.6962	0.0081356	CHD2_PHF12_SKI_SMARCC2
HMG20B	16	-2.481	0.01311	----	0	1.19	3	0.7555	0.0320813	CHD2_PHF12_SKI_SMARCC2
TGFB2	16	-3.338	0.0008424	----	0	0.845	3	0.8386	0.00344292	CHD2_PHF12_SKI_SMARCC2
AVPR1B	16	-2.972	0.002961	----	0	0.328	3	0.9547	0.0095479	CHD2_PHF12_SKI_SMARCC2
EIF4A3	16	4.081	4.485e-05	++++	0	2.214	3	0.5292	0.00032077	CHD2_PHF12_SKI_SMARCC2
GIPR	16	-3.258	0.00112	----	0	1.378	3	0.7107	0.004342	CHD2_PHF12_SKI_SMARCC2
RRBP1	16	-4.451	8.559e-06	----	0	1.071	3	0.7842	8.51903e-05	CHD2_PHF12_SKI_SMARCC2
IFNAR1	16	-3.795	0.0001474	----	0	0.046	3	0.9974	0.000831968	CHD2_PHF12_SKI_SMARCC2
CHST1	16	-3.524	0.000425	----	0	1.276	3	0.7349	0.00197053	CHD2_PHF12_SKI_SMARCC2
CSF2RA	16	-4.445	8.803e-06	----	0	0.514	3	0.9159	8.69813e-05	CHD2_PHF12_SKI_SMARCC2
TM9SF4	16	2.597	0.009407	++++	0	2.836	3	0.4177	0.0244408	CHD2_PHF12_SKI_SMARCC2
NMT1	16	-3.495	0.0004735	----	0	0.988	3	0.8042	0.00214858	CHD2_PHF12_SKI_SMARCC2
ZNF143	16	-5.241	1.594e-07	----	0	0.569	3	0.9035	3.41217e-06	CHD2_PHF12_SKI_SMARCC2
CRELD1	16	-2.685	0.007248	----	0	2.003	3	0.5718	0.0197983	CHD2_PHF12_SKI_SMARCC2
FLAD1	16	3.544	0.0003946	++++	0	1.436	3	0.6971	0.00185729	CHD2_PHF12_SKI_SMARCC2
NMD3	16	3.01	0.002608	++++	0	2.835	3	0.4178	0.00864965	CHD2_PHF12_SKI_SMARCC2
CACTIN	16	-4.887	1.026e-06	----	0	0.519	3	0.9148	1.53883e-05	CHD2_PHF12_SKI_SMARCC2
SERPINA6	16	-2.584	0.009758	----	0	0.128	3	0.9883	0.0251868	CHD2_PHF12_SKI_SMARCC2
OCA2	16	-2.475	0.01331	----	0	0.782	3	0.8538	0.0324817	CHD2_PHF12_SKI_SMARCC2
AGTPBP1	16	2.514	0.01192	++++	0	0.431	3	0.9337	0.0296547	CHD2_PHF12_SKI_SMARCC2
RFC5	16	-5.041	4.641e-07	----	0	0.862	3	0.8345	8.12895e-06	CHD2_PHF12_SKI_SMARCC2
NEIL1	16	-2.438	0.01476	----	0	0.208	3	0.9763	0.035258	CHD2_PHF12_SKI_SMARCC2
EGR1	16	2.876	0.004022	++++	0	2.476	3	0.4796	0.0122251	CHD2_PHF12_SKI_SMARCC2
RBM14	16	3.29	0.001	++++	0	1.96	3	0.5808	0.003951	CHD2_PHF12_SKI_SMARCC2
CIR1	16	2.739	0.006167	++++	0	0.341	3	0.9522	0.0173669	CHD2_PHF12_SKI_SMARCC2
PARP16	16	4.076	4.588e-05	++++	0	0.275	3	0.9646	0.00032628	CHD2_PHF12_SKI_SMARCC2
LBR	16	-3.758	0.0001711	----	0	0.507	3	0.9173	0.000941152	CHD2_PHF12_SKI_SMARCC2
ATP5PD	16	2.729	0.006349	++++	0	1.114	3	0.7737	0.0177601	CHD2_PHF12_SKI_SMARCC2
SNAPC1	16	-2.981	0.002872	----	0	1.977	3	0.5773	0.00932397	CHD2_PHF12_SKI_SMARCC2
C2	16	-3.063	0.002189	----	0	0.841	3	0.8395	0.00752625	CHD2_PHF12_SKI_SMARCC2
TRAPPC13	16	-2.993	0.002759	----	12	3.411	3	0.3325	0.00904524	CHD2_PHF12_SKI_SMARCC2
VPS26A	16	-2.474	0.01337	----	0	1.642	3	0.65	0.0325993	CHD2_PHF12_SKI_SMARCC2
FOXF2	16	-2.467	0.01363	----	0	0.539	3	0.9103	0.0330584	CHD2_PHF12_SKI_SMARCC2
HNRNPUL1	16	-3.052	0.002275	----	0	1.922	3	0.5887	0.00776594	CHD2_PHF12_SKI_SMARCC2
NME3	16	4.54	5.636e-06	++++	0	0.675	3	0.879	6.10795e-05	CHD2_PHF12_SKI_SMARCC2
CRY2	16	-4.063	4.846e-05	----	0	0.847	3	0.8382	0.00034119	CHD2_PHF12_SKI_SMARCC2
E2F5	16	-8.231	1.856e-16	----	0	0.569	3	0.9036	1.97428e-13	CHD2_PHF12_SKI_SMARCC2
MYL9	16	-2.328	0.01991	----	0	0.842	3	0.8394	0.0450504	CHD2_PHF12_SKI_SMARCC2
BMPR1A	16	-3.525	0.0004235	----	0	1.543	3	0.6724	0.00196522	CHD2_PHF12_SKI_SMARCC2
SLC25A12	16	3.701	0.0002143	++++	0	0.17	3	0.9823	0.00112657	CHD2_PHF12_SKI_SMARCC2
SAMM50	16	4.141	3.461e-05	++++	0	1.953	3	0.5822	0.000259758	CHD2_PHF12_SKI_SMARCC2
DYNC1LI2	16	3.816	0.0001354	++++	0	2.388	3	0.4958	0.00077676	CHD2_PHF12_SKI_SMARCC2
FST	16	-3.629	0.0002849	----	0	0.123	3	0.989	0.00142332	CHD2_PHF12_SKI_SMARCC2
ENPP2	16	-2.868	0.004137	----	0	2.27	3	0.5183	0.0125005	CHD2_PHF12_SKI_SMARCC2
ICMT	16	-3.8	0.0001445	----	0	1.292	3	0.7309	0.000818942	CHD2_PHF12_SKI_SMARCC2
PRF1	16	2.35	0.01879	++++	0	0.214	3	0.9753	0.0430729	CHD2_PHF12_SKI_SMARCC2
DDR2	16	-4.778	1.769e-06	----	0	0.557	3	0.9061	2.39009e-05	CHD2_PHF12_SKI_SMARCC2
RPP14	16	-5.164	2.42e-07	----	0	2.319	3	0.5089	4.72669e-06	CHD2_PHF12_SKI_SMARCC2
CPED1	16	-4.399	1.088e-05	----	0	2.911	3	0.4055	0.000102734	CHD2_PHF12_SKI_SMARCC2
TBXAS1	16	2.479	0.01318	++++	0	0.343	3	0.9518	0.0322184	CHD2_PHF12_SKI_SMARCC2
EIF4ENIF1	16	-4.049	5.146e-05	----	0	0.329	3	0.9544	0.000356858	CHD2_PHF12_SKI_SMARCC2
DEPP1	16	-2.898	0.003759	----	0	0.173	3	0.9818	0.0115771	CHD2_PHF12_SKI_SMARCC2
GABPB1	16	-4.931	8.174e-07	----	0	0.09	3	0.993	1.2745e-05	CHD2_PHF12_SKI_SMARCC2
CTH	16	-4.099	4.144e-05	----	0	1.579	3	0.6641	0.000301925	CHD2_PHF12_SKI_SMARCC2
ACRV1	16	-2.768	0.005641	----	0	0.232	3	0.9723	0.0161237	CHD2_PHF12_SKI_SMARCC2
MYO15B	16	-3.936	8.298e-05	----	0	1.896	3	0.5943	0.000524686	CHD2_PHF12_SKI_SMARCC2
ACAP2	16	-5.946	2.742e-09	----	0	0.133	3	0.9876	1.32348e-07	CHD2_PHF12_SKI_SMARCC2
GNB3	16	-4.618	3.868e-06	----	0	1.325	3	0.7232	4.49673e-05	CHD2_PHF12_SKI_SMARCC2
FADS3	16	2.9	0.003729	++++	0	1.08	3	0.7818	0.0115001	CHD2_PHF12_SKI_SMARCC2
PIAS2	16	-6.981	2.927e-12	----	0	0.371	3	0.9462	5.99645e-10	CHD2_PHF12_SKI_SMARCC2
TPO	16	-2.344	0.01905	----	0	0.902	3	0.825	0.043539	CHD2_PHF12_SKI_SMARCC2
FNDC3A	16	-4.864	1.151e-06	----	26.7	4.091	3	0.2518	1.68876e-05	CHD2_PHF12_SKI_SMARCC2
CPN1	16	-4.139	3.491e-05	----	0	0.649	3	0.8851	0.000261584	CHD2_PHF12_SKI_SMARCC2
CRLF2	16	-2.546	0.0109	----	0	0.573	3	0.9027	0.0276165	CHD2_PHF12_SKI_SMARCC2
ETS2	16	-4.191	2.779e-05	----	0	1.152	3	0.7646	0.000216321	CHD2_PHF12_SKI_SMARCC2
HPS5	16	-4.438	9.096e-06	----	0	1.283	3	0.7331	8.92718e-05	CHD2_PHF12_SKI_SMARCC2
TNPO2	16	-5.72	1.063e-08	----	0	2.017	3	0.5689	3.82805e-07	CHD2_PHF12_SKI_SMARCC2
TGS1	16	-2.772	0.00557	----	0	2.369	3	0.4994	0.0159521	CHD2_PHF12_SKI_SMARCC2
PIGA	16	-3.266	0.001091	----	0	0.687	3	0.8762	0.00424744	CHD2_PHF12_SKI_SMARCC2
TRRAP	16	-5.958	2.552e-09	----	0	0.716	3	0.8693	1.25588e-07	CHD2_PHF12_SKI_SMARCC2
RGL1	16	-3.119	0.001813	----	0	2.299	3	0.5128	0.00645164	CHD2_PHF12_SKI_SMARCC2
B2M	16	4.247	2.164e-05	++++	0	0.584	3	0.9	0.00017786	CHD2_PHF12_SKI_SMARCC2
PEAK1	16	-4.627	3.718e-06	----	18.7	3.688	3	0.2971	4.36455e-05	CHD2_PHF12_SKI_SMARCC2
FAM168A	16	-6.906	4.989e-12	----	0	1.013	3	0.7981	8.95979e-10	CHD2_PHF12_SKI_SMARCC2
B9D2	16	-2.871	0.004092	----	0	0.375	3	0.9454	0.012397	CHD2_PHF12_SKI_SMARCC2
FAM32A	16	3.185	0.001447	++++	0	0.762	3	0.8586	0.00535882	CHD2_PHF12_SKI_SMARCC2
AGGF1	16	-2.982	0.00286	----	5.8	3.184	3	0.3641	0.00930139	CHD2_PHF12_SKI_SMARCC2
TIGAR	16	-5.099	3.421e-07	----	0	2.467	3	0.4813	6.34146e-06	CHD2_PHF12_SKI_SMARCC2
CPSF4	16	-4.115	3.867e-05	----	0	2.85	3	0.4153	0.000284743	CHD2_PHF12_SKI_SMARCC2
MAN1A1	16	-6.802	1.035e-11	----	1.7	3.052	3	0.3837	1.5728e-09	CHD2_PHF12_SKI_SMARCC2
GDAP1	16	2.986	0.00283	++++	0	0.965	3	0.8097	0.00922117	CHD2_PHF12_SKI_SMARCC2
PAWR	16	-2.748	0.005992	----	0	0.412	3	0.9377	0.0169587	CHD2_PHF12_SKI_SMARCC2
MAPK10	16	-3.858	0.0001141	----	0	0.959	3	0.8111	0.000677036	CHD2_PHF12_SKI_SMARCC2
NUBP2	16	2.939	0.003297	++++	0	2.301	3	0.5122	0.0104188	CHD2_PHF12_SKI_SMARCC2
RGS14	16	-4.892	9.99e-07	----	0	0.227	3	0.973	1.50815e-05	CHD2_PHF12_SKI_SMARCC2
DENND4C	16	-2.325	0.02005	----	0	2.153	3	0.5412	0.0452931	CHD2_PHF12_SKI_SMARCC2
SCN11A	16	-3.315	0.0009153	----	0	2.46	3	0.4826	0.0036821	CHD2_PHF12_SKI_SMARCC2
BCL2L13	16	-3.835	0.0001257	----	0	0.24	3	0.9708	0.000731892	CHD2_PHF12_SKI_SMARCC2
PER2	16	2.948	0.0032	++++	0	1.7	3	0.6369	0.0101645	CHD2_PHF12_SKI_SMARCC2
PUS7L	16	-3.025	0.002488	----	0	1.376	3	0.7112	0.00832857	CHD2_PHF12_SKI_SMARCC2
EIF2D	16	-3.778	0.000158	----	0	1.701	3	0.6367	0.00088172	CHD2_PHF12_SKI_SMARCC2
CHRM2	16	-3.772	0.0001622	----	0	1.918	3	0.5897	0.000902064	CHD2_PHF12_SKI_SMARCC2
ZNF609	16	-6.975	3.054e-12	----	0	1.286	3	0.7325	6.16529e-10	CHD2_PHF12_SKI_SMARCC2
MEOX2	16	-2.837	0.00455	----	0	0.075	3	0.9947	0.0135079	CHD2_PHF12_SKI_SMARCC2
HDAC9	16	-3.785	0.000154	----	9.3	3.309	3	0.3463	0.000862706	CHD2_PHF12_SKI_SMARCC2
PTK2	16	2.854	0.004316	++++	0	1.021	3	0.7961	0.0129284	CHD2_PHF12_SKI_SMARCC2
IL11	16	-3.504	0.0004575	----	0	2.205	3	0.5309	0.00208935	CHD2_PHF12_SKI_SMARCC2
ECE1	16	-3.045	0.002325	----	0	0.714	3	0.87	0.0079054	CHD2_PHF12_SKI_SMARCC2
ARHGAP25	16	-2.582	0.009827	----	0	1.017	3	0.797	0.0253295	CHD2_PHF12_SKI_SMARCC2
NAP1L2	16	-4.002	6.29e-05	----	0	2.72	3	0.4368	0.000419187	CHD2_PHF12_SKI_SMARCC2
CNOT3	16	-3.367	0.00076	----	0	1.832	3	0.6081	0.00317171	CHD2_PHF12_SKI_SMARCC2
UTS2	16	-3.656	0.000256	----	0	0.29	3	0.9619	0.0013051	CHD2_PHF12_SKI_SMARCC2
CIB1	16	-4.271	1.945e-05	----	0	2.417	3	0.4905	0.000163554	CHD2_PHF12_SKI_SMARCC2
SCEL	16	2.285	0.02232	++++	0	1.936	3	0.5857	0.0494199	CHD2_PHF12_SKI_SMARCC2
VRK1	16	-3.323	0.0008915	----	0	1.364	3	0.7141	0.00360341	CHD2_PHF12_SKI_SMARCC2
WAS	16	-3.017	0.002557	----	0	1.774	3	0.6205	0.0085142	CHD2_PHF12_SKI_SMARCC2
CR1	16	-4.83	1.368e-06	----	0	1.759	3	0.6239	1.93528e-05	CHD2_PHF12_SKI_SMARCC2
GIT1	16	-2.426	0.01528	----	0	1.398	3	0.7061	0.0362559	CHD2_PHF12_SKI_SMARCC2
SCRIB	16	-3.117	0.001829	----	0	2.681	3	0.4435	0.00649687	CHD2_PHF12_SKI_SMARCC2
CDC45	16	-3.16	0.001579	----	0	0.06	3	0.9962	0.00574913	CHD2_PHF12_SKI_SMARCC2
RAB8B	16	-2.995	0.002748	----	0	0.053	3	0.9968	0.00901559	CHD2_PHF12_SKI_SMARCC2
DGKI	16	-4.087	4.365e-05	----	0	2.421	3	0.4897	0.0003143	CHD2_PHF12_SKI_SMARCC2
NSG2	16	6.03	1.635e-09	++++	0	0.046	3	0.9974	8.71808e-08	CHD2_PHF12_SKI_SMARCC2
ANAPC5	16	-2.7	0.006933	----	0	2.58	3	0.461	0.0190659	CHD2_PHF12_SKI_SMARCC2
IVNS1ABP	16	-5.316	1.059e-07	----	0	0.942	3	0.8154	2.46746e-06	CHD2_PHF12_SKI_SMARCC2
TAF4B	16	-3.367	0.0007601	----	0	1.405	3	0.7045	0.00317171	CHD2_PHF12_SKI_SMARCC2
MCM3AP	16	-2.308	0.02099	----	0	2.561	3	0.4643	0.0470476	CHD2_PHF12_SKI_SMARCC2
SRGAP2	16	-4.268	1.977e-05	----	0	0.918	3	0.8211	0.000165791	CHD2_PHF12_SKI_SMARCC2
PTCD1	16	-5.048	4.467e-07	----	0	0.676	3	0.8789	7.85902e-06	CHD2_PHF12_SKI_SMARCC2
ANP32B	16	3.552	0.0003826	++++	0	0.167	3	0.9827	0.00181253	CHD2_PHF12_SKI_SMARCC2
MRPL57	16	-5.022	5.118e-07	----	1.1	3.033	3	0.3866	8.76461e-06	CHD2_PHF12_SKI_SMARCC2
EZR	16	-4.728	2.27e-06	----	0	1.874	3	0.5989	2.91329e-05	CHD2_PHF12_SKI_SMARCC2
RAI2	16	-3.937	8.251e-05	----	0	0.481	3	0.923	0.00052267	CHD2_PHF12_SKI_SMARCC2
NEDD4L	16	-3.904	9.448e-05	----	0	0.19	3	0.9792	0.000581449	CHD2_PHF12_SKI_SMARCC2
PIK3IP1	16	-4.618	3.868e-06	----	0	2.018	3	0.5686	4.49673e-05	CHD2_PHF12_SKI_SMARCC2
HCRTR1	16	2.719	0.006553	++++	0	0.318	3	0.9566	0.0182239	CHD2_PHF12_SKI_SMARCC2
SHANK2	16	-3.548	0.0003885	----	0	1.353	3	0.7167	0.00183451	CHD2_PHF12_SKI_SMARCC2
MINAR1	16	-5.675	1.389e-08	----	0	2.767	3	0.429	4.75194e-07	CHD2_PHF12_SKI_SMARCC2
HOXC8	16	-3.108	0.001886	----	0	2.722	3	0.4365	0.00666	CHD2_PHF12_SKI_SMARCC2
RIOX2	16	-3.252	0.001146	----	0	0.542	3	0.9096	0.00442234	CHD2_PHF12_SKI_SMARCC2
WASHC5	16	-3.482	0.0004978	----	0	1.124	3	0.7713	0.00224558	CHD2_PHF12_SKI_SMARCC2
DAB1	16	-3.531	0.0004134	----	2.5	3.078	3	0.3797	0.00192741	CHD2_PHF12_SKI_SMARCC2
COL4A4	16	-5.081	3.748e-07	----	0	2.506	3	0.4742	6.79282e-06	CHD2_PHF12_SKI_SMARCC2
SCRG1	16	-4.08	4.506e-05	----	0	0.534	3	0.9113	0.000321939	CHD2_PHF12_SKI_SMARCC2
ERG28	16	2.979	0.002888	++++	0	0.323	3	0.9557	0.00936163	CHD2_PHF12_SKI_SMARCC2
RDH14	16	3.253	0.001143	++++	0	1.637	3	0.6511	0.00441384	CHD2_PHF12_SKI_SMARCC2
NUCB2	16	4.797	1.614e-06	++++	0	0.449	3	0.93	2.21421e-05	CHD2_PHF12_SKI_SMARCC2
ADSL	16	-5.317	1.057e-07	----	0	1.481	3	0.6867	2.46488e-06	CHD2_PHF12_SKI_SMARCC2
GP1BB	16	-2.602	0.009258	----	0	0.379	3	0.9446	0.0241328	CHD2_PHF12_SKI_SMARCC2
H1FX	16	5.529	3.212e-08	++++	9.4	3.311	3	0.3461	9.50099e-07	CHD2_PHF12_SKI_SMARCC2
FAM20B	16	-5.862	4.567e-09	----	0	0.561	3	0.9053	1.9731e-07	CHD2_PHF12_SKI_SMARCC2
HOXC10	16	-2.855	0.004306	----	0	2.236	3	0.5249	0.0129068	CHD2_PHF12_SKI_SMARCC2
NOCT	16	-4.024	5.729e-05	----	41.1	5.092	3	0.1652	0.000389209	CHD2_PHF12_SKI_SMARCC2
MCTP2	16	-2.797	0.005159	----	0	0.609	3	0.8945	0.0149827	CHD2_PHF12_SKI_SMARCC2
GSN	16	-2.928	0.003408	----	35	4.613	3	0.2024	0.0107035	CHD2_PHF12_SKI_SMARCC2
PFKP	16	-4.743	2.103e-06	----	0	0.571	3	0.903	2.73321e-05	CHD2_PHF12_SKI_SMARCC2
SMAD2	16	-5.364	8.155e-08	----	0	1.732	3	0.6298	1.98712e-06	CHD2_PHF12_SKI_SMARCC2
PDPK1	16	3.01	0.00261	++++	0	2.474	3	0.4801	0.00865421	CHD2_PHF12_SKI_SMARCC2
IFT20	16	4.522	6.139e-06	++++	0	0.177	3	0.9813	6.55293e-05	CHD2_PHF12_SKI_SMARCC2
ERBB3	16	-3.446	0.0005692	----	0	0.809	3	0.8473	0.00250715	CHD2_PHF12_SKI_SMARCC2
PPID	16	4.445	8.795e-06	++++	0	0.9	3	0.8255	8.69813e-05	CHD2_PHF12_SKI_SMARCC2
CDKL5	16	-3.638	0.0002749	----	0	0.173	3	0.9819	0.0013821	CHD2_PHF12_SKI_SMARCC2
CHST3	16	-6.279	3.414e-10	----	0	0.503	3	0.9181	2.57981e-08	CHD2_PHF12_SKI_SMARCC2
NAA50	16	-4.254	2.101e-05	----	0	0.713	3	0.87	0.000173922	CHD2_PHF12_SKI_SMARCC2
PRMT8	16	-4.204	2.624e-05	----	0	0.205	3	0.9768	0.000206876	CHD2_PHF12_SKI_SMARCC2
UNC119	16	2.345	0.01901	++++	0	1.632	3	0.6522	0.04348	CHD2_PHF12_SKI_SMARCC2
NECTIN3	16	-2.336	0.01952	----	0	2.52	3	0.4717	0.0443639	CHD2_PHF12_SKI_SMARCC2
MTNR1B	16	-3.755	0.0001731	----	0	0.935	3	0.817	0.00095083	CHD2_PHF12_SKI_SMARCC2
HACD3	16	-2.75	0.005963	----	0	0.707	3	0.8716	0.0168905	CHD2_PHF12_SKI_SMARCC2
LMTK2	16	-2.829	0.004676	----	0	0.507	3	0.9173	0.0138093	CHD2_PHF12_SKI_SMARCC2
SAMD14	16	-2.513	0.01196	----	0	0.825	3	0.8435	0.0297408	CHD2_PHF12_SKI_SMARCC2
DNAH9	16	-5.488	4.066e-08	----	0	0.395	3	0.9412	1.14716e-06	CHD2_PHF12_SKI_SMARCC2
DLL3	16	3.536	0.000406	++++	0	1.748	3	0.6263	0.00189931	CHD2_PHF12_SKI_SMARCC2
LPAR1	16	-4.052	5.076e-05	----	0	1.024	3	0.7954	0.000352731	CHD2_PHF12_SKI_SMARCC2
OGT	16	-4.002	6.29e-05	----	0	0.429	3	0.9342	0.000419187	CHD2_PHF12_SKI_SMARCC2
SLC33A1	16	-2.918	0.003526	----	0	0.562	3	0.905	0.0109954	CHD2_PHF12_SKI_SMARCC2
PCDH7	16	-2.825	0.004731	----	0	0.746	3	0.8622	0.0139375	CHD2_PHF12_SKI_SMARCC2
ERF	16	-4.241	2.225e-05	----	21.4	3.818	3	0.2818	0.000181846	CHD2_PHF12_SKI_SMARCC2
REST	16	-2.767	0.005656	----	0	2.465	3	0.4817	0.0161561	CHD2_PHF12_SKI_SMARCC2
DDX21	16	3.733	0.0001893	++++	0	1.863	3	0.6014	0.00102036	CHD2_PHF12_SKI_SMARCC2
CD9	16	-3.012	0.002596	----	0	1.439	3	0.6964	0.00861812	CHD2_PHF12_SKI_SMARCC2
DSG2	16	-2.327	0.01996	----	0	0.216	3	0.975	0.0451451	CHD2_PHF12_SKI_SMARCC2
ARHGAP11A	16	3.948	7.884e-05	++++	0	0.528	3	0.9126	0.000504507	CHD2_PHF12_SKI_SMARCC2
SLC35A1	16	-6.346	2.206e-10	----	0	1.114	3	0.7738	1.7973e-08	CHD2_PHF12_SKI_SMARCC2
CSRNP2	16	-3.524	0.0004244	----	0	0.428	3	0.9344	0.00196874	CHD2_PHF12_SKI_SMARCC2
CFAP410	16	-2.55	0.01077	----	0	0.232	3	0.9723	0.0273447	CHD2_PHF12_SKI_SMARCC2
SPTBN1	16	2.318	0.02046	++++	0	0.852	3	0.837	0.0460575	CHD2_PHF12_SKI_SMARCC2
APLP1	16	3.7	0.0002156	++++	37.4	4.793	3	0.1876	0.0011319	CHD2_PHF12_SKI_SMARCC2
WDR46	16	-5.004	5.61e-07	----	0	1.022	3	0.796	9.40908e-06	CHD2_PHF12_SKI_SMARCC2
RPH3A	16	2.309	0.02094	++++	0	0.293	3	0.9613	0.0469546	CHD2_PHF12_SKI_SMARCC2
HLA-DRB1	16	-6.129	8.82e-10	----	0	1.46	3	0.6914	5.5314e-08	CHD2_PHF12_SKI_SMARCC2
HLA-DMA	16	-3.373	0.0007423	----	16.7	3.601	3	0.3079	0.00311246	CHD2_PHF12_SKI_SMARCC2
NEUROG2	16	2.751	0.005942	++++	0	0.422	3	0.9357	0.0168431	CHD2_PHF12_SKI_SMARCC2
DOT1L	16	-3.573	0.0003529	----	0	0.538	3	0.9105	0.0016986	CHD2_PHF12_SKI_SMARCC2
KCTD14	16	-2.346	0.01899	----	0	0.13	3	0.988	0.0434522	CHD2_PHF12_SKI_SMARCC2
TMCO3	16	3.302	0.0009608	++++	0	2.69	3	0.4419	0.00382784	CHD2_PHF12_SKI_SMARCC2
ZNF12	16	3.638	0.0002747	++++	0	1.222	3	0.7477	0.00138134	CHD2_PHF12_SKI_SMARCC2
PDGFRB	16	-3.24	0.001196	----	0	0.818	3	0.8452	0.00457824	CHD2_PHF12_SKI_SMARCC2
TLE2	16	-2.332	0.01971	----	0	0.703	3	0.8726	0.0447112	CHD2_PHF12_SKI_SMARCC2
GFRA2	16	-2.445	0.01447	----	0	0.219	3	0.9745	0.0347272	CHD2_PHF12_SKI_SMARCC2
CSRP2	16	-5.779	7.507e-09	----	0	0.373	3	0.9458	2.88308e-07	CHD2_PHF12_SKI_SMARCC2
ARHGEF10L	16	-5.326	1.005e-07	----	0	2.619	3	0.4541	2.35553e-06	CHD2_PHF12_SKI_SMARCC2
PRKCG	16	-3.822	0.0001326	----	0	1.666	3	0.6445	0.000763547	CHD2_PHF12_SKI_SMARCC2
TRMO	16	-3.775	0.0001598	----	0	1.427	3	0.6992	0.000890149	CHD2_PHF12_SKI_SMARCC2
CA11	16	-4.555	5.245e-06	----	0	0.865	3	0.8338	5.76096e-05	CHD2_PHF12_SKI_SMARCC2
CNTD2	16	-3.344	0.0008247	----	0	0.664	3	0.8815	0.00338208	CHD2_PHF12_SKI_SMARCC2
WDR59	16	-2.882	0.003952	----	0	2.577	3	0.4616	0.0120654	CHD2_PHF12_SKI_SMARCC2
TNS2	16	-2.885	0.003913	----	0	0.24	3	0.9709	0.0119728	CHD2_PHF12_SKI_SMARCC2
ZNF282	16	-2.56	0.01046	----	0	0.519	3	0.9148	0.0266727	CHD2_PHF12_SKI_SMARCC2
C1orf174	16	-5.067	4.035e-07	----	0	2.869	3	0.4123	7.21837e-06	CHD2_PHF12_SKI_SMARCC2
ADAMTS13	16	-2.373	0.01767	----	0	1.756	3	0.6246	0.0409159	CHD2_PHF12_SKI_SMARCC2
SOX17	16	-3.254	0.00114	----	0	1.831	3	0.6082	0.00440287	CHD2_PHF12_SKI_SMARCC2
PPP6R1	16	-3.262	0.001105	----	0	0.435	3	0.933	0.00429227	CHD2_PHF12_SKI_SMARCC2
NOC4L	16	4.32	1.563e-05	++++	0	2.523	3	0.4711	0.000137625	CHD2_PHF12_SKI_SMARCC2
EHF	16	-3.267	0.001088	----	0	0.097	3	0.9922	0.00423695	CHD2_PHF12_SKI_SMARCC2
CWC25	16	3.042	0.00235	++++	0	0.575	3	0.9021	0.00796885	CHD2_PHF12_SKI_SMARCC2
SCRN1	16	3.561	0.0003697	++++	0	1.823	3	0.61	0.00176533	CHD2_PHF12_SKI_SMARCC2
ADIPOR2	16	-5.637	1.733e-08	----	0	1.35	3	0.7173	5.6856e-07	CHD2_PHF12_SKI_SMARCC2
APOBEC3C	16	-3.246	0.00117	----	0	0.825	3	0.8435	0.00449989	CHD2_PHF12_SKI_SMARCC2
USP10	16	2.805	0.00503	++++	0	2.516	3	0.4724	0.0146745	CHD2_PHF12_SKI_SMARCC2
ORAI2	16	-6.743	1.551e-11	----	0	0.993	3	0.803	2.1448e-09	CHD2_PHF12_SKI_SMARCC2
CADM4	16	-3.819	0.000134	----	0	0.874	3	0.8318	0.000769846	CHD2_PHF12_SKI_SMARCC2
TJP1	16	-4.145	3.401e-05	----	0	0.294	3	0.9611	0.000256019	CHD2_PHF12_SKI_SMARCC2
ABTB2	16	-4.231	2.328e-05	----	0	1.37	3	0.7127	0.000188482	CHD2_PHF12_SKI_SMARCC2
RYR1	16	-2.963	0.003044	----	0	1.564	3	0.6676	0.00976431	CHD2_PHF12_SKI_SMARCC2
CDC25C	16	-3.742	0.0001822	----	0	0.945	3	0.8146	0.000990196	CHD2_PHF12_SKI_SMARCC2
CCT3	16	2.83	0.00466	++++	8.2	3.268	3	0.3522	0.0137768	CHD2_PHF12_SKI_SMARCC2
KHSRP	16	3.903	9.481e-05	++++	0	2.219	3	0.5283	0.000583152	CHD2_PHF12_SKI_SMARCC2
NRDC	16	3.121	0.001803	++++	0	1.131	3	0.7697	0.00642018	CHD2_PHF12_SKI_SMARCC2
DNAJC11	16	3.945	7.988e-05	++++	35.4	4.645	3	0.1998	0.000509276	CHD2_PHF12_SKI_SMARCC2
PUS7	16	-3.779	0.0001575	----	0	1.385	3	0.709	0.000879462	CHD2_PHF12_SKI_SMARCC2
DDX10	16	4.5	6.803e-06	++++	30.1	4.293	3	0.2315	7.12152e-05	CHD2_PHF12_SKI_SMARCC2
WBP1L	16	-3.013	0.002587	----	0	0.325	3	0.9552	0.00859547	CHD2_PHF12_SKI_SMARCC2
IDH3G	16	-4.143	3.424e-05	----	0	0.74	3	0.8638	0.00025754	CHD2_PHF12_SKI_SMARCC2
RNF123	16	-5.236	1.644e-07	----	0	0.162	3	0.9834	3.49486e-06	CHD2_PHF12_SKI_SMARCC2
HECW1	16	-4.464	8.049e-06	----	0	1.355	3	0.716	8.12746e-05	CHD2_PHF12_SKI_SMARCC2
GLRX5	16	3.401	0.0006716	++++	0	2.117	3	0.5485	0.00287263	CHD2_PHF12_SKI_SMARCC2
CHMP4A	16	-3.664	0.0002483	----	0	0.331	3	0.9541	0.00127431	CHD2_PHF12_SKI_SMARCC2
IL10RA	16	-3.547	0.0003897	----	0	0.559	3	0.9058	0.00183798	CHD2_PHF12_SKI_SMARCC2
CDK2	16	-4.26	2.041e-05	----	0	0.858	3	0.8355	0.000170075	CHD2_PHF12_SKI_SMARCC2
SEMA3A	16	-4.299	1.715e-05	----	0	1.824	3	0.6098	0.000148456	CHD2_PHF12_SKI_SMARCC2
GPHN	16	4.455	8.397e-06	++++	0	2.187	3	0.5345	8.38699e-05	CHD2_PHF12_SKI_SMARCC2
MBP	16	-6.119	9.42e-10	----	0	0.641	3	0.8869	5.78953e-08	CHD2_PHF12_SKI_SMARCC2
EIF2B2	16	4.585	4.541e-06	++++	0	1.976	3	0.5774	5.14828e-05	CHD2_PHF12_SKI_SMARCC2
FBXW7	16	-3.638	0.0002745	----	0	0.561	3	0.9052	0.00138084	CHD2_PHF12_SKI_SMARCC2
KIF5B	16	2.8	0.005109	++++	2.4	3.073	3	0.3805	0.0148658	CHD2_PHF12_SKI_SMARCC2
PLIN2	16	-3.914	9.089e-05	----	0	0.569	3	0.9036	0.000564506	CHD2_PHF12_SKI_SMARCC2
MSLN	16	-3.229	0.00124	----	0	0.097	3	0.9922	0.00471534	CHD2_PHF12_SKI_SMARCC2
ZNF16	16	-3.601	0.0003168	----	0	1.463	3	0.6908	0.00155488	CHD2_PHF12_SKI_SMARCC2
E2F2	16	-2.95	0.003182	----	0	0.312	3	0.9578	0.0101155	CHD2_PHF12_SKI_SMARCC2
ENDOD1	16	-3.14	0.00169	----	0	0.501	3	0.9186	0.00608123	CHD2_PHF12_SKI_SMARCC2
FGFR1OP	16	-4.239	2.245e-05	----	0	1.165	3	0.7613	0.000183264	CHD2_PHF12_SKI_SMARCC2
DONSON	16	-5.353	8.666e-08	----	0	0.66	3	0.8826	2.08232e-06	CHD2_PHF12_SKI_SMARCC2
TUBGCP3	16	-6.996	2.635e-12	----	0	0.461	3	0.9274	5.56307e-10	CHD2_PHF12_SKI_SMARCC2
PAX2	16	-2.467	0.01362	----	0	0.592	3	0.8982	0.033037	CHD2_PHF12_SKI_SMARCC2
ZC3HAV1	16	-2.299	0.02148	----	0	0.3	3	0.96	0.0479207	CHD2_PHF12_SKI_SMARCC2
DCUN1D2	16	-4.009	6.106e-05	----	0	1.08	3	0.782	0.000409391	CHD2_PHF12_SKI_SMARCC2
FAM182A	16	-3.924	8.716e-05	----	0	0.2	3	0.9777	0.000545999	CHD2_PHF12_SKI_SMARCC2
LRRC15	16	-2.656	0.007918	----	0	0.389	3	0.9425	0.0212754	CHD2_PHF12_SKI_SMARCC2
EFNA3	16	3.547	0.0003892	++++	0	2.656	3	0.4478	0.00183641	CHD2_PHF12_SKI_SMARCC2
ATXN7	16	-2.686	0.007237	----	0	1.189	3	0.7557	0.019778	CHD2_PHF12_SKI_SMARCC2
BEST2	16	-3.775	0.0001601	----	0	0.693	3	0.8749	0.00089164	CHD2_PHF12_SKI_SMARCC2
SUCO	16	-2.824	0.004739	----	0	0.397	3	0.9409	0.0139536	CHD2_PHF12_SKI_SMARCC2
TRAK2	16	-2.777	0.005479	----	0	1.83	3	0.6085	0.0157338	CHD2_PHF12_SKI_SMARCC2
SERPINB5	16	-2.295	0.02176	----	0	0.437	3	0.9326	0.0484398	CHD2_PHF12_SKI_SMARCC2
ANKRD36	16	-9.133	6.69e-20	----	0	0.423	3	0.9354	1.42327e-16	CHD2_PHF12_SKI_SMARCC2
MATN2	16	-2.707	0.006793	----	0	0.91	3	0.823	0.0187574	CHD2_PHF12_SKI_SMARCC2
TDRD3	16	-2.978	0.002905	----	0	1.064	3	0.7858	0.00940351	CHD2_PHF12_SKI_SMARCC2
PNISR	16	2.598	0.009375	++++	0	1.945	3	0.584	0.0243734	CHD2_PHF12_SKI_SMARCC2
SEC14L3	16	-3.319	0.0009046	----	0	0.121	3	0.9891	0.00364648	CHD2_PHF12_SKI_SMARCC2
LIMK1	16	-3.277	0.00105	----	0	0.185	3	0.98	0.00411038	CHD2_PHF12_SKI_SMARCC2
EIF4G1	16	4.341	1.416e-05	++++	0	1.47	3	0.6893	0.00012744	CHD2_PHF12_SKI_SMARCC2
SNRPF	16	3.352	0.0008021	++++	0	0.718	3	0.8689	0.00331149	CHD2_PHF12_SKI_SMARCC2
CYP21A2	16	-2.782	0.005401	----	0	0.863	3	0.8343	0.015547	CHD2_PHF12_SKI_SMARCC2
MAB21L2	16	-4.8	1.583e-06	----	0	0.383	3	0.9437	2.18033e-05	CHD2_PHF12_SKI_SMARCC2
FKBP2	16	-3.056	0.002244	----	0	0.397	3	0.9408	0.00767718	CHD2_PHF12_SKI_SMARCC2
AKAP17A	16	5.281	1.283e-07	++++	5.9	3.187	3	0.3637	2.86855e-06	CHD2_PHF12_SKI_SMARCC2
BTBD3	16	-3.409	0.0006524	----	0	1.519	3	0.6779	0.00280439	CHD2_PHF12_SKI_SMARCC2
PIGZ	16	-3.941	8.131e-05	----	0	0.179	3	0.9809	0.00051637	CHD2_PHF12_SKI_SMARCC2
NCAPG2	16	-4.807	1.532e-06	----	0	0.922	3	0.8202	2.12703e-05	CHD2_PHF12_SKI_SMARCC2
APBB2	16	-3.027	0.002472	----	0	0.698	3	0.8737	0.00828939	CHD2_PHF12_SKI_SMARCC2
CASP2	16	-3.055	0.002252	----	0	0.29	3	0.962	0.00770074	CHD2_PHF12_SKI_SMARCC2
CENPN	16	-2.834	0.004593	----	0	1.431	3	0.6982	0.0136151	CHD2_PHF12_SKI_SMARCC2
ZNF507	16	-3.403	0.0006655	----	0	0.238	3	0.9712	0.00285051	CHD2_PHF12_SKI_SMARCC2
SNX17	16	3.931	8.445e-05	++++	27.6	4.146	3	0.2461	0.000532156	CHD2_PHF12_SKI_SMARCC2
APOM	16	-4.272	1.938e-05	----	0	2.788	3	0.4255	0.000163263	CHD2_PHF12_SKI_SMARCC2
GRHPR	16	-3.108	0.001885	----	5.7	3.18	3	0.3647	0.00665902	CHD2_PHF12_SKI_SMARCC2
FANCL	16	-2.752	0.005917	----	0	1.637	3	0.6511	0.0167808	CHD2_PHF12_SKI_SMARCC2
MAP2K7	16	3.521	0.0004297	++++	28.1	4.17	3	0.2437	0.00198533	CHD2_PHF12_SKI_SMARCC2
SECTM1	16	-4.379	1.191e-05	----	0	1.398	3	0.7059	0.00011087	CHD2_PHF12_SKI_SMARCC2
PRDM13	16	-4.512	6.431e-06	----	0	1.101	3	0.7768	6.78969e-05	CHD2_PHF12_SKI_SMARCC2
NOS1AP	16	-4.402	1.073e-05	----	0	0.425	3	0.935	0.000101735	CHD2_PHF12_SKI_SMARCC2
EMC1	16	-4.903	9.433e-07	----	0	1.148	3	0.7655	1.43978e-05	CHD2_PHF12_SKI_SMARCC2
YIPF5	16	2.838	0.004537	++++	0	1.12	3	0.7722	0.0134809	CHD2_PHF12_SKI_SMARCC2
TP53TG1	16	-3.061	0.002208	----	0	1.86	3	0.602	0.00757651	CHD2_PHF12_SKI_SMARCC2
PCNA	16	-3.802	0.0001435	----	0	0.694	3	0.8747	0.00081461	CHD2_PHF12_SKI_SMARCC2
BCL7B	16	3.785	0.0001536	++++	27.4	4.134	3	0.2474	0.000861163	CHD2_PHF12_SKI_SMARCC2
PLAU	16	-2.583	0.009806	----	0	0.168	3	0.9826	0.0252848	CHD2_PHF12_SKI_SMARCC2
R3HDM1	16	3.428	0.0006074	++++	0	1.755	3	0.6247	0.00264382	CHD2_PHF12_SKI_SMARCC2
KCNK10	16	-3.626	0.0002876	----	0	1.17	3	0.7602	0.00143213	CHD2_PHF12_SKI_SMARCC2
EIF2S1	16	4.23	2.335e-05	++++	0	0.185	3	0.98	0.000188773	CHD2_PHF12_SKI_SMARCC2
KCNG1	16	-2.664	0.00773	----	0	0.404	3	0.9395	0.0208758	CHD2_PHF12_SKI_SMARCC2
ATAD5	16	-2.662	0.007769	----	0	0.103	3	0.9915	0.0209504	CHD2_PHF12_SKI_SMARCC2
PTEN	16	2.66	0.007808	++++	0	0.674	3	0.8792	0.0210228	CHD2_PHF12_SKI_SMARCC2
QRSL1	16	-2.746	0.006035	----	0	1.426	3	0.6995	0.0170595	CHD2_PHF12_SKI_SMARCC2
POMGNT1	16	-3.409	0.0006529	----	0	1.856	3	0.6029	0.0028061	CHD2_PHF12_SKI_SMARCC2
KIF15	16	-3.922	8.766e-05	----	0	1.081	3	0.7816	0.00054851	CHD2_PHF12_SKI_SMARCC2
EPHB3	16	-4.196	2.717e-05	----	0	0.247	3	0.9697	0.000212752	CHD2_PHF12_SKI_SMARCC2
PDZRN4	16	-3.425	0.0006152	----	0	0.2	3	0.9776	0.00267021	CHD2_PHF12_SKI_SMARCC2
CCS	16	-3.436	0.0005895	----	0	0.973	3	0.8077	0.00258094	CHD2_PHF12_SKI_SMARCC2
ADD2	16	-5.122	3.016e-07	----	0	2.938	3	0.4014	5.68212e-06	CHD2_PHF12_SKI_SMARCC2
SLC25A37	16	-5.327	9.974e-08	----	0	2.128	3	0.5463	2.34169e-06	CHD2_PHF12_SKI_SMARCC2
GTF2IRD1	16	3.233	0.001226	++++	0	1.491	3	0.6844	0.00467238	CHD2_PHF12_SKI_SMARCC2
TTC27	16	-5.02	5.18e-07	----	0	0.181	3	0.9807	8.85434e-06	CHD2_PHF12_SKI_SMARCC2
HPF1	16	3.207	0.001341	++++	0	0.066	3	0.9956	0.00501868	CHD2_PHF12_SKI_SMARCC2
CPD	16	-4.071	4.688e-05	----	0	0.378	3	0.9448	0.000331502	CHD2_PHF12_SKI_SMARCC2
DDX41	16	-4.259	2.053e-05	----	0	0.089	3	0.9931	0.000170921	CHD2_PHF12_SKI_SMARCC2
HSD3B1	16	-5.435	5.487e-08	----	0	1.517	3	0.6784	1.45637e-06	CHD2_PHF12_SKI_SMARCC2
ZFP37	16	-4.477	7.569e-06	----	0	0.636	3	0.8881	7.7849e-05	CHD2_PHF12_SKI_SMARCC2
UQCR11	16	-2.539	0.01112	----	0	0.808	3	0.8476	0.0280915	CHD2_PHF12_SKI_SMARCC2
SYNDIG1	16	-2.386	0.01705	----	0	0.219	3	0.9745	0.0397297	CHD2_PHF12_SKI_SMARCC2
AKIRIN1	16	2.447	0.01442	++++	0	1.181	3	0.7576	0.0346223	CHD2_PHF12_SKI_SMARCC2
LSM14A	16	3.378	0.0007305	++++	0	1.658	3	0.6463	0.00306945	CHD2_PHF12_SKI_SMARCC2
SOBP	16	-2.449	0.01432	----	0	0.214	3	0.9752	0.034427	CHD2_PHF12_SKI_SMARCC2
FIS1	16	3.707	0.0002099	++++	0	1.93	3	0.587	0.00110829	CHD2_PHF12_SKI_SMARCC2
HSPE1	16	5.2	1.99e-07	++++	27.6	4.141	3	0.2466	4.04687e-06	CHD2_PHF12_SKI_SMARCC2
SELENOT	16	5.299	1.165e-07	++++	0	0.231	3	0.9724	2.65407e-06	CHD2_PHF12_SKI_SMARCC2
CEP164	16	-4.505	6.632e-06	----	0	0.411	3	0.9379	6.97154e-05	CHD2_PHF12_SKI_SMARCC2
RYBP	16	-3.543	0.0003958	----	0	1.647	3	0.6488	0.00186231	CHD2_PHF12_SKI_SMARCC2
PIP5K1B	16	-3.212	0.001316	----	0	1.888	3	0.596	0.00493714	CHD2_PHF12_SKI_SMARCC2
GPC3	16	-2.858	0.004264	----	0	0.671	3	0.88	0.0128128	CHD2_PHF12_SKI_SMARCC2
STEAP1	16	-2.707	0.006796	----	0	0.592	3	0.8982	0.0187619	CHD2_PHF12_SKI_SMARCC2
SRSF4	16	4.986	6.172e-07	++++	0	2.641	3	0.4503	1.01667e-05	CHD2_PHF12_SKI_SMARCC2
CERS2	16	-3.491	0.000482	----	0	1.115	3	0.7734	0.00218285	CHD2_PHF12_SKI_SMARCC2
PCSK2	16	-4.25	2.142e-05	----	7	3.225	3	0.3583	0.000176576	CHD2_PHF12_SKI_SMARCC2
CARHSP1	16	-3.92	8.87e-05	----	0	0.791	3	0.8515	0.000553015	CHD2_PHF12_SKI_SMARCC2
ASXL1	16	2.991	0.002782	++++	0	2.097	3	0.5525	0.00910123	CHD2_PHF12_SKI_SMARCC2
SIDT2	16	-5.749	8.974e-09	----	0	0.669	3	0.8806	3.32254e-07	CHD2_PHF12_SKI_SMARCC2
LHFPL2	16	-2.392	0.01678	----	0	0.415	3	0.937	0.0392029	CHD2_PHF12_SKI_SMARCC2
TOR3A	16	-5.036	4.747e-07	----	0	1.017	3	0.7971	8.27792e-06	CHD2_PHF12_SKI_SMARCC2
SH3D21	16	-5.076	3.855e-07	----	0	0.852	3	0.8369	6.95484e-06	CHD2_PHF12_SKI_SMARCC2
GRM1	16	-2.482	0.01305	----	0	0.839	3	0.8402	0.0319628	CHD2_PHF12_SKI_SMARCC2
DECR2	16	-3.72	0.0001991	----	0	1.268	3	0.7368	0.00106365	CHD2_PHF12_SKI_SMARCC2
POLR1E	16	-3.982	6.841e-05	----	0	0.016	3	0.9995	0.000449517	CHD2_PHF12_SKI_SMARCC2
PYCR1	16	-2.35	0.0188	----	0	0.902	3	0.8248	0.0430887	CHD2_PHF12_SKI_SMARCC2
SARDH	16	-3.134	0.001722	----	0	1.97	3	0.5787	0.00617149	CHD2_PHF12_SKI_SMARCC2
SUB1	16	2.781	0.005415	++++	0	0.811	3	0.8469	0.0155776	CHD2_PHF12_SKI_SMARCC2
TRMT11	16	-6.149	7.818e-10	----	0	1.044	3	0.7905	5.02843e-08	CHD2_PHF12_SKI_SMARCC2
TGM4	16	-3.652	0.0002601	----	0	2.556	3	0.4653	0.00132065	CHD2_PHF12_SKI_SMARCC2
VGF	16	4.152	3.296e-05	++++	0	0.68	3	0.8778	0.000249132	CHD2_PHF12_SKI_SMARCC2
PDE2A	16	-3.602	0.0003155	----	0	2.061	3	0.5599	0.0015507	CHD2_PHF12_SKI_SMARCC2
COL9A3	16	-2.456	0.01403	----	0	0.024	3	0.999	0.0338623	CHD2_PHF12_SKI_SMARCC2
SEL1L	16	-3.669	0.000244	----	0	1.815	3	0.6116	0.00125597	CHD2_PHF12_SKI_SMARCC2
RGP1	16	-5.352	8.678e-08	----	0	1.423	3	0.7002	2.08279e-06	CHD2_PHF12_SKI_SMARCC2
SLC4A5	16	-3.295	0.0009845	----	0	0.302	3	0.9597	0.00390146	CHD2_PHF12_SKI_SMARCC2
BORCS8	16	2.84	0.004509	++++	0	0.474	3	0.9245	0.0134135	CHD2_PHF12_SKI_SMARCC2
MAP2K3	16	-3.422	0.0006214	----	0	0.968	3	0.8089	0.00269247	CHD2_PHF12_SKI_SMARCC2
PREB	16	3.007	0.002638	++++	20.6	3.78	3	0.2862	0.00872613	CHD2_PHF12_SKI_SMARCC2
KLHDC3	16	3.239	0.001202	++++	0	0.896	3	0.8265	0.00459548	CHD2_PHF12_SKI_SMARCC2
UBE2S	16	-2.455	0.0141	----	0	1.075	3	0.7831	0.0339986	CHD2_PHF12_SKI_SMARCC2
MFAP1	16	3.391	0.0006961	++++	0	2.609	3	0.4559	0.00295277	CHD2_PHF12_SKI_SMARCC2
EFCAB6	16	-3.903	9.482e-05	----	0	0.859	3	0.8352	0.000583152	CHD2_PHF12_SKI_SMARCC2
CBL	16	-6.232	4.608e-10	----	0	1.2	3	0.753	3.29311e-08	CHD2_PHF12_SKI_SMARCC2
PHACTR4	16	-4.076	4.585e-05	----	7.1	3.229	3	0.3576	0.000326234	CHD2_PHF12_SKI_SMARCC2
ZNF354A	16	5.595	2.204e-08	++++	32.5	4.443	3	0.2175	6.97754e-07	CHD2_PHF12_SKI_SMARCC2
EXOC3	16	-4.015	5.954e-05	----	0	0.684	3	0.877	0.000401732	CHD2_PHF12_SKI_SMARCC2
NT5M	16	-2.991	0.002779	----	0	0.572	3	0.9028	0.00909356	CHD2_PHF12_SKI_SMARCC2
ITGAM	16	-2.292	0.02191	----	0	0.168	3	0.9826	0.0486993	CHD2_PHF12_SKI_SMARCC2
MRNIP	16	3.974	7.074e-05	++++	0	1.471	3	0.689	0.000462301	CHD2_PHF12_SKI_SMARCC2
NAA15	16	3.816	0.0001355	++++	0	1.587	3	0.6624	0.00077685	CHD2_PHF12_SKI_SMARCC2
ATRN	16	-4.869	1.12e-06	----	0	0.052	3	0.9969	1.65293e-05	CHD2_PHF12_SKI_SMARCC2
ZNF160	16	2.63	0.00853	++++	0	1.098	3	0.7775	0.0225971	CHD2_PHF12_SKI_SMARCC2
VAMP7	16	-6.47	9.789e-11	----	0	2.443	3	0.4858	9.20865e-09	CHD2_PHF12_SKI_SMARCC2
UAP1	16	-4.625	3.75e-06	----	0	1.244	3	0.7424	4.39093e-05	CHD2_PHF12_SKI_SMARCC2
TRIB3	16	-3.052	0.002276	----	0	0.632	3	0.889	0.00776744	CHD2_PHF12_SKI_SMARCC2
ZNF778	16	-6.708	1.967e-11	----	7.5	3.242	3	0.3557	2.61545e-09	CHD2_PHF12_SKI_SMARCC2
PRR15L	16	-3.616	0.0002993	----	0	0.081	3	0.994	0.00148347	CHD2_PHF12_SKI_SMARCC2
ARL4C	16	-3.147	0.00165	----	0	0.321	3	0.956	0.00596056	CHD2_PHF12_SKI_SMARCC2
ALDH2	16	-2.349	0.01882	----	0	2.612	3	0.4554	0.0431238	CHD2_PHF12_SKI_SMARCC2
UBN1	16	-3.098	0.001947	----	0	1.675	3	0.6425	0.006837	CHD2_PHF12_SKI_SMARCC2
TMEM94	16	-4.863	1.154e-06	----	0	1.458	3	0.6919	1.69048e-05	CHD2_PHF12_SKI_SMARCC2
CNNM4	16	-2.603	0.00925	----	0	1.374	3	0.7115	0.024121	CHD2_PHF12_SKI_SMARCC2
ZNF221	16	-2.343	0.01911	----	0	0.82	3	0.8446	0.0436401	CHD2_PHF12_SKI_SMARCC2
EPRS	16	-3.883	0.0001032	----	0	1.086	3	0.7805	0.000624689	CHD2_PHF12_SKI_SMARCC2
RAB3GAP1	16	3.947	7.905e-05	++++	0	0.638	3	0.8876	0.000505033	CHD2_PHF12_SKI_SMARCC2
API5	16	2.603	0.009239	++++	0	0.416	3	0.937	0.0241037	CHD2_PHF12_SKI_SMARCC2
FEN1	16	-3.932	8.434e-05	----	0	2.321	3	0.5085	0.000531705	CHD2_PHF12_SKI_SMARCC2
AP3M2	16	-6.098	1.071e-09	----	0	0.449	3	0.9299	6.39755e-08	CHD2_PHF12_SKI_SMARCC2
ACTR3B	16	3.194	0.001402	++++	0	1.319	3	0.7247	0.00521381	CHD2_PHF12_SKI_SMARCC2
SHBG	16	-2.492	0.0127	----	0	0.285	3	0.9628	0.0312439	CHD2_PHF12_SKI_SMARCC2
LRRC14	16	-2.749	0.00597	----	0	1.76	3	0.6237	0.0169051	CHD2_PHF12_SKI_SMARCC2
MAP3K9	16	-4.363	1.281e-05	----	0	1.646	3	0.649	0.000117664	CHD2_PHF12_SKI_SMARCC2
GNPDA1	16	2.962	0.003056	++++	0	0.148	3	0.9856	0.00979145	CHD2_PHF12_SKI_SMARCC2
DCTD	16	-3.165	0.001552	----	0	1.314	3	0.7258	0.00567098	CHD2_PHF12_SKI_SMARCC2
KLF9	16	-3.132	0.001736	----	0	0.777	3	0.8549	0.00621683	CHD2_PHF12_SKI_SMARCC2
FOCAD	16	-2.5	0.01242	----	0	1.202	3	0.7524	0.0306888	CHD2_PHF12_SKI_SMARCC2
KLHL18	16	-4.169	3.057e-05	----	0	0.761	3	0.8588	0.00023375	CHD2_PHF12_SKI_SMARCC2
CNTRL	16	-3.388	0.0007041	----	0	0.047	3	0.9973	0.00297985	CHD2_PHF12_SKI_SMARCC2
TESC	16	-5.468	4.55e-08	----	0	1.189	3	0.7557	1.25965e-06	CHD2_PHF12_SKI_SMARCC2
CNP	16	-2.679	0.007378	----	0	0.574	3	0.9023	0.0200919	CHD2_PHF12_SKI_SMARCC2
TEFM	16	-3.804	0.0001423	----	1.6	3.048	3	0.3843	0.000809792	CHD2_PHF12_SKI_SMARCC2
CTF1	16	-2.749	0.005978	----	0	1.433	3	0.6978	0.0169243	CHD2_PHF12_SKI_SMARCC2
WWP2	16	-3.281	0.001033	----	0	0.402	3	0.9398	0.00405589	CHD2_PHF12_SKI_SMARCC2
TGFBRAP1	16	-2.632	0.008493	----	0	0.779	3	0.8546	0.0225272	CHD2_PHF12_SKI_SMARCC2
HIST1H1E	16	7.304	2.804e-13	++++	0	0.575	3	0.9022	8.42937e-11	CHD2_PHF12_SKI_SMARCC2
BTC	16	-2.852	0.004346	----	0	0.821	3	0.8443	0.0130013	CHD2_PHF12_SKI_SMARCC2
LINC01565	16	-2.997	0.002728	----	0	0.92	3	0.8206	0.00896167	CHD2_PHF12_SKI_SMARCC2
IL22RA1	16	-3.735	0.0001876	----	0	1.1	3	0.7771	0.00101317	CHD2_PHF12_SKI_SMARCC2
EIF2B5	16	3.044	0.002336	++++	0	0.518	3	0.9149	0.00793208	CHD2_PHF12_SKI_SMARCC2
NARS	16	4.214	2.504e-05	++++	0	1.196	3	0.7539	0.000198946	CHD2_PHF12_SKI_SMARCC2
GCM2	16	-2.641	0.00827	----	0	0.188	3	0.9796	0.0220371	CHD2_PHF12_SKI_SMARCC2
EYA1	16	-3.302	0.0009608	----	0	0.456	3	0.9284	0.00382784	CHD2_PHF12_SKI_SMARCC2
DDX19A	16	-3.106	0.001898	----	0	0.5	3	0.919	0.00669212	CHD2_PHF12_SKI_SMARCC2
STRN	16	-7.542	4.62e-14	----	17.3	3.629	3	0.3044	1.77466e-11	CHD2_PHF12_SKI_SMARCC2
ZKSCAN8	16	-5.293	1.205e-07	----	24.2	3.956	3	0.2662	2.72722e-06	CHD2_PHF12_SKI_SMARCC2
CA5A	16	-2.816	0.004858	----	0	2.289	3	0.5146	0.0142358	CHD2_PHF12_SKI_SMARCC2
ATRAID	16	-3.002	0.002685	----	0	1.44	3	0.6962	0.0088509	CHD2_PHF12_SKI_SMARCC2
SOWAHC	16	-7.187	6.637e-13	----	0	0.163	3	0.9834	1.765e-10	CHD2_PHF12_SKI_SMARCC2
MMP26	16	-3.356	0.0007915	----	0	1.212	3	0.7501	0.00327695	CHD2_PHF12_SKI_SMARCC2
SPA17	16	-5.462	4.702e-08	----	0	1.201	3	0.7528	1.29011e-06	CHD2_PHF12_SKI_SMARCC2
GRM8	16	-2.406	0.01615	----	0	1.04	3	0.7916	0.0379555	CHD2_PHF12_SKI_SMARCC2
RRM1	16	-3.963	7.4e-05	----	0	1.108	3	0.7751	0.000478629	CHD2_PHF12_SKI_SMARCC2
TRIM8	16	2.617	0.008879	++++	22.5	3.872	3	0.2756	0.0233473	CHD2_PHF12_SKI_SMARCC2
TMEM143	16	-2.799	0.005119	----	0	1.108	3	0.7752	0.0148902	CHD2_PHF12_SKI_SMARCC2
POU5F1B	16	-3.632	0.0002807	----	0	0.574	3	0.9024	0.00140665	CHD2_PHF12_SKI_SMARCC2
H3F3B	16	-2.381	0.01728	----	0	0.176	3	0.9814	0.040181	CHD2_PHF12_SKI_SMARCC2
CTNND2	16	2.546	0.0109	++++	0	0.057	3	0.9964	0.0276165	CHD2_PHF12_SKI_SMARCC2
GCAT	16	-5.032	4.844e-07	----	0	2.026	3	0.567	8.3994e-06	CHD2_PHF12_SKI_SMARCC2
YBX1	16	5.854	4.799e-09	++++	0	1.169	3	0.7605	2.0388e-07	CHD2_PHF12_SKI_SMARCC2
GRK2	16	-7.447	9.542e-14	----	0	1.075	3	0.7831	3.21833e-11	CHD2_PHF12_SKI_SMARCC2
SRP14	16	2.618	0.008834	++++	0	2.183	3	0.5353	0.0232533	CHD2_PHF12_SKI_SMARCC2
RMND5B	16	-4.059	4.929e-05	----	0	0.303	3	0.9594	0.000345467	CHD2_PHF12_SKI_SMARCC2
TRPS1	16	-4.195	2.729e-05	----	0	0.914	3	0.822	0.00021351	CHD2_PHF12_SKI_SMARCC2
GLRX	16	-3.71	0.0002074	----	0	1.044	3	0.7906	0.00109718	CHD2_PHF12_SKI_SMARCC2
ECHDC1	16	-5.587	2.311e-08	----	0	2.584	3	0.4603	7.27965e-07	CHD2_PHF12_SKI_SMARCC2
POM121	16	-4.424	9.706e-06	----	0	2.142	3	0.5435	9.409e-05	CHD2_PHF12_SKI_SMARCC2
IFT74	16	-3.462	0.0005361	----	0	1.661	3	0.6457	0.00238337	CHD2_PHF12_SKI_SMARCC2
LOR	16	-2.946	0.003222	----	0	0.021	3	0.9992	0.0102227	CHD2_PHF12_SKI_SMARCC2
B4GALT1	16	-4.634	3.591e-06	----	0	0.706	3	0.8717	4.2442e-05	CHD2_PHF12_SKI_SMARCC2
SLC25A6	16	-3.102	0.001919	----	0	0.916	3	0.8215	0.00675325	CHD2_PHF12_SKI_SMARCC2
FRS3	16	-3.77	0.0001631	----	0	2.062	3	0.5597	0.000905249	CHD2_PHF12_SKI_SMARCC2
RCBTB2	16	-2.303	0.02129	----	0	0.659	3	0.8827	0.0476004	CHD2_PHF12_SKI_SMARCC2
TRIM23	16	2.322	0.02021	++++	0	1.733	3	0.6296	0.0455912	CHD2_PHF12_SKI_SMARCC2
SLC26A3	16	-2.374	0.01758	----	0	0.334	3	0.9534	0.0407518	CHD2_PHF12_SKI_SMARCC2
SLC49A3	16	-3.991	6.566e-05	----	0	0.91	3	0.8229	0.000433817	CHD2_PHF12_SKI_SMARCC2
RNF121	16	-5.006	5.561e-07	----	0	0.271	3	0.9655	9.34958e-06	CHD2_PHF12_SKI_SMARCC2
IKZF4	16	-2.483	0.01301	----	0	1.066	3	0.7853	0.0318846	CHD2_PHF12_SKI_SMARCC2
CSTF2T	16	-3.573	0.0003534	----	0	2.009	3	0.5705	0.00170012	CHD2_PHF12_SKI_SMARCC2
TOR1B	16	-5.399	6.685e-08	----	0	0.324	3	0.9554	1.7056e-06	CHD2_PHF12_SKI_SMARCC2
CRYZL1	16	-3.882	0.0001034	----	0	1.133	3	0.7691	0.000625625	CHD2_PHF12_SKI_SMARCC2
SGF29	16	3.103	0.001913	++++	0	1.021	3	0.7962	0.0067347	CHD2_PHF12_SKI_SMARCC2
ATP8B4	16	-3.333	0.0008604	----	0	0.761	3	0.8588	0.00350097	CHD2_PHF12_SKI_SMARCC2
TMOD1	16	-2.688	0.00719	----	0	1.021	3	0.7961	0.019671	CHD2_PHF12_SKI_SMARCC2
AKAP5	16	2.555	0.01061	++++	0	1.693	3	0.6384	0.0269955	CHD2_PHF12_SKI_SMARCC2
PSMG2	16	2.401	0.01637	++++	0	1.605	3	0.6583	0.0383682	CHD2_PHF12_SKI_SMARCC2
FOXG1	16	-3.309	0.0009366	----	0	0.352	3	0.95	0.00375059	CHD2_PHF12_SKI_SMARCC2
CAST	16	-2.691	0.007123	----	0	2.316	3	0.5095	0.0195186	CHD2_PHF12_SKI_SMARCC2
RCOR1	16	-3.767	0.0001652	----	0	0.699	3	0.8734	0.00091397	CHD2_PHF12_SKI_SMARCC2
HERC6	16	-2.392	0.01675	----	0	0.98	3	0.8061	0.0391593	CHD2_PHF12_SKI_SMARCC2
DBP	16	3.017	0.002553	++++	0	2.263	3	0.5197	0.00850293	CHD2_PHF12_SKI_SMARCC2
GTPBP8	16	-3.631	0.000282	----	0	1.958	3	0.5812	0.0014124	CHD2_PHF12_SKI_SMARCC2
KBTBD4	16	-3.073	0.002118	----	0	0.832	3	0.8418	0.00733044	CHD2_PHF12_SKI_SMARCC2
HKDC1	16	-4.651	3.303e-06	----	0	0.176	3	0.9813	3.97006e-05	CHD2_PHF12_SKI_SMARCC2
BTN2A1	16	4.81	1.508e-06	++++	15.7	3.559	3	0.3132	2.10322e-05	CHD2_PHF12_SKI_SMARCC2
ISG20L2	16	-3.973	7.097e-05	----	0	2.425	3	0.489	0.000463256	CHD2_PHF12_SKI_SMARCC2
NUMA1	16	-3.8	0.0001448	----	0	0.964	3	0.8099	0.000820474	CHD2_PHF12_SKI_SMARCC2
UBE4B	16	-3.351	0.0008041	----	0	0.837	3	0.8407	0.00331628	CHD2_PHF12_SKI_SMARCC2
CPLANE2	16	-6.35	2.156e-10	----	0	0.455	3	0.9288	1.76939e-08	CHD2_PHF12_SKI_SMARCC2
SP3	16	-4.237	2.27e-05	----	0	2.225	3	0.5271	0.000184624	CHD2_PHF12_SKI_SMARCC2
ADORA2B	16	-4.236	2.271e-05	----	0	1.57	3	0.6662	0.000184624	CHD2_PHF12_SKI_SMARCC2
CDC42SE1	16	-2.771	0.005589	----	0	1.096	3	0.7781	0.0159966	CHD2_PHF12_SKI_SMARCC2
CUL4A	16	-2.817	0.004854	----	0	0.507	3	0.9173	0.0142271	CHD2_PHF12_SKI_SMARCC2
FBXL15	16	-3.329	0.0008728	----	0	2.73	3	0.4351	0.00354049	CHD2_PHF12_SKI_SMARCC2
CAAP1	16	-3.602	0.0003163	----	0	1.629	3	0.6528	0.0015538	CHD2_PHF12_SKI_SMARCC2
CLCN6	16	3.9	9.627e-05	++++	0	1.567	3	0.6669	0.000589318	CHD2_PHF12_SKI_SMARCC2
MORN1	16	-2.642	0.008238	----	0	1.114	3	0.7737	0.0219773	CHD2_PHF12_SKI_SMARCC2
ARNTL2	16	-4.057	4.978e-05	----	0	0.336	3	0.9532	0.000347668	CHD2_PHF12_SKI_SMARCC2
GNAI3	16	3.649	0.0002632	++++	0	0.301	3	0.9599	0.00133297	CHD2_PHF12_SKI_SMARCC2
CLSTN1	16	-3.061	0.002205	----	0	0.045	3	0.9975	0.00757091	CHD2_PHF12_SKI_SMARCC2
PRMT7	16	-2.715	0.006632	----	0	0.192	3	0.9789	0.0183973	CHD2_PHF12_SKI_SMARCC2
USP20	16	-4.777	1.776e-06	----	0	0.947	3	0.8142	2.39604e-05	CHD2_PHF12_SKI_SMARCC2
HIST1H1T	16	-3.762	0.0001689	----	0	1.312	3	0.7264	0.000930531	CHD2_PHF12_SKI_SMARCC2
ZNF688	16	-3.47	0.0005208	----	0	1.3	3	0.7291	0.00232882	CHD2_PHF12_SKI_SMARCC2
DPF2	16	4.914	8.935e-07	++++	0	0.674	3	0.8792	1.37592e-05	CHD2_PHF12_SKI_SMARCC2
MAP3K13	16	3.884	0.0001028	++++	0	1.143	3	0.7666	0.000622676	CHD2_PHF12_SKI_SMARCC2
LHX6	16	-4.118	3.815e-05	----	0	0.834	3	0.8413	0.000281364	CHD2_PHF12_SKI_SMARCC2
ATF5	16	-2.457	0.01402	----	0	2.653	3	0.4482	0.0338499	CHD2_PHF12_SKI_SMARCC2
CTIF	16	-6.864	6.674e-12	----	0	1.829	3	0.6086	1.09871e-09	CHD2_PHF12_SKI_SMARCC2
GRIA2	16	-2.825	0.004733	----	0	0.38	3	0.9443	0.0139404	CHD2_PHF12_SKI_SMARCC2
OPRK1	16	-2.461	0.01386	----	0	0.439	3	0.9321	0.0335222	CHD2_PHF12_SKI_SMARCC2
CT55	16	-4.191	2.776e-05	----	0	0.903	3	0.8247	0.000216148	CHD2_PHF12_SKI_SMARCC2
RAB17	16	-4.154	3.27e-05	----	0	0.677	3	0.8787	0.000247573	CHD2_PHF12_SKI_SMARCC2
GLP1R	16	-3.949	7.864e-05	----	0	1.481	3	0.6866	0.000503576	CHD2_PHF12_SKI_SMARCC2
SYF2	16	4.948	7.493e-07	++++	0	0.559	3	0.9058	1.18817e-05	CHD2_PHF12_SKI_SMARCC2
PABPC4	16	-2.759	0.00579	----	0	0.498	3	0.9194	0.0164832	CHD2_PHF12_SKI_SMARCC2
BCAN	16	-5.32	1.036e-07	----	3.3	3.102	3	0.3761	2.42203e-06	CHD2_PHF12_SKI_SMARCC2
PAM	16	-5.906	3.498e-09	----	0	1.87	3	0.5998	1.6124e-07	CHD2_PHF12_SKI_SMARCC2
FXR1	16	3.047	0.002309	++++	0	2.498	3	0.4756	0.00786066	CHD2_PHF12_SKI_SMARCC2
TMEM9B	16	-5.508	3.62e-08	----	0	0.391	3	0.942	1.04946e-06	CHD2_PHF12_SKI_SMARCC2
ADGRL4	16	-4.46	8.18e-06	----	0	0.407	3	0.9387	8.22371e-05	CHD2_PHF12_SKI_SMARCC2
PGAM1	16	3.434	0.000594	++++	0	1.249	3	0.7412	0.00259776	CHD2_PHF12_SKI_SMARCC2
IGFBP7	16	-4.401	1.077e-05	----	0	0.345	3	0.9514	0.000101974	CHD2_PHF12_SKI_SMARCC2
BMP2K	16	-4.067	4.757e-05	----	0	1.725	3	0.6313	0.000335538	CHD2_PHF12_SKI_SMARCC2
TNFRSF25	16	-3.22	0.001284	----	0	0.893	3	0.8272	0.00484139	CHD2_PHF12_SKI_SMARCC2
ELOC	16	3.014	0.002582	++++	0	0.753	3	0.8606	0.00858814	CHD2_PHF12_SKI_SMARCC2
STRADA	16	-3.583	0.000339	----	0	0.548	3	0.9083	0.0016466	CHD2_PHF12_SKI_SMARCC2
ADCY6	16	-2.857	0.004274	----	0	2.117	3	0.5486	0.0128304	CHD2_PHF12_SKI_SMARCC2
ATP5MC3	16	4.364	1.278e-05	++++	27	4.109	3	0.2499	0.000117427	CHD2_PHF12_SKI_SMARCC2
DGCR2	16	-2.914	0.003569	----	0	1.993	3	0.5739	0.0110945	CHD2_PHF12_SKI_SMARCC2
GPRC5B	16	-5.306	1.122e-07	----	0	2.221	3	0.5278	2.58378e-06	CHD2_PHF12_SKI_SMARCC2
FBLN2	16	-4.791	1.656e-06	----	0	1.196	3	0.754	2.25838e-05	CHD2_PHF12_SKI_SMARCC2
UTF1	16	-4.438	9.079e-06	----	0	1.127	3	0.7705	8.91683e-05	CHD2_PHF12_SKI_SMARCC2
ERAL1	16	5.445	5.179e-08	++++	0	0.724	3	0.8676	1.39063e-06	CHD2_PHF12_SKI_SMARCC2
SULT1A2	16	-2.472	0.01345	----	0	1.395	3	0.7068	0.0327453	CHD2_PHF12_SKI_SMARCC2
SRD5A1	16	-4.784	1.715e-06	----	0	0.045	3	0.9975	2.32965e-05	CHD2_PHF12_SKI_SMARCC2
TNFRSF11A	16	-2.285	0.02229	----	0	2.166	3	0.5387	0.0493733	CHD2_PHF12_SKI_SMARCC2
PIP4K2B	16	-3.091	0.001993	----	0	0.18	3	0.9808	0.00696668	CHD2_PHF12_SKI_SMARCC2
DGUOK	16	3.222	0.001274	++++	0	0.885	3	0.8292	0.00481221	CHD2_PHF12_SKI_SMARCC2
CPSF7	16	3.359	0.0007829	++++	0	1.078	3	0.7824	0.00324774	CHD2_PHF12_SKI_SMARCC2
MKI67	16	-2.356	0.01845	----	0	0.332	3	0.9538	0.0424236	CHD2_PHF12_SKI_SMARCC2
CSTB	16	3.528	0.0004183	++++	0	2.211	3	0.5297	0.00194632	CHD2_PHF12_SKI_SMARCC2
FNDC3B	16	-3.356	0.0007916	----	0	1.872	3	0.5995	0.00327695	CHD2_PHF12_SKI_SMARCC2
ALPL	16	-2.747	0.00602	----	0	1.135	3	0.7686	0.0170275	CHD2_PHF12_SKI_SMARCC2
TMC7	16	-3.287	0.001013	----	0	0.961	3	0.8108	0.00399551	CHD2_PHF12_SKI_SMARCC2
CRYBA2	16	-3.765	0.0001668	----	0	2.456	3	0.4833	0.0009219	CHD2_PHF12_SKI_SMARCC2
KLF12	16	-4.046	5.206e-05	----	0	0.267	3	0.9661	0.000359866	CHD2_PHF12_SKI_SMARCC2
TMEM165	16	-3.972	7.137e-05	----	0	0.424	3	0.9353	0.000465428	CHD2_PHF12_SKI_SMARCC2
MT2A	16	-3.224	0.001265	----	0.7	3.023	3	0.3882	0.00478541	CHD2_PHF12_SKI_SMARCC2
ST5	16	-5.247	1.545e-07	----	0	0.144	3	0.9861	3.33004e-06	CHD2_PHF12_SKI_SMARCC2
ANKRD7	16	-2.629	0.008573	----	0	2.052	3	0.5617	0.0226872	CHD2_PHF12_SKI_SMARCC2
SELE	16	-3.472	0.000516	----	0	0.146	3	0.9858	0.00231184	CHD2_PHF12_SKI_SMARCC2
TAF15	16	2.392	0.01674	++++	0	0.078	3	0.9943	0.0391426	CHD2_PHF12_SKI_SMARCC2
RASL10A	16	-3.641	0.0002714	----	0	1.241	3	0.7433	0.00136748	CHD2_PHF12_SKI_SMARCC2
MTHFS	16	-5.693	1.246e-08	----	0	0.802	3	0.8489	4.35659e-07	CHD2_PHF12_SKI_SMARCC2
PEX7	16	-6.105	1.026e-09	----	0	1.953	3	0.5822	6.18215e-08	CHD2_PHF12_SKI_SMARCC2
LOXL1	16	-4.84	1.298e-06	----	0	0.035	3	0.9982	1.86004e-05	CHD2_PHF12_SKI_SMARCC2
TAF2	16	2.684	0.007278	++++	0	2.608	3	0.456	0.0198626	CHD2_PHF12_SKI_SMARCC2
DOLK	16	-2.392	0.01675	----	0	1.436	3	0.6971	0.0391593	CHD2_PHF12_SKI_SMARCC2
YIPF3	16	4.211	2.541e-05	++++	0	0.198	3	0.9779	0.000201307	CHD2_PHF12_SKI_SMARCC2
DAB2	16	-2.859	0.004244	----	0	0.407	3	0.9388	0.0127583	CHD2_PHF12_SKI_SMARCC2
ZNF493	16	-3.828	0.000129	----	0	1.354	3	0.7163	0.000747173	CHD2_PHF12_SKI_SMARCC2
VPS26C	16	-2.651	0.008018	----	0	1.68	3	0.6413	0.0215086	CHD2_PHF12_SKI_SMARCC2
ZNF391	16	-2.377	0.01745	----	0	0.514	3	0.9159	0.0405014	CHD2_PHF12_SKI_SMARCC2
FGF18	16	-4.634	3.593e-06	----	0	0.538	3	0.9105	4.2442e-05	CHD2_PHF12_SKI_SMARCC2
PHF10	16	-3.857	0.0001148	----	0	0.402	3	0.9397	0.000680605	CHD2_PHF12_SKI_SMARCC2
ALDH1A2	16	-3.793	0.0001488	----	0	1.645	3	0.6492	0.000839014	CHD2_PHF12_SKI_SMARCC2
MTSS1	16	-4.294	1.758e-05	----	26.3	4.068	3	0.2542	0.000151412	CHD2_PHF12_SKI_SMARCC2
SNHG3	16	-6.421	1.352e-10	----	0	0.459	3	0.9277	1.19847e-08	CHD2_PHF12_SKI_SMARCC2
HHLA2	16	-3.558	0.000373	----	0	0.09	3	0.993	0.00177557	CHD2_PHF12_SKI_SMARCC2
HEMK1	16	-2.709	0.006758	----	0	0.384	3	0.9436	0.0186869	CHD2_PHF12_SKI_SMARCC2
SLC9A3R2	16	6.898	5.28e-12	++++	1	3.03	3	0.3871	9.24234e-10	CHD2_PHF12_SKI_SMARCC2
MYOT	16	-6.287	3.246e-10	----	0	1.778	3	0.6197	2.47996e-08	CHD2_PHF12_SKI_SMARCC2
KCNA2	16	-4.093	4.263e-05	----	0	2.689	3	0.4422	0.000308886	CHD2_PHF12_SKI_SMARCC2
IFI27	16	-4.018	5.881e-05	----	0	0.846	3	0.8385	0.000397777	CHD2_PHF12_SKI_SMARCC2
SGSM2	16	-2.888	0.003882	----	0	0.457	3	0.9282	0.0118898	CHD2_PHF12_SKI_SMARCC2
TPGS2	16	3.999	6.361e-05	++++	0	0.262	3	0.9671	0.000422595	CHD2_PHF12_SKI_SMARCC2
ZFR	16	2.452	0.01421	++++	0	1.1	3	0.7771	0.0342072	CHD2_PHF12_SKI_SMARCC2
DCXR	16	2.859	0.004255	++++	0	2.625	3	0.4531	0.0127886	CHD2_PHF12_SKI_SMARCC2
APBA1	16	-4.478	7.551e-06	----	25.6	4.03	3	0.2582	7.77795e-05	CHD2_PHF12_SKI_SMARCC2
ANKRD6	16	-3.25	0.001153	----	20.6	3.778	3	0.2864	0.00444749	CHD2_PHF12_SKI_SMARCC2
IL12RB1	16	-2.425	0.01529	----	0	0.528	3	0.9126	0.0362703	CHD2_PHF12_SKI_SMARCC2
ZNF839	16	-3.556	0.0003767	----	0	0.966	3	0.8094	0.00179102	CHD2_PHF12_SKI_SMARCC2
IDH2	16	-3.656	0.0002562	----	0	0.671	3	0.8801	0.00130564	CHD2_PHF12_SKI_SMARCC2
MRPL28	16	-2.54	0.01108	----	0	0.664	3	0.8817	0.0280084	CHD2_PHF12_SKI_SMARCC2
SLC3A1	16	-2.604	0.009227	----	0	0.367	3	0.9469	0.0240837	CHD2_PHF12_SKI_SMARCC2
CA12	16	-3.159	0.001583	----	0	1.773	3	0.6209	0.0057599	CHD2_PHF12_SKI_SMARCC2
LUC7L2	16	5.255	1.479e-07	++++	29.8	4.275	3	0.2333	3.22266e-06	CHD2_PHF12_SKI_SMARCC2
SLC35E2B	16	-2.923	0.003464	----	0	0.704	3	0.8723	0.0108474	CHD2_PHF12_SKI_SMARCC2
EIF4EBP2	16	-6.813	9.53e-12	----	0	1.302	3	0.7286	1.48074e-09	CHD2_PHF12_SKI_SMARCC2
INTS6	16	-4.522	6.126e-06	----	0	0.571	3	0.903	6.54663e-05	CHD2_PHF12_SKI_SMARCC2
ANXA1	16	-4.028	5.621e-05	----	0	0.928	3	0.8186	0.000382906	CHD2_PHF12_SKI_SMARCC2
COA7	16	2.306	0.02111	++++	0	1.868	3	0.6002	0.0472821	CHD2_PHF12_SKI_SMARCC2
FAM114A2	16	-4.265	2.003e-05	----	0	0.958	3	0.8113	0.000167565	CHD2_PHF12_SKI_SMARCC2
CD59	16	-5.131	2.877e-07	----	0	1.536	3	0.6741	5.44621e-06	CHD2_PHF12_SKI_SMARCC2
SLC27A5	16	-4.092	4.28e-05	----	0	0.18	3	0.9807	0.000309631	CHD2_PHF12_SKI_SMARCC2
MPP1	16	-2.979	0.00289	----	0	0.446	3	0.9305	0.00936701	CHD2_PHF12_SKI_SMARCC2
AKAP9	16	-2.752	0.005922	----	0	1.375	3	0.7114	0.0167915	CHD2_PHF12_SKI_SMARCC2
DIP2A	16	-5.564	2.63e-08	----	0	0.179	3	0.9809	8.09999e-07	CHD2_PHF12_SKI_SMARCC2
CHODL	16	-3.437	0.0005872	----	0	1.687	3	0.6398	0.00257209	CHD2_PHF12_SKI_SMARCC2
LY6G6C	16	2.336	0.01951	++++	0	0.099	3	0.9919	0.0443521	CHD2_PHF12_SKI_SMARCC2
TRIM16	16	-5.197	2.025e-07	----	0	2.104	3	0.5512	4.09097e-06	CHD2_PHF12_SKI_SMARCC2
DENND6B	16	-3.726	0.0001946	----	0	0.832	3	0.8418	0.00104445	CHD2_PHF12_SKI_SMARCC2
MCMBP	16	3.441	0.0005794	++++	0	1.175	3	0.7591	0.00254195	CHD2_PHF12_SKI_SMARCC2
RP2	16	-3.74	0.000184	----	0	0.297	3	0.9606	0.000996453	CHD2_PHF12_SKI_SMARCC2
TCTN2	16	-2.469	0.01355	----	0	1.19	3	0.7554	0.0329308	CHD2_PHF12_SKI_SMARCC2
STK26	16	-2.376	0.01751	----	0	0.594	3	0.8977	0.0406202	CHD2_PHF12_SKI_SMARCC2
BGN	16	-2.917	0.003536	----	0	0.185	3	0.9799	0.0110179	CHD2_PHF12_SKI_SMARCC2
NEURL1	16	-3.815	0.000136	----	0	0.609	3	0.8944	0.00077907	CHD2_PHF12_SKI_SMARCC2
STAR	16	-3.333	0.0008578	----	0	0.176	3	0.9814	0.00349193	CHD2_PHF12_SKI_SMARCC2
RBP1	16	-3.516	0.0004377	----	0	1.467	3	0.6899	0.00201447	CHD2_PHF12_SKI_SMARCC2
TCAP	16	-3.311	0.0009302	----	0	0.77	3	0.8567	0.00373065	CHD2_PHF12_SKI_SMARCC2
PRRG3	16	-4.278	1.885e-05	----	0	0.663	3	0.8819	0.000159772	CHD2_PHF12_SKI_SMARCC2
TNK2	16	-3.74	0.0001844	----	0	2.945	3	0.4002	0.000998033	CHD2_PHF12_SKI_SMARCC2
ACOT9	16	-2.584	0.009763	----	0	0.61	3	0.894	0.0251974	CHD2_PHF12_SKI_SMARCC2
MRPL15	16	4.092	4.268e-05	++++	0	0.221	3	0.9741	0.000309159	CHD2_PHF12_SKI_SMARCC2
LMO3	16	-2.924	0.00346	----	4.3	3.134	3	0.3714	0.0108385	CHD2_PHF12_SKI_SMARCC2
TBP	16	4.983	6.256e-07	++++	10.7	3.359	3	0.3395	1.02672e-05	CHD2_PHF12_SKI_SMARCC2
ZC2HC1A	16	4.106	4.024e-05	++++	0.5	3.015	3	0.3893	0.000294579	CHD2_PHF12_SKI_SMARCC2
FADD	16	2.703	0.006869	++++	0	1.582	3	0.6635	0.01892	CHD2_PHF12_SKI_SMARCC2
EPB41L1	16	-2.472	0.01343	----	0	0.913	3	0.8223	0.032711	CHD2_PHF12_SKI_SMARCC2
PRR5	16	-3.797	0.0001462	----	0	0.443	3	0.9313	0.000827051	CHD2_PHF12_SKI_SMARCC2
OTUB2	16	-5.452	4.978e-08	----	0	0.884	3	0.8292	1.35242e-06	CHD2_PHF12_SKI_SMARCC2
DDR1	16	-2.929	0.003404	----	0	0.863	3	0.8343	0.0106946	CHD2_PHF12_SKI_SMARCC2
ZBTB39	16	-4.464	8.062e-06	----	0	0.045	3	0.9975	8.13762e-05	CHD2_PHF12_SKI_SMARCC2
CHD1	16	-4.135	3.548e-05	----	0	0.964	3	0.8099	0.000264922	CHD2_PHF12_SKI_SMARCC2
CHRNA10	16	-3.392	0.0006933	----	0	1.414	3	0.7023	0.00294176	CHD2_PHF12_SKI_SMARCC2
PSEN1	16	-4.861	1.166e-06	----	0	2.149	3	0.5421	1.70625e-05	CHD2_PHF12_SKI_SMARCC2
TMED5	16	-3.307	0.0009438	----	0	1.118	3	0.7728	0.00377152	CHD2_PHF12_SKI_SMARCC2
PRIM2	16	-5.623	1.875e-08	----	0	2.612	3	0.4553	6.07935e-07	CHD2_PHF12_SKI_SMARCC2
VCP	16	6.08	1.205e-09	++++	0	0.985	3	0.805	6.95755e-08	CHD2_PHF12_SKI_SMARCC2
GCNT4	16	-4.201	2.66e-05	----	0	1	3	0.8012	0.000209177	CHD2_PHF12_SKI_SMARCC2
TRDN	16	-3.765	0.0001666	----	0	0.057	3	0.9965	0.000920979	CHD2_PHF12_SKI_SMARCC2
THAP11	16	2.401	0.01635	++++	0	2.332	3	0.5065	0.0383311	CHD2_PHF12_SKI_SMARCC2
ST8SIA5	16	-4.111	3.947e-05	----	0	0.405	3	0.9392	0.000289709	CHD2_PHF12_SKI_SMARCC2
ARSF	16	-6.193	5.922e-10	----	0	1.08	3	0.7818	3.99475e-08	CHD2_PHF12_SKI_SMARCC2
WSCD1	16	-3.51	0.0004479	----	0	0.217	3	0.9749	0.0020533	CHD2_PHF12_SKI_SMARCC2
NDOR1	16	-2.857	0.004277	----	0	1.069	3	0.7845	0.012838	CHD2_PHF12_SKI_SMARCC2
IRS2	16	-5.531	3.183e-08	----	6.5	3.208	3	0.3606	9.46583e-07	CHD2_PHF12_SKI_SMARCC2
CFAP45	16	-4.093	4.253e-05	----	0	0.67	3	0.8803	0.000308395	CHD2_PHF12_SKI_SMARCC2
WIF1	16	-2.48	0.01313	----	0	0.488	3	0.9215	0.0321161	CHD2_PHF12_SKI_SMARCC2
ITSN2	16	-4.695	2.67e-06	----	0	0.417	3	0.9368	3.33382e-05	CHD2_PHF12_SKI_SMARCC2
ACSL5	16	-2.932	0.003371	----	0	0.329	3	0.9544	0.0106114	CHD2_PHF12_SKI_SMARCC2
SHOX	16	-3.725	0.0001951	----	0	0.066	3	0.9956	0.00104673	CHD2_PHF12_SKI_SMARCC2
2024-12-01	16	-3.006	0.002647	----	0	0.478	3	0.9237	0.00875171	CHD2_PHF12_SKI_SMARCC2
PEX11B	16	2.92	0.003505	++++	0	2.499	3	0.4755	0.0109448	CHD2_PHF12_SKI_SMARCC2
BCLAF1	16	7.062	1.638e-12	++++	23.5	3.921	3	0.2701	3.74398e-10	CHD2_PHF12_SKI_SMARCC2
CROT	16	-2.666	0.007672	----	0	0.195	3	0.9785	0.0207455	CHD2_PHF12_SKI_SMARCC2
ATP5MPL	16	3.095	0.001968	++++	39.2	4.934	3	0.1767	0.00689411	CHD2_PHF12_SKI_SMARCC2
RASSF4	16	-3.553	0.0003814	----	0	0.238	3	0.9713	0.0018084	CHD2_PHF12_SKI_SMARCC2
MC4R	16	-2.697	0.006989	----	0	2.298	3	0.5129	0.0191951	CHD2_PHF12_SKI_SMARCC2
CNGA3	16	-2.744	0.006069	----	0	0.634	3	0.8887	0.0171346	CHD2_PHF12_SKI_SMARCC2
APOA2	16	-4.167	3.091e-05	----	0	0.231	3	0.9725	0.000235893	CHD2_PHF12_SKI_SMARCC2
HABP4	16	4.206	2.602e-05	++++	0	1.273	3	0.7356	0.000205493	CHD2_PHF12_SKI_SMARCC2
RIOK3	16	4.014	5.98e-05	++++	0	0.533	3	0.9116	0.000403289	CHD2_PHF12_SKI_SMARCC2
COBL	16	-3.389	0.0007008	----	0	0.469	3	0.9256	0.00296952	CHD2_PHF12_SKI_SMARCC2
RAD23A	16	3.645	0.0002678	++++	0	1.754	3	0.625	0.00135279	CHD2_PHF12_SKI_SMARCC2
XPO6	16	-2.926	0.00343	----	0	0.348	3	0.9509	0.0107604	CHD2_PHF12_SKI_SMARCC2
NXN	16	-5.474	4.388e-08	----	0	0.121	3	0.9892	1.22449e-06	CHD2_PHF12_SKI_SMARCC2
RAD17	16	-4.2	2.665e-05	----	0	0.655	3	0.8837	0.000209511	CHD2_PHF12_SKI_SMARCC2
SSR3	16	4.72	2.357e-06	++++	0	0.415	3	0.9371	3.00127e-05	CHD2_PHF12_SKI_SMARCC2
GLA	16	-4.357	1.317e-05	----	0	1.835	3	0.6073	0.000120212	CHD2_PHF12_SKI_SMARCC2
ATP2C2	16	-3.572	0.0003539	----	0	0.444	3	0.931	0.00170223	CHD2_PHF12_SKI_SMARCC2
CCT7	16	2.883	0.003933	++++	0	0.867	3	0.8335	0.012022	CHD2_PHF12_SKI_SMARCC2
ZWINT	16	-3.776	0.0001597	----	0	1.03	3	0.7939	0.000889771	CHD2_PHF12_SKI_SMARCC2
YBX2	16	-4.191	2.773e-05	----	0	0.803	3	0.8488	0.000216036	CHD2_PHF12_SKI_SMARCC2
BAZ1B	16	3.595	0.0003246	++++	0	0.941	3	0.8155	0.00158612	CHD2_PHF12_SKI_SMARCC2
TSC22D1	16	2.716	0.006602	++++	0	1.591	3	0.6615	0.0183306	CHD2_PHF12_SKI_SMARCC2
VAMP1	16	-2.285	0.02229	----	0	0.758	3	0.8594	0.0493733	CHD2_PHF12_SKI_SMARCC2
FUT8	16	-3.731	0.0001911	----	0	1.206	3	0.7516	0.00102846	CHD2_PHF12_SKI_SMARCC2
GTF2F2	16	-4.448	8.663e-06	----	17.5	3.638	3	0.3032	8.60297e-05	CHD2_PHF12_SKI_SMARCC2
TRMT13	16	-4.561	5.094e-06	----	0	2.003	3	0.5718	5.6399e-05	CHD2_PHF12_SKI_SMARCC2
PIR	16	-2.675	0.00747	----	0	2.139	3	0.5441	0.0202805	CHD2_PHF12_SKI_SMARCC2
ARG1	16	-4.58	4.659e-06	----	0	0.792	3	0.8515	5.25291e-05	CHD2_PHF12_SKI_SMARCC2
ZNF430	16	-3.446	0.0005681	----	0	1.57	3	0.6662	0.0025035	CHD2_PHF12_SKI_SMARCC2
SERPINB2	16	-4.373	1.226e-05	----	0	0.517	3	0.9151	0.000113441	CHD2_PHF12_SKI_SMARCC2
TAF1C	16	-5.797	6.747e-09	----	0	0.464	3	0.9268	2.65814e-07	CHD2_PHF12_SKI_SMARCC2
F11R	16	-2.28	0.02262	----	0	0.567	3	0.9039	0.0499921	CHD2_PHF12_SKI_SMARCC2
EFCAB1	16	-3.469	0.0005226	----	0	0.824	3	0.8436	0.00233574	CHD2_PHF12_SKI_SMARCC2
HIPK1	16	-4.266	1.991e-05	----	0	1.364	3	0.714	0.000166763	CHD2_PHF12_SKI_SMARCC2
KLF13	16	-7.149	8.766e-13	----	0	0.263	3	0.9668	2.26581e-10	CHD2_PHF12_SKI_SMARCC2
COX6A1	16	5.18	2.223e-07	++++	0	1.496	3	0.6833	4.39468e-06	CHD2_PHF12_SKI_SMARCC2
XRCC3	16	-3.452	0.0005568	----	0	1.122	3	0.7717	0.00246154	CHD2_PHF12_SKI_SMARCC2
ZNF276	16	-2.502	0.01234	----	0	0.408	3	0.9386	0.0305348	CHD2_PHF12_SKI_SMARCC2
KLHL9	16	-3.887	0.0001016	----	0	2.501	3	0.4751	0.000616082	CHD2_PHF12_SKI_SMARCC2
RECK	16	-3.967	7.274e-05	----	16.8	3.604	3	0.3075	0.000472579	CHD2_PHF12_SKI_SMARCC2
MICAL1	16	-3.676	0.0002368	----	0	2.213	3	0.5295	0.00122415	CHD2_PHF12_SKI_SMARCC2
ZNF385D	16	-2.698	0.006968	----	0	0.878	3	0.8306	0.0191412	CHD2_PHF12_SKI_SMARCC2
HELLS	16	-6.959	3.427e-12	----	0	2.422	3	0.4895	6.62801e-10	CHD2_PHF12_SKI_SMARCC2
SNAP23	16	-4.846	1.26e-06	----	10.7	3.36	3	0.3393	1.81783e-05	CHD2_PHF12_SKI_SMARCC2
ASTN2	16	-4.331	1.486e-05	----	0	1.887	3	0.5961	0.000132149	CHD2_PHF12_SKI_SMARCC2
GPR162	16	-2.512	0.01199	----	0	0.784	3	0.8532	0.029794	CHD2_PHF12_SKI_SMARCC2
LANCL2	16	-4.562	5.065e-06	----	0	1.44	3	0.6961	5.6134e-05	CHD2_PHF12_SKI_SMARCC2
SLC26A10	16	-3.524	0.0004259	----	4.4	3.138	3	0.3708	0.00197272	CHD2_PHF12_SKI_SMARCC2
PTCD3	16	-2.443	0.01457	----	0	0.419	3	0.9362	0.0349127	CHD2_PHF12_SKI_SMARCC2
RBM34	16	-5.571	2.53e-08	----	0	1.26	3	0.7386	7.86205e-07	CHD2_PHF12_SKI_SMARCC2
KIAA1109	16	-3.346	0.0008202	----	0	0.599	3	0.8966	0.00336612	CHD2_PHF12_SKI_SMARCC2
KPNB1	16	2.941	0.003271	++++	0	1.061	3	0.7865	0.010352	CHD2_PHF12_SKI_SMARCC2
FLOT2	16	3.894	9.857e-05	++++	0	1.203	3	0.7523	0.000600596	CHD2_PHF12_SKI_SMARCC2
ARF1	16	5.38	7.452e-08	++++	0	0.73	3	0.8662	1.858e-06	CHD2_PHF12_SKI_SMARCC2
KHDRBS1	16	3.509	0.0004504	++++	16	3.57	3	0.3118	0.00206305	CHD2_PHF12_SKI_SMARCC2
FBXO24	16	-2.813	0.004914	----	0	0.589	3	0.8988	0.0143801	CHD2_PHF12_SKI_SMARCC2
GPR176	16	-5.364	8.162e-08	----	0	1.173	3	0.7596	1.98712e-06	CHD2_PHF12_SKI_SMARCC2
XPA	16	3.08	0.00207	++++	0	0.689	3	0.8759	0.00719492	CHD2_PHF12_SKI_SMARCC2
CHPF	16	3.219	0.001288	++++	0	0.926	3	0.8192	0.00485184	CHD2_PHF12_SKI_SMARCC2
ZNF672	16	-3.781	0.0001561	----	0	1.324	3	0.7234	0.000873408	CHD2_PHF12_SKI_SMARCC2
RFX7	16	-4.663	3.116e-06	----	0	1.856	3	0.6028	3.79143e-05	CHD2_PHF12_SKI_SMARCC2
TMEM35A	16	-2.775	0.005524	----	0	0.878	3	0.8306	0.01584	CHD2_PHF12_SKI_SMARCC2
MCTP1	16	-4.994	5.917e-07	----	0	1.128	3	0.7703	9.83452e-06	CHD2_PHF12_SKI_SMARCC2
JADE3	16	-2.471	0.01349	----	0	0.928	3	0.8186	0.0328196	CHD2_PHF12_SKI_SMARCC2
KIF4A	16	-4.376	1.211e-05	----	0	0.862	3	0.8345	0.000112241	CHD2_PHF12_SKI_SMARCC2
ERLIN1	16	-2.483	0.01303	----	0	0.857	3	0.8358	0.0319223	CHD2_PHF12_SKI_SMARCC2
CD151	16	3.601	0.0003165	++++	6.9	3.222	3	0.3587	0.00155423	CHD2_PHF12_SKI_SMARCC2
GAK	16	-2.853	0.004331	----	0	1.283	3	0.7333	0.0129663	CHD2_PHF12_SKI_SMARCC2
FN3KRP	16	-3.55	0.0003858	----	0	0.035	3	0.9983	0.00182488	CHD2_PHF12_SKI_SMARCC2
ACAD10	16	-4.079	4.515e-05	----	0	1.467	3	0.6899	0.000322308	CHD2_PHF12_SKI_SMARCC2
NLK	16	-3.74	0.0001838	----	0	1.971	3	0.5784	0.000995565	CHD2_PHF12_SKI_SMARCC2
MNT	16	-3.468	0.0005237	----	0	0.675	3	0.8792	0.00233952	CHD2_PHF12_SKI_SMARCC2
CXXC1	16	3.017	0.002551	++++	0	2.48	3	0.4789	0.00849831	CHD2_PHF12_SKI_SMARCC2
PLPPR1	16	-2.596	0.009435	----	0	0.125	3	0.9887	0.0244949	CHD2_PHF12_SKI_SMARCC2
C16orf58	16	-3.526	0.0004224	----	0	1.388	3	0.7083	0.00196144	CHD2_PHF12_SKI_SMARCC2
CCDC47	16	-2.553	0.01068	----	0	1.554	3	0.6698	0.0271486	CHD2_PHF12_SKI_SMARCC2
TMEM248	16	-5.4	6.647e-08	----	0	0.337	3	0.953	1.69747e-06	CHD2_PHF12_SKI_SMARCC2
DARS2	16	-3.594	0.0003251	----	0	0.431	3	0.9338	0.00158801	CHD2_PHF12_SKI_SMARCC2
DUT	16	4.058	4.954e-05	++++	0	0.355	3	0.9493	0.00034678	CHD2_PHF12_SKI_SMARCC2
OR7A17	16	-2.741	0.006133	----	0	0.409	3	0.9384	0.017287	CHD2_PHF12_SKI_SMARCC2
CAVIN1	16	-4.668	3.039e-06	----	0	0.946	3	0.8143	3.71038e-05	CHD2_PHF12_SKI_SMARCC2
RPA3	16	3.834	0.0001262	++++	0	0.932	3	0.8178	0.00073403	CHD2_PHF12_SKI_SMARCC2
AMHR2	16	-3.178	0.001483	----	0	0.98	3	0.806	0.00546507	CHD2_PHF12_SKI_SMARCC2
QPCT	16	-5.669	1.434e-08	----	0	1.039	3	0.7918	4.86627e-07	CHD2_PHF12_SKI_SMARCC2
TCEAL9	16	3.284	0.001025	++++	0	1.452	3	0.6935	0.00403249	CHD2_PHF12_SKI_SMARCC2
AAAS	16	2.787	0.005314	++++	0	0.367	3	0.947	0.0153365	CHD2_PHF12_SKI_SMARCC2
RAB26	16	-3.356	0.0007918	----	0	2.377	3	0.498	0.00327728	CHD2_PHF12_SKI_SMARCC2
TMEM255A	16	-2.62	0.008788	----	0	0.213	3	0.9755	0.0231542	CHD2_PHF12_SKI_SMARCC2
SPSB1	16	-2.345	0.01905	----	0	1.471	3	0.6891	0.043539	CHD2_PHF12_SKI_SMARCC2
SELENOP	16	-5.228	1.711e-07	----	0	0.177	3	0.9812	3.5952e-06	CHD2_PHF12_SKI_SMARCC2
SLCO2A1	16	-2.525	0.01158	----	0	2.471	3	0.4805	0.0290045	CHD2_PHF12_SKI_SMARCC2
GRB14	16	-5.899	3.653e-09	----	0	0.519	3	0.9146	1.65897e-07	CHD2_PHF12_SKI_SMARCC2
ITGAX	16	-2.931	0.003378	----	0	2.684	3	0.4429	0.0106286	CHD2_PHF12_SKI_SMARCC2
RRAS	16	-2.944	0.003244	----	0	0.211	3	0.9758	0.010283	CHD2_PHF12_SKI_SMARCC2
KLRF1	16	-6.954	3.554e-12	----	0	0.223	3	0.9737	6.77883e-10	CHD2_PHF12_SKI_SMARCC2
COL17A1	16	-3.905	9.425e-05	----	0	1.315	3	0.7255	0.000580163	CHD2_PHF12_SKI_SMARCC2
C2CD5	16	-2.57	0.01017	----	0	0.25	3	0.9691	0.0260533	CHD2_PHF12_SKI_SMARCC2
DAPK1	16	-2.946	0.003224	----	0	0.675	3	0.8792	0.0102278	CHD2_PHF12_SKI_SMARCC2
RBCK1	16	-3.065	0.002179	----	0	0.694	3	0.8746	0.0074956	CHD2_PHF12_SKI_SMARCC2
TNFSF4	16	-3.937	8.251e-05	----	0	0.136	3	0.9871	0.00052267	CHD2_PHF12_SKI_SMARCC2
GFM1	16	2.767	0.005657	++++	0	0.702	3	0.8726	0.0161561	CHD2_PHF12_SKI_SMARCC2
TMEM87A	16	-3.8	0.0001445	----	0	0.839	3	0.8401	0.000818942	CHD2_PHF12_SKI_SMARCC2
SLCO3A1	16	-2.89	0.003851	----	0	1.752	3	0.6255	0.0118118	CHD2_PHF12_SKI_SMARCC2
GSTM2	16	-2.663	0.007753	----	0	2.684	3	0.4429	0.0209215	CHD2_PHF12_SKI_SMARCC2
FAM13A	16	-4.868	1.127e-06	----	0	2.171	3	0.5377	1.6606e-05	CHD2_PHF12_SKI_SMARCC2
ARMC1	16	6.721	1.804e-11	++++	0	1.471	3	0.689	2.4103e-09	CHD2_PHF12_SKI_SMARCC2
ZNF211	16	-2.784	0.005373	----	0	0.375	3	0.9453	0.0154825	CHD2_PHF12_SKI_SMARCC2
2024-03-01	16	-2.789	0.00528	----	0	1.116	3	0.7731	0.0152718	CHD2_PHF12_SKI_SMARCC2
STK39	16	-3.061	0.002204	----	0	1.542	3	0.6727	0.0075703	CHD2_PHF12_SKI_SMARCC2
MYNN	16	6.664	2.669e-11	++++	0	0.095	3	0.9925	3.28073e-09	CHD2_PHF12_SKI_SMARCC2
NEMP1	16	-4.399	1.086e-05	----	0	0.792	3	0.8514	0.000102685	CHD2_PHF12_SKI_SMARCC2
MYOZ2	16	-3.423	0.0006197	----	0	1.167	3	0.761	0.00268721	CHD2_PHF12_SKI_SMARCC2
TAC1	16	-2.881	0.003961	----	0	0.088	3	0.9932	0.0120862	CHD2_PHF12_SKI_SMARCC2
ARID3A	16	-3.16	0.001577	----	0	2.126	3	0.5467	0.00574336	CHD2_PHF12_SKI_SMARCC2
2024-03-01	16	-2.862	0.004215	----	0	1.657	3	0.6465	0.0126821	CHD2_PHF12_SKI_SMARCC2
SPOCK2	16	-3.085	0.002035	----	0	0.387	3	0.9428	0.00709109	CHD2_PHF12_SKI_SMARCC2
PA2G4	16	3.36	0.0007797	++++	0	0.863	3	0.8343	0.00323883	CHD2_PHF12_SKI_SMARCC2
LRRC3	16	-2.445	0.01449	----	0	0.697	3	0.874	0.0347541	CHD2_PHF12_SKI_SMARCC2
FBXL7	16	-3.861	0.000113	----	0	2.682	3	0.4433	0.000672095	CHD2_PHF12_SKI_SMARCC2
MPDU1	16	-5.653	1.579e-08	----	0	0.517	3	0.9152	5.30625e-07	CHD2_PHF12_SKI_SMARCC2
CHEK1	16	-5.192	2.081e-07	----	0	0.379	3	0.9446	4.1706e-06	CHD2_PHF12_SKI_SMARCC2
FGF5	16	-3.559	0.0003721	----	0	0.986	3	0.8047	0.00177312	CHD2_PHF12_SKI_SMARCC2
HHLA3	16	-4.763	1.906e-06	----	14	3.488	3	0.3224	2.52463e-05	CHD2_PHF12_SKI_SMARCC2
MSH4	16	-2.323	0.02019	----	0	2.679	3	0.4439	0.0455535	CHD2_PHF12_SKI_SMARCC2
C8orf33	16	-5.256	1.476e-07	----	0	1.013	3	0.7981	3.22156e-06	CHD2_PHF12_SKI_SMARCC2
FASN	16	-4.168	3.075e-05	----	0	0.222	3	0.974	0.000234867	CHD2_PHF12_SKI_SMARCC2
WDR7	16	-4.605	4.118e-06	----	0	1.108	3	0.7751	4.73168e-05	CHD2_PHF12_SKI_SMARCC2
VGLL4	16	-4.19	2.793e-05	----	10.7	3.359	3	0.3396	0.000216983	CHD2_PHF12_SKI_SMARCC2
BEND5	16	5.039	4.675e-07	++++	0	1.031	3	0.7939	8.17815e-06	CHD2_PHF12_SKI_SMARCC2
SPINK5	16	-7.254	4.047e-13	----	0	2.844	3	0.4163	1.14212e-10	CHD2_PHF12_SKI_SMARCC2
LINC00599	16	-4.651	3.311e-06	----	0	1.56	3	0.6685	3.97742e-05	CHD2_PHF12_SKI_SMARCC2
POLH	16	-2.926	0.003429	----	0	0.88	3	0.8302	0.0107597	CHD2_PHF12_SKI_SMARCC2
GPX4	16	2.847	0.004418	++++	0	1.699	3	0.6372	0.0131797	CHD2_PHF12_SKI_SMARCC2
MCM9	16	-3.07	0.002142	----	0	0.377	3	0.945	0.00739776	CHD2_PHF12_SKI_SMARCC2
C9orf16	16	2.516	0.01186	++++	0	1.323	3	0.7237	0.0295426	CHD2_PHF12_SKI_SMARCC2
SCAI	16	-3.955	7.667e-05	----	0	1.237	3	0.7441	0.000493131	CHD2_PHF12_SKI_SMARCC2
CLIP4	16	-3.55	0.0003851	----	0	0.772	3	0.8561	0.00182188	CHD2_PHF12_SKI_SMARCC2
CDR2	16	-2.63	0.008541	----	0	0.959	3	0.8111	0.0226176	CHD2_PHF12_SKI_SMARCC2
GALNT12	16	-2.881	0.003966	----	0	0.997	3	0.802	0.0120961	CHD2_PHF12_SKI_SMARCC2
INTS3	16	-6.233	4.588e-10	----	7.1	3.229	3	0.3577	3.28731e-08	CHD2_PHF12_SKI_SMARCC2
DDX4	16	-4.225	2.394e-05	----	0	2.103	3	0.5514	0.000192138	CHD2_PHF12_SKI_SMARCC2
CSNK1E	16	3.784	0.0001545	++++	19	3.703	3	0.2954	0.000864981	CHD2_PHF12_SKI_SMARCC2
PRKAA2	16	-5.142	2.718e-07	----	0	0.327	3	0.955	5.18068e-06	CHD2_PHF12_SKI_SMARCC2
C7orf26	16	-3.707	0.0002101	----	0	1.545	3	0.6719	0.0011085	CHD2_PHF12_SKI_SMARCC2
RGS17	16	-6.212	5.232e-10	----	0	0.414	3	0.9374	3.63571e-08	CHD2_PHF12_SKI_SMARCC2
EHBP1L1	16	-3.96	7.501e-05	----	0	0.718	3	0.869	0.00048403	CHD2_PHF12_SKI_SMARCC2
MME	16	2.72	0.006537	++++	0	1.067	3	0.785	0.0181958	CHD2_PHF12_SKI_SMARCC2
LTBP4	16	-4.062	4.86e-05	----	0	2.834	3	0.418	0.000341496	CHD2_PHF12_SKI_SMARCC2
HOXC6	16	-3.535	0.0004073	----	0	2.028	3	0.5665	0.00190443	CHD2_PHF12_SKI_SMARCC2
CKLF	16	-5.152	2.574e-07	----	0	0.604	3	0.8955	4.96437e-06	CHD2_PHF12_SKI_SMARCC2
RRP12	16	-2.488	0.01286	----	0	1.213	3	0.7498	0.0315701	CHD2_PHF12_SKI_SMARCC2
RHBDD3	16	4.056	4.996e-05	++++	0	0.683	3	0.8772	0.000348573	CHD2_PHF12_SKI_SMARCC2
SERPIND1	16	2.52	0.01172	++++	8.8	3.29	3	0.3491	0.0292889	CHD2_PHF12_SKI_SMARCC2
ADCY9	16	-3.554	0.0003798	----	0	0.982	3	0.8055	0.00180174	CHD2_PHF12_SKI_SMARCC2
RABEP2	16	-4.606	4.106e-06	----	0	0.434	3	0.9331	4.72378e-05	CHD2_PHF12_SKI_SMARCC2
CSE1L	16	2.846	0.00443	++++	0	0.726	3	0.867	0.0132112	CHD2_PHF12_SKI_SMARCC2
MAP4K2	16	-5.657	1.537e-08	----	0	0.748	3	0.8619	5.17139e-07	CHD2_PHF12_SKI_SMARCC2
OXR1	16	-2.87	0.004102	----	0	1.466	3	0.6902	0.0124164	CHD2_PHF12_SKI_SMARCC2
LASP1	16	-3.498	0.0004695	----	0	0.672	3	0.8799	0.00213428	CHD2_PHF12_SKI_SMARCC2
SPTAN1	16	4.466	7.965e-06	++++	0	2.193	3	0.5333	8.0662e-05	CHD2_PHF12_SKI_SMARCC2
MTIF2	16	-3.022	0.002515	----	12.4	3.423	3	0.3309	0.00840166	CHD2_PHF12_SKI_SMARCC2
ENG	16	-2.877	0.00402	----	0	0.321	3	0.956	0.0122231	CHD2_PHF12_SKI_SMARCC2
COL11A1	16	-2.474	0.01338	----	0	0.604	3	0.8954	0.0326151	CHD2_PHF12_SKI_SMARCC2
G3BP1	16	-3.188	0.001434	----	0	1.046	3	0.7901	0.00531566	CHD2_PHF12_SKI_SMARCC2
ZNF589	16	-2.336	0.0195	----	0	0.813	3	0.8464	0.0443367	CHD2_PHF12_SKI_SMARCC2
FAM162A	16	-4.533	5.813e-06	----	47.8	5.745	3	0.1247	6.26755e-05	CHD2_PHF12_SKI_SMARCC2
CREM	16	-5.016	5.281e-07	----	0	2.631	3	0.4521	8.98257e-06	CHD2_PHF12_SKI_SMARCC2
ZBED5	16	2.657	0.007889	++++	0	0.7	3	0.8733	0.0212181	CHD2_PHF12_SKI_SMARCC2
KIF14	16	-2.311	0.02081	----	0	1.419	3	0.701	0.0467085	CHD2_PHF12_SKI_SMARCC2
ZNF468	16	-3.742	0.0001824	----	0	0.261	3	0.9672	0.000990504	CHD2_PHF12_SKI_SMARCC2
KHDC4	16	-2.787	0.005313	----	0	0.352	3	0.9499	0.0153352	CHD2_PHF12_SKI_SMARCC2
PDK2	16	-4.111	3.942e-05	----	0	2.362	3	0.5007	0.000289492	CHD2_PHF12_SKI_SMARCC2
GABRR2	16	-3.333	0.0008596	----	0	1.222	3	0.7478	0.00349823	CHD2_PHF12_SKI_SMARCC2
ACSL4	16	3.728	0.0001934	++++	0	1.222	3	0.7477	0.00103882	CHD2_PHF12_SKI_SMARCC2
ADA	16	-5.718	1.077e-08	----	0	1.879	3	0.598	3.87198e-07	CHD2_PHF12_SKI_SMARCC2
IL6ST	16	-5.498	3.831e-08	----	0	0.103	3	0.9914	1.09457e-06	CHD2_PHF12_SKI_SMARCC2
UBFD1	16	3.396	0.0006846	++++	0	1.733	3	0.6296	0.00291337	CHD2_PHF12_SKI_SMARCC2
SLC17A6	16	-5.41	6.319e-08	----	0	0.786	3	0.8528	1.62723e-06	CHD2_PHF12_SKI_SMARCC2
CRTAC1	16	-2.913	0.003585	----	0	0.912	3	0.8226	0.0111317	CHD2_PHF12_SKI_SMARCC2
ACTR3	16	3.696	0.0002194	++++	24.3	3.964	3	0.2654	0.0011488	CHD2_PHF12_SKI_SMARCC2
MPHOSPH8	16	-4.253	2.112e-05	----	0	0.59	3	0.8987	0.000174624	CHD2_PHF12_SKI_SMARCC2
UBXN6	16	-4.122	3.754e-05	----	0	1.244	3	0.7424	0.000277531	CHD2_PHF12_SKI_SMARCC2
PTPRZ1	16	-3.654	0.0002583	----	0	0.45	3	0.9298	0.00131465	CHD2_PHF12_SKI_SMARCC2
SH2D4A	16	-2.499	0.01245	----	0	0.612	3	0.8937	0.0307355	CHD2_PHF12_SKI_SMARCC2
DICER1	16	2.593	0.009515	++++	0	1.597	3	0.66	0.0246586	CHD2_PHF12_SKI_SMARCC2
PSMD2	16	2.807	0.005005	++++	0	2.47	3	0.4808	0.0146078	CHD2_PHF12_SKI_SMARCC2
CREBBP	16	-2.516	0.01186	----	0	0.891	3	0.8277	0.0295426	CHD2_PHF12_SKI_SMARCC2
CFD	16	-3.365	0.0007662	----	0	0.845	3	0.8388	0.00319331	CHD2_PHF12_SKI_SMARCC2
DPYSL4	16	-3.044	0.002337	----	0	1.584	3	0.663	0.00793352	CHD2_PHF12_SKI_SMARCC2
PXDN	16	-3.834	0.0001259	----	0	0.712	3	0.8704	0.000732593	CHD2_PHF12_SKI_SMARCC2
TXLNG	16	3.403	0.0006671	++++	33.2	4.489	3	0.2133	0.00285646	CHD2_PHF12_SKI_SMARCC2
SLC35G2	16	4.284	1.832e-05	++++	0	0.387	3	0.9429	0.000156092	CHD2_PHF12_SKI_SMARCC2
ZCWPW1	16	-3.335	0.0008533	----	0	2.765	3	0.4293	0.00347617	CHD2_PHF12_SKI_SMARCC2
PIK3CD	16	-3.095	0.001965	----	0	1.065	3	0.7856	0.00688709	CHD2_PHF12_SKI_SMARCC2
ACKR1	16	-2.297	0.02161	----	0	0.069	3	0.9953	0.0481679	CHD2_PHF12_SKI_SMARCC2
KDM4D	16	-2.323	0.02016	----	0	2.358	3	0.5015	0.0455044	CHD2_PHF12_SKI_SMARCC2
RECQL	16	-3.291	0.0009967	----	0	1.963	3	0.58	0.00394061	CHD2_PHF12_SKI_SMARCC2
FSTL3	16	-2.482	0.01307	----	0	0.317	3	0.9568	0.0320004	CHD2_PHF12_SKI_SMARCC2
TSHR	16	-3.132	0.001734	----	0	1.333	3	0.7214	0.00621047	CHD2_PHF12_SKI_SMARCC2
MKRN2	16	-3.68	0.0002332	----	0	0.128	3	0.9883	0.00120802	CHD2_PHF12_SKI_SMARCC2
MOB4	16	6.354	2.096e-10	++++	0	0.797	3	0.8502	1.7356e-08	CHD2_PHF12_SKI_SMARCC2
TTLL3	16	-4.735	2.189e-06	----	0	0.497	3	0.9195	2.82768e-05	CHD2_PHF12_SKI_SMARCC2
ASIC1	16	-2.577	0.009969	----	0	1.411	3	0.703	0.0256215	CHD2_PHF12_SKI_SMARCC2
DNAH3	16	-2.656	0.007906	----	0	1.483	3	0.6863	0.0212515	CHD2_PHF12_SKI_SMARCC2
SYNGR3	16	6.583	4.611e-11	++++	0	0.518	3	0.915	4.90486e-09	CHD2_PHF12_SKI_SMARCC2
TPCN1	16	-4.072	4.661e-05	----	0	0.876	3	0.8313	0.000330367	CHD2_PHF12_SKI_SMARCC2
ARHGAP22	16	-2.388	0.01693	----	0	2.227	3	0.5267	0.0395033	CHD2_PHF12_SKI_SMARCC2
IL12RB2	16	-3.865	0.0001111	----	9.2	3.302	3	0.3473	0.000663649	CHD2_PHF12_SKI_SMARCC2
SCAF4	16	-2.284	0.02238	----	0	0.301	3	0.9598	0.0495369	CHD2_PHF12_SKI_SMARCC2
FUCA1	16	-5.55	2.862e-08	----	0	0.427	3	0.9347	8.66888e-07	CHD2_PHF12_SKI_SMARCC2
BAZ1A	16	-4.442	8.919e-06	----	0	0.736	3	0.8646	8.78661e-05	CHD2_PHF12_SKI_SMARCC2
ZDHHC24	16	-3.309	0.0009378	----	0	2.407	3	0.4924	0.00375296	CHD2_PHF12_SKI_SMARCC2
NXT1	16	4.542	5.585e-06	++++	0	1.881	3	0.5975	6.0702e-05	CHD2_PHF12_SKI_SMARCC2
PCSK6	16	-3.503	0.0004601	----	0	1.612	3	0.6567	0.00209914	CHD2_PHF12_SKI_SMARCC2
HRH3	16	-3.182	0.001462	----	0	0.443	3	0.9312	0.00540352	CHD2_PHF12_SKI_SMARCC2
ATF6	16	-2.837	0.004548	----	0	0.798	3	0.85	0.0135063	CHD2_PHF12_SKI_SMARCC2
ZNF32	16	4.094	4.241e-05	++++	0	1.426	3	0.6994	0.000307687	CHD2_PHF12_SKI_SMARCC2
ZBTB20	16	-5.063	4.121e-07	----	0	1.509	3	0.6801	7.33783e-06	CHD2_PHF12_SKI_SMARCC2
ZNF174	16	-2.715	0.006628	----	0	1.515	3	0.6789	0.0183881	CHD2_PHF12_SKI_SMARCC2
HEY1	16	-4.224	2.405e-05	----	0	1.315	3	0.7255	0.000192797	CHD2_PHF12_SKI_SMARCC2
FSCN3	16	-3.79	0.0001505	----	0	0.295	3	0.961	0.0008467	CHD2_PHF12_SKI_SMARCC2
SLCO4C1	16	-4.209	2.568e-05	----	0	0.639	3	0.8873	0.000203097	CHD2_PHF12_SKI_SMARCC2
DVL3	16	-5.138	2.779e-07	----	0	1.349	3	0.7175	5.27876e-06	CHD2_PHF12_SKI_SMARCC2
PRPF4B	16	3.527	0.0004209	++++	0	0.322	3	0.9558	0.00195658	CHD2_PHF12_SKI_SMARCC2
OVOL1	16	-4.19	2.788e-05	----	0	1.382	3	0.7098	0.000216899	CHD2_PHF12_SKI_SMARCC2
ELP3	16	4.001	6.301e-05	++++	15.2	3.536	3	0.3161	0.000419718	CHD2_PHF12_SKI_SMARCC2
B3GNT4	16	-3.77	0.0001632	----	0	0.929	3	0.8184	0.000905622	CHD2_PHF12_SKI_SMARCC2
GP5	16	-3.23	0.001237	----	0	0.742	3	0.8634	0.00470587	CHD2_PHF12_SKI_SMARCC2
DKK4	16	-4.465	8.006e-06	----	0	0.659	3	0.8827	8.09883e-05	CHD2_PHF12_SKI_SMARCC2
SLC25A16	16	-4.306	1.659e-05	----	0	2.95	3	0.3994	0.000144924	CHD2_PHF12_SKI_SMARCC2
IPO13	16	-4.13	3.624e-05	----	0	0.337	3	0.953	0.000269143	CHD2_PHF12_SKI_SMARCC2
RAB15	16	-3.3	0.0009675	----	0	0.575	3	0.9021	0.00384843	CHD2_PHF12_SKI_SMARCC2
ELF2	16	3.284	0.001024	++++	0	0.842	3	0.8393	0.00403085	CHD2_PHF12_SKI_SMARCC2
DPYSL2	16	-2.344	0.01906	----	0	1.752	3	0.6254	0.0435511	CHD2_PHF12_SKI_SMARCC2
RNF6	16	-2.85	0.004374	----	0	0.243	3	0.9703	0.0130766	CHD2_PHF12_SKI_SMARCC2
ACOX1	16	-3.872	0.0001078	----	0	1.771	3	0.6214	0.0006487	CHD2_PHF12_SKI_SMARCC2
LYZ	16	-4.048	5.171e-05	----	0	0.285	3	0.9628	0.000357873	CHD2_PHF12_SKI_SMARCC2
DDX52	16	-3.996	6.435e-05	----	14.7	3.518	3	0.3185	0.000426998	CHD2_PHF12_SKI_SMARCC2
GABRA5	16	-2.847	0.004412	----	0	1.407	3	0.704	0.013166	CHD2_PHF12_SKI_SMARCC2
SLC6A8	16	-3.833	0.0001265	----	0	0.258	3	0.9677	0.000735002	CHD2_PHF12_SKI_SMARCC2
DEPTOR	16	-3.337	0.0008482	----	0	1.444	3	0.6952	0.00346049	CHD2_PHF12_SKI_SMARCC2
PAFAH1B2	16	-3.37	0.0007528	----	0	1.539	3	0.6732	0.00314647	CHD2_PHF12_SKI_SMARCC2
COL7A1	16	-3.309	0.0009368	----	0	2.985	3	0.394	0.00375059	CHD2_PHF12_SKI_SMARCC2
AGAP2	16	-2.495	0.01259	----	0	0.764	3	0.8581	0.0310064	CHD2_PHF12_SKI_SMARCC2
SEMA5A	16	-5.033	4.838e-07	----	0	0.303	3	0.9594	8.39773e-06	CHD2_PHF12_SKI_SMARCC2
ARFIP1	16	-3.47	0.0005201	----	0	2.363	3	0.5005	0.00232644	CHD2_PHF12_SKI_SMARCC2
SNRPA	16	-4.132	3.6e-05	----	0	2.414	3	0.4911	0.000268009	CHD2_PHF12_SKI_SMARCC2
SUPT3H	16	-3.627	0.0002872	----	2.5	3.076	3	0.38	0.00143119	CHD2_PHF12_SKI_SMARCC2
JAG2	16	-3.612	0.000304	----	0	0.173	3	0.9818	0.00150272	CHD2_PHF12_SKI_SMARCC2
MFSD6	16	-2.935	0.003334	----	0	0.293	3	0.9613	0.0105165	CHD2_PHF12_SKI_SMARCC2
IL1RL2	16	-2.368	0.01787	----	20.1	3.753	3	0.2894	0.0413064	CHD2_PHF12_SKI_SMARCC2
CORO1A	16	-2.311	0.02086	----	0	0.796	3	0.8505	0.0467866	CHD2_PHF12_SKI_SMARCC2
THY1	16	-2.595	0.009455	----	0	0.881	3	0.8301	0.0245376	CHD2_PHF12_SKI_SMARCC2
B3GNT3	16	-4.818	1.451e-06	----	0	0.412	3	0.9378	2.03191e-05	CHD2_PHF12_SKI_SMARCC2
CSGALNACT1	16	-5.588	2.297e-08	----	0	2.282	3	0.5159	7.2438e-07	CHD2_PHF12_SKI_SMARCC2
TFB1M	16	-5.301	1.152e-07	----	0	1.478	3	0.6874	2.63095e-06	CHD2_PHF12_SKI_SMARCC2
IMPA2	16	-3.376	0.0007352	----	0	0.214	3	0.9753	0.00308643	CHD2_PHF12_SKI_SMARCC2
APC2	16	-4.738	2.158e-06	----	0	1.061	3	0.7865	2.79157e-05	CHD2_PHF12_SKI_SMARCC2
PKD2L2	16	-2.5	0.01242	----	0	0.568	3	0.9037	0.0306888	CHD2_PHF12_SKI_SMARCC2
HSPB11	16	3.838	0.0001241	++++	0	0.616	3	0.8927	0.000725171	CHD2_PHF12_SKI_SMARCC2
CASR	16	-3.795	0.0001476	----	0	0.641	3	0.887	0.000832927	CHD2_PHF12_SKI_SMARCC2
LSM8	16	-3.519	0.0004326	----	0	0.779	3	0.8546	0.0019964	CHD2_PHF12_SKI_SMARCC2
RND1	16	-2.443	0.01458	----	0	0.381	3	0.9442	0.0349306	CHD2_PHF12_SKI_SMARCC2
DNPEP	16	-6.03	1.636e-09	----	0	0.483	3	0.9227	8.71808e-08	CHD2_PHF12_SKI_SMARCC2
CH25H	16	-3.226	0.001254	----	0	0.756	3	0.8599	0.0047555	CHD2_PHF12_SKI_SMARCC2
WAC	16	3.141	0.001681	++++	0	0.593	3	0.898	0.00605594	CHD2_PHF12_SKI_SMARCC2
MTMR14	16	2.692	0.007113	++++	0	0.503	3	0.9181	0.019497	CHD2_PHF12_SKI_SMARCC2
GMPPA	16	-3.558	0.0003742	----	0	1.795	3	0.6161	0.00178036	CHD2_PHF12_SKI_SMARCC2
DUSP4	16	-3.049	0.002299	----	0	0.041	3	0.9978	0.0078324	CHD2_PHF12_SKI_SMARCC2
MYBL2	16	-3.019	0.002536	----	0	0.885	3	0.8291	0.00845955	CHD2_PHF12_SKI_SMARCC2
PNO1	16	-6.016	1.791e-09	----	0	2.233	3	0.5255	9.40968e-08	CHD2_PHF12_SKI_SMARCC2
KRCC1	16	5.305	1.125e-07	++++	0	0.42	3	0.9362	2.58423e-06	CHD2_PHF12_SKI_SMARCC2
SH3GL1	16	-5.781	7.426e-09	----	0	0.918	3	0.8211	2.85648e-07	CHD2_PHF12_SKI_SMARCC2
KLHL24	16	2.596	0.009435	++++	0	0.188	3	0.9796	0.0244949	CHD2_PHF12_SKI_SMARCC2
ISOC1	16	-2.728	0.006377	----	0	1.384	3	0.7093	0.017824	CHD2_PHF12_SKI_SMARCC2
SCT	16	2.433	0.01497	++++	0	1.376	3	0.7112	0.035658	CHD2_PHF12_SKI_SMARCC2
ZSCAN18	16	3.093	0.001982	++++	0	1.575	3	0.6651	0.00693174	CHD2_PHF12_SKI_SMARCC2
FYB1	16	-3.643	0.0002692	----	0	0.371	3	0.9461	0.00135862	CHD2_PHF12_SKI_SMARCC2
ALX3	16	-2.862	0.004211	----	0	0.304	3	0.9593	0.0126715	CHD2_PHF12_SKI_SMARCC2
OGA	16	3.777	0.0001587	++++	0	1.242	3	0.743	0.000884912	CHD2_PHF12_SKI_SMARCC2
CEP290	16	3.939	8.188e-05	++++	0	0.123	3	0.9889	0.000519632	CHD2_PHF12_SKI_SMARCC2
ABCD3	16	-3.949	7.847e-05	----	0	1.351	3	0.7171	0.000502721	CHD2_PHF12_SKI_SMARCC2
SLC10A3	16	-3.301	0.0009633	----	0	1.001	3	0.801	0.00383614	CHD2_PHF12_SKI_SMARCC2
AIFM1	16	5.284	1.263e-07	++++	0	0.935	3	0.8171	2.83529e-06	CHD2_PHF12_SKI_SMARCC2
RAB1B	16	4.032	5.542e-05	++++	0	0.203	3	0.9771	0.000378457	CHD2_PHF12_SKI_SMARCC2
IRF3	16	-4.713	2.441e-06	----	0	1.071	3	0.7841	3.08394e-05	CHD2_PHF12_SKI_SMARCC2
ABCA8	16	-3.656	0.0002562	----	0	0.354	3	0.9495	0.00130564	CHD2_PHF12_SKI_SMARCC2
ZNF556	16	-3.391	0.0006965	----	0	0.991	3	0.8033	0.00295401	CHD2_PHF12_SKI_SMARCC2
AIMP2	16	2.534	0.01127	++++	2.2	3.067	3	0.3814	0.0283875	CHD2_PHF12_SKI_SMARCC2
GYG2	16	-3.996	6.454e-05	----	0	0.465	3	0.9266	0.000428053	CHD2_PHF12_SKI_SMARCC2
FKBP4	16	2.322	0.02022	++++	0	2.122	3	0.5475	0.04561	CHD2_PHF12_SKI_SMARCC2
MYOM2	16	-4.993	5.932e-07	----	0	2.398	3	0.4941	9.83913e-06	CHD2_PHF12_SKI_SMARCC2
SULF1	16	-2.834	0.004599	----	0	0.497	3	0.9195	0.0136285	CHD2_PHF12_SKI_SMARCC2
MGLL	16	-3.283	0.001026	----	0	1.177	3	0.7586	0.00403528	CHD2_PHF12_SKI_SMARCC2
POU3F1	16	-7.678	1.61e-14	----	0	1.052	3	0.7886	7.15131e-12	CHD2_PHF12_SKI_SMARCC2
LGALSL	16	-5.961	2.508e-09	----	0	0.845	3	0.8387	1.24135e-07	CHD2_PHF12_SKI_SMARCC2
PSMB10	16	-4.502	6.745e-06	----	0	0.645	3	0.886	7.07151e-05	CHD2_PHF12_SKI_SMARCC2
MGAT5	16	-4.963	6.931e-07	----	0	0.852	3	0.8371	1.11319e-05	CHD2_PHF12_SKI_SMARCC2
C9orf78	16	-4.658	3.188e-06	----	0	2.067	3	0.5586	3.86543e-05	CHD2_PHF12_SKI_SMARCC2
DCTN5	16	-3.707	0.0002101	----	0	1.823	3	0.61	0.0011085	CHD2_PHF12_SKI_SMARCC2
CDKN1B	16	4.266	1.991e-05	++++	0	2.574	3	0.4622	0.000166763	CHD2_PHF12_SKI_SMARCC2
NCAPH2	16	-4.61	4.021e-06	----	0	0.694	3	0.8745	4.64259e-05	CHD2_PHF12_SKI_SMARCC2
CEP295	16	-4.46	8.194e-06	----	0	1.215	3	0.7493	8.2318e-05	CHD2_PHF12_SKI_SMARCC2
MTRR	16	-3.016	0.002561	----	0	0.482	3	0.9227	0.00852649	CHD2_PHF12_SKI_SMARCC2
DYNLT3	16	4.271	1.944e-05	++++	0	0.447	3	0.9304	0.000163519	CHD2_PHF12_SKI_SMARCC2
GRIK4	16	-2.312	0.02078	----	0	0.233	3	0.9721	0.0466639	CHD2_PHF12_SKI_SMARCC2
SPTBN4	16	-3.065	0.002179	----	0	1.413	3	0.7026	0.0074956	CHD2_PHF12_SKI_SMARCC2
ULBP1	16	-2.644	0.008202	----	0	1.206	3	0.7516	0.0219066	CHD2_PHF12_SKI_SMARCC2
NDFIP1	16	4.645	3.399e-06	++++	0	1.329	3	0.7221	4.06425e-05	CHD2_PHF12_SKI_SMARCC2
PQBP1	16	2.373	0.01766	++++	0	0.225	3	0.9735	0.0408996	CHD2_PHF12_SKI_SMARCC2
PSRC1	16	-2.446	0.01443	----	0	0.043	3	0.9977	0.0346373	CHD2_PHF12_SKI_SMARCC2
PMS1	16	-4.116	3.855e-05	----	40.3	5.027	3	0.1698	0.000284162	CHD2_PHF12_SKI_SMARCC2
B4GALT3	16	2.83	0.004657	++++	0	2.005	3	0.5714	0.0137723	CHD2_PHF12_SKI_SMARCC2
FBXL4	16	-2.287	0.0222	----	0	0.624	3	0.891	0.0492212	CHD2_PHF12_SKI_SMARCC2
NYX	16	-5.564	2.629e-08	----	0	0.076	3	0.9945	8.09999e-07	CHD2_PHF12_SKI_SMARCC2
GK3P	16	-2.457	0.01403	----	0	0.209	3	0.9762	0.0338623	CHD2_PHF12_SKI_SMARCC2
KLF11	16	2.81	0.004953	++++	0	0.556	3	0.9064	0.0144759	CHD2_PHF12_SKI_SMARCC2
VPS28	16	2.393	0.01672	++++	0	0.418	3	0.9364	0.0391057	CHD2_PHF12_SKI_SMARCC2
HCN4	16	-3.901	9.568e-05	----	0	0.757	3	0.8596	0.000587136	CHD2_PHF12_SKI_SMARCC2
GALR2	16	-3.263	0.001104	----	0	0.757	3	0.8597	0.0042902	CHD2_PHF12_SKI_SMARCC2
GRM3	16	-4.366	1.268e-05	----	0	0.75	3	0.8614	0.000116625	CHD2_PHF12_SKI_SMARCC2
BAMBI	16	3.387	0.0007077	++++	0	0.911	3	0.8227	0.00299096	CHD2_PHF12_SKI_SMARCC2
SNW1	16	2.435	0.01488	++++	0.6	3.02	3	0.3886	0.0354773	CHD2_PHF12_SKI_SMARCC2
LMAN2L	16	-2.862	0.004208	----	0	1.126	3	0.7709	0.0126694	CHD2_PHF12_SKI_SMARCC2
VPS8	16	-5.762	8.323e-09	----	0	0.425	3	0.935	3.12983e-07	CHD2_PHF12_SKI_SMARCC2
PLGRKT	16	-2.345	0.01904	----	0	1.588	3	0.6621	0.0435306	CHD2_PHF12_SKI_SMARCC2
OSBPL1A	16	-2.844	0.00445	----	0	2.33	3	0.5068	0.013258	CHD2_PHF12_SKI_SMARCC2
RPAIN	16	2.3	0.02144	++++	0	1.834	3	0.6075	0.0478623	CHD2_PHF12_SKI_SMARCC2
STX12	16	2.577	0.009959	++++	0	1.079	3	0.782	0.0256007	CHD2_PHF12_SKI_SMARCC2
LAMP1	16	4.897	9.736e-07	++++	0	0.824	3	0.8437	1.47706e-05	CHD2_PHF12_SKI_SMARCC2
UBTD1	16	-3.077	0.00209	----	0	0.632	3	0.8891	0.00724895	CHD2_PHF12_SKI_SMARCC2
NCOR2	16	-2.779	0.005458	----	0	0.287	3	0.9624	0.0156801	CHD2_PHF12_SKI_SMARCC2
SPTBN5	16	-3.25	0.001154	----	0	0.549	3	0.9079	0.00444949	CHD2_PHF12_SKI_SMARCC2
CCL5	16	-4.013	5.989e-05	----	0	0.737	3	0.8644	0.000403601	CHD2_PHF12_SKI_SMARCC2
DDX50	16	2.999	0.002705	++++	0	0.311	3	0.958	0.0088988	CHD2_PHF12_SKI_SMARCC2
SLC6A5	16	-4.633	3.598e-06	----	0	0.081	3	0.994	4.24711e-05	CHD2_PHF12_SKI_SMARCC2
SERINC1	16	2.333	0.01967	++++	0	0.12	3	0.9893	0.0446351	CHD2_PHF12_SKI_SMARCC2
STS	16	-3.311	0.0009281	----	0	1.152	3	0.7645	0.00372439	CHD2_PHF12_SKI_SMARCC2
B3GALT4	16	-2.578	0.00993	----	0	0.619	3	0.892	0.0255402	CHD2_PHF12_SKI_SMARCC2
CABYR	16	-3.307	0.0009436	----	0	2.898	3	0.4076	0.00377126	CHD2_PHF12_SKI_SMARCC2
ZNF408	16	3.172	0.001512	++++	0	2.655	3	0.448	0.00555123	CHD2_PHF12_SKI_SMARCC2
GUK1	16	4.054	5.035e-05	++++	0	1.376	3	0.7111	0.000350587	CHD2_PHF12_SKI_SMARCC2
COX6A2	16	2.302	0.02135	++++	0	2.208	3	0.5304	0.0476922	CHD2_PHF12_SKI_SMARCC2
UIMC1	16	3.581	0.0003424	++++	32.5	4.446	3	0.2171	0.00165874	CHD2_PHF12_SKI_SMARCC2
MYRIP	16	-2.791	0.005251	----	0	0.592	3	0.8982	0.0152022	CHD2_PHF12_SKI_SMARCC2
NUDT11	16	-3.777	0.0001587	----	0	1.646	3	0.649	0.000884912	CHD2_PHF12_SKI_SMARCC2
PIPOX	16	-5.352	8.683e-08	----	5.9	3.187	3	0.3637	2.08279e-06	CHD2_PHF12_SKI_SMARCC2
PTPN12	16	-2.352	0.01868	----	0	2.023	3	0.5676	0.042867	CHD2_PHF12_SKI_SMARCC2
TRIM24	16	-3.038	0.002383	----	0	0.363	3	0.9478	0.00805508	CHD2_PHF12_SKI_SMARCC2
PATJ	16	-3.905	9.418e-05	----	0	0.065	3	0.9957	0.000579861	CHD2_PHF12_SKI_SMARCC2
PINK1	16	4.008	6.122e-05	++++	0	2.085	3	0.5549	0.000410066	CHD2_PHF12_SKI_SMARCC2
MFSD10	16	4.357	1.32e-05	++++	0	2.518	3	0.4721	0.000120406	CHD2_PHF12_SKI_SMARCC2
PHF2	16	-2.79	0.005276	----	0	1.134	3	0.7689	0.0152634	CHD2_PHF12_SKI_SMARCC2
SBNO2	16	-2.95	0.00318	----	0	1.27	3	0.7363	0.0101114	CHD2_PHF12_SKI_SMARCC2
FAM3A	16	6.678	2.427e-11	++++	0	2.938	3	0.4013	3.065e-09	CHD2_PHF12_SKI_SMARCC2
ODR4	16	-4.891	1.004e-06	----	0	2.843	3	0.4165	1.51405e-05	CHD2_PHF12_SKI_SMARCC2
LETM1	16	-4.889	1.015e-06	----	0	0.484	3	0.9224	1.52564e-05	CHD2_PHF12_SKI_SMARCC2
NKX2-5	16	-4.675	2.947e-06	----	0	1.266	3	0.7373	3.62368e-05	CHD2_PHF12_SKI_SMARCC2
AK5	16	-4.685	2.804e-06	----	0	0.324	3	0.9555	3.47292e-05	CHD2_PHF12_SKI_SMARCC2
GABRA6	16	-4.906	9.303e-07	----	0	1.814	3	0.6119	1.42387e-05	CHD2_PHF12_SKI_SMARCC2
ETV5	16	-3.566	0.000363	----	0	2.001	3	0.5723	0.00173784	CHD2_PHF12_SKI_SMARCC2
NECAP2	16	-2.857	0.004273	----	0	2.387	3	0.4961	0.0128301	CHD2_PHF12_SKI_SMARCC2
LMOD1	16	-3.057	0.002235	----	0	0.337	3	0.9529	0.00765301	CHD2_PHF12_SKI_SMARCC2
CST3	16	-2.864	0.004183	----	0	2.385	3	0.4964	0.0126064	CHD2_PHF12_SKI_SMARCC2
ASCC2	16	-2.703	0.006879	----	35.2	4.627	3	0.2013	0.0189419	CHD2_PHF12_SKI_SMARCC2
WDR41	16	-4.728	2.263e-06	----	0	0.693	3	0.8749	2.90565e-05	CHD2_PHF12_SKI_SMARCC2
ZNF140	16	3.483	0.0004956	++++	0	0.082	3	0.9939	0.00223748	CHD2_PHF12_SKI_SMARCC2
TET3	16	-3.035	0.002403	----	0	1.182	3	0.7574	0.00810881	CHD2_PHF12_SKI_SMARCC2
DOP1B	16	-3.545	0.0003925	----	0	1.201	3	0.7527	0.0018493	CHD2_PHF12_SKI_SMARCC2
MAN1A2	16	-3.682	0.0002317	----	0	1.559	3	0.6686	0.00120182	CHD2_PHF12_SKI_SMARCC2
SCN10A	16	-5.162	2.441e-07	----	0	0.314	3	0.9575	4.76293e-06	CHD2_PHF12_SKI_SMARCC2
NEO1	16	-2.79	0.005269	----	0	1.323	3	0.7237	0.0152496	CHD2_PHF12_SKI_SMARCC2
NDUFB8	16	4.481	7.425e-06	++++	0	1.19	3	0.7554	7.66243e-05	CHD2_PHF12_SKI_SMARCC2
EMSY	16	-2.881	0.003967	----	0	0.721	3	0.8683	0.0120965	CHD2_PHF12_SKI_SMARCC2
SNRK	16	-3.584	0.0003389	----	0	0.923	3	0.82	0.0016466	CHD2_PHF12_SKI_SMARCC2
SMPDL3A	16	-2.861	0.004222	----	14.3	3.501	3	0.3206	0.0127018	CHD2_PHF12_SKI_SMARCC2
VPS13D	16	-3.862	0.0001122	----	4.8	3.15	3	0.3691	0.000668919	CHD2_PHF12_SKI_SMARCC2
NSMCE4A	16	-3.153	0.001614	----	0	1.132	3	0.7694	0.00584961	CHD2_PHF12_SKI_SMARCC2
SEC24C	16	-3.146	0.001652	----	0	0.85	3	0.8374	0.00596545	CHD2_PHF12_SKI_SMARCC2
RAD51B	16	-5.731	9.962e-09	----	45.6	5.52	3	0.1375	3.63003e-07	CHD2_PHF12_SKI_SMARCC2
DDX23	16	-4.181	2.907e-05	----	0	0.693	3	0.8748	0.000224077	CHD2_PHF12_SKI_SMARCC2
MYDGF	16	3.142	0.001675	++++	0	0.207	3	0.9765	0.00603904	CHD2_PHF12_SKI_SMARCC2
KPNA5	16	-2.639	0.008323	----	0	1.463	3	0.6909	0.022157	CHD2_PHF12_SKI_SMARCC2
GLUL	16	-5.862	4.573e-09	----	0	2.136	3	0.5446	1.9731e-07	CHD2_PHF12_SKI_SMARCC2
ECD	16	-3.311	0.0009312	----	0	0.331	3	0.9542	0.00373303	CHD2_PHF12_SKI_SMARCC2
STX4	16	-5.096	3.46e-07	----	0	0.15	3	0.9852	6.40517e-06	CHD2_PHF12_SKI_SMARCC2
PMF1	16	-4	6.333e-05	----	0	0.436	3	0.9326	0.000421443	CHD2_PHF12_SKI_SMARCC2
2024-03-06	16	-5.683	1.322e-08	----	0	0.316	3	0.957	4.55324e-07	CHD2_PHF12_SKI_SMARCC2
PTPRU	16	-4.727	2.276e-06	----	0	0.715	3	0.8698	2.91964e-05	CHD2_PHF12_SKI_SMARCC2
GRIA1	16	-3.394	0.0006889	----	0	2.212	3	0.5296	0.00292716	CHD2_PHF12_SKI_SMARCC2
GK	16	-4.754	1.992e-06	----	0	0.311	3	0.9579	2.61351e-05	CHD2_PHF12_SKI_SMARCC2
C17orf53	16	-4.147	3.366e-05	----	0	0.251	3	0.969	0.000253868	CHD2_PHF12_SKI_SMARCC2
ENDOU	16	-2.311	0.02085	----	0	0.19	3	0.9792	0.0467717	CHD2_PHF12_SKI_SMARCC2
PPP3R1	16	2.448	0.01435	++++	0	1.17	3	0.7603	0.0344871	CHD2_PHF12_SKI_SMARCC2
SPP1	16	-2.389	0.01687	----	0	0.466	3	0.9262	0.0393899	CHD2_PHF12_SKI_SMARCC2
MMACHC	16	-3.498	0.000469	----	0	2.063	3	0.5595	0.00213271	CHD2_PHF12_SKI_SMARCC2
LIN7B	16	3.371	0.0007502	++++	0	1.416	3	0.7018	0.00313923	CHD2_PHF12_SKI_SMARCC2
FRMPD4	16	-4.233	2.303e-05	----	52.3	6.295	3	0.09809	0.000186677	CHD2_PHF12_SKI_SMARCC2
TAP2	16	-4.807	1.529e-06	----	0	0.219	3	0.9744	2.12394e-05	CHD2_PHF12_SKI_SMARCC2
VAMP4	16	-2.681	0.007339	----	0	1.739	3	0.6282	0.0200054	CHD2_PHF12_SKI_SMARCC2
STK16	16	3.297	0.0009764	++++	0	0.705	3	0.872	0.00387849	CHD2_PHF12_SKI_SMARCC2
SNRPA1	16	2.747	0.006006	++++	0	1.282	3	0.7334	0.0169966	CHD2_PHF12_SKI_SMARCC2
DHX34	16	3.574	0.0003515	++++	0	0.479	3	0.9234	0.00169304	CHD2_PHF12_SKI_SMARCC2
GTF2F1	16	5.09	3.587e-07	++++	0	0.806	3	0.848	6.57427e-06	CHD2_PHF12_SKI_SMARCC2
TOB2	16	-2.842	0.004482	----	0	0.445	3	0.9308	0.0133461	CHD2_PHF12_SKI_SMARCC2
ATG4A	16	2.372	0.01769	++++	0	1.132	3	0.7694	0.0409553	CHD2_PHF12_SKI_SMARCC2
TK1	16	-3.971	7.166e-05	----	0	0.238	3	0.9713	0.000466834	CHD2_PHF12_SKI_SMARCC2
MCCC1	16	3.272	0.001067	++++	0	2.715	3	0.4377	0.00416573	CHD2_PHF12_SKI_SMARCC2
ALK	16	-2.79	0.005274	----	0	2.26	3	0.5203	0.0152592	CHD2_PHF12_SKI_SMARCC2
SLC9A3	16	-4.364	1.275e-05	----	0	0.449	3	0.9299	0.000117191	CHD2_PHF12_SKI_SMARCC2
RIMS1	16	-4.119	3.803e-05	----	0	1.551	3	0.6705	0.000280629	CHD2_PHF12_SKI_SMARCC2
PFKFB4	16	-4.192	2.766e-05	----	0	1.117	3	0.7731	0.000215673	CHD2_PHF12_SKI_SMARCC2
GSTM5	16	-3.294	0.0009879	----	0	0.355	3	0.9493	0.0039127	CHD2_PHF12_SKI_SMARCC2
PDE6B	16	-2.788	0.005301	----	0	1.151	3	0.7648	0.0153133	CHD2_PHF12_SKI_SMARCC2
SH2B3	16	-3.178	0.001481	----	0	0.282	3	0.9633	0.00545988	CHD2_PHF12_SKI_SMARCC2
DPM1	16	-6.134	8.581e-10	----	0	0.373	3	0.9457	5.41837e-08	CHD2_PHF12_SKI_SMARCC2
COL2A1	16	-2.609	0.009091	----	0	2.989	3	0.3934	0.0237961	CHD2_PHF12_SKI_SMARCC2
PEX6	16	-2.472	0.01343	----	0	0.717	3	0.8693	0.032711	CHD2_PHF12_SKI_SMARCC2
DMPK	16	-6.967	3.237e-12	----	0	0.748	3	0.8619	6.39469e-10	CHD2_PHF12_SKI_SMARCC2
ADCY10	16	-3	0.002698	----	0	0.168	3	0.9826	0.00888422	CHD2_PHF12_SKI_SMARCC2
OPA1	16	3.9	9.623e-05	++++	0	0.893	3	0.8271	0.000589204	CHD2_PHF12_SKI_SMARCC2
NIPSNAP2	16	4.757	1.961e-06	++++	0	1.647	3	0.6487	2.58141e-05	CHD2_PHF12_SKI_SMARCC2
MYO1D	16	-4.414	1.015e-05	----	0	1.057	3	0.7875	9.73703e-05	CHD2_PHF12_SKI_SMARCC2
BCL2L14	16	-4.38	1.188e-05	----	0	0.401	3	0.9401	0.000110628	CHD2_PHF12_SKI_SMARCC2
ANOS1	16	-2.327	0.01996	----	0	1.786	3	0.6179	0.0451451	CHD2_PHF12_SKI_SMARCC2
ZNF500	16	-5.675	1.39e-08	----	12.2	3.415	3	0.3319	4.75194e-07	CHD2_PHF12_SKI_SMARCC2
ZNF671	16	-4.449	8.642e-06	----	43.5	5.312	3	0.1503	8.58519e-05	CHD2_PHF12_SKI_SMARCC2
PPFIBP1	16	-4.973	6.582e-07	----	0	0.343	3	0.9518	1.07081e-05	CHD2_PHF12_SKI_SMARCC2
HPSE	16	-2.792	0.005235	----	0	1.538	3	0.6736	0.0151686	CHD2_PHF12_SKI_SMARCC2
NELFE	16	4.271	1.942e-05	++++	7.7	3.25	3	0.3547	0.000163451	CHD2_PHF12_SKI_SMARCC2
PGF	16	-3.214	0.001309	----	13.9	3.486	3	0.3226	0.00491755	CHD2_PHF12_SKI_SMARCC2
INSIG1	16	-4.467	7.949e-06	----	0	2.664	3	0.4464	8.0559e-05	CHD2_PHF12_SKI_SMARCC2
WDR44	16	-2.708	0.006768	----	0	0.748	3	0.8619	0.018707	CHD2_PHF12_SKI_SMARCC2
SCARB1	16	-2.615	0.008922	----	0	2.259	3	0.5205	0.0234447	CHD2_PHF12_SKI_SMARCC2
PRKCH	16	-4.467	7.914e-06	----	0	0.735	3	0.8649	8.0322e-05	CHD2_PHF12_SKI_SMARCC2
TSSC4	16	2.967	0.003004	++++	0	1.451	3	0.6937	0.00965729	CHD2_PHF12_SKI_SMARCC2
FRMD8	16	-3.241	0.001191	----	0	0.576	3	0.9019	0.00456415	CHD2_PHF12_SKI_SMARCC2
ARHGAP45	16	-4.865	1.146e-06	----	0	0.057	3	0.9964	1.68232e-05	CHD2_PHF12_SKI_SMARCC2
MAN2C1	16	-4.191	2.775e-05	----	0	1.361	3	0.7147	0.000216131	CHD2_PHF12_SKI_SMARCC2
OTUB1	16	4.338	1.441e-05	++++	0	2.966	3	0.3969	0.000128976	CHD2_PHF12_SKI_SMARCC2
ZNF81	16	-4.211	2.541e-05	----	0	1.774	3	0.6207	0.000201307	CHD2_PHF12_SKI_SMARCC2
CYP3A4	16	-2.661	0.007795	----	0	0.263	3	0.9669	0.0210007	CHD2_PHF12_SKI_SMARCC2
ZNF10	16	4.234	2.292e-05	++++	0	0.498	3	0.9193	0.000186112	CHD2_PHF12_SKI_SMARCC2
ARRB1	16	-6.083	1.177e-09	----	0	1.847	3	0.6047	6.86757e-08	CHD2_PHF12_SKI_SMARCC2
TACSTD2	16	-2.444	0.01453	----	0	0.936	3	0.8168	0.0348289	CHD2_PHF12_SKI_SMARCC2
GOLT1B	16	-5.002	5.679e-07	----	0	2.058	3	0.5605	9.50511e-06	CHD2_PHF12_SKI_SMARCC2
KDM6B	16	-2.67	0.007575	----	0	1.77	3	0.6216	0.0205253	CHD2_PHF12_SKI_SMARCC2
LMNA	16	-5.65	1.6e-08	----	0	2.371	3	0.4991	5.36378e-07	CHD2_PHF12_SKI_SMARCC2
LOXL2	16	-4.318	1.577e-05	----	36.3	4.709	3	0.1944	0.000138593	CHD2_PHF12_SKI_SMARCC2
PDCL	16	-6.484	8.912e-11	----	0	2.368	3	0.4996	8.47008e-09	CHD2_PHF12_SKI_SMARCC2
NKAIN1	16	-3.5	0.0004647	----	0	2.028	3	0.5665	0.00211629	CHD2_PHF12_SKI_SMARCC2
BMP3	16	-2.714	0.006651	----	0	1.913	3	0.5907	0.0184426	CHD2_PHF12_SKI_SMARCC2
RABL3	16	-4.326	1.52e-05	----	0	0.938	3	0.8162	0.000134481	CHD2_PHF12_SKI_SMARCC2
HIPK2	16	-7.335	2.221e-13	----	0	0.459	3	0.9278	6.82513e-11	CHD2_PHF12_SKI_SMARCC2
TTC17	16	3.471	0.0005177	++++	0	0.767	3	0.8574	0.00231721	CHD2_PHF12_SKI_SMARCC2
COL11A2	16	-2.446	0.01445	----	1.3	3.04	3	0.3855	0.0346823	CHD2_PHF12_SKI_SMARCC2
SPATS2	16	-8.043	8.774e-16	----	0	0.075	3	0.9947	7.13713e-13	CHD2_PHF12_SKI_SMARCC2
TIMP2	16	-4.032	5.519e-05	----	0	0.369	3	0.9466	0.000377352	CHD2_PHF12_SKI_SMARCC2
CEP112	16	-2.337	0.01944	----	0	1.854	3	0.6032	0.0442366	CHD2_PHF12_SKI_SMARCC2
ALDH3B1	16	-3.398	0.0006789	----	0	1.114	3	0.7738	0.00289714	CHD2_PHF12_SKI_SMARCC2
CAMLG	16	3.927	8.588e-05	++++	0	0.781	3	0.8541	0.000538897	CHD2_PHF12_SKI_SMARCC2
ERC2	16	-5.15	2.61e-07	----	0	0.179	3	0.9809	5.00588e-06	CHD2_PHF12_SKI_SMARCC2
PTRH2	16	3.098	0.001948	++++	0	1.54	3	0.6731	0.0068379	CHD2_PHF12_SKI_SMARCC2
KIAA0408	16	-4.873	1.102e-06	----	0	0.422	3	0.9357	1.63071e-05	CHD2_PHF12_SKI_SMARCC2
UBE4A	16	-4.834	1.34e-06	----	0	1.512	3	0.6794	1.90151e-05	CHD2_PHF12_SKI_SMARCC2
SLC12A9	16	-2.88	0.003976	----	0	1.736	3	0.6289	0.0121199	CHD2_PHF12_SKI_SMARCC2
ASMTL	16	2.807	0.005004	++++	0	2.922	3	0.4038	0.0146064	CHD2_PHF12_SKI_SMARCC2
LIAS	16	-6.458	1.058e-10	----	0	1.76	3	0.6237	9.78632e-09	CHD2_PHF12_SKI_SMARCC2
PPP1R9A	16	-5.293	1.205e-07	----	0	1.397	3	0.7063	2.72722e-06	CHD2_PHF12_SKI_SMARCC2
KIAA0355	16	-6.441	1.188e-10	----	0	0.879	3	0.8305	1.07374e-08	CHD2_PHF12_SKI_SMARCC2
GAR1	16	-4.193	2.752e-05	----	2.4	3.073	3	0.3805	0.000214824	CHD2_PHF12_SKI_SMARCC2
MSL2	16	-3.427	0.0006112	----	0	0.065	3	0.9957	0.00265744	CHD2_PHF12_SKI_SMARCC2
ECI1	16	-5.305	1.13e-07	----	0	0.393	3	0.9417	2.59356e-06	CHD2_PHF12_SKI_SMARCC2
CLDN3	16	-2.688	0.007178	----	0	1.599	3	0.6597	0.0196401	CHD2_PHF12_SKI_SMARCC2
TBC1D15	16	3.086	0.002027	++++	0	0.446	3	0.9305	0.00706856	CHD2_PHF12_SKI_SMARCC2
PJA1	16	7.498	6.482e-14	++++	0	0.295	3	0.9609	2.35885e-11	CHD2_PHF12_SKI_SMARCC2
[truncated: 3,508 more rows]

## Sheet: SI_Data2-C
Gene Name	SampleSize	meta Z-score	meta P-value	direction of effect	HetISq	HetChiSq	HetDf	HetPVal	meta p.adj	KOs
ZNF516	12	-2.481	0.01311	---	0	0.759	2	0.6841	0.0365066	KDM6B_KMT2C_KMT5B
TNS3	12	-3.296	0.0009815	---	0	0.258	2	0.879	0.00473823	KDM6B_KMT2C_KMT5B
BCL10	12	-8.049	8.368e-16	---	47	3.771	2	0.1517	1.36138e-12	KDM6B_KMT2C_KMT5B
DPAGT1	12	-2.796	0.005177	---	0	0.724	2	0.6963	0.0175724	KDM6B_KMT2C_KMT5B
GLE1	12	-2.397	0.01653	---	0	0.358	2	0.8362	0.0438701	KDM6B_KMT2C_KMT5B
KCNK13	12	-2.84	0.004508	---	0	0.878	2	0.6447	0.015764	KDM6B_KMT2C_KMT5B
HINT1	12	-2.466	0.01368	---	0	0.854	2	0.6526	0.0378234	KDM6B_KMT2C_KMT5B
MIA2	12	-3.675	0.0002377	---	0	0.562	2	0.755	0.00156488	KDM6B_KMT2C_KMT5B
ZNF91	12	4.278	1.887e-05	+++	0	0.428	2	0.8072	0.000211291	KDM6B_KMT2C_KMT5B
TTF1	12	4.454	8.436e-06	+++	0	1.691	2	0.4292	0.000112876	KDM6B_KMT2C_KMT5B
DDI2	12	-2.693	0.007084	---	0	0.427	2	0.8079	0.0224862	KDM6B_KMT2C_KMT5B
SEMA6B	12	-3.497	0.0004712	---	37.9	3.223	2	0.1996	0.00268037	KDM6B_KMT2C_KMT5B
IL26	12	-2.601	0.009299	---	0	0.048	2	0.9763	0.0278547	KDM6B_KMT2C_KMT5B
EPOR	12	-4.657	3.207e-06	---	0	0.157	2	0.9247	5.41159e-05	KDM6B_KMT2C_KMT5B
NAP1L3	12	3.552	0.0003827	+++	0	0.846	2	0.6551	0.00227473	KDM6B_KMT2C_KMT5B
ACADM	12	-2.917	0.00354	---	0	1.068	2	0.5863	0.0130385	KDM6B_KMT2C_KMT5B
GRIN2A	12	-4.118	3.824e-05	---	0	0.404	2	0.8171	0.000365416	KDM6B_KMT2C_KMT5B
MATN1	12	-2.97	0.002979	---	0	0.608	2	0.7377	0.0113799	KDM6B_KMT2C_KMT5B
KLHL12	12	-2.861	0.004222	---	0	1.227	2	0.5415	0.0149818	KDM6B_KMT2C_KMT5B
UBAP2L	12	3.354	0.0007956	+++	32.8	2.978	2	0.2256	0.00402192	KDM6B_KMT2C_KMT5B
NFKB2	12	-3.522	0.0004287	---	0	0.286	2	0.8665	0.00248565	KDM6B_KMT2C_KMT5B
MPP2	12	-3.569	0.0003577	---	40.8	3.381	2	0.1844	0.00215626	KDM6B_KMT2C_KMT5B
TTC23	12	-3.521	0.0004304	---	0	0.598	2	0.7414	0.00249342	KDM6B_KMT2C_KMT5B
IL16	12	-3.068	0.002157	---	0	0.776	2	0.6786	0.00884975	KDM6B_KMT2C_KMT5B
ATRNL1	12	-2.855	0.004303	---	0	1.317	2	0.5177	0.015199	KDM6B_KMT2C_KMT5B
LGMN	12	-3.857	0.0001148	---	0	1.712	2	0.4248	0.000875627	KDM6B_KMT2C_KMT5B
RCN1	12	-2.733	0.00627	---	0	0.995	2	0.6082	0.0204179	KDM6B_KMT2C_KMT5B
ARHGEF7	12	3.109	0.001875	+++	43.8	3.557	2	0.1688	0.00792434	KDM6B_KMT2C_KMT5B
CAPN7	12	-5.214	1.845e-07	---	12.2	2.277	2	0.3203	5.89867e-06	KDM6B_KMT2C_KMT5B
TANC2	12	-3.228	0.001248	---	0	0.481	2	0.7864	0.00574978	KDM6B_KMT2C_KMT5B
XRCC5	12	4.361	1.296e-05	+++	0	0.907	2	0.6353	0.000158459	KDM6B_KMT2C_KMT5B
TGM1	12	-3.495	0.0004734	---	0	0.143	2	0.9308	0.00269067	KDM6B_KMT2C_KMT5B
SLC38A6	12	-2.572	0.0101	---	0	1.219	2	0.5437	0.0297324	KDM6B_KMT2C_KMT5B
PRRC2A	12	2.798	0.005147	+++	0	0.369	2	0.8315	0.0174964	KDM6B_KMT2C_KMT5B
ZZEF1	12	-4.499	6.839e-06	---	0	0.228	2	0.8924	9.65524e-05	KDM6B_KMT2C_KMT5B
ASB13	12	-2.641	0.008257	---	0	0.125	2	0.9395	0.0253287	KDM6B_KMT2C_KMT5B
MED22	12	-3.691	0.0002238	---	0	1.038	2	0.5952	0.00149143	KDM6B_KMT2C_KMT5B
PANK4	12	-4.278	1.884e-05	---	0	1.834	2	0.3997	0.00021104	KDM6B_KMT2C_KMT5B
RRP9	12	2.363	0.01811	+++	0	0.855	2	0.6522	0.0471716	KDM6B_KMT2C_KMT5B
CORO2B	12	-5.423	5.858e-08	---	0	0.51	2	0.7747	2.42901e-06	KDM6B_KMT2C_KMT5B
BCL2A1	12	-2.622	0.008747	---	0	0.763	2	0.683	0.0264939	KDM6B_KMT2C_KMT5B
RDH8	12	2.848	0.004397	+++	0	0.249	2	0.8828	0.0154698	KDM6B_KMT2C_KMT5B
CTNNBIP1	12	-2.512	0.01199	---	0	1.015	2	0.6021	0.0339901	KDM6B_KMT2C_KMT5B
SAMD4A	12	-3.316	0.0009124	---	0	1.257	2	0.5334	0.0044829	KDM6B_KMT2C_KMT5B
ACTR1B	12	-3.967	7.27e-05	---	0	0.837	2	0.6581	0.000606352	KDM6B_KMT2C_KMT5B
SNED1	12	-5.766	8.139e-09	---	0	1.437	2	0.4874	5.35953e-07	KDM6B_KMT2C_KMT5B
ULBP2	12	-2.685	0.00725	---	0	1.887	2	0.3892	0.0229079	KDM6B_KMT2C_KMT5B
TPRA1	12	3.797	0.0001464	+++	0	0.505	2	0.777	0.00106273	KDM6B_KMT2C_KMT5B
KCNK12	12	-2.651	0.008018	---	21.3	2.541	2	0.2806	0.0247991	KDM6B_KMT2C_KMT5B
RADX	12	-2.408	0.01605	---	0	0.447	2	0.7996	0.0428635	KDM6B_KMT2C_KMT5B
ZNF419	12	-3.756	0.0001728	---	0	0.307	2	0.8576	0.00121637	KDM6B_KMT2C_KMT5B
ITIH1	12	-3.406	0.0006584	---	0	1.652	2	0.4379	0.00346911	KDM6B_KMT2C_KMT5B
SRF	12	-3.052	0.002276	---	29.4	2.835	2	0.2423	0.00923388	KDM6B_KMT2C_KMT5B
NUDT6	12	-3.883	0.0001033	---	0	1.07	2	0.5856	0.000805915	KDM6B_KMT2C_KMT5B
CD2BP2	12	-3.509	0.0004501	---	0	0.372	2	0.8302	0.0025891	KDM6B_KMT2C_KMT5B
SCAND1	12	2.969	0.002991	+++	0	1.949	2	0.3774	0.0114131	KDM6B_KMT2C_KMT5B
KIF1A	12	2.529	0.01144	+++	0	1.011	2	0.6032	0.0327397	KDM6B_KMT2C_KMT5B
CCKBR	12	-4.058	4.952e-05	---	0	0.276	2	0.871	0.000448159	KDM6B_KMT2C_KMT5B
GAL	12	-3.813	0.0001373	---	61.7	5.224	2	0.0734	0.00100912	KDM6B_KMT2C_KMT5B
GNPTAB	12	-3.564	0.0003659	---	0	0.155	2	0.9254	0.00219576	KDM6B_KMT2C_KMT5B
HLA-DQB1	12	-4.775	1.794e-06	---	0	0.819	2	0.664	3.44513e-05	KDM6B_KMT2C_KMT5B
RGSL1	12	2.395	0.01664	+++	0	0.044	2	0.9782	0.0441112	KDM6B_KMT2C_KMT5B
TATDN2	12	-2.962	0.003057	---	9.8	2.217	2	0.33	0.01162	KDM6B_KMT2C_KMT5B
VPS33B	12	-2.627	0.008625	---	0	0.45	2	0.7985	0.026222	KDM6B_KMT2C_KMT5B
EXD2	12	-2.736	0.006224	---	0	0.498	2	0.7797	0.0202944	KDM6B_KMT2C_KMT5B
DNAJC13	12	-4.024	5.731e-05	---	0	1.034	2	0.5962	0.000503501	KDM6B_KMT2C_KMT5B
EZH1	12	-2.482	0.01306	---	0	1.131	2	0.5681	0.0364187	KDM6B_KMT2C_KMT5B
GAREM1	12	-2.372	0.01768	---	0	1.18	2	0.5544	0.0463221	KDM6B_KMT2C_KMT5B
COX10	12	5.839	5.262e-09	+++	0	0.808	2	0.6677	3.89121e-07	KDM6B_KMT2C_KMT5B
NUP153	12	-3.289	0.001006	---	0	0.44	2	0.8025	0.00483121	KDM6B_KMT2C_KMT5B
COPS7B	12	4.871	1.11e-06	+++	24	2.631	2	0.2684	2.37795e-05	KDM6B_KMT2C_KMT5B
C1orf216	12	-6.963	3.322e-12	---	0	0.254	2	0.8808	1.33154e-09	KDM6B_KMT2C_KMT5B
ZC3H13	12	3.359	0.0007823	+++	0	0.483	2	0.7853	0.00397211	KDM6B_KMT2C_KMT5B
CTSE	12	-4.745	2.084e-06	---	0	0.429	2	0.8068	3.83481e-05	KDM6B_KMT2C_KMT5B
UGP2	12	-5.273	1.346e-07	---	0	0.93	2	0.628	4.54534e-06	KDM6B_KMT2C_KMT5B
BIRC3	12	-3.16	0.001578	---	0	0.397	2	0.82	0.00691644	KDM6B_KMT2C_KMT5B
ULK4	12	-2.339	0.01935	---	0	0.667	2	0.7164	0.0496533	KDM6B_KMT2C_KMT5B
AKIP1	12	2.781	0.005426	+++	0	1.316	2	0.5178	0.0182142	KDM6B_KMT2C_KMT5B
HIST1H2BN	12	-4.335	1.46e-05	---	0	0.022	2	0.9889	0.000174048	KDM6B_KMT2C_KMT5B
AP4S1	12	-4.785	1.713e-06	---	0	1.525	2	0.4666	3.32194e-05	KDM6B_KMT2C_KMT5B
UCP3	12	-3.962	7.441e-05	---	0	1.354	2	0.5081	0.000617634	KDM6B_KMT2C_KMT5B
TTC1	12	3.167	0.00154	+++	0	1.612	2	0.4467	0.00679837	KDM6B_KMT2C_KMT5B
SNX19	12	-4.195	2.728e-05	---	0	0.316	2	0.8539	0.000282362	KDM6B_KMT2C_KMT5B
CCN1	12	-2.589	0.009634	---	0	1.156	2	0.561	0.028641	KDM6B_KMT2C_KMT5B
UFC1	12	4.49	7.112e-06	+++	0	0.164	2	0.9213	9.92916e-05	KDM6B_KMT2C_KMT5B
SMG6	12	-2.81	0.004952	---	0	0.367	2	0.8324	0.0169775	KDM6B_KMT2C_KMT5B
LY6G6D	12	-2.654	0.007945	---	0	0.392	2	0.8219	0.0246264	KDM6B_KMT2C_KMT5B
ZNF23	12	3.641	0.000272	+++	0	1.236	2	0.5389	0.00173855	KDM6B_KMT2C_KMT5B
LDAH	12	-3.87	0.0001086	---	0	0.305	2	0.8586	0.000838278	KDM6B_KMT2C_KMT5B
CKAP2	12	-3.362	0.0007732	---	0	0.143	2	0.9311	0.00393674	KDM6B_KMT2C_KMT5B
HCFC2	12	-3.517	0.0004369	---	0	0.4	2	0.8189	0.00252315	KDM6B_KMT2C_KMT5B
GAD1	12	-3.736	0.0001869	---	0	0.122	2	0.9407	0.00129195	KDM6B_KMT2C_KMT5B
ST6GAL1	12	-2.794	0.005207	---	33.3	3.001	2	0.2231	0.0176569	KDM6B_KMT2C_KMT5B
NRIP1	12	-5.802	6.56e-09	---	0	1.097	2	0.5777	4.63237e-07	KDM6B_KMT2C_KMT5B
SOCS6	12	-4.569	4.902e-06	---	0	1.336	2	0.5128	7.50275e-05	KDM6B_KMT2C_KMT5B
VAMP3	12	-4.024	5.72e-05	---	0	1.447	2	0.4852	0.000502695	KDM6B_KMT2C_KMT5B
TAB1	12	-3.409	0.0006513	---	0	0.345	2	0.8416	0.00343891	KDM6B_KMT2C_KMT5B
PLA2G12A	12	-4.629	3.667e-06	---	0	1.087	2	0.5806	5.99753e-05	KDM6B_KMT2C_KMT5B
MRPS30	12	4.588	4.466e-06	+++	0	1.171	2	0.5569	6.97437e-05	KDM6B_KMT2C_KMT5B
PTPN2	12	-5.663	1.491e-08	---	0	1.179	2	0.5545	8.55531e-07	KDM6B_KMT2C_KMT5B
GCLM	12	-6.583	4.596e-11	---	0	0.825	2	0.6618	1.09579e-08	KDM6B_KMT2C_KMT5B
CLDN7	12	-2.594	0.009483	---	0	1.269	2	0.5302	0.0282803	KDM6B_KMT2C_KMT5B
LAMP2	12	-3.998	6.388e-05	---	0	0.292	2	0.864	0.000547653	KDM6B_KMT2C_KMT5B
MTRF1	12	-3.261	0.001112	---	0	0.517	2	0.7721	0.0052527	KDM6B_KMT2C_KMT5B
MAP3K2	12	2.598	0.009376	+++	0	0.335	2	0.8458	0.0280337	KDM6B_KMT2C_KMT5B
LDHC	12	-5.654	1.572e-08	---	0	0.614	2	0.7357	8.87282e-07	KDM6B_KMT2C_KMT5B
MVB12B	12	-3.431	0.0006024	---	36.2	3.134	2	0.2087	0.00323623	KDM6B_KMT2C_KMT5B
FZD9	12	-3.713	0.000205	---	27.5	2.758	2	0.2518	0.00139099	KDM6B_KMT2C_KMT5B
IGF1	12	-2.64	0.008293	---	0	0.81	2	0.6668	0.0254251	KDM6B_KMT2C_KMT5B
MPP3	12	2.999	0.002705	+++	0	0.052	2	0.9746	0.0105577	KDM6B_KMT2C_KMT5B
SCUBE2	12	-4.644	3.42e-06	---	0	1.299	2	0.5222	5.67408e-05	KDM6B_KMT2C_KMT5B
PPIE	12	2.458	0.01398	+++	0	1.802	2	0.4062	0.0385104	KDM6B_KMT2C_KMT5B
PPP2R5B	12	2.57	0.01018	+++	0.3	2.007	2	0.3666	0.0299201	KDM6B_KMT2C_KMT5B
ZNF234	12	-4.08	4.497e-05	---	0	0.007	2	0.9966	0.000414855	KDM6B_KMT2C_KMT5B
YARS	12	3.046	0.002321	+++	0	1.394	2	0.498	0.00938067	KDM6B_KMT2C_KMT5B
PCF11	12	-2.442	0.0146	---	0	1.094	2	0.5787	0.0397746	KDM6B_KMT2C_KMT5B
ZNF263	12	-3.744	0.0001812	---	0	0.47	2	0.7906	0.00126169	KDM6B_KMT2C_KMT5B
DYRK1A	12	2.918	0.003525	+++	0	0.252	2	0.8816	0.0129936	KDM6B_KMT2C_KMT5B
ATP5PF	12	3.61	0.0003065	+++	0	1.866	2	0.3933	0.0019032	KDM6B_KMT2C_KMT5B
IL1RAPL1	12	-4.079	4.532e-05	---	0	1.833	2	0.3999	0.000417249	KDM6B_KMT2C_KMT5B
UQCRB	12	5.119	3.073e-07	+++	0	1.768	2	0.4132	8.72587e-06	KDM6B_KMT2C_KMT5B
SLF2	12	-3.161	0.001572	---	0	1.092	2	0.5794	0.00690327	KDM6B_KMT2C_KMT5B
GORASP2	12	3.492	0.0004799	+++	0	0.468	2	0.7915	0.00272203	KDM6B_KMT2C_KMT5B
CALD1	12	-3.246	0.001172	---	0	0.078	2	0.9617	0.00546703	KDM6B_KMT2C_KMT5B
SCAMP2	12	-3.848	0.0001189	---	0	0.288	2	0.866	0.00090143	KDM6B_KMT2C_KMT5B
PSMB6	12	3.674	0.0002392	+++	65.1	5.724	2	0.05716	0.00157214	KDM6B_KMT2C_KMT5B
TRPM3	12	-2.978	0.002903	---	0	1.831	2	0.4002	0.0111527	KDM6B_KMT2C_KMT5B
GOLGA2	12	-4.15	3.322e-05	---	0	1.736	2	0.4198	0.000327761	KDM6B_KMT2C_KMT5B
MED4	12	2.781	0.005416	+++	0	0.834	2	0.6591	0.0181895	KDM6B_KMT2C_KMT5B
NCK1	12	-3.557	0.0003744	---	0	0.184	2	0.9119	0.00223549	KDM6B_KMT2C_KMT5B
SULT4A1	12	2.499	0.01244	+++	0	1.054	2	0.5902	0.0350181	KDM6B_KMT2C_KMT5B
MRPL19	12	3.675	0.0002381	+++	0	0.775	2	0.6789	0.00156677	KDM6B_KMT2C_KMT5B
GPER1	12	-3.96	7.482e-05	---	0	0.059	2	0.9711	0.000620376	KDM6B_KMT2C_KMT5B
GMNN	12	-4.168	3.067e-05	---	0	0.014	2	0.9928	0.000307445	KDM6B_KMT2C_KMT5B
FAM3C	12	-2.361	0.01823	---	0	0.677	2	0.7128	0.0473771	KDM6B_KMT2C_KMT5B
DPH2	12	-2.349	0.01881	---	0	0.484	2	0.7852	0.0485741	KDM6B_KMT2C_KMT5B
DDX17	12	4.159	3.203e-05	+++	20.5	2.517	2	0.2841	0.000317951	KDM6B_KMT2C_KMT5B
SIRT2	12	-2.359	0.01833	---	0	1.781	2	0.4104	0.0475967	KDM6B_KMT2C_KMT5B
PRPF39	12	3.343	0.0008295	+++	0	0.055	2	0.9728	0.00415908	KDM6B_KMT2C_KMT5B
GPX3	12	-3.214	0.001311	---	0	0.114	2	0.9446	0.00597533	KDM6B_KMT2C_KMT5B
AKT2	12	-3.966	7.3e-05	---	0	0.083	2	0.9592	0.000608487	KDM6B_KMT2C_KMT5B
ACTR2	12	2.509	0.0121	+++	0	1.014	2	0.6022	0.0342493	KDM6B_KMT2C_KMT5B
ETV4	12	-3.532	0.0004117	---	0	0.924	2	0.6301	0.00240684	KDM6B_KMT2C_KMT5B
JMJD7	12	-2.474	0.01336	---	0	0.798	2	0.671	0.0370758	KDM6B_KMT2C_KMT5B
SNCG	12	4.819	1.442e-06	+++	19.9	2.497	2	0.2869	2.90681e-05	KDM6B_KMT2C_KMT5B
GNAL	12	-3.398	0.0006796	---	0	1.985	2	0.3707	0.00354837	KDM6B_KMT2C_KMT5B
ARHGEF15	12	-2.427	0.01524	---	0	1.527	2	0.466	0.0411453	KDM6B_KMT2C_KMT5B
PRCP	12	-5.648	1.619e-08	---	0	1.251	2	0.5351	9.10095e-07	KDM6B_KMT2C_KMT5B
ZNF331	12	2.921	0.003489	+++	0	0.023	2	0.9888	0.0128953	KDM6B_KMT2C_KMT5B
CDK13	12	-5.628	1.828e-08	---	31.8	2.932	2	0.2308	1.00113e-06	KDM6B_KMT2C_KMT5B
TCOF1	12	-5.143	2.708e-07	---	2.6	2.054	2	0.3581	7.89201e-06	KDM6B_KMT2C_KMT5B
DPYD	12	-2.577	0.009968	---	39.4	3.299	2	0.1922	0.0294409	KDM6B_KMT2C_KMT5B
C18orf25	12	2.336	0.0195	+++	0	0.593	2	0.7434	0.049964	KDM6B_KMT2C_KMT5B
WWTR1	12	-3.396	0.0006848	---	0	0.247	2	0.8838	0.00356811	KDM6B_KMT2C_KMT5B
OAS2	12	-3.626	0.0002878	---	0	0.514	2	0.7734	0.00181438	KDM6B_KMT2C_KMT5B
CHUK	12	5.37	7.871e-08	+++	0	0.752	2	0.6867	3.05742e-06	KDM6B_KMT2C_KMT5B
ZNF606	12	4.473	7.724e-06	+++	0	0.414	2	0.8131	0.000105806	KDM6B_KMT2C_KMT5B
IKBKB	12	-3.828	0.0001291	---	0	0.13	2	0.9371	0.000960075	KDM6B_KMT2C_KMT5B
AKAP11	12	-2.633	0.008466	---	0	0.539	2	0.7637	0.0258323	KDM6B_KMT2C_KMT5B
MT1H	12	-2.583	0.009804	---	0	0.31	2	0.8564	0.0290495	KDM6B_KMT2C_KMT5B
MST1R	12	-6.261	3.813e-10	---	0	0.61	2	0.7371	5.49128e-08	KDM6B_KMT2C_KMT5B
KLHL21	12	-3.029	0.002455	---	0	0.688	2	0.7089	0.00979486	KDM6B_KMT2C_KMT5B
ADCY1	12	-2.417	0.01565	---	0	0.55	2	0.7598	0.0420021	KDM6B_KMT2C_KMT5B
SSTR5	12	-4.545	5.495e-06	---	0	0.273	2	0.8726	8.16632e-05	KDM6B_KMT2C_KMT5B
TASOR	12	3.909	9.278e-05	+++	0	0.508	2	0.7758	0.000739779	KDM6B_KMT2C_KMT5B
MRPL22	12	2.855	0.004305	+++	0	0.187	2	0.9108	0.0152002	KDM6B_KMT2C_KMT5B
EEA1	12	3.26	0.001112	+++	0	0.304	2	0.859	0.0052527	KDM6B_KMT2C_KMT5B
FBXW2	12	-4.008	6.124e-05	---	0	1.049	2	0.5918	0.000531278	KDM6B_KMT2C_KMT5B
ZNF195	12	2.408	0.01603	+++	0	1.939	2	0.3792	0.0428184	KDM6B_KMT2C_KMT5B
VPS51	12	-2.972	0.002963	---	0	1.492	2	0.4743	0.0113297	KDM6B_KMT2C_KMT5B
DDT	12	4.109	3.971e-05	+++	0	1.385	2	0.5003	0.000376632	KDM6B_KMT2C_KMT5B
SETBP1	12	-4.405	1.058e-05	---	0	0.854	2	0.6525	0.000134472	KDM6B_KMT2C_KMT5B
RALYL	12	5.212	1.87e-07	+++	0	0.931	2	0.6279	5.95836e-06	KDM6B_KMT2C_KMT5B
PLXDC1	12	-4.922	8.583e-07	---	16.1	2.385	2	0.3035	1.92679e-05	KDM6B_KMT2C_KMT5B
MRPL17	12	-5.2	1.99e-07	---	14.3	2.335	2	0.3111	6.2788e-06	KDM6B_KMT2C_KMT5B
NFATC3	12	-2.456	0.01405	---	0	0.084	2	0.9587	0.0386494	KDM6B_KMT2C_KMT5B
MRPL2	12	3.186	0.00144	+++	0	0.666	2	0.7168	0.00644539	KDM6B_KMT2C_KMT5B
PDCD10	12	-4.21	2.549e-05	---	0	0.678	2	0.7126	0.000267645	KDM6B_KMT2C_KMT5B
MAK16	12	-5.308	1.108e-07	---	0.2	2.004	2	0.3671	3.91866e-06	KDM6B_KMT2C_KMT5B
SARS2	12	-4.452	8.515e-06	---	37.4	3.193	2	0.2026	0.000113603	KDM6B_KMT2C_KMT5B
TMEM30A	12	3.618	0.0002971	+++	33.8	3.02	2	0.2209	0.00185861	KDM6B_KMT2C_KMT5B
TSKS	12	-3.246	0.00117	---	0	0.531	2	0.7669	0.00546138	KDM6B_KMT2C_KMT5B
MAPK6	12	5.802	6.566e-09	+++	0	0.333	2	0.8468	4.63237e-07	KDM6B_KMT2C_KMT5B
OTULINL	12	-5.468	4.542e-08	---	44.3	3.589	2	0.1662	1.98449e-06	KDM6B_KMT2C_KMT5B
PPIH	12	4.468	7.913e-06	+++	0	0.754	2	0.686	0.000107995	KDM6B_KMT2C_KMT5B
NECTIN1	12	-3.156	0.001601	---	0	1.069	2	0.5858	0.00699508	KDM6B_KMT2C_KMT5B
NCOR1	12	3.021	0.002516	+++	0	1.456	2	0.483	0.00998064	KDM6B_KMT2C_KMT5B
TMPRSS2	12	-4.136	3.534e-05	---	0	0.618	2	0.7343	0.000343067	KDM6B_KMT2C_KMT5B
DHRS7B	12	-3.349	0.0008108	---	12.2	2.277	2	0.3203	0.00408308	KDM6B_KMT2C_KMT5B
PEA15	12	6.138	8.336e-10	+++	0	1.986	2	0.3705	9.85251e-08	KDM6B_KMT2C_KMT5B
TNFSF13	12	-2.656	0.007899	---	0	0.165	2	0.9207	0.0245023	KDM6B_KMT2C_KMT5B
SSR2	12	3.108	0.001884	+++	2.2	2.046	2	0.3595	0.00795265	KDM6B_KMT2C_KMT5B
DPP3	12	-3.056	0.002244	---	0	0.929	2	0.6285	0.00913353	KDM6B_KMT2C_KMT5B
TBC1D19	12	-3.215	0.001304	---	0	0.499	2	0.7793	0.00595324	KDM6B_KMT2C_KMT5B
DROSHA	12	-2.997	0.002726	---	0	1.049	2	0.592	0.0106142	KDM6B_KMT2C_KMT5B
SLC35F2	12	-3.745	0.0001804	---	0	1.32	2	0.5168	0.00125802	KDM6B_KMT2C_KMT5B
CCNE1	12	-2.512	0.01201	---	0	1.87	2	0.3926	0.0340294	KDM6B_KMT2C_KMT5B
ABCC10	12	-5.848	4.965e-09	---	0	0.547	2	0.7608	3.74161e-07	KDM6B_KMT2C_KMT5B
REL	12	-3.148	0.001644	---	0	0.131	2	0.9367	0.00714121	KDM6B_KMT2C_KMT5B
KCNJ6	12	-3.226	0.001255	---	0	0.695	2	0.7064	0.00577722	KDM6B_KMT2C_KMT5B
YJU2	12	-2.975	0.002929	---	0	0.679	2	0.712	0.0112261	KDM6B_KMT2C_KMT5B
IPO5	12	-2.575	0.01001	---	0	0.291	2	0.8648	0.0295209	KDM6B_KMT2C_KMT5B
ACSL1	12	-3.478	0.000506	---	27.9	2.774	2	0.2498	0.00283172	KDM6B_KMT2C_KMT5B
MZF1	12	-2.952	0.003162	---	0	0.357	2	0.8365	0.011936	KDM6B_KMT2C_KMT5B
ELP4	12	-3.206	0.001348	---	0	0.092	2	0.955	0.00610774	KDM6B_KMT2C_KMT5B
CAMKK2	12	-5.462	4.695e-08	---	0	1.425	2	0.4904	2.03208e-06	KDM6B_KMT2C_KMT5B
RASA1	12	-3.789	0.0001513	---	0	0.554	2	0.7581	0.00109313	KDM6B_KMT2C_KMT5B
PPP1R26	12	-3.432	0.0006003	---	0	0.303	2	0.8592	0.0032288	KDM6B_KMT2C_KMT5B
NENF	12	2.586	0.00972	+++	0	0.803	2	0.6692	0.0288409	KDM6B_KMT2C_KMT5B
TNFAIP1	12	-2.619	0.00881	---	0	1.698	2	0.4278	0.0266351	KDM6B_KMT2C_KMT5B
LRP12	12	-3.619	0.0002955	---	35.4	3.095	2	0.2128	0.00185027	KDM6B_KMT2C_KMT5B
MMRN1	12	-2.355	0.01853	---	0	1.411	2	0.4938	0.0480034	KDM6B_KMT2C_KMT5B
SRSF10	12	3.237	0.001208	+++	0	0.951	2	0.6216	0.00560659	KDM6B_KMT2C_KMT5B
HDAC1	12	-3.179	0.001476	---	24.5	2.648	2	0.2661	0.00657355	KDM6B_KMT2C_KMT5B
UBR2	12	3.276	0.001052	+++	0	0.246	2	0.8843	0.00501468	KDM6B_KMT2C_KMT5B
SLC34A2	12	-2.956	0.003121	---	0	0.132	2	0.9362	0.0118211	KDM6B_KMT2C_KMT5B
RAB5B	12	-4.953	7.323e-07	---	0	1.325	2	0.5155	1.69059e-05	KDM6B_KMT2C_KMT5B
DESI1	12	-3.229	0.00124	---	0	0.6	2	0.7408	0.00572246	KDM6B_KMT2C_KMT5B
MEN1	12	-2.4	0.0164	---	0	0.396	2	0.8203	0.0435836	KDM6B_KMT2C_KMT5B
HSP90AA1	12	2.73	0.006337	+++	33.1	2.989	2	0.2244	0.0206021	KDM6B_KMT2C_KMT5B
CAMK1G	12	-3.727	0.0001935	---	0	1.477	2	0.4779	0.00132795	KDM6B_KMT2C_KMT5B
RAD21	12	2.716	0.006603	+++	0	1.845	2	0.3975	0.0212942	KDM6B_KMT2C_KMT5B
XRCC4	12	-2.552	0.0107	---	0	1.424	2	0.4907	0.031121	KDM6B_KMT2C_KMT5B
KNOP1	12	-6.789	1.131e-11	---	0	0.454	2	0.797	3.51461e-09	KDM6B_KMT2C_KMT5B
MRPL9	12	3.414	0.0006396	+++	0	1.972	2	0.3731	0.00338878	KDM6B_KMT2C_KMT5B
IZUMO4	12	-2.83	0.004657	---	0	0.38	2	0.8269	0.0161787	KDM6B_KMT2C_KMT5B
MTHFD2L	12	-3.597	0.0003214	---	0	0.167	2	0.9198	0.00197532	KDM6B_KMT2C_KMT5B
TRPV1	12	-4.019	5.854e-05	---	0	0.424	2	0.8091	0.000512355	KDM6B_KMT2C_KMT5B
FAM66D	12	-3.268	0.001083	---	18.5	2.454	2	0.2931	0.00513413	KDM6B_KMT2C_KMT5B
CDCA4	12	-3.614	0.0003012	---	0	0.056	2	0.9724	0.00187958	KDM6B_KMT2C_KMT5B
MLLT3	12	-4.583	4.592e-06	---	0	1.889	2	0.3889	7.13799e-05	KDM6B_KMT2C_KMT5B
MSR1	12	-4.95	7.423e-07	---	25.9	2.699	2	0.2594	1.71082e-05	KDM6B_KMT2C_KMT5B
FBP1	12	-4.286	1.82e-05	---	0	0.435	2	0.8046	0.000205872	KDM6B_KMT2C_KMT5B
DOK4	12	-4.053	5.063e-05	---	0	0.281	2	0.869	0.000455818	KDM6B_KMT2C_KMT5B
MED17	12	-4.267	1.983e-05	---	0	0.238	2	0.8878	0.000219639	KDM6B_KMT2C_KMT5B
KNL1	12	-2.525	0.01158	---	0	0.749	2	0.6876	0.0330616	KDM6B_KMT2C_KMT5B
NUP85	12	-4.18	2.916e-05	---	0	1.263	2	0.5318	0.000295948	KDM6B_KMT2C_KMT5B
MEGF6	12	-2.872	0.00408	---	0	0.007	2	0.9963	0.0145827	KDM6B_KMT2C_KMT5B
MFSD12	12	-3.999	6.355e-05	---	0	1.574	2	0.4553	0.000545586	KDM6B_KMT2C_KMT5B
ATPAF2	12	-4.139	3.495e-05	---	0	0.784	2	0.6758	0.000340237	KDM6B_KMT2C_KMT5B
VPS35	12	2.699	0.006957	+++	0	0.129	2	0.9375	0.0221568	KDM6B_KMT2C_KMT5B
TP53	12	-4.985	6.184e-07	---	0	0.761	2	0.6835	1.47823e-05	KDM6B_KMT2C_KMT5B
LRP10	12	-4.278	1.884e-05	---	0	0.449	2	0.7988	0.00021104	KDM6B_KMT2C_KMT5B
GNLY	12	3.115	0.001841	+++	0	0.661	2	0.7184	0.00781408	KDM6B_KMT2C_KMT5B
MAN2B2	12	-6.801	1.039e-11	---	0	0.316	2	0.8539	3.30295e-09	KDM6B_KMT2C_KMT5B
ELOVL6	12	-4.55	5.369e-06	---	0	0.752	2	0.6865	8.02651e-05	KDM6B_KMT2C_KMT5B
RASA3	12	-4.435	9.213e-06	---	0	1.324	2	0.5158	0.00012099	KDM6B_KMT2C_KMT5B
CDC16	12	4.127	3.668e-05	+++	0	0.989	2	0.6097	0.000353347	KDM6B_KMT2C_KMT5B
CLIC5	12	-2.376	0.0175	---	0	0.623	2	0.7324	0.0459419	KDM6B_KMT2C_KMT5B
NR2F1	12	-2.992	0.002775	---	0	0.658	2	0.7197	0.0107521	KDM6B_KMT2C_KMT5B
BCL6	12	-2.599	0.009349	---	0	1.181	2	0.5539	0.0279711	KDM6B_KMT2C_KMT5B
NDRG3	12	-2.498	0.0125	---	0	0.093	2	0.9547	0.0351548	KDM6B_KMT2C_KMT5B
CCNI	12	3.817	0.0001352	+++	65	5.72	2	0.05726	0.000996065	KDM6B_KMT2C_KMT5B
MAPRE1	12	3.942	8.07e-05	+++	0	1.985	2	0.3707	0.000660268	KDM6B_KMT2C_KMT5B
LHX2	12	-3.885	0.0001024	---	0	1.569	2	0.4564	0.000799119	KDM6B_KMT2C_KMT5B
TXNL1	12	2.98	0.00288	+++	6.8	2.145	2	0.3421	0.011072	KDM6B_KMT2C_KMT5B
RASGRF1	12	-2.63	0.008548	---	0	0.389	2	0.8233	0.0260251	KDM6B_KMT2C_KMT5B
ACSBG1	12	-5.66	1.513e-08	---	0	1.484	2	0.4761	8.64567e-07	KDM6B_KMT2C_KMT5B
CPLANE1	12	-3.215	0.001304	---	35.3	3.091	2	0.2132	0.00595324	KDM6B_KMT2C_KMT5B
IFRD1	12	2.99	0.002787	+++	56.1	4.559	2	0.1023	0.010791	KDM6B_KMT2C_KMT5B
LIMS1	12	-2.341	0.01921	---	10.5	2.236	2	0.327	0.0493719	KDM6B_KMT2C_KMT5B
ABCC5	12	-2.907	0.003655	---	12.1	2.275	2	0.3207	0.0133694	KDM6B_KMT2C_KMT5B
ASIC2	12	-2.818	0.00483	---	0	0.768	2	0.681	0.0166397	KDM6B_KMT2C_KMT5B
MRPS33	12	4.725	2.3e-06	+++	0	1.758	2	0.4153	4.15487e-05	KDM6B_KMT2C_KMT5B
HSD17B4	12	-5.782	7.397e-09	---	0	0.032	2	0.9843	5.0333e-07	KDM6B_KMT2C_KMT5B
POLA1	12	-2.569	0.01019	---	0	0.637	2	0.7273	0.0299431	KDM6B_KMT2C_KMT5B
CDK11A	12	-5.527	3.257e-08	---	0	0.351	2	0.839	1.56932e-06	KDM6B_KMT2C_KMT5B
BTN1A1	12	-5.979	2.25e-09	---	0	0.064	2	0.9683	2.0882e-07	KDM6B_KMT2C_KMT5B
ADAP2	12	-3.045	0.002323	---	0	0.454	2	0.7971	0.00938601	KDM6B_KMT2C_KMT5B
CEPT1	12	-2.507	0.01218	---	0	0.112	2	0.9457	0.0344405	KDM6B_KMT2C_KMT5B
SBSPON	12	-3.134	0.001723	---	0	1.197	2	0.5496	0.0074145	KDM6B_KMT2C_KMT5B
PZP	12	-3.68	0.0002334	---	0	0.042	2	0.979	0.00154024	KDM6B_KMT2C_KMT5B
TIMM8A	12	-4.385	1.159e-05	---	0	0.428	2	0.8075	0.000144846	KDM6B_KMT2C_KMT5B
IPO8	12	-2.397	0.01654	---	0	0.008	2	0.996	0.0438882	KDM6B_KMT2C_KMT5B
RORA	12	-4.562	5.059e-06	---	0	1.233	2	0.5399	7.68351e-05	KDM6B_KMT2C_KMT5B
AGPAT1	12	-4.788	1.68e-06	---	0	0.199	2	0.9051	3.2744e-05	KDM6B_KMT2C_KMT5B
KARS	12	-4.212	2.532e-05	---	0	1.431	2	0.4889	0.000266163	KDM6B_KMT2C_KMT5B
IPPK	12	-4.346	1.389e-05	---	0	1.257	2	0.5334	0.000167754	KDM6B_KMT2C_KMT5B
CBR4	12	-4.104	4.066e-05	---	0	0.005	2	0.9977	0.000384062	KDM6B_KMT2C_KMT5B
CYP3A43	12	2.339	0.01933	+++	0	0.739	2	0.6911	0.0496204	KDM6B_KMT2C_KMT5B
TNFRSF9	12	-2.798	0.00515	---	0	1.373	2	0.5032	0.0175044	KDM6B_KMT2C_KMT5B
GPATCH8	12	3.089	0.002008	+++	0	0.543	2	0.7621	0.0083474	KDM6B_KMT2C_KMT5B
RFC2	12	-3.914	9.069e-05	---	0	0.308	2	0.8572	0.000727018	KDM6B_KMT2C_KMT5B
ZFYVE16	12	-4.75	2.037e-06	---	0	1.055	2	0.5901	3.77141e-05	KDM6B_KMT2C_KMT5B
CDKL2	12	-5.484	4.165e-08	---	0	0.295	2	0.8628	1.86262e-06	KDM6B_KMT2C_KMT5B
SUPT5H	12	4.747	2.066e-06	+++	0	1.553	2	0.4601	3.80929e-05	KDM6B_KMT2C_KMT5B
NAGPA	12	-3.64	0.0002725	---	0	0.911	2	0.634	0.00174094	KDM6B_KMT2C_KMT5B
FOXD2	12	-3.2	0.001375	---	38.9	3.275	2	0.1945	0.00620365	KDM6B_KMT2C_KMT5B
RABIF	12	-2.763	0.005723	---	0	0.575	2	0.7502	0.0189649	KDM6B_KMT2C_KMT5B
PPP1R13B	12	-4.944	7.649e-07	---	0	1.448	2	0.4848	1.75559e-05	KDM6B_KMT2C_KMT5B
SF1	12	2.987	0.002819	+++	0	1.607	2	0.4478	0.0108799	KDM6B_KMT2C_KMT5B
NRDE2	12	-5.241	1.598e-07	---	0	0.55	2	0.7596	5.24269e-06	KDM6B_KMT2C_KMT5B
HIF1A	12	3.372	0.0007472	+++	0	1.018	2	0.6012	0.00382884	KDM6B_KMT2C_KMT5B
LZTFL1	12	-2.791	0.00525	---	0	1.537	2	0.4638	0.0177635	KDM6B_KMT2C_KMT5B
FPGS	12	-2.815	0.004877	---	0	0.525	2	0.7691	0.0167578	KDM6B_KMT2C_KMT5B
SNPH	12	-3.32	0.0009011	---	0	0.444	2	0.8008	0.00444	KDM6B_KMT2C_KMT5B
AK4	12	-5.13	2.899e-07	---	0	0.155	2	0.9254	8.33447e-06	KDM6B_KMT2C_KMT5B
GJC2	12	-2.97	0.002979	---	0	0.009	2	0.9956	0.0113799	KDM6B_KMT2C_KMT5B
APBB3	12	-4.549	5.396e-06	---	19	2.469	2	0.291	8.05381e-05	KDM6B_KMT2C_KMT5B
PPFIA2	12	-4.179	2.932e-05	---	0	1.639	2	0.4407	0.000296925	KDM6B_KMT2C_KMT5B
EGFL7	12	5.587	2.311e-08	+++	0	0.785	2	0.6752	1.20595e-06	KDM6B_KMT2C_KMT5B
NEFM	12	4.38	1.186e-05	+++	22.3	2.574	2	0.2761	0.000147355	KDM6B_KMT2C_KMT5B
ZNF304	12	-4.025	5.709e-05	---	0	0.143	2	0.9312	0.000501888	KDM6B_KMT2C_KMT5B
SNU13	12	-3.224	0.001264	---	0	0.419	2	0.811	0.00580609	KDM6B_KMT2C_KMT5B
EIF2S2	12	6.325	2.528e-10	+++	0	0.257	2	0.8795	3.95011e-08	KDM6B_KMT2C_KMT5B
SYT11	12	3.897	9.733e-05	+++	0	1.95	2	0.3771	0.000768601	KDM6B_KMT2C_KMT5B
SOX12	12	-8.522	1.575e-17	---	11.2	2.252	2	0.3244	5.44497e-14	KDM6B_KMT2C_KMT5B
SRSF6	12	3.863	0.0001119	+++	0	1.634	2	0.4417	0.000858241	KDM6B_KMT2C_KMT5B
ANKMY1	12	-4.334	1.464e-05	---	0	0.504	2	0.7771	0.000174375	KDM6B_KMT2C_KMT5B
FNBP1	12	-4.028	5.626e-05	---	0	0.969	2	0.616	0.00049601	KDM6B_KMT2C_KMT5B
WNK1	12	-3.192	0.001413	---	0	1.834	2	0.3997	0.00634611	KDM6B_KMT2C_KMT5B
XIAP	12	-2.473	0.0134	---	0	1.219	2	0.5437	0.0371644	KDM6B_KMT2C_KMT5B
CD38	12	3.321	0.0008971	+++	0	0.651	2	0.7221	0.00442581	KDM6B_KMT2C_KMT5B
KLK2	12	-2.797	0.005157	---	0	0.533	2	0.7662	0.0175196	KDM6B_KMT2C_KMT5B
GRB2	12	2.804	0.005042	+++	0	0.8	2	0.6704	0.017205	KDM6B_KMT2C_KMT5B
HOXB3	12	-2.745	0.006043	---	0	0.514	2	0.7732	0.0198234	KDM6B_KMT2C_KMT5B
IL7	12	-3.524	0.0004248	---	0	0.019	2	0.9904	0.00246821	KDM6B_KMT2C_KMT5B
PTPRJ	12	-5.064	4.101e-07	---	0	0.402	2	0.8179	1.08537e-05	KDM6B_KMT2C_KMT5B
ATG16L1	12	-2.489	0.01282	---	0	1.448	2	0.4849	0.0358869	KDM6B_KMT2C_KMT5B
ATP11B	12	-2.802	0.005085	---	0	0.121	2	0.9413	0.0173325	KDM6B_KMT2C_KMT5B
TRIM14	12	-2.418	0.0156	---	0	0.942	2	0.6243	0.0418842	KDM6B_KMT2C_KMT5B
OLFML3	12	-2.704	0.006852	---	0	1.091	2	0.5797	0.0219107	KDM6B_KMT2C_KMT5B
IGFBP2	12	-4.319	1.567e-05	---	0	0.407	2	0.8158	0.000184576	KDM6B_KMT2C_KMT5B
ZSCAN9	12	-4.665	3.091e-06	---	0	1.025	2	0.5991	5.25432e-05	KDM6B_KMT2C_KMT5B
RPP40	12	-5.583	2.361e-08	---	17.4	2.422	2	0.2979	1.22511e-06	KDM6B_KMT2C_KMT5B
COX7A2	12	-3.077	0.002091	---	0	0.147	2	0.9292	0.00862117	KDM6B_KMT2C_KMT5B
CCNL2	12	-2.908	0.003635	---	0	0.147	2	0.9293	0.0133086	KDM6B_KMT2C_KMT5B
RFX1	12	-5.791	7.001e-09	---	0	1.225	2	0.542	4.8528e-07	KDM6B_KMT2C_KMT5B
PPP6R2	12	-3.791	0.0001499	---	0	1.385	2	0.5003	0.00108415	KDM6B_KMT2C_KMT5B
NADK	12	-4.705	2.542e-06	---	0	1.133	2	0.5674	4.49515e-05	KDM6B_KMT2C_KMT5B
ZNF212	12	-4.984	6.22e-07	---	0	0.355	2	0.8372	1.48555e-05	KDM6B_KMT2C_KMT5B
PRR13	12	-2.445	0.01448	---	0	1.385	2	0.5003	0.0395373	KDM6B_KMT2C_KMT5B
PPME1	12	2.763	0.00573	+++	13.5	2.313	2	0.3145	0.0189835	KDM6B_KMT2C_KMT5B
KCNH2	12	-4.45	8.588e-06	---	0	0.072	2	0.9649	0.000114301	KDM6B_KMT2C_KMT5B
SPAG7	12	-4.662	3.127e-06	---	0	1.438	2	0.4873	5.30899e-05	KDM6B_KMT2C_KMT5B
STYK1	12	-2.948	0.003199	---	0	1.235	2	0.5392	0.0120407	KDM6B_KMT2C_KMT5B
BMP5	12	-3.851	0.0001178	---	7.7	2.166	2	0.3386	0.000894071	KDM6B_KMT2C_KMT5B
PPARD	12	-4.432	9.315e-06	---	0	0.088	2	0.9569	0.000121866	KDM6B_KMT2C_KMT5B
CD70	12	-3.497	0.0004699	---	0	0.118	2	0.9427	0.00267573	KDM6B_KMT2C_KMT5B
RANBP9	12	-3.184	0.001454	---	52	4.165	2	0.1246	0.00649649	KDM6B_KMT2C_KMT5B
B4GALT5	12	-5.412	6.22e-08	---	0	1.189	2	0.5519	2.5298e-06	KDM6B_KMT2C_KMT5B
ATF3	12	2.915	0.003552	+++	0	1.129	2	0.5685	0.0130705	KDM6B_KMT2C_KMT5B
NBN	12	-5.439	5.37e-08	---	0	1.465	2	0.4807	2.264e-06	KDM6B_KMT2C_KMT5B
RUSC2	12	2.349	0.01883	+++	0	0.136	2	0.9345	0.0486166	KDM6B_KMT2C_KMT5B
ZNF592	12	-2.44	0.01467	---	9.1	2.199	2	0.333	0.0399299	KDM6B_KMT2C_KMT5B
NKX6-1	12	-4.095	4.222e-05	---	0	1.325	2	0.5155	0.000395555	KDM6B_KMT2C_KMT5B
ZNF652	12	-4.012	6.029e-05	---	0	0.781	2	0.6766	0.000524682	KDM6B_KMT2C_KMT5B
DERL2	12	2.51	0.01207	+++	0	1.774	2	0.412	0.0341749	KDM6B_KMT2C_KMT5B
GDI1	12	3.236	0.001213	+++	0	1.197	2	0.5497	0.00562413	KDM6B_KMT2C_KMT5B
COL6A1	12	3.482	0.0004979	+++	0	1.333	2	0.5134	0.0027983	KDM6B_KMT2C_KMT5B
POLL	12	-2.621	0.008779	---	0	0.171	2	0.9181	0.0265705	KDM6B_KMT2C_KMT5B
GPSM3	12	-3.859	0.0001138	---	0	0.104	2	0.9491	0.000870159	KDM6B_KMT2C_KMT5B
TNFSF9	12	-5.32	1.037e-07	---	0	1.359	2	0.5068	3.74289e-06	KDM6B_KMT2C_KMT5B
CDK5RAP2	12	-3.709	0.0002083	---	0	1.005	2	0.6051	0.00140786	KDM6B_KMT2C_KMT5B
VRTN	12	-4.645	3.403e-06	---	0	0.972	2	0.6151	5.65266e-05	KDM6B_KMT2C_KMT5B
WRNIP1	12	2.402	0.01629	+++	0	0.359	2	0.8358	0.0433621	KDM6B_KMT2C_KMT5B
EFNA4	12	-2.919	0.003516	---	0	0.196	2	0.9069	0.0129727	KDM6B_KMT2C_KMT5B
YTHDF3	12	2.845	0.004438	+++	0	1.578	2	0.4544	0.0155803	KDM6B_KMT2C_KMT5B
ECI2	12	-4.423	9.715e-06	---	0	0.85	2	0.6538	0.000125614	KDM6B_KMT2C_KMT5B
CDON	12	-4.464	8.029e-06	---	34.3	3.044	2	0.2183	0.000108855	KDM6B_KMT2C_KMT5B
LHFPL6	12	-3.806	0.0001412	---	0	0.804	2	0.6689	0.00103257	KDM6B_KMT2C_KMT5B
YWHAB	12	2.65	0.008039	+++	0	0.425	2	0.8087	0.0248502	KDM6B_KMT2C_KMT5B
TNFRSF8	12	-5.114	3.15e-07	---	0	0.385	2	0.8247	8.85024e-06	KDM6B_KMT2C_KMT5B
THSD7A	12	-3.249	0.00116	---	0	0.232	2	0.8904	0.00542294	KDM6B_KMT2C_KMT5B
KPNA1	12	2.701	0.006912	+++	0	0.931	2	0.6278	0.0220592	KDM6B_KMT2C_KMT5B
MICALL1	12	-3.43	0.0006046	---	0	1.317	2	0.5176	0.00324436	KDM6B_KMT2C_KMT5B
CXCR4	12	-4.8	1.585e-06	---	0	0.392	2	0.822	3.13117e-05	KDM6B_KMT2C_KMT5B
SCPEP1	12	-4.148	3.351e-05	---	0	0.32	2	0.8523	0.000329817	KDM6B_KMT2C_KMT5B
SETX	12	-5.261	1.431e-07	---	0	0.836	2	0.6583	4.78563e-06	KDM6B_KMT2C_KMT5B
SEC23A	12	-3.737	0.0001864	---	0	1.461	2	0.4816	0.00128978	KDM6B_KMT2C_KMT5B
CALML4	12	-5.109	3.244e-07	---	0	0.013	2	0.9933	9.04707e-06	KDM6B_KMT2C_KMT5B
RBM15B	12	2.597	0.009391	+++	0	1.5	2	0.4724	0.0280604	KDM6B_KMT2C_KMT5B
ATXN7L1	12	-2.955	0.003126	---	0	1.525	2	0.4665	0.0118335	KDM6B_KMT2C_KMT5B
PLEKHM2	12	2.758	0.005808	+++	0	0.452	2	0.7978	0.019196	KDM6B_KMT2C_KMT5B
BRAP	12	4.042	5.297e-05	+++	0	1.655	2	0.4371	0.000473125	KDM6B_KMT2C_KMT5B
PI4KB	12	-2.552	0.0107	---	0	0.166	2	0.9203	0.031121	KDM6B_KMT2C_KMT5B
ROR2	12	-4.126	3.692e-05	---	27.5	2.76	2	0.2516	0.000355411	KDM6B_KMT2C_KMT5B
EPN1	12	2.453	0.01418	+++	0	0.603	2	0.7397	0.0388987	KDM6B_KMT2C_KMT5B
HSPG2	12	-2.757	0.005831	---	12.6	2.289	2	0.3183	0.0192651	KDM6B_KMT2C_KMT5B
MPO	12	-2.537	0.01119	---	0	0.457	2	0.7959	0.0321841	KDM6B_KMT2C_KMT5B
PAX8	12	-5.064	4.112e-07	---	0	1.185	2	0.5529	1.08724e-05	KDM6B_KMT2C_KMT5B
NUP50	12	-3.465	0.00053	---	56.9	4.64	2	0.09829	0.00293516	KDM6B_KMT2C_KMT5B
CREBL2	12	3.471	0.0005187	+++	0	1.068	2	0.5863	0.00288588	KDM6B_KMT2C_KMT5B
OLA1	12	3.992	6.562e-05	+++	13.3	2.307	2	0.3155	0.00056031	KDM6B_KMT2C_KMT5B
HGFAC	12	-3.264	0.001097	---	0	0.35	2	0.8396	0.00519427	KDM6B_KMT2C_KMT5B
BPHL	12	3.564	0.0003657	+++	0	1.272	2	0.5293	0.00219576	KDM6B_KMT2C_KMT5B
CAMK1D	12	-5.656	1.548e-08	---	29.2	2.823	2	0.2437	8.75522e-07	KDM6B_KMT2C_KMT5B
PPARGC1A	12	-4.095	4.226e-05	---	0	1.27	2	0.53	0.000395796	KDM6B_KMT2C_KMT5B
ZNF8	12	-4.721	2.348e-06	---	20.7	2.523	2	0.2833	4.23053e-05	KDM6B_KMT2C_KMT5B
SLC12A6	12	-3.165	0.00155	---	0	0.195	2	0.9073	0.0068327	KDM6B_KMT2C_KMT5B
NRXN2	12	-7.753	8.945e-15	---	19.1	2.471	2	0.2907	9.51507e-12	KDM6B_KMT2C_KMT5B
FNBP1L	12	-4.64	3.492e-06	---	0	1.73	2	0.4211	5.77967e-05	KDM6B_KMT2C_KMT5B
LPCAT1	12	-6.318	2.65e-10	---	0	1.48	2	0.4772	4.07173e-08	KDM6B_KMT2C_KMT5B
GLS2	12	-3.051	0.002278	---	0	0.643	2	0.7251	0.00924063	KDM6B_KMT2C_KMT5B
BUD31	12	4.721	2.344e-06	+++	0	1.549	2	0.4608	4.22608e-05	KDM6B_KMT2C_KMT5B
LRRC8E	12	-3.983	6.793e-05	---	0	1.333	2	0.5135	0.00057489	KDM6B_KMT2C_KMT5B
MCTS1	12	3.653	0.0002588	+++	0	1.973	2	0.3729	0.00167195	KDM6B_KMT2C_KMT5B
PARP3	12	-2.667	0.007646	---	0	0.184	2	0.9123	0.0239133	KDM6B_KMT2C_KMT5B
PKM	12	3.5	0.0004656	+++	25.3	2.676	2	0.2624	0.00265507	KDM6B_KMT2C_KMT5B
TNFSF12	12	-2.737	0.006198	---	0	0.31	2	0.8566	0.0202335	KDM6B_KMT2C_KMT5B
SLC25A23	12	2.867	0.004137	+++	8.6	2.188	2	0.3349	0.0147407	KDM6B_KMT2C_KMT5B
DDX51	12	-4.486	7.259e-06	---	0	0.83	2	0.6604	0.000100987	KDM6B_KMT2C_KMT5B
PBX2	12	-5.018	5.211e-07	---	53.6	4.309	2	0.116	1.31e-05	KDM6B_KMT2C_KMT5B
CUEDC1	12	-3.875	0.0001067	---	0	0.208	2	0.9011	0.000825917	KDM6B_KMT2C_KMT5B
TOP2B	12	3.293	0.0009899	+++	0	1.85	2	0.3965	0.00476928	KDM6B_KMT2C_KMT5B
ASIP	12	-3.636	0.0002765	---	0	0.158	2	0.9241	0.00175918	KDM6B_KMT2C_KMT5B
LSAMP	12	2.405	0.01616	+++	12.8	2.294	2	0.3175	0.0431032	KDM6B_KMT2C_KMT5B
DCHS1	12	-4.121	3.769e-05	---	12.7	2.292	2	0.318	0.000361189	KDM6B_KMT2C_KMT5B
THRAP3	12	3.948	7.895e-05	+++	0	1.052	2	0.5909	0.000648314	KDM6B_KMT2C_KMT5B
PDIA2	12	-3.604	0.0003137	---	0	0.849	2	0.6539	0.00194094	KDM6B_KMT2C_KMT5B
TAF1D	12	3.024	0.002497	+++	0	1.228	2	0.5411	0.0099252	KDM6B_KMT2C_KMT5B
CGREF1	12	-3.463	0.0005348	---	19.9	2.498	2	0.2868	0.00295579	KDM6B_KMT2C_KMT5B
PRDM5	12	-2.493	0.01265	---	0	0.357	2	0.8364	0.0354973	KDM6B_KMT2C_KMT5B
NAA35	12	2.874	0.004054	+++	0	1.19	2	0.5516	0.0145197	KDM6B_KMT2C_KMT5B
CADM3	12	-5.22	1.786e-07	---	0	0.365	2	0.8332	5.76349e-06	KDM6B_KMT2C_KMT5B
SRSF1	12	2.413	0.01583	+++	0	0.663	2	0.718	0.0423783	KDM6B_KMT2C_KMT5B
2024-03-05	12	3.112	0.001859	+++	0	0.542	2	0.7626	0.00787477	KDM6B_KMT2C_KMT5B
C1orf35	12	-3.297	0.0009762	---	0	1.483	2	0.4764	0.00471677	KDM6B_KMT2C_KMT5B
TOR1A	12	3.872	0.000108	+++	0	1.785	2	0.4097	0.000834812	KDM6B_KMT2C_KMT5B
PIP4K2C	12	-3.643	0.0002696	---	0	1.205	2	0.5476	0.001726	KDM6B_KMT2C_KMT5B
RAB21	12	2.606	0.009154	+++	0	0.112	2	0.9456	0.0275008	KDM6B_KMT2C_KMT5B
PATZ1	12	-2.654	0.007959	---	0	0.279	2	0.8698	0.0246552	KDM6B_KMT2C_KMT5B
AZI2	12	4.281	1.862e-05	+++	0	0.44	2	0.8025	0.000209594	KDM6B_KMT2C_KMT5B
MTTP	12	-2.438	0.01477	---	0	0.496	2	0.7803	0.040131	KDM6B_KMT2C_KMT5B
EPO	12	-3.821	0.000133	---	0	0.32	2	0.852	0.000981687	KDM6B_KMT2C_KMT5B
SLC31A2	12	-4.992	5.981e-07	---	0	1.696	2	0.4284	1.45072e-05	KDM6B_KMT2C_KMT5B
PFN1	12	3.117	0.001829	+++	0	0.906	2	0.6358	0.00777269	KDM6B_KMT2C_KMT5B
GNB1	12	4.268	1.973e-05	+++	0	0.366	2	0.8329	0.000218794	KDM6B_KMT2C_KMT5B
FTCD	12	-3.065	0.002179	---	0	0.565	2	0.7539	0.00891884	KDM6B_KMT2C_KMT5B
ST3GAL4	12	-3.379	0.000727	---	0	1.311	2	0.5191	0.00374635	KDM6B_KMT2C_KMT5B
SLC39A14	12	-6.512	7.42e-11	---	24.5	2.648	2	0.2661	1.56493e-08	KDM6B_KMT2C_KMT5B
SYNC	12	2.416	0.01569	+++	0	1.79	2	0.4086	0.042085	KDM6B_KMT2C_KMT5B
MCUB	12	-3.285	0.00102	---	0	0.626	2	0.7311	0.00488995	KDM6B_KMT2C_KMT5B
BCAS3	12	-3.013	0.00259	---	0	1.807	2	0.4052	0.0101996	KDM6B_KMT2C_KMT5B
MCUR1	12	4.055	5.008e-05	+++	48.7	3.897	2	0.1425	0.000452044	KDM6B_KMT2C_KMT5B
ITPKC	12	-4.016	5.921e-05	---	0	0.45	2	0.7986	0.000516747	KDM6B_KMT2C_KMT5B
KLC1	12	2.381	0.01726	+++	0	0.118	2	0.9426	0.0454023	KDM6B_KMT2C_KMT5B
ANKZF1	12	-2.521	0.0117	---	0	1.55	2	0.4608	0.0333389	KDM6B_KMT2C_KMT5B
AMMECR1	12	-2.445	0.01447	---	0	1.132	2	0.5679	0.0395178	KDM6B_KMT2C_KMT5B
PILRB	12	-5.055	4.314e-07	---	0	0.565	2	0.754	1.12665e-05	KDM6B_KMT2C_KMT5B
MED6	12	2.55	0.01078	+++	0	1.425	2	0.4904	0.0312912	KDM6B_KMT2C_KMT5B
UQCR10	12	2.35	0.01877	+++	0	0.105	2	0.949	0.0484934	KDM6B_KMT2C_KMT5B
REXO5	12	-3.359	0.0007822	---	0	0.006	2	0.997	0.00397211	KDM6B_KMT2C_KMT5B
RPAP3	12	4.954	7.274e-07	+++	0	0.42	2	0.8105	1.68349e-05	KDM6B_KMT2C_KMT5B
KAT6A	12	-4.981	6.321e-07	---	0	0.144	2	0.9307	1.50189e-05	KDM6B_KMT2C_KMT5B
METTL5	12	3.292	0.0009937	+++	0	1.374	2	0.503	0.00478294	KDM6B_KMT2C_KMT5B
UBA6	12	-5.969	2.381e-09	---	0	0.473	2	0.7893	2.16616e-07	KDM6B_KMT2C_KMT5B
TMEM8A	12	-4.682	2.84e-06	---	0.7	2.014	2	0.3652	4.91085e-05	KDM6B_KMT2C_KMT5B
DDX46	12	3.672	0.0002404	+++	0	1.622	2	0.4443	0.00157777	KDM6B_KMT2C_KMT5B
AMBRA1	12	2.676	0.007444	+++	0	0.224	2	0.894	0.023398	KDM6B_KMT2C_KMT5B
GOSR2	12	2.739	0.006162	+++	0	0.031	2	0.9847	0.0201445	KDM6B_KMT2C_KMT5B
GPD2	12	-5.03	4.903e-07	---	0	0.818	2	0.6642	1.24966e-05	KDM6B_KMT2C_KMT5B
IRAK1	12	-4.147	3.371e-05	---	0	0.544	2	0.7617	0.000331314	KDM6B_KMT2C_KMT5B
CZIB	12	-4.465	8.023e-06	---	0	1.867	2	0.3933	0.000108855	KDM6B_KMT2C_KMT5B
FGF14	12	-5.841	5.199e-09	---	0	1.39	2	0.499	3.85493e-07	KDM6B_KMT2C_KMT5B
HADHA	12	3.422	0.0006208	+++	0	1.915	2	0.3839	0.0033101	KDM6B_KMT2C_KMT5B
PAIP2B	12	-2.424	0.01534	---	0	0.318	2	0.853	0.0413467	KDM6B_KMT2C_KMT5B
BCKDHB	12	-2.605	0.009181	---	0	0.304	2	0.8589	0.0275609	KDM6B_KMT2C_KMT5B
POLB	12	3.505	0.0004566	+++	0	1.111	2	0.5739	0.00261345	KDM6B_KMT2C_KMT5B
CSRP3	12	-2.448	0.01435	---	0	0.648	2	0.7234	0.039256	KDM6B_KMT2C_KMT5B
TRIM15	12	2.514	0.01193	+++	0	0.628	2	0.7305	0.033879	KDM6B_KMT2C_KMT5B
KATNB1	12	-4.767	1.874e-06	---	0	0.54	2	0.7634	3.55238e-05	KDM6B_KMT2C_KMT5B
DAP	12	-4.005	6.19e-05	---	0	0.199	2	0.9053	0.000535411	KDM6B_KMT2C_KMT5B
ILF3	12	4.755	1.988e-06	+++	13.9	2.322	2	0.3131	3.70001e-05	KDM6B_KMT2C_KMT5B
PAH	12	-3.734	0.0001886	---	0	0.219	2	0.8965	0.00130078	KDM6B_KMT2C_KMT5B
TCAF1	12	2.684	0.00728	+++	0	1.862	2	0.3942	0.0229739	KDM6B_KMT2C_KMT5B
PPP1R37	12	-5.382	7.35e-08	---	0	0.092	2	0.9549	2.88339e-06	KDM6B_KMT2C_KMT5B
DHODH	12	-6.172	6.754e-10	---	0	0.303	2	0.8593	8.22887e-08	KDM6B_KMT2C_KMT5B
C1orf56	12	-2.66	0.007817	---	0	1.014	2	0.6023	0.0243107	KDM6B_KMT2C_KMT5B
CCIN	12	-4.129	3.648e-05	---	0	0.172	2	0.9177	0.000351788	KDM6B_KMT2C_KMT5B
EFHC1	12	-4.968	6.777e-07	---	0	1.487	2	0.4755	1.59381e-05	KDM6B_KMT2C_KMT5B
SNRNP200	12	2.953	0.003145	+++	0	0.66	2	0.7191	0.0118892	KDM6B_KMT2C_KMT5B
GRIN1	12	-2.973	0.002951	---	2.4	2.05	2	0.3589	0.0112869	KDM6B_KMT2C_KMT5B
MSL3	12	5.484	4.16e-08	+++	0	0.647	2	0.7237	1.86262e-06	KDM6B_KMT2C_KMT5B
C1orf105	12	-4.464	8.038e-06	---	0	0.104	2	0.9493	0.000108855	KDM6B_KMT2C_KMT5B
TIMM17B	12	4.023	5.758e-05	+++	33.8	3.021	2	0.2208	0.000505713	KDM6B_KMT2C_KMT5B
DGKZ	12	-4.698	2.625e-06	---	0	1.099	2	0.5772	4.62418e-05	KDM6B_KMT2C_KMT5B
HIST1H4A	12	2.862	0.004205	+++	0	1.394	2	0.498	0.0149387	KDM6B_KMT2C_KMT5B
ZNF343	12	2.61	0.009048	+++	0	0.354	2	0.8377	0.0272474	KDM6B_KMT2C_KMT5B
CHRNA4	12	-2.42	0.0155	---	0	0.167	2	0.92	0.0416764	KDM6B_KMT2C_KMT5B
MPPED2	12	-3.347	0.0008163	---	13	2.299	2	0.3168	0.00410605	KDM6B_KMT2C_KMT5B
AMFR	12	-5.657	1.541e-08	---	0	1.684	2	0.4309	8.75522e-07	KDM6B_KMT2C_KMT5B
TTPAL	12	-3.47	0.0005206	---	0	1.391	2	0.4988	0.00289237	KDM6B_KMT2C_KMT5B
SETDB1	12	-4.233	2.304e-05	---	0	0.38	2	0.827	0.000248041	KDM6B_KMT2C_KMT5B
CCNJL	12	-6.586	4.532e-11	---	0	0.459	2	0.7949	1.09579e-08	KDM6B_KMT2C_KMT5B
FN1	12	-4.091	4.29e-05	---	0	1.323	2	0.5162	0.000399625	KDM6B_KMT2C_KMT5B
POMZP3	12	-3.118	0.001822	---	0	0.158	2	0.9238	0.00774889	KDM6B_KMT2C_KMT5B
POU3F2	12	-3.589	0.0003321	---	44.1	3.575	2	0.1673	0.00202667	KDM6B_KMT2C_KMT5B
LRP1	12	-3.971	7.154e-05	---	0	0.887	2	0.6419	0.000599207	KDM6B_KMT2C_KMT5B
SRPK1	12	3.665	0.0002472	+++	0	1.548	2	0.4613	0.00161398	KDM6B_KMT2C_KMT5B
ADCK2	12	2.362	0.01816	+++	0	0.907	2	0.6355	0.0472618	KDM6B_KMT2C_KMT5B
MAP1A	12	-3.456	0.0005493	---	0	1.703	2	0.4267	0.00301608	KDM6B_KMT2C_KMT5B
KIF13B	12	-2.901	0.003723	---	0	1.043	2	0.5935	0.0135679	KDM6B_KMT2C_KMT5B
DPEP2	12	-2.488	0.01284	---	0	0.647	2	0.7236	0.035932	KDM6B_KMT2C_KMT5B
TIMM10	12	3.312	0.0009265	+++	0	0.829	2	0.6607	0.00453526	KDM6B_KMT2C_KMT5B
C1orf159	12	-2.698	0.006974	---	0	1.509	2	0.4702	0.0221931	KDM6B_KMT2C_KMT5B
REXO4	12	-4.865	1.143e-06	---	0	1.412	2	0.4935	2.43169e-05	KDM6B_KMT2C_KMT5B
TNNC2	12	-2.616	0.008892	---	0	0.357	2	0.8366	0.0268537	KDM6B_KMT2C_KMT5B
MRPL35	12	-3.281	0.001033	---	0	0.631	2	0.7296	0.00494542	KDM6B_KMT2C_KMT5B
KIAA0232	12	-4.163	3.142e-05	---	0	1.002	2	0.606	0.000313599	KDM6B_KMT2C_KMT5B
ZNF7	12	-3.825	0.0001307	---	0	0.363	2	0.8342	0.000968069	KDM6B_KMT2C_KMT5B
MMP24	12	-3.073	0.00212	---	0	0.477	2	0.788	0.00872253	KDM6B_KMT2C_KMT5B
CD300C	12	2.405	0.01617	+++	0	0.658	2	0.7196	0.0431174	KDM6B_KMT2C_KMT5B
ZNF280B	12	-2.891	0.003845	---	0	0.317	2	0.8532	0.0139081	KDM6B_KMT2C_KMT5B
MMS19	12	-2.357	0.01845	---	0	1.459	2	0.4822	0.0478365	KDM6B_KMT2C_KMT5B
DUOX2	12	-3.533	0.0004106	---	0	0.29	2	0.8652	0.00240185	KDM6B_KMT2C_KMT5B
PDAP1	12	3.953	7.712e-05	+++	0	1.08	2	0.5829	0.000635361	KDM6B_KMT2C_KMT5B
PGAP3	12	-3.449	0.0005629	---	0	0.712	2	0.7006	0.0030761	KDM6B_KMT2C_KMT5B
ZNF544	12	-3.099	0.001942	---	0	1.399	2	0.4968	0.00812187	KDM6B_KMT2C_KMT5B
HS1BP3	12	-4.025	5.696e-05	---	0	0.018	2	0.991	0.000501063	KDM6B_KMT2C_KMT5B
SLC30A5	12	-4.223	2.415e-05	---	53	4.253	2	0.1193	0.000256891	KDM6B_KMT2C_KMT5B
TRMT61B	12	2.472	0.01343	+++	24	2.63	2	0.2684	0.0372327	KDM6B_KMT2C_KMT5B
MMD	12	2.356	0.01847	+++	0	0.091	2	0.9556	0.0478704	KDM6B_KMT2C_KMT5B
AP1B1	12	2.402	0.01629	+++	45.8	3.691	2	0.1579	0.0433621	KDM6B_KMT2C_KMT5B
MIS12	12	4.173	3.01e-05	+++	0	0.09	2	0.9562	0.00030338	KDM6B_KMT2C_KMT5B
PLPP2	12	-5.801	6.589e-09	---	0	1.097	2	0.578	4.63237e-07	KDM6B_KMT2C_KMT5B
CLDN5	12	-3.61	0.0003063	---	0	0.452	2	0.7977	0.00190282	KDM6B_KMT2C_KMT5B
KATNBL1	12	-4.094	4.245e-05	---	0	1.699	2	0.4277	0.000396594	KDM6B_KMT2C_KMT5B
PITX2	12	-2.894	0.003801	---	0	0.302	2	0.86	0.0137886	KDM6B_KMT2C_KMT5B
MAP3K12	12	-2.61	0.009043	---	0	1.488	2	0.4752	0.0272354	KDM6B_KMT2C_KMT5B
FRYL	12	-4.94	7.818e-07	---	0	0.429	2	0.8071	1.78844e-05	KDM6B_KMT2C_KMT5B
NDUFS4	12	2.917	0.003536	+++	0	1.089	2	0.5803	0.0130255	KDM6B_KMT2C_KMT5B
BDH1	12	-3.47	0.0005203	---	0	0.338	2	0.8443	0.00289129	KDM6B_KMT2C_KMT5B
PILRA	12	-3.13	0.001747	---	0	0.19	2	0.9095	0.00749214	KDM6B_KMT2C_KMT5B
OAZ2	12	4.312	1.616e-05	+++	0	0.748	2	0.6879	0.000188343	KDM6B_KMT2C_KMT5B
TTC38	12	-2.649	0.008078	---	15.1	2.355	2	0.3081	0.0249401	KDM6B_KMT2C_KMT5B
BRD3	12	-2.717	0.006595	---	0	0.375	2	0.8289	0.0212759	KDM6B_KMT2C_KMT5B
ZMYM1	12	-5.956	2.592e-09	---	0	0.833	2	0.6595	2.27295e-07	KDM6B_KMT2C_KMT5B
PALLD	12	-2.827	0.004693	---	0	1.105	2	0.5754	0.0162711	KDM6B_KMT2C_KMT5B
CDO1	12	4.117	3.841e-05	+++	53.2	4.274	2	0.118	0.000366692	KDM6B_KMT2C_KMT5B
KCNMA1	12	-6.145	8e-10	---	9.7	2.214	2	0.3306	9.49597e-08	KDM6B_KMT2C_KMT5B
GYPE	12	-5.683	1.321e-08	---	4.1	2.086	2	0.3524	7.77338e-07	KDM6B_KMT2C_KMT5B
TCHH	12	-3.875	0.0001067	---	0	0.562	2	0.7551	0.000825917	KDM6B_KMT2C_KMT5B
MAPK14	12	-2.571	0.01014	---	0	0.45	2	0.7986	0.0298247	KDM6B_KMT2C_KMT5B
UPF2	12	4.352	1.346e-05	+++	0	0.79	2	0.6738	0.000163417	KDM6B_KMT2C_KMT5B
CELA2B	12	-4.088	4.349e-05	---	0	0.495	2	0.7809	0.000404439	KDM6B_KMT2C_KMT5B
ST7	12	2.659	0.007827	+++	0	0.386	2	0.8243	0.0243363	KDM6B_KMT2C_KMT5B
LRP3	12	-6.12	9.363e-10	---	0	1.568	2	0.4565	1.06565e-07	KDM6B_KMT2C_KMT5B
CRLF1	12	-2.813	0.004915	---	0	1.005	2	0.6051	0.0168611	KDM6B_KMT2C_KMT5B
FLRT1	12	-2.683	0.007295	---	0	1.225	2	0.5421	0.0230133	KDM6B_KMT2C_KMT5B
DNMBP	12	-2.44	0.01471	---	0	0.447	2	0.7996	0.0400113	KDM6B_KMT2C_KMT5B
MCM4	12	-5.409	6.337e-08	---	0	0.465	2	0.7927	2.56232e-06	KDM6B_KMT2C_KMT5B
MTHFD2	12	-3.178	0.001484	---	0	0.144	2	0.9307	0.00659961	KDM6B_KMT2C_KMT5B
MED13L	12	-4.621	3.818e-06	---	0	1.063	2	0.5878	6.18959e-05	KDM6B_KMT2C_KMT5B
KBTBD11	12	-3.033	0.002422	---	0	0.08	2	0.9609	0.00969115	KDM6B_KMT2C_KMT5B
SOCS2	12	-4.671	2.995e-06	---	56.2	4.565	2	0.102	5.13532e-05	KDM6B_KMT2C_KMT5B
PITX3	12	-4.12	3.788e-05	---	0	0.445	2	0.8007	0.000362633	KDM6B_KMT2C_KMT5B
ADO	12	4.427	9.576e-06	+++	0	1.095	2	0.5784	0.000124457	KDM6B_KMT2C_KMT5B
P3H4	12	-3.057	0.002233	---	43.9	3.564	2	0.1683	0.00909952	KDM6B_KMT2C_KMT5B
KCNJ3	12	-2.399	0.01644	---	0	1.179	2	0.5546	0.0436606	KDM6B_KMT2C_KMT5B
TMEM164	12	-2.398	0.01649	---	21.4	2.543	2	0.2804	0.0437765	KDM6B_KMT2C_KMT5B
UFM1	12	2.731	0.006317	+++	0	0.802	2	0.6695	0.0205516	KDM6B_KMT2C_KMT5B
CUX1	12	-4.199	2.679e-05	---	0	1.308	2	0.5199	0.000278546	KDM6B_KMT2C_KMT5B
BIN3	12	-4.764	1.895e-06	---	0	0.553	2	0.7583	3.58727e-05	KDM6B_KMT2C_KMT5B
PRKD1	12	-3.336	0.0008489	---	28.6	2.803	2	0.2463	0.0042318	KDM6B_KMT2C_KMT5B
RAP2A	12	-3.14	0.001688	---	0	0.513	2	0.7738	0.00728998	KDM6B_KMT2C_KMT5B
AMPD2	12	-2.491	0.01273	---	0	0.833	2	0.6594	0.0356711	KDM6B_KMT2C_KMT5B
FRAT2	12	-3.541	0.0003985	---	0	0.631	2	0.7293	0.00234746	KDM6B_KMT2C_KMT5B
ZNF423	12	-5.247	1.545e-07	---	0	0.964	2	0.6176	5.11737e-06	KDM6B_KMT2C_KMT5B
SPHK1	12	-3.495	0.0004741	---	0	1.446	2	0.4852	0.00269355	KDM6B_KMT2C_KMT5B
WDR70	12	-4.381	1.184e-05	---	54.9	4.438	2	0.1087	0.000147173	KDM6B_KMT2C_KMT5B
MOGAT2	12	-3.123	0.001788	---	23	2.597	2	0.2729	0.00762893	KDM6B_KMT2C_KMT5B
IDH3B	12	2.951	0.003171	+++	0	1.186	2	0.5526	0.0119581	KDM6B_KMT2C_KMT5B
RBM7	12	4.408	1.045e-05	+++	0	0.072	2	0.9647	0.000133126	KDM6B_KMT2C_KMT5B
LAPTM4A	12	3.231	0.001233	+++	52.6	4.223	2	0.121	0.00569966	KDM6B_KMT2C_KMT5B
SRD5A3	12	-2.462	0.01381	---	0	0.667	2	0.7164	0.0380991	KDM6B_KMT2C_KMT5B
NPRL2	12	2.753	0.005904	+++	0	0.021	2	0.9895	0.0194621	KDM6B_KMT2C_KMT5B
SAMSN1	12	3.989	6.647e-05	+++	0	0.787	2	0.6747	0.000565998	KDM6B_KMT2C_KMT5B
DNAJB5	12	3.785	0.000154	+++	0	0.789	2	0.6742	0.0011093	KDM6B_KMT2C_KMT5B
PGR	12	-7.1	1.244e-12	---	0	1	2	0.6065	5.83141e-10	KDM6B_KMT2C_KMT5B
IQGAP1	12	-3.685	0.000229	---	0	0.182	2	0.9129	0.00151918	KDM6B_KMT2C_KMT5B
GAN	12	-4.236	2.279e-05	---	0	1.466	2	0.4805	0.000245732	KDM6B_KMT2C_KMT5B
PLEKHO1	12	-3.549	0.000387	---	2.4	2.048	2	0.3591	0.00229487	KDM6B_KMT2C_KMT5B
DRAM1	12	-2.624	0.008683	---	0	1.905	2	0.3858	0.0263549	KDM6B_KMT2C_KMT5B
SPG11	12	4.333	1.468e-05	+++	0	1.836	2	0.3994	0.000174701	KDM6B_KMT2C_KMT5B
MLH1	12	-3.879	0.0001048	---	0	0.201	2	0.9043	0.000813944	KDM6B_KMT2C_KMT5B
WBP4	12	-3.34	0.0008389	---	48.1	3.855	2	0.1455	0.00419329	KDM6B_KMT2C_KMT5B
FEV	12	-4.631	3.64e-06	---	0	1.4	2	0.4966	5.95689e-05	KDM6B_KMT2C_KMT5B
SASH1	12	-2.901	0.003725	---	13.4	2.31	2	0.3151	0.0135681	KDM6B_KMT2C_KMT5B
USO1	12	-2.603	0.009228	---	0	0.536	2	0.7647	0.027684	KDM6B_KMT2C_KMT5B
ACOX3	12	-4.516	6.305e-06	---	0	0.551	2	0.7593	9.06799e-05	KDM6B_KMT2C_KMT5B
MARK1	12	5.266	1.397e-07	+++	0	0.906	2	0.6356	4.70034e-06	KDM6B_KMT2C_KMT5B
RBM48	12	3.4	0.000674	+++	0	1.923	2	0.3823	0.00352898	KDM6B_KMT2C_KMT5B
CALR	12	2.56	0.01048	+++	0	0.78	2	0.6769	0.0305938	KDM6B_KMT2C_KMT5B
QKI	12	-3.32	0.0008988	---	0	0.381	2	0.8266	0.00443262	KDM6B_KMT2C_KMT5B
THBS3	12	-3.09	0.002002	---	0	0.421	2	0.8101	0.00832872	KDM6B_KMT2C_KMT5B
TKFC	12	-5.005	5.583e-07	---	0	0.305	2	0.8586	1.38857e-05	KDM6B_KMT2C_KMT5B
ECM1	12	-3.812	0.0001376	---	0	0.217	2	0.8971	0.00101078	KDM6B_KMT2C_KMT5B
RAB5A	12	3.579	0.0003444	+++	0	1.998	2	0.3682	0.00208746	KDM6B_KMT2C_KMT5B
COLEC11	12	-4.146	3.389e-05	---	0	0.455	2	0.7964	0.000332257	KDM6B_KMT2C_KMT5B
KIF26B	12	-4.924	8.477e-07	---	6.2	2.131	2	0.3445	1.90941e-05	KDM6B_KMT2C_KMT5B
TAF9	12	4.808	1.527e-06	+++	41.6	3.424	2	0.1805	3.04486e-05	KDM6B_KMT2C_KMT5B
TMX4	12	-3.035	0.002402	---	0	0.628	2	0.7306	0.00963063	KDM6B_KMT2C_KMT5B
REPS1	12	2.435	0.01489	+++	0	0.801	2	0.67	0.0403817	KDM6B_KMT2C_KMT5B
DNAJC1	12	-3.465	0.0005297	---	0	0.132	2	0.9361	0.00293409	KDM6B_KMT2C_KMT5B
C11orf1	12	4.711	2.462e-06	+++	0	1.614	2	0.4462	4.39017e-05	KDM6B_KMT2C_KMT5B
FBXL5	12	3.888	0.0001012	+++	0	0.376	2	0.8288	0.000791317	KDM6B_KMT2C_KMT5B
DPM2	12	2.816	0.004857	+++	0	0.334	2	0.8462	0.0167119	KDM6B_KMT2C_KMT5B
ATRX	12	-2.513	0.01198	---	0	1.051	2	0.5913	0.0339792	KDM6B_KMT2C_KMT5B
GNRHR	12	-4.782	1.735e-06	---	0	0.37	2	0.831	3.35559e-05	KDM6B_KMT2C_KMT5B
DDX6	12	2.765	0.005686	+++	0	0.199	2	0.9053	0.0188717	KDM6B_KMT2C_KMT5B
HSD17B7	12	-2.701	0.006914	---	0	1.375	2	0.5029	0.0220605	KDM6B_KMT2C_KMT5B
LPIN1	12	-4.592	4.397e-06	---	0	0.795	2	0.6721	6.89544e-05	KDM6B_KMT2C_KMT5B
RBBP5	12	-2.729	0.006356	---	0	0.176	2	0.9158	0.0206421	KDM6B_KMT2C_KMT5B
PODNL1	12	-2.815	0.004881	---	0	0.71	2	0.701	0.0167673	KDM6B_KMT2C_KMT5B
KIFAP3	12	2.383	0.01716	+++	0	1.263	2	0.5318	0.0452081	KDM6B_KMT2C_KMT5B
GREB1	12	-2.88	0.003977	---	0	1.622	2	0.4445	0.0143014	KDM6B_KMT2C_KMT5B
CLK2	12	5.719	1.072e-08	+++	0	1.943	2	0.3786	6.63027e-07	KDM6B_KMT2C_KMT5B
LRIG1	12	-2.482	0.01308	---	0	0.923	2	0.6305	0.0364524	KDM6B_KMT2C_KMT5B
RHOBTB1	12	-4.215	2.496e-05	---	0	1.418	2	0.4921	0.00026348	KDM6B_KMT2C_KMT5B
TRPC4	12	-4.379	1.19e-05	---	0	0.511	2	0.7747	0.000147719	KDM6B_KMT2C_KMT5B
NOX4	12	-2.936	0.003326	---	0	0.329	2	0.8482	0.0124341	KDM6B_KMT2C_KMT5B
MEA1	12	3.261	0.00111	+++	0	0.387	2	0.8241	0.00524774	KDM6B_KMT2C_KMT5B
TMEM8B	12	-3.045	0.002325	---	0	0.504	2	0.7771	0.00939271	KDM6B_KMT2C_KMT5B
MAST4	12	-4.2	2.663e-05	---	0	0.489	2	0.7832	0.000277403	KDM6B_KMT2C_KMT5B
XYLB	12	-3.084	0.00204	---	13.4	2.309	2	0.3153	0.00844615	KDM6B_KMT2C_KMT5B
ZNF365	12	-4.599	4.249e-06	---	0	0.278	2	0.8704	6.71986e-05	KDM6B_KMT2C_KMT5B
TRH	12	-4.311	1.625e-05	---	0	0.557	2	0.7568	0.000188993	KDM6B_KMT2C_KMT5B
C11orf68	12	4.737	2.165e-06	+++	0	0.167	2	0.92	3.96539e-05	KDM6B_KMT2C_KMT5B
HBEGF	12	-2.966	0.003017	---	0	0.103	2	0.9496	0.0114949	KDM6B_KMT2C_KMT5B
GCA	12	-5.084	3.696e-07	---	38.3	3.24	2	0.1979	1.00413e-05	KDM6B_KMT2C_KMT5B
SLC1A6	12	-3.014	0.00258	---	0	0.2	2	0.9048	0.0101776	KDM6B_KMT2C_KMT5B
HMX1	12	-6.677	2.444e-11	---	49.5	3.958	2	0.1382	6.81841e-09	KDM6B_KMT2C_KMT5B
NIPA2	12	2.923	0.003464	+++	48.1	3.856	2	0.1454	0.0128166	KDM6B_KMT2C_KMT5B
HMGCR	12	-2.551	0.01073	---	0	0.865	2	0.6489	0.0311821	KDM6B_KMT2C_KMT5B
FN3K	12	4.004	6.22e-05	+++	0	0.226	2	0.893	0.000537079	KDM6B_KMT2C_KMT5B
CHL1	12	-2.63	0.008551	---	0	0.102	2	0.9502	0.0260314	KDM6B_KMT2C_KMT5B
ANKRD34C	12	3.026	0.00248	+++	0	1.053	2	0.5906	0.00986755	KDM6B_KMT2C_KMT5B
ARHGAP33	12	-3.638	0.0002751	---	0	0.514	2	0.7732	0.00175391	KDM6B_KMT2C_KMT5B
ACAP1	12	-2.696	0.007023	---	11.8	2.268	2	0.3217	0.0223259	KDM6B_KMT2C_KMT5B
TAF5L	12	-3.848	0.0001191	---	0	0.455	2	0.7967	0.000902452	KDM6B_KMT2C_KMT5B
PLD2	12	-3.499	0.0004676	---	0	1.296	2	0.5232	0.00266538	KDM6B_KMT2C_KMT5B
AATK	12	-3.771	0.0001627	---	59.2	4.905	2	0.08607	0.00115557	KDM6B_KMT2C_KMT5B
AARS	12	-3.91	9.212e-05	---	0	1.009	2	0.6037	0.000735497	KDM6B_KMT2C_KMT5B
NAV3	12	2.698	0.00698	+++	0	0.672	2	0.7146	0.0222096	KDM6B_KMT2C_KMT5B
SPART	12	-6.521	6.975e-11	---	0	0.708	2	0.7019	1.53101e-08	KDM6B_KMT2C_KMT5B
MATK	12	-4.535	5.75e-06	---	21	2.533	2	0.2818	8.44096e-05	KDM6B_KMT2C_KMT5B
ARHGDIG	12	-2.645	0.008165	---	45.6	3.678	2	0.159	0.0251385	KDM6B_KMT2C_KMT5B
ZKSCAN1	12	2.64	0.008286	+++	30.1	2.86	2	0.2393	0.0254064	KDM6B_KMT2C_KMT5B
SERPING1	12	-2.664	0.007712	---	0	0.245	2	0.8847	0.0240653	KDM6B_KMT2C_KMT5B
PRUNE2	12	-2.34	0.01929	---	0	1.507	2	0.4707	0.0495361	KDM6B_KMT2C_KMT5B
INVS	12	-3.787	0.0001522	---	0	0.68	2	0.7119	0.00109906	KDM6B_KMT2C_KMT5B
MAP7D1	12	4.195	2.727e-05	+++	0	1.78	2	0.4106	0.000282362	KDM6B_KMT2C_KMT5B
B3GAT1	12	-5.026	5.01e-07	---	16	2.381	2	0.304	1.27055e-05	KDM6B_KMT2C_KMT5B
EXT2	12	-2.836	0.004574	---	0	1.085	2	0.5812	0.0159505	KDM6B_KMT2C_KMT5B
GPBP1L1	12	-5.8	6.616e-09	---	0	0.408	2	0.8155	4.63237e-07	KDM6B_KMT2C_KMT5B
TFDP1	12	-2.912	0.003595	---	0.7	2.014	2	0.3653	0.0131971	KDM6B_KMT2C_KMT5B
HIST1H1D	12	-2.64	0.0083	---	0	0.407	2	0.8158	0.0254409	KDM6B_KMT2C_KMT5B
COQ9	12	3.133	0.001728	+++	3	2.063	2	0.3565	0.00742677	KDM6B_KMT2C_KMT5B
KCNE2	12	-2.459	0.01393	---	0	0.078	2	0.9617	0.0383995	KDM6B_KMT2C_KMT5B
NR2E1	12	2.337	0.01943	+++	0	1.104	2	0.5757	0.049817	KDM6B_KMT2C_KMT5B
SCNN1B	12	-3.549	0.0003864	---	0	1.066	2	0.5869	0.00229229	KDM6B_KMT2C_KMT5B
ABL2	12	-5.619	1.924e-08	---	0	1.38	2	0.5016	1.0393e-06	KDM6B_KMT2C_KMT5B
TPTE	12	-2.516	0.01188	---	56.7	4.622	2	0.09917	0.0337509	KDM6B_KMT2C_KMT5B
WDR73	12	-4.854	1.208e-06	---	24.9	2.661	2	0.2643	2.5368e-05	KDM6B_KMT2C_KMT5B
ZNF74	12	-4.715	2.423e-06	---	0	1.609	2	0.4474	4.3346e-05	KDM6B_KMT2C_KMT5B
SNTG2	12	-3.206	0.001344	---	16.4	2.393	2	0.3022	0.00609761	KDM6B_KMT2C_KMT5B
PCDH17	12	-4.99	6.045e-07	---	34.5	3.055	2	0.2171	1.46014e-05	KDM6B_KMT2C_KMT5B
HMGXB4	12	-4.348	1.377e-05	---	0	0.068	2	0.9668	0.000166522	KDM6B_KMT2C_KMT5B
GPC5	12	-3.433	0.0005969	---	0	0.413	2	0.8136	0.00321614	KDM6B_KMT2C_KMT5B
ANK1	12	-4.251	2.127e-05	---	0	1.114	2	0.5729	0.000233161	KDM6B_KMT2C_KMT5B
B3GAT3	12	3.479	0.0005029	+++	0	0.197	2	0.9063	0.00282009	KDM6B_KMT2C_KMT5B
PANK2	12	2.696	0.00701	+++	0	0.166	2	0.9202	0.0222974	KDM6B_KMT2C_KMT5B
NUP88	12	-3.594	0.0003251	---	0	0.883	2	0.643	0.00199231	KDM6B_KMT2C_KMT5B
OSBPL2	12	-6.149	7.817e-10	---	0	0.215	2	0.8979	9.31874e-08	KDM6B_KMT2C_KMT5B
C17orf75	12	2.707	0.006792	+++	36.1	3.131	2	0.2089	0.0217641	KDM6B_KMT2C_KMT5B
TRAPPC2	12	-4.617	3.885e-06	---	0	1.158	2	0.5604	6.25058e-05	KDM6B_KMT2C_KMT5B
NELL1	12	-3.799	0.0001453	---	51.1	4.087	2	0.1295	0.0010564	KDM6B_KMT2C_KMT5B
NLRP2	12	-5.527	3.248e-08	---	0	0.167	2	0.9199	1.56932e-06	KDM6B_KMT2C_KMT5B
SLC13A3	12	-2.978	0.002906	---	0	0.303	2	0.8593	0.0111596	KDM6B_KMT2C_KMT5B
CBLL1	12	3.428	0.0006081	+++	0	0.435	2	0.8043	0.00325745	KDM6B_KMT2C_KMT5B
SNAPC5	12	-3.844	0.0001209	---	0	0.466	2	0.7923	0.000913837	KDM6B_KMT2C_KMT5B
ATN1	12	2.408	0.01602	+++	0	0.005	2	0.9973	0.0428041	KDM6B_KMT2C_KMT5B
NDRG4	12	3.405	0.0006609	+++	0	1.353	2	0.5084	0.00347843	KDM6B_KMT2C_KMT5B
CPPED1	12	-3.596	0.0003226	---	26.8	2.732	2	0.2551	0.00198094	KDM6B_KMT2C_KMT5B
EHBP1	12	-5.464	4.647e-08	---	0	0.757	2	0.6848	2.01762e-06	KDM6B_KMT2C_KMT5B
ILRUN	12	-2.661	0.007794	---	0	1.066	2	0.5868	0.02425	KDM6B_KMT2C_KMT5B
SS18L1	12	-3.525	0.0004234	---	57.4	4.695	2	0.09561	0.00246267	KDM6B_KMT2C_KMT5B
KCNQ1	12	-4.934	8.045e-07	---	0	0.613	2	0.7361	1.82827e-05	KDM6B_KMT2C_KMT5B
CERK	12	-4.131	3.608e-05	---	37.8	3.214	2	0.2005	0.000348538	KDM6B_KMT2C_KMT5B
CEP170B	12	-3.519	0.0004334	---	0.1	2.001	2	0.3676	0.0025066	KDM6B_KMT2C_KMT5B
FSD1	12	3.934	8.369e-05	+++	0	1.713	2	0.4247	0.000680169	KDM6B_KMT2C_KMT5B
TFEB	12	-2.346	0.019	---	0	0.288	2	0.866	0.0489185	KDM6B_KMT2C_KMT5B
MEF2D	12	-4.364	1.279e-05	---	0	1.592	2	0.4511	0.000156989	KDM6B_KMT2C_KMT5B
BRD2	12	2.895	0.00379	+++	0	0.134	2	0.9353	0.0137523	KDM6B_KMT2C_KMT5B
L3MBTL1	12	-2.548	0.01084	---	0	1.404	2	0.4955	0.031439	KDM6B_KMT2C_KMT5B
ALDH9A1	12	-3.492	0.00048	---	21.2	2.537	2	0.2813	0.00272203	KDM6B_KMT2C_KMT5B
RND2	12	5.383	7.317e-08	+++	20.8	2.527	2	0.2827	2.88199e-06	KDM6B_KMT2C_KMT5B
ZNF512B	12	-3.898	9.695e-05	---	0	1.693	2	0.4289	0.000766756	KDM6B_KMT2C_KMT5B
CELF2	12	-4.217	2.474e-05	---	0	0.559	2	0.7561	0.000261457	KDM6B_KMT2C_KMT5B
TOM1L2	12	-3.189	0.001426	---	0	0.65	2	0.7225	0.00639619	KDM6B_KMT2C_KMT5B
METTL3	12	-3.648	0.0002648	---	0	1.016	2	0.6018	0.00170236	KDM6B_KMT2C_KMT5B
LRRC41	12	4.001	6.302e-05	+++	0	0.776	2	0.6783	0.000542129	KDM6B_KMT2C_KMT5B
TNFRSF1A	12	-2.746	0.006034	---	0	0.95	2	0.6218	0.0198009	KDM6B_KMT2C_KMT5B
P2RY1	12	-3.293	0.0009921	---	0	0.818	2	0.6644	0.00477607	KDM6B_KMT2C_KMT5B
HSPB1	12	-4.189	2.799e-05	---	0	0.325	2	0.85	0.000287991	KDM6B_KMT2C_KMT5B
DNPH1	12	-2.849	0.004389	---	0	1.194	2	0.5505	0.0154475	KDM6B_KMT2C_KMT5B
CADPS2	12	-3.206	0.001345	---	0	0.648	2	0.7232	0.00609914	KDM6B_KMT2C_KMT5B
GABBR1	12	-4.386	1.152e-05	---	0	0.058	2	0.9715	0.000144102	KDM6B_KMT2C_KMT5B
IFITM1	12	-3.262	0.001108	---	0	0.297	2	0.8621	0.00524007	KDM6B_KMT2C_KMT5B
MRPL12	12	4.945	7.617e-07	+++	0	0.001	2	0.9996	1.75115e-05	KDM6B_KMT2C_KMT5B
ADGRL2	12	-5.537	3.085e-08	---	47.6	3.818	2	0.1482	1.51818e-06	KDM6B_KMT2C_KMT5B
DHDDS	12	-2.962	0.003052	---	0	0.982	2	0.6119	0.011609	KDM6B_KMT2C_KMT5B
MTX2	12	2.432	0.01503	+++	0	0.419	2	0.8111	0.0406896	KDM6B_KMT2C_KMT5B
ENY2	12	3.456	0.0005493	+++	0	0.159	2	0.9238	0.00301608	KDM6B_KMT2C_KMT5B
FDFT1	12	4.276	1.9e-05	+++	32.9	2.98	2	0.2254	0.000212316	KDM6B_KMT2C_KMT5B
HDAC5	12	4.102	4.092e-05	+++	22	2.564	2	0.2774	0.000385727	KDM6B_KMT2C_KMT5B
TPR	12	-5.051	4.389e-07	---	0	0.079	2	0.9615	1.14192e-05	KDM6B_KMT2C_KMT5B
ADGRG1	12	-6.31	2.782e-10	---	0	1.098	2	0.5776	4.25093e-08	KDM6B_KMT2C_KMT5B
FBLN1	12	-2.788	0.005297	---	0	1.523	2	0.4669	0.0178897	KDM6B_KMT2C_KMT5B
BCL7A	12	-3.918	8.918e-05	---	0	0.058	2	0.9714	0.000717409	KDM6B_KMT2C_KMT5B
TGFB1I1	12	-4.573	4.818e-06	---	0	1.262	2	0.5319	7.42242e-05	KDM6B_KMT2C_KMT5B
TMPRSS4	12	-3.414	0.0006395	---	9.2	2.203	2	0.3323	0.00338878	KDM6B_KMT2C_KMT5B
POLI	12	-3.447	0.0005664	---	0	0.342	2	0.843	0.00309149	KDM6B_KMT2C_KMT5B
PGP	12	3.206	0.001344	+++	0	0.087	2	0.9572	0.00609761	KDM6B_KMT2C_KMT5B
RBL2	12	-2.832	0.00463	---	0	0.19	2	0.9092	0.0161173	KDM6B_KMT2C_KMT5B
AP5S1	12	-2.681	0.007349	---	0	0.616	2	0.7349	0.0231467	KDM6B_KMT2C_KMT5B
SF3A1	12	2.352	0.01867	+++	0	1.092	2	0.5792	0.0482801	KDM6B_KMT2C_KMT5B
MAGED1	12	3.469	0.0005217	+++	0	1.516	2	0.4685	0.0028979	KDM6B_KMT2C_KMT5B
ZBTB11	12	-2.482	0.01307	---	0	0.246	2	0.8844	0.0364319	KDM6B_KMT2C_KMT5B
HSPA6	12	-3.089	0.002007	---	0	0.742	2	0.6902	0.00834575	KDM6B_KMT2C_KMT5B
ECHDC2	12	-5.061	4.167e-07	---	27.3	2.75	2	0.2528	1.09759e-05	KDM6B_KMT2C_KMT5B
EML3	12	-2.339	0.01934	---	0	0.301	2	0.8603	0.0496368	KDM6B_KMT2C_KMT5B
ST13	12	3.506	0.0004553	+++	21.6	2.551	2	0.2793	0.00260871	KDM6B_KMT2C_KMT5B
LRRC8D	12	-4.602	4.191e-06	---	0	0.03	2	0.9849	6.65387e-05	KDM6B_KMT2C_KMT5B
RETN	12	-4.753	2.003e-06	---	0	0.726	2	0.6957	3.72542e-05	KDM6B_KMT2C_KMT5B
ASB7	12	-6.038	1.557e-09	---	0	0.923	2	0.6303	1.589e-07	KDM6B_KMT2C_KMT5B
ARHGEF18	12	-3.973	7.102e-05	---	0	0.929	2	0.6285	0.000595393	KDM6B_KMT2C_KMT5B
HSPA13	12	-2.776	0.005496	---	9.3	2.205	2	0.332	0.0184045	KDM6B_KMT2C_KMT5B
CEP162	12	-3.184	0.001455	---	0	0.426	2	0.8083	0.00649886	KDM6B_KMT2C_KMT5B
ZNF551	12	-4.462	8.134e-06	---	0	0.316	2	0.854	0.000109845	KDM6B_KMT2C_KMT5B
ASF1A	12	-3.481	0.0004995	---	38.2	3.238	2	0.1981	0.00280558	KDM6B_KMT2C_KMT5B
PCNT	12	3.313	0.0009218	+++	0	0.236	2	0.8889	0.00451705	KDM6B_KMT2C_KMT5B
APLP2	12	3.119	0.001813	+++	0	0.514	2	0.7733	0.00771774	KDM6B_KMT2C_KMT5B
MCF2L	12	-3.894	9.843e-05	---	0	0.727	2	0.6952	0.000774254	KDM6B_KMT2C_KMT5B
MGAM	12	-3.664	0.0002487	---	1.4	2.028	2	0.3628	0.00162071	KDM6B_KMT2C_KMT5B
OLFM4	12	-2.801	0.0051	---	0	0.206	2	0.9022	0.0173622	KDM6B_KMT2C_KMT5B
ADIRF	12	-3.411	0.0006476	---	0	0.638	2	0.727	0.00342317	KDM6B_KMT2C_KMT5B
RALGPS2	12	-7.656	1.924e-14	---	35.1	3.082	2	0.2142	1.77374e-11	KDM6B_KMT2C_KMT5B
C2CD2L	12	-2.557	0.01056	---	0	1.151	2	0.5624	0.0307851	KDM6B_KMT2C_KMT5B
CYTH1	12	-4.26	2.047e-05	---	42	3.451	2	0.1781	0.000225733	KDM6B_KMT2C_KMT5B
CDC25B	12	-3.471	0.0005183	---	0	1.814	2	0.4037	0.00288481	KDM6B_KMT2C_KMT5B
SLC26A6	12	-3.624	0.0002897	---	0	0.295	2	0.8627	0.0018222	KDM6B_KMT2C_KMT5B
EIF3L	12	4.235	2.288e-05	+++	41.2	3.404	2	0.1823	0.00024651	KDM6B_KMT2C_KMT5B
ZNF407	12	-5.285	1.255e-07	---	0	0.783	2	0.6762	4.31174e-06	KDM6B_KMT2C_KMT5B
PPP1R11	12	-2.793	0.00522	---	0	1.832	2	0.4001	0.0176902	KDM6B_KMT2C_KMT5B
DBH	12	-2.769	0.005623	---	0	0.969	2	0.616	0.0187187	KDM6B_KMT2C_KMT5B
HTT	12	-3.069	0.002146	---	0	1.018	2	0.601	0.00881246	KDM6B_KMT2C_KMT5B
SECISBP2L	12	-3.345	0.0008228	---	0	0.016	2	0.992	0.00413298	KDM6B_KMT2C_KMT5B
ARHGAP6	12	-3.684	0.0002295	---	0	0.351	2	0.8389	0.0015214	KDM6B_KMT2C_KMT5B
FERMT2	12	-4.983	6.252e-07	---	0	0.468	2	0.7913	1.49062e-05	KDM6B_KMT2C_KMT5B
PDXK	12	5.002	5.674e-07	+++	0	0.613	2	0.7362	1.40112e-05	KDM6B_KMT2C_KMT5B
COQ3	12	-8.004	1.202e-15	---	0	0.134	2	0.9354	1.66219e-12	KDM6B_KMT2C_KMT5B
TAF6L	12	2.847	0.004419	+++	0	0.164	2	0.921	0.0155344	KDM6B_KMT2C_KMT5B
STXBP5L	12	-3.844	0.0001209	---	0	0.36	2	0.8354	0.000913837	KDM6B_KMT2C_KMT5B
TFDP2	12	-2.757	0.005842	---	0	0.148	2	0.9287	0.0192991	KDM6B_KMT2C_KMT5B
MAGED2	12	2.71	0.006722	+++	0	0.108	2	0.9476	0.0215849	KDM6B_KMT2C_KMT5B
EFR3A	12	-4.11	3.95e-05	---	27.8	2.768	2	0.2505	0.000375026	KDM6B_KMT2C_KMT5B
AAK1	12	-6.361	2.004e-10	---	23.4	2.612	2	0.2709	3.27956e-08	KDM6B_KMT2C_KMT5B
APH1B	12	-3.65	0.0002625	---	0	0.275	2	0.8718	0.00169112	KDM6B_KMT2C_KMT5B
RASSF7	12	-6.376	1.818e-10	---	17.4	2.422	2	0.2979	3.06588e-08	KDM6B_KMT2C_KMT5B
ATP8A1	12	-5.515	3.483e-08	---	0	1.434	2	0.4881	1.64104e-06	KDM6B_KMT2C_KMT5B
SYP	12	2.938	0.003305	+++	11.5	2.259	2	0.3231	0.0123656	KDM6B_KMT2C_KMT5B
GALNT14	12	-2.699	0.006947	---	0	0.663	2	0.7178	0.0221301	KDM6B_KMT2C_KMT5B
MYO9A	12	-4.087	4.362e-05	---	0	0.239	2	0.8873	0.000405376	KDM6B_KMT2C_KMT5B
ITPKB	12	-2.676	0.007462	---	0	0.835	2	0.6585	0.0234412	KDM6B_KMT2C_KMT5B
APBA2	12	-3.656	0.0002561	---	0	0.856	2	0.6517	0.00165877	KDM6B_KMT2C_KMT5B
TMEM160	12	3.436	0.0005909	+++	0	0.42	2	0.8105	0.00319065	KDM6B_KMT2C_KMT5B
MBD5	12	-5.357	8.441e-08	---	0	0.945	2	0.6233	3.23648e-06	KDM6B_KMT2C_KMT5B
TRIP4	12	3.014	0.002575	+++	40.5	3.363	2	0.1861	0.0101622	KDM6B_KMT2C_KMT5B
CNOT1	12	-2.793	0.005228	---	0	1.593	2	0.451	0.0177086	KDM6B_KMT2C_KMT5B
ARNT2	12	-4.278	1.883e-05	---	0	0.954	2	0.6205	0.00021104	KDM6B_KMT2C_KMT5B
APIP	12	-2.458	0.01399	---	0	0.574	2	0.7507	0.0385188	KDM6B_KMT2C_KMT5B
THUMPD2	12	3.345	0.0008226	+++	0	0.652	2	0.7219	0.00413272	KDM6B_KMT2C_KMT5B
AGPAT4	12	-3.364	0.0007677	---	0	0.033	2	0.9838	0.00391378	KDM6B_KMT2C_KMT5B
CIC	12	-5.619	1.919e-08	---	27.8	2.769	2	0.2504	1.03863e-06	KDM6B_KMT2C_KMT5B
NARF	12	-4.71	2.477e-06	---	0	1.005	2	0.6049	4.40272e-05	KDM6B_KMT2C_KMT5B
UMPS	12	-5.359	8.382e-08	---	0	1.363	2	0.506	3.22421e-06	KDM6B_KMT2C_KMT5B
BLM	12	-4.473	7.705e-06	---	0	0.388	2	0.8236	0.000105651	KDM6B_KMT2C_KMT5B
DENND1C	12	-6.396	1.592e-10	---	0	1.628	2	0.4432	2.78671e-08	KDM6B_KMT2C_KMT5B
METAP1	12	-3.421	0.0006237	---	0	1.419	2	0.4919	0.00332236	KDM6B_KMT2C_KMT5B
MINPP1	12	2.366	0.01797	+++	0	0.787	2	0.6746	0.0468997	KDM6B_KMT2C_KMT5B
SIRT5	12	-3.119	0.001816	---	0	1.206	2	0.5472	0.00772932	KDM6B_KMT2C_KMT5B
AP4E1	12	-3.325	0.0008857	---	0	0.876	2	0.6453	0.00438364	KDM6B_KMT2C_KMT5B
MRPS14	12	-4.659	3.175e-06	---	0	0.22	2	0.8959	5.36742e-05	KDM6B_KMT2C_KMT5B
ZBTB17	12	-3.572	0.0003539	---	12.6	2.288	2	0.3186	0.00213521	KDM6B_KMT2C_KMT5B
MDM4	12	-3.524	0.0004246	---	0	0.491	2	0.7822	0.00246757	KDM6B_KMT2C_KMT5B
SERPINB3	12	-3.346	0.0008212	---	0	0.311	2	0.8561	0.00412644	KDM6B_KMT2C_KMT5B
TMEM11	12	2.704	0.006847	+++	0	1.656	2	0.4369	0.0219023	KDM6B_KMT2C_KMT5B
RCC1L	12	-2.751	0.005934	---	0	0.658	2	0.7195	0.019547	KDM6B_KMT2C_KMT5B
PHLPP2	12	-4.486	7.241e-06	---	39.9	3.325	2	0.1897	0.000100838	KDM6B_KMT2C_KMT5B
SH3GLB1	12	4.464	8.037e-06	+++	0	0.821	2	0.6634	0.000108855	KDM6B_KMT2C_KMT5B
KLHDC4	12	-4.55	5.364e-06	---	0	0.771	2	0.68	8.02337e-05	KDM6B_KMT2C_KMT5B
MTCH2	12	4.21	2.552e-05	+++	36.2	3.134	2	0.2087	0.000267858	KDM6B_KMT2C_KMT5B
NCBP1	12	-4.476	7.623e-06	---	0	0.484	2	0.7851	0.000104866	KDM6B_KMT2C_KMT5B
GGA3	12	-3.41	0.0006497	---	0	1.326	2	0.5153	0.00343243	KDM6B_KMT2C_KMT5B
ZNF318	12	-4.451	8.539e-06	---	0	1.058	2	0.5893	0.000113868	KDM6B_KMT2C_KMT5B
FLNC	12	-3.618	0.0002972	---	0	0.465	2	0.7926	0.00185881	KDM6B_KMT2C_KMT5B
EFNB1	12	-3.989	6.632e-05	---	0	0.527	2	0.7682	0.000564894	KDM6B_KMT2C_KMT5B
NOC2L	12	-3.085	0.002035	---	0	0.344	2	0.842	0.00843555	KDM6B_KMT2C_KMT5B
ALKBH1	12	-2.711	0.006718	---	0	0.989	2	0.6098	0.0215745	KDM6B_KMT2C_KMT5B
SSNA1	12	4.305	1.673e-05	+++	0	0.557	2	0.7568	0.000193437	KDM6B_KMT2C_KMT5B
YRDC	12	3.479	0.0005034	+++	0	0.368	2	0.8319	0.00282175	KDM6B_KMT2C_KMT5B
AGPS	12	-5.642	1.683e-08	---	0	0.121	2	0.9414	9.38442e-07	KDM6B_KMT2C_KMT5B
SEMA3G	12	-3.31	0.0009318	---	0	0.56	2	0.7559	0.00455475	KDM6B_KMT2C_KMT5B
RASSF1	12	3.301	0.0009636	+++	0	0.13	2	0.9373	0.00467139	KDM6B_KMT2C_KMT5B
CXCR1	12	3.69	0.0002247	+++	0	0.201	2	0.9044	0.00149603	KDM6B_KMT2C_KMT5B
KDM7A	12	-3.286	0.001018	---	0	0.889	2	0.6413	0.00488121	KDM6B_KMT2C_KMT5B
SLC35E1	12	-3.148	0.001642	---	18	2.438	2	0.2956	0.00713701	KDM6B_KMT2C_KMT5B
CACNB4	12	-3.828	0.0001291	---	0	1.297	2	0.5228	0.000960075	KDM6B_KMT2C_KMT5B
PRKACA	12	4.119	3.805e-05	+++	0	1.638	2	0.4409	0.000363883	KDM6B_KMT2C_KMT5B
PLAAT1	12	-2.76	0.005785	---	0	0.052	2	0.9742	0.0191337	KDM6B_KMT2C_KMT5B
DDX43	12	-2.731	0.006321	---	0	0.641	2	0.7257	0.0205598	KDM6B_KMT2C_KMT5B
ORC3	12	-3.528	0.0004192	---	0	0.353	2	0.8382	0.00244389	KDM6B_KMT2C_KMT5B
TBX21	12	-4.243	2.207e-05	---	0	0.807	2	0.6679	0.000240122	KDM6B_KMT2C_KMT5B
RECQL5	12	-4.086	4.382e-05	---	0	1.913	2	0.3843	0.000406415	KDM6B_KMT2C_KMT5B
CBFA2T2	12	3.453	0.0005551	+++	0	0.381	2	0.8267	0.00304419	KDM6B_KMT2C_KMT5B
PEX16	12	2.968	0.003001	+++	0	0.013	2	0.9933	0.0114418	KDM6B_KMT2C_KMT5B
GSG1	12	-2.796	0.005167	---	0	0.602	2	0.7399	0.0175428	KDM6B_KMT2C_KMT5B
TSG101	12	4.218	2.463e-05	+++	66	5.881	2	0.05283	0.000260394	KDM6B_KMT2C_KMT5B
URI1	12	-5.849	4.938e-09	---	0	0.399	2	0.819	3.73143e-07	KDM6B_KMT2C_KMT5B
SMG9	12	5.114	3.152e-07	+++	0	0.182	2	0.9128	8.85024e-06	KDM6B_KMT2C_KMT5B
COMMD10	12	-6.127	8.956e-10	---	0	0.769	2	0.6809	1.03593e-07	KDM6B_KMT2C_KMT5B
CPOX	12	-4.033	5.496e-05	---	29.2	2.824	2	0.2436	0.000487345	KDM6B_KMT2C_KMT5B
UBXN2B	12	-4.069	4.723e-05	---	0	0.821	2	0.6634	0.000431387	KDM6B_KMT2C_KMT5B
LARP6	12	-3.654	0.0002578	---	40	3.332	2	0.189	0.00166822	KDM6B_KMT2C_KMT5B
FILIP1L	12	-2.429	0.01513	---	0	0.757	2	0.6848	0.0408962	KDM6B_KMT2C_KMT5B
LRCH4	12	-4.619	3.857e-06	---	0	0.985	2	0.611	6.22363e-05	KDM6B_KMT2C_KMT5B
USB1	12	3.129	0.001752	+++	0	1.082	2	0.5821	0.00750776	KDM6B_KMT2C_KMT5B
TAPBP	12	-3.733	0.0001893	---	0	0.24	2	0.8868	0.00130463	KDM6B_KMT2C_KMT5B
IBA57	12	-2.7	0.006936	---	0	0.199	2	0.9054	0.0221103	KDM6B_KMT2C_KMT5B
UQCRH	12	-2.867	0.004144	---	0	1.961	2	0.3751	0.0147599	KDM6B_KMT2C_KMT5B
ATP8A2	12	-4.502	6.728e-06	---	0	1.543	2	0.4623	9.55708e-05	KDM6B_KMT2C_KMT5B
DUSP5	12	-5.432	5.585e-08	---	0	1.773	2	0.4122	2.3333e-06	KDM6B_KMT2C_KMT5B
CD1D	12	-3.194	0.001403	---	0	0.82	2	0.6637	0.00631145	KDM6B_KMT2C_KMT5B
RNF111	12	3.254	0.001139	+++	0	0.891	2	0.6405	0.00534736	KDM6B_KMT2C_KMT5B
THRA	12	4.98	6.359e-07	+++	0	1.223	2	0.5426	1.50833e-05	KDM6B_KMT2C_KMT5B
TMEM47	12	-4.289	1.794e-05	---	0	0.506	2	0.7766	0.000203514	KDM6B_KMT2C_KMT5B
UBE2Q1	12	-3.122	0.001796	---	9.5	2.21	2	0.3312	0.0076548	KDM6B_KMT2C_KMT5B
ABCF1	12	-3.195	0.001397	---	0	1.252	2	0.5346	0.00628957	KDM6B_KMT2C_KMT5B
DUSP10	12	-2.633	0.00847	---	0	0.698	2	0.7055	0.0258388	KDM6B_KMT2C_KMT5B
CNBP	12	6.581	4.669e-11	+++	0	1.921	2	0.3827	1.10368e-08	KDM6B_KMT2C_KMT5B
APOB	12	-3.158	0.001586	---	0	0.176	2	0.9158	0.00694051	KDM6B_KMT2C_KMT5B
ODF2	12	-2.442	0.01462	---	0	0.873	2	0.6463	0.0398213	KDM6B_KMT2C_KMT5B
TRAF5	12	-4.782	1.738e-06	---	0	1.21	2	0.546	3.35904e-05	KDM6B_KMT2C_KMT5B
ADAP1	12	2.536	0.01122	+++	0	0.438	2	0.8033	0.0322469	KDM6B_KMT2C_KMT5B
TAF5	12	-3.667	0.0002456	---	0	1.359	2	0.5068	0.00160543	KDM6B_KMT2C_KMT5B
PDIA6	12	3.322	0.0008938	+++	0	0.928	2	0.6289	0.00441347	KDM6B_KMT2C_KMT5B
TSN	12	2.993	0.002761	+++	0	0.033	2	0.9835	0.0107143	KDM6B_KMT2C_KMT5B
NHLH1	12	-2.507	0.01219	---	0	0.445	2	0.8004	0.0344652	KDM6B_KMT2C_KMT5B
SLC7A5	12	-2.464	0.01375	---	0	1.2	2	0.5487	0.0379676	KDM6B_KMT2C_KMT5B
ETV3	12	-3.327	0.0008788	---	0	0.818	2	0.6642	0.00435573	KDM6B_KMT2C_KMT5B
POU2AF1	12	-3.07	0.002144	---	0	0.005	2	0.9975	0.00880556	KDM6B_KMT2C_KMT5B
INTS1	12	-4.709	2.488e-06	---	0	1.601	2	0.4492	4.41944e-05	KDM6B_KMT2C_KMT5B
PLCG2	12	-2.637	0.008372	---	0	0.131	2	0.9366	0.025602	KDM6B_KMT2C_KMT5B
RAB11FIP3	12	-3.295	0.0009848	---	0	0.82	2	0.6635	0.00475002	KDM6B_KMT2C_KMT5B
COQ10B	12	-2.842	0.004479	---	0	1.548	2	0.4611	0.0156805	KDM6B_KMT2C_KMT5B
AVPR1B	12	-2.826	0.004708	---	0	0.257	2	0.8792	0.0163067	KDM6B_KMT2C_KMT5B
IFNAR1	12	-4.399	1.089e-05	---	31.7	2.928	2	0.2313	0.000137842	KDM6B_KMT2C_KMT5B
RRBP1	12	-4.293	1.764e-05	---	0	0.564	2	0.7543	0.000201183	KDM6B_KMT2C_KMT5B
WDYHV1	12	-3.693	0.0002216	---	0	0.233	2	0.8898	0.00147896	KDM6B_KMT2C_KMT5B
CHST1	12	-3.664	0.0002481	---	0	0.992	2	0.6089	0.00161871	KDM6B_KMT2C_KMT5B
CSF2RA	12	-4.498	6.863e-06	---	0	0.376	2	0.8285	9.67924e-05	KDM6B_KMT2C_KMT5B
NMT1	12	-3.683	0.0002303	---	0	0.404	2	0.817	0.00152524	KDM6B_KMT2C_KMT5B
ZNF143	12	-4.834	1.34e-06	---	0	0.678	2	0.7123	2.74521e-05	KDM6B_KMT2C_KMT5B
CRELD1	12	-3.569	0.000358	---	0	0.372	2	0.8301	0.00215713	KDM6B_KMT2C_KMT5B
FLAD1	12	4.416	1.004e-05	+++	3.6	2.074	2	0.3546	0.000129032	KDM6B_KMT2C_KMT5B
NMD3	12	3.218	0.001293	+++	45	3.635	2	0.1624	0.00591278	KDM6B_KMT2C_KMT5B
CACTIN	12	-3.649	0.0002631	---	0	1.598	2	0.4497	0.00169301	KDM6B_KMT2C_KMT5B
PEX2	12	-2.845	0.004438	---	0	0.692	2	0.7076	0.0155803	KDM6B_KMT2C_KMT5B
FZD8	12	-2.749	0.005978	---	22.4	2.577	2	0.2757	0.0196498	KDM6B_KMT2C_KMT5B
RFC5	12	-5.301	1.153e-07	---	32.8	2.978	2	0.2256	4.05706e-06	KDM6B_KMT2C_KMT5B
EGR1	12	2.555	0.01061	+++	0	0.832	2	0.6597	0.0309015	KDM6B_KMT2C_KMT5B
RBM14	12	2.892	0.003828	+++	9.6	2.213	2	0.3307	0.0138575	KDM6B_KMT2C_KMT5B
CIR1	12	2.586	0.009696	+++	0	0.478	2	0.7875	0.028782	KDM6B_KMT2C_KMT5B
PARP16	12	4.728	2.268e-06	+++	0	0.625	2	0.7316	4.11588e-05	KDM6B_KMT2C_KMT5B
ACYP2	12	3.598	0.0003212	+++	43.7	3.553	2	0.1692	0.00197497	KDM6B_KMT2C_KMT5B
CACNA1I	12	-2.367	0.01793	---	0	0.64	2	0.7261	0.0468086	KDM6B_KMT2C_KMT5B
FEZ1	12	2.469	0.01355	+++	0	0.032	2	0.9842	0.0375203	KDM6B_KMT2C_KMT5B
LBR	12	-4.694	2.681e-06	---	0	0.826	2	0.6618	4.68109e-05	KDM6B_KMT2C_KMT5B
ATP5PD	12	4.104	4.052e-05	+++	0	0.997	2	0.6074	0.000383001	KDM6B_KMT2C_KMT5B
SNAPC1	12	-2.717	0.006585	---	0	0.182	2	0.9129	0.0212486	KDM6B_KMT2C_KMT5B
C2	12	-2.601	0.009303	---	0	1.414	2	0.4931	0.0278606	KDM6B_KMT2C_KMT5B
TRAPPC13	12	-2.864	0.00419	---	0	0.011	2	0.9943	0.0148969	KDM6B_KMT2C_KMT5B
VPS26A	12	-2.67	0.007584	---	0	0.723	2	0.6968	0.023757	KDM6B_KMT2C_KMT5B
FOXF2	12	-3.743	0.0001819	---	0	0.171	2	0.918	0.00126529	KDM6B_KMT2C_KMT5B
HNRNPUL1	12	-3.523	0.0004273	---	0	0.714	2	0.6997	0.00247961	KDM6B_KMT2C_KMT5B
NME3	12	3.471	0.0005193	+++	0	0.069	2	0.9662	0.00288747	KDM6B_KMT2C_KMT5B
CRY2	12	-3.763	0.000168	---	0	1.236	2	0.5391	0.0011856	KDM6B_KMT2C_KMT5B
E2F5	12	-6.217	5.083e-10	---	40.3	3.348	2	0.1875	6.79325e-08	KDM6B_KMT2C_KMT5B
BMPR1A	12	-4.113	3.911e-05	---	0	1.995	2	0.3689	0.000371579	KDM6B_KMT2C_KMT5B
SLC25A12	12	3.245	0.001174	+++	0	0.389	2	0.8232	0.00547451	KDM6B_KMT2C_KMT5B
SAMM50	12	3.627	0.0002866	+++	63.9	5.536	2	0.06279	0.00180929	KDM6B_KMT2C_KMT5B
DYNC1LI2	12	3.584	0.0003388	+++	0	0.05	2	0.9753	0.00205893	KDM6B_KMT2C_KMT5B
FST	12	-3.166	0.001543	---	0	0.197	2	0.9062	0.00680835	KDM6B_KMT2C_KMT5B
ENPP2	12	-2.545	0.01093	---	0	0.206	2	0.9021	0.0316237	KDM6B_KMT2C_KMT5B
P2RX2	12	-2.506	0.01221	---	19.4	2.481	2	0.2893	0.0345006	KDM6B_KMT2C_KMT5B
ICMT	12	-3.845	0.0001205	---	0	0.181	2	0.9134	0.000911312	KDM6B_KMT2C_KMT5B
DDR2	12	-4.236	2.272e-05	---	0	0.318	2	0.8529	0.000245264	KDM6B_KMT2C_KMT5B
RPP14	12	-4.712	2.455e-06	---	0	0.656	2	0.7204	4.38051e-05	KDM6B_KMT2C_KMT5B
TBXAS1	12	2.487	0.01288	+++	0	0.268	2	0.8745	0.0360148	KDM6B_KMT2C_KMT5B
EIF4ENIF1	12	-4.792	1.653e-06	---	0	1.372	2	0.5036	3.24234e-05	KDM6B_KMT2C_KMT5B
DEPP1	12	-2.585	0.00975	---	0	1.67	2	0.4338	0.0289144	KDM6B_KMT2C_KMT5B
GABPB1	12	-6.259	3.872e-10	---	0	1.576	2	0.4547	5.49169e-08	KDM6B_KMT2C_KMT5B
POP4	12	2.596	0.00942	+++	0	1.396	2	0.4976	0.0281258	KDM6B_KMT2C_KMT5B
CTH	12	-3.239	0.001202	---	0	0.487	2	0.7837	0.00558343	KDM6B_KMT2C_KMT5B
ACRV1	12	-2.838	0.004539	---	0	0.113	2	0.9451	0.0158524	KDM6B_KMT2C_KMT5B
ACAP2	12	-6.16	7.293e-10	---	0	1.13	2	0.5685	8.73171e-08	KDM6B_KMT2C_KMT5B
GNB3	12	-3.463	0.0005349	---	0	1.751	2	0.4166	0.00295579	KDM6B_KMT2C_KMT5B
CSNK1G1	12	-3.104	0.001909	---	41.6	3.426	2	0.1803	0.00802633	KDM6B_KMT2C_KMT5B
PIAS2	12	-6.051	1.444e-09	---	0	0.551	2	0.7592	1.49018e-07	KDM6B_KMT2C_KMT5B
FNDC3A	12	-3.859	0.0001137	---	0	0.313	2	0.8553	0.000869876	KDM6B_KMT2C_KMT5B
2024-03-08	12	-2.821	0.004792	---	0	0.357	2	0.8364	0.0165314	KDM6B_KMT2C_KMT5B
CPN1	12	-3.489	0.0004853	---	0	0.54	2	0.7633	0.00274365	KDM6B_KMT2C_KMT5B
CRLF2	12	-2.451	0.01426	---	0	0.627	2	0.731	0.0390716	KDM6B_KMT2C_KMT5B
ETS2	12	-3.7	0.0002154	---	0	1.684	2	0.4308	0.00144595	KDM6B_KMT2C_KMT5B
HPS5	12	-4.222	2.424e-05	---	42.4	3.473	2	0.1761	0.000257269	KDM6B_KMT2C_KMT5B
TNPO2	12	-4.979	6.394e-07	---	0	1	2	0.6067	1.51533e-05	KDM6B_KMT2C_KMT5B
INHBB	12	-2.724	0.006454	---	0	0.308	2	0.8573	0.020921	KDM6B_KMT2C_KMT5B
DMD	12	-2.539	0.01111	---	0	0.931	2	0.6278	0.0320039	KDM6B_KMT2C_KMT5B
PIGA	12	-2.967	0.003008	---	0	0.243	2	0.8855	0.0114653	KDM6B_KMT2C_KMT5B
GTF2H1	12	3.004	0.002661	+++	0	0.906	2	0.6357	0.0104228	KDM6B_KMT2C_KMT5B
TRRAP	12	-4.299	1.714e-05	---	0	0.899	2	0.638	0.000197106	KDM6B_KMT2C_KMT5B
LMF2	12	2.783	0.005382	+++	0	0.629	2	0.73	0.0181083	KDM6B_KMT2C_KMT5B
B2M	12	4.929	8.283e-07	+++	0	1.318	2	0.5174	1.87159e-05	KDM6B_KMT2C_KMT5B
PEAK1	12	-4.584	4.567e-06	---	0	1.22	2	0.5433	7.10713e-05	KDM6B_KMT2C_KMT5B
FAM168A	12	-7.369	1.716e-13	---	30.8	2.888	2	0.236	1.15755e-10	KDM6B_KMT2C_KMT5B
B9D2	12	-2.817	0.004852	---	0	0.658	2	0.7195	0.0167009	KDM6B_KMT2C_KMT5B
FAM32A	12	2.816	0.004869	+++	12.9	2.297	2	0.3171	0.0167365	KDM6B_KMT2C_KMT5B
AP1S1	12	2.474	0.01337	+++	0	0.507	2	0.7761	0.037085	KDM6B_KMT2C_KMT5B
AGGF1	12	-3.542	0.0003975	---	0	0.271	2	0.8733	0.00234406	KDM6B_KMT2C_KMT5B
TMEM184B	12	-2.903	0.003692	---	35.5	3.101	2	0.2121	0.0134745	KDM6B_KMT2C_KMT5B
TIGAR	12	-3.746	0.0001795	---	0	0.678	2	0.7125	0.00125364	KDM6B_KMT2C_KMT5B
SEC22A	12	-2.536	0.0112	---	0	0.95	2	0.6218	0.0321994	KDM6B_KMT2C_KMT5B
CPSF4	12	-4.514	6.349e-06	---	0	0.968	2	0.6163	9.10759e-05	KDM6B_KMT2C_KMT5B
MAN1A1	12	-5.454	4.923e-08	---	0	1.018	2	0.6012	2.11094e-06	KDM6B_KMT2C_KMT5B
GDAP1	12	2.418	0.01562	+++	0	0.156	2	0.9249	0.0419338	KDM6B_KMT2C_KMT5B
PAWR	12	-3.232	0.001227	---	41	3.389	2	0.1837	0.00567952	KDM6B_KMT2C_KMT5B
GAS6	12	-3.171	0.001522	---	0	1.879	2	0.3908	0.00674258	KDM6B_KMT2C_KMT5B
NUBP2	12	2.984	0.00284	+++	0	1.472	2	0.4791	0.0109441	KDM6B_KMT2C_KMT5B
MAPK10	12	-3.142	0.001676	---	0	0.38	2	0.827	0.0072572	KDM6B_KMT2C_KMT5B
RGS14	12	-4.539	5.661e-06	---	0	0.498	2	0.7797	8.35613e-05	KDM6B_KMT2C_KMT5B
DENND4C	12	-2.649	0.008064	---	0	1.051	2	0.5913	0.0249108	KDM6B_KMT2C_KMT5B
NOLC1	12	2.444	0.01453	+++	0	0.774	2	0.679	0.0396425	KDM6B_KMT2C_KMT5B
SCN11A	12	-3.563	0.0003673	---	0	0.683	2	0.7108	0.00220165	KDM6B_KMT2C_KMT5B
GNA12	12	-2.816	0.004867	---	39.5	3.307	2	0.1914	0.0167317	KDM6B_KMT2C_KMT5B
BCL2L13	12	-4.135	3.549e-05	---	0	0.75	2	0.6872	0.000344282	KDM6B_KMT2C_KMT5B
PER2	12	3.381	0.0007225	+++	0	0.259	2	0.8785	0.00372593	KDM6B_KMT2C_KMT5B
NID2	12	-2.995	0.002743	---	6.1	2.13	2	0.3446	0.0106639	KDM6B_KMT2C_KMT5B
PUS7L	12	-2.999	0.002709	---	1.3	2.027	2	0.363	0.0105644	KDM6B_KMT2C_KMT5B
EIF2D	12	-4.425	9.65e-06	---	0	0.14	2	0.9322	0.000125059	KDM6B_KMT2C_KMT5B
CHRM2	12	-3.583	0.0003392	---	0	0.102	2	0.9504	0.00206	KDM6B_KMT2C_KMT5B
ZNF609	12	-6.431	1.269e-10	---	0	0.557	2	0.7571	2.32795e-08	KDM6B_KMT2C_KMT5B
HDAC9	12	-2.875	0.00404	---	0	0.385	2	0.825	0.014479	KDM6B_KMT2C_KMT5B
PTK2	12	2.533	0.01131	+++	0	0.339	2	0.8442	0.0324482	KDM6B_KMT2C_KMT5B
IL11	12	-3.771	0.0001624	---	0	1.623	2	0.4443	0.00115433	KDM6B_KMT2C_KMT5B
ECE1	12	-3.015	0.002569	---	0	1.076	2	0.5838	0.0101458	KDM6B_KMT2C_KMT5B
NAP1L2	12	-3.614	0.0003017	---	0	0.975	2	0.6143	0.00188185	KDM6B_KMT2C_KMT5B
CNOT3	12	-3.527	0.0004195	---	0	0.452	2	0.7977	0.00244461	KDM6B_KMT2C_KMT5B
SET	12	2.983	0.002856	+++	16.4	2.393	2	0.3023	0.0109905	KDM6B_KMT2C_KMT5B
UTS2	12	-2.879	0.003983	---	0	0.142	2	0.9314	0.0143191	KDM6B_KMT2C_KMT5B
CIB1	12	-4.188	2.817e-05	---	30.2	2.867	2	0.2384	0.000289295	KDM6B_KMT2C_KMT5B
SCEL	12	3.405	0.0006613	+++	0	0.617	2	0.7345	0.00347843	KDM6B_KMT2C_KMT5B
HRH1	12	-3.19	0.001422	---	0	1.113	2	0.5733	0.00638238	KDM6B_KMT2C_KMT5B
VRK1	12	-2.924	0.003452	---	0	0.682	2	0.7112	0.0127841	KDM6B_KMT2C_KMT5B
CR1	12	-5.152	2.58e-07	---	0	0.034	2	0.9834	7.61305e-06	KDM6B_KMT2C_KMT5B
GIT1	12	-3.948	7.892e-05	---	0	1.39	2	0.4991	0.00064826	KDM6B_KMT2C_KMT5B
SCRIB	12	-2.432	0.01501	---	37.4	3.195	2	0.2024	0.0406474	KDM6B_KMT2C_KMT5B
CDC45	12	-2.625	0.008662	---	0	0.228	2	0.8921	0.0263114	KDM6B_KMT2C_KMT5B
RAB8B	12	-3.717	0.000202	---	0	1.617	2	0.4455	0.00137299	KDM6B_KMT2C_KMT5B
TAF10	12	2.622	0.008744	+++	0	0.586	2	0.7461	0.0264906	KDM6B_KMT2C_KMT5B
DGKI	12	-4.972	6.624e-07	---	0	0.876	2	0.6452	1.56581e-05	KDM6B_KMT2C_KMT5B
NSG2	12	6.32	2.613e-10	+++	0	0.818	2	0.6642	4.04657e-08	KDM6B_KMT2C_KMT5B
ANAPC5	12	-4.321	1.555e-05	---	0	0.614	2	0.7356	0.000183475	KDM6B_KMT2C_KMT5B
IVNS1ABP	12	-5.065	4.093e-07	---	0	0.293	2	0.8639	1.08456e-05	KDM6B_KMT2C_KMT5B
AGL	12	-2.572	0.0101	---	0	0.214	2	0.8986	0.0297324	KDM6B_KMT2C_KMT5B
SRGAP2	12	-4.607	4.082e-06	---	0	0.323	2	0.8507	6.50322e-05	KDM6B_KMT2C_KMT5B
PTCD1	12	-4.374	1.22e-05	---	0	1.341	2	0.5115	0.000150901	KDM6B_KMT2C_KMT5B
SDF2L1	12	-2.829	0.004669	---	0	1.923	2	0.3823	0.0162122	KDM6B_KMT2C_KMT5B
ANP32B	12	2.828	0.004684	+++	0	1.328	2	0.5148	0.0162576	KDM6B_KMT2C_KMT5B
MRPL57	12	-3.954	7.679e-05	---	0	1.012	2	0.6028	0.000633208	KDM6B_KMT2C_KMT5B
EZR	12	-3.103	0.001916	---	0	0.825	2	0.6619	0.00804476	KDM6B_KMT2C_KMT5B
RAI2	12	-5.22	1.793e-07	---	38.9	3.276	2	0.1944	5.77288e-06	KDM6B_KMT2C_KMT5B
NEDD4L	12	-3.721	0.0001986	---	0	0.369	2	0.8314	0.00135521	KDM6B_KMT2C_KMT5B
PIK3IP1	12	-3.846	0.0001199	---	0	1.298	2	0.5224	0.000907767	KDM6B_KMT2C_KMT5B
SHANK2	12	-2.92	0.003501	---	11.8	2.267	2	0.3219	0.012931	KDM6B_KMT2C_KMT5B
MINAR1	12	-5.627	1.837e-08	---	0	0.394	2	0.8211	1.00209e-06	KDM6B_KMT2C_KMT5B
RIOX2	12	-2.654	0.007948	---	0	0.975	2	0.614	0.0246267	KDM6B_KMT2C_KMT5B
DAB1	12	-3.398	0.0006778	---	0	0.294	2	0.8635	0.0035403	KDM6B_KMT2C_KMT5B
COL4A4	12	-2.842	0.00449	---	0	0.273	2	0.8724	0.015711	KDM6B_KMT2C_KMT5B
NUCB2	12	5.413	6.186e-08	+++	0	1.743	2	0.4183	2.51968e-06	KDM6B_KMT2C_KMT5B
ADSL	12	-5.447	5.127e-08	---	0	1.124	2	0.5701	2.18823e-06	KDM6B_KMT2C_KMT5B
GP1BB	12	-2.657	0.007873	---	0	1.67	2	0.4338	0.0244518	KDM6B_KMT2C_KMT5B
H1FX	12	5.359	8.352e-08	+++	24.7	2.657	2	0.2649	3.21715e-06	KDM6B_KMT2C_KMT5B
FAM20B	12	-5.494	3.921e-08	---	0	1.621	2	0.4446	1.78588e-06	KDM6B_KMT2C_KMT5B
HOXC10	12	-2.541	0.01106	---	0	0.058	2	0.9716	0.0319097	KDM6B_KMT2C_KMT5B
NOCT	12	-3.53	0.0004148	---	0	1.015	2	0.6019	0.00242079	KDM6B_KMT2C_KMT5B
GSN	12	-2.83	0.004648	---	0	1.887	2	0.3893	0.0161556	KDM6B_KMT2C_KMT5B
PFKP	12	-4.908	9.198e-07	---	0	1.146	2	0.5637	2.03349e-05	KDM6B_KMT2C_KMT5B
SMAD2	12	-4.316	1.59e-05	---	0	1.303	2	0.5214	0.000186333	KDM6B_KMT2C_KMT5B
PDPK1	12	3.202	0.001363	+++	0	1.737	2	0.4196	0.00615956	KDM6B_KMT2C_KMT5B
IFT20	12	4.309	1.637e-05	+++	0	1.423	2	0.491	0.000190149	KDM6B_KMT2C_KMT5B
ERBB3	12	-2.977	0.002909	---	0	0.756	2	0.6854	0.0111649	KDM6B_KMT2C_KMT5B
ITGA3	12	-2.626	0.008631	---	0	0.099	2	0.9518	0.0262345	KDM6B_KMT2C_KMT5B
PPID	12	3.611	0.0003047	+++	0.7	2.015	2	0.3651	0.00189458	KDM6B_KMT2C_KMT5B
CDKL5	12	-3.797	0.0001462	---	7	2.151	2	0.3411	0.00106183	KDM6B_KMT2C_KMT5B
CHST3	12	-6.237	4.447e-10	---	0	0.786	2	0.6749	6.18322e-08	KDM6B_KMT2C_KMT5B
KALRN	12	-2.946	0.003219	---	3.8	2.078	2	0.3537	0.0120962	KDM6B_KMT2C_KMT5B
NAA50	12	-4.564	5.012e-06	---	0	0.06	2	0.9704	7.63309e-05	KDM6B_KMT2C_KMT5B
PRMT8	12	-4.102	4.095e-05	---	0	0.031	2	0.9844	0.000385879	KDM6B_KMT2C_KMT5B
NECTIN3	12	-3.539	0.0004019	---	0	0.112	2	0.9454	0.00236095	KDM6B_KMT2C_KMT5B
MTNR1B	12	-2.853	0.00433	---	0	0.393	2	0.8217	0.0152729	KDM6B_KMT2C_KMT5B
DNAH9	12	-5.528	3.233e-08	---	0	1.516	2	0.4685	1.56642e-06	KDM6B_KMT2C_KMT5B
DLL3	12	3.357	0.0007882	+++	0	0.227	2	0.8927	0.00399107	KDM6B_KMT2C_KMT5B
LPAR1	12	-3.864	0.0001117	---	0	0.025	2	0.9874	0.000856945	KDM6B_KMT2C_KMT5B
OGT	12	-5.57	2.554e-08	---	0	1.722	2	0.4228	1.30085e-06	KDM6B_KMT2C_KMT5B
SLC33A1	12	-3.251	0.001151	---	0	0.742	2	0.69	0.0053918	KDM6B_KMT2C_KMT5B
PCDH7	12	-4.491	7.091e-06	---	7.5	2.162	2	0.3393	9.90484e-05	KDM6B_KMT2C_KMT5B
ERF	12	-3.992	6.554e-05	---	0	0.658	2	0.7195	0.000559975	KDM6B_KMT2C_KMT5B
CTPS1	12	-2.453	0.01417	---	0	0.144	2	0.9306	0.0388789	KDM6B_KMT2C_KMT5B
DDX21	12	2.926	0.003433	+++	0	1.045	2	0.593	0.0127257	KDM6B_KMT2C_KMT5B
CD9	12	-3.69	0.0002239	---	0	0.006	2	0.9968	0.00149143	KDM6B_KMT2C_KMT5B
DSG2	12	-2.798	0.005138	---	0	0.753	2	0.6864	0.0174701	KDM6B_KMT2C_KMT5B
ARHGAP11A	12	2.664	0.007733	+++	0	0.076	2	0.9626	0.0241145	KDM6B_KMT2C_KMT5B
SLC35A1	12	-7.739	1.001e-14	---	0	1.232	2	0.5402	1.02536e-11	KDM6B_KMT2C_KMT5B
OGFOD1	12	-2.524	0.01159	---	0	0.687	2	0.7093	0.0330868	KDM6B_KMT2C_KMT5B
CSRNP2	12	-3.233	0.001224	---	0	0.674	2	0.714	0.00566753	KDM6B_KMT2C_KMT5B
CFAP410	12	-3.008	0.002632	---	19.3	2.48	2	0.2894	0.0103297	KDM6B_KMT2C_KMT5B
APLP1	12	3.683	0.0002305	+++	0	1.225	2	0.5419	0.0015262	KDM6B_KMT2C_KMT5B
WDR46	12	-5.405	6.484e-08	---	19.4	2.482	2	0.289	2.61411e-06	KDM6B_KMT2C_KMT5B
HLA-DRB1	12	-5.99	2.103e-09	---	0	0.732	2	0.6936	1.99187e-07	KDM6B_KMT2C_KMT5B
NEUROG2	12	5.441	5.31e-08	+++	0	0.485	2	0.7847	2.24555e-06	KDM6B_KMT2C_KMT5B
DOT1L	12	-2.931	0.003378	---	0	1.365	2	0.5054	0.0125656	KDM6B_KMT2C_KMT5B
LILRB3	12	2.691	0.007133	+++	45.9	3.697	2	0.1575	0.0225899	KDM6B_KMT2C_KMT5B
TMCO3	12	3.339	0.0008412	+++	0	0.184	2	0.9119	0.00420326	KDM6B_KMT2C_KMT5B
ZNF12	12	3.585	0.0003377	+++	0	0.573	2	0.7508	0.0020536	KDM6B_KMT2C_KMT5B
TLE2	12	-3.256	0.001129	---	0	1.683	2	0.4311	0.00531214	KDM6B_KMT2C_KMT5B
GFRA2	12	-2.59	0.009609	---	0	0.779	2	0.6774	0.0285943	KDM6B_KMT2C_KMT5B
CSRP2	12	-5.337	9.436e-08	---	0	0.002	2	0.9992	3.49151e-06	KDM6B_KMT2C_KMT5B
ARHGEF10L	12	-4.801	1.581e-06	---	0	0.511	2	0.7744	3.1255e-05	KDM6B_KMT2C_KMT5B
PRKCG	12	-2.832	0.004633	---	0	1.222	2	0.5428	0.0161237	KDM6B_KMT2C_KMT5B
TRMO	12	-2.666	0.007676	---	0	0.24	2	0.8867	0.0239746	KDM6B_KMT2C_KMT5B
CA11	12	-5.005	5.594e-07	---	0	0.383	2	0.8256	1.39006e-05	KDM6B_KMT2C_KMT5B
CNTD2	12	-3.096	0.001959	---	35.6	3.107	2	0.2115	0.00817565	KDM6B_KMT2C_KMT5B
TNS2	12	-2.647	0.008122	---	0	0.842	2	0.6562	0.0250312	KDM6B_KMT2C_KMT5B
CACNA1D	12	-2.944	0.003245	---	0	0.333	2	0.8465	0.0121773	KDM6B_KMT2C_KMT5B
ZNF282	12	-3.504	0.0004583	---	0	1.387	2	0.4997	0.00262047	KDM6B_KMT2C_KMT5B
C1orf174	12	-5.489	4.053e-08	---	18.5	2.453	2	0.2934	1.8316e-06	KDM6B_KMT2C_KMT5B
SOX17	12	-4.944	7.639e-07	---	0	0.165	2	0.9209	1.75475e-05	KDM6B_KMT2C_KMT5B
NOC4L	12	4.142	3.441e-05	+++	0	1.367	2	0.5047	0.000336736	KDM6B_KMT2C_KMT5B
SCRN1	12	4.495	6.958e-06	+++	0	1.331	2	0.5141	9.77832e-05	KDM6B_KMT2C_KMT5B
ADIPOR2	12	-4.651	3.297e-06	---	0	0.569	2	0.7525	5.52302e-05	KDM6B_KMT2C_KMT5B
APOBEC3C	12	-2.407	0.0161	---	0	0.32	2	0.8519	0.0429763	KDM6B_KMT2C_KMT5B
ORAI2	12	-6.332	2.421e-10	---	0	0.387	2	0.824	3.82615e-08	KDM6B_KMT2C_KMT5B
CADM4	12	-4.882	1.053e-06	---	0	0.736	2	0.692	2.27522e-05	KDM6B_KMT2C_KMT5B
TJP1	12	-3.412	0.000645	---	10.9	2.244	2	0.3256	0.00341412	KDM6B_KMT2C_KMT5B
ABTB2	12	-3.826	0.0001304	---	0	0.861	2	0.6501	0.000966624	KDM6B_KMT2C_KMT5B
RFNG	12	2.426	0.01527	+++	0	0.195	2	0.9071	0.0412062	KDM6B_KMT2C_KMT5B
ECE2	12	-2.782	0.005402	---	0	1.547	2	0.4613	0.0181601	KDM6B_KMT2C_KMT5B
RYR1	12	-2.648	0.008102	---	0	0.766	2	0.6819	0.0249919	KDM6B_KMT2C_KMT5B
CDC25C	12	-3.312	0.0009269	---	0	0.04	2	0.98	0.00453641	KDM6B_KMT2C_KMT5B
CCT3	12	2.703	0.006863	+++	0	1.169	2	0.5574	0.0219357	KDM6B_KMT2C_KMT5B
NRDC	12	3.169	0.001529	+++	0	1.712	2	0.4248	0.00676709	KDM6B_KMT2C_KMT5B
KHSRP	12	4.118	3.825e-05	+++	0	0.284	2	0.8678	0.000365416	KDM6B_KMT2C_KMT5B
CDH20	12	-2.42	0.01551	---	0	0.934	2	0.6268	0.0416952	KDM6B_KMT2C_KMT5B
DNAJC11	12	3.323	0.0008921	+++	10	2.221	2	0.3294	0.00440714	KDM6B_KMT2C_KMT5B
PUS7	12	-4.163	3.146e-05	---	0	0.039	2	0.9808	0.000313659	KDM6B_KMT2C_KMT5B
DDX10	12	3.804	0.0001421	+++	0	0.655	2	0.7206	0.00103723	KDM6B_KMT2C_KMT5B
NIPSNAP1	12	2.372	0.0177	+++	0	0.218	2	0.8967	0.0463437	KDM6B_KMT2C_KMT5B
IDH3G	12	-4.721	2.351e-06	---	0	1.252	2	0.5346	4.23318e-05	KDM6B_KMT2C_KMT5B
RNF123	12	-3.665	0.0002471	---	0	1.679	2	0.4319	0.00161371	KDM6B_KMT2C_KMT5B
HECW1	12	-4.61	4.024e-06	---	0	1.29	2	0.5247	6.43305e-05	KDM6B_KMT2C_KMT5B
GLRX5	12	3.136	0.001715	+++	0	1.479	2	0.4773	0.00738467	KDM6B_KMT2C_KMT5B
CHMP4A	12	-2.977	0.002914	---	0	1.296	2	0.5231	0.0111763	KDM6B_KMT2C_KMT5B
IL10RA	12	-3.327	0.0008788	---	0	0.784	2	0.6756	0.00435573	KDM6B_KMT2C_KMT5B
CDK2	12	-3.228	0.001245	---	0	0.071	2	0.9653	0.00574074	KDM6B_KMT2C_KMT5B
SEMA3A	12	-4.291	1.781e-05	---	0	1.13	2	0.5684	0.000202371	KDM6B_KMT2C_KMT5B
GPHN	12	2.714	0.006652	+++	0	0.884	2	0.6427	0.0214123	KDM6B_KMT2C_KMT5B
MBP	12	-6.237	4.449e-10	---	41.7	3.431	2	0.1798	6.18322e-08	KDM6B_KMT2C_KMT5B
EIF2B2	12	5.151	2.59e-07	+++	0	0.464	2	0.7929	7.62698e-06	KDM6B_KMT2C_KMT5B
FBXW7	12	-4.433	9.275e-06	---	0	0.16	2	0.9232	0.000121515	KDM6B_KMT2C_KMT5B
GTF3C5	12	2.932	0.003366	+++	43.6	3.548	2	0.1697	0.0125378	KDM6B_KMT2C_KMT5B
PLIN2	12	-4.041	5.318e-05	---	0	0.284	2	0.8675	0.000474604	KDM6B_KMT2C_KMT5B
ZNF16	12	-3.364	0.0007672	---	0	1.864	2	0.3938	0.00391268	KDM6B_KMT2C_KMT5B
ZBED4	12	-2.765	0.005696	---	32.6	2.968	2	0.2267	0.0189003	KDM6B_KMT2C_KMT5B
ME3	12	-3.414	0.0006402	---	49.4	3.95	2	0.1387	0.00339131	KDM6B_KMT2C_KMT5B
FGFR1OP	12	-4.591	4.413e-06	---	0	0.893	2	0.6398	6.91503e-05	KDM6B_KMT2C_KMT5B
DONSON	12	-5.152	2.582e-07	---	0	0.15	2	0.9278	7.61305e-06	KDM6B_KMT2C_KMT5B
TUBGCP3	12	-6.216	5.086e-10	---	0	1.721	2	0.4229	6.79325e-08	KDM6B_KMT2C_KMT5B
PAX2	12	-3.169	0.00153	---	18.8	2.463	2	0.2919	0.00676719	KDM6B_KMT2C_KMT5B
DCUN1D2	12	-4.768	1.859e-06	---	0	0.372	2	0.8303	3.53363e-05	KDM6B_KMT2C_KMT5B
FAM182A	12	-4.245	2.189e-05	---	0	1.091	2	0.5795	0.00023901	KDM6B_KMT2C_KMT5B
LRRC15	12	-2.448	0.01437	---	0	0.306	2	0.8582	0.0393029	KDM6B_KMT2C_KMT5B
PRPF18	12	-2.609	0.009082	---	0.3	2.005	2	0.3669	0.027329	KDM6B_KMT2C_KMT5B
ATXN7	12	-2.925	0.003447	---	0	0.487	2	0.784	0.012769	KDM6B_KMT2C_KMT5B
EFNA3	12	2.531	0.01139	+++	0	0.168	2	0.9196	0.0326202	KDM6B_KMT2C_KMT5B
BEST2	12	-2.97	0.00298	---	0	0.816	2	0.665	0.0113821	KDM6B_KMT2C_KMT5B
SUCO	12	-2.932	0.003365	---	0	0.227	2	0.8929	0.0125358	KDM6B_KMT2C_KMT5B
TRIM28	12	2.568	0.01023	+++	0	0.46	2	0.7947	0.0300351	KDM6B_KMT2C_KMT5B
[truncated: 4,120 more rows]

## Sheet: SI_Data2-D
Gene Name	SampleSize	meta Z-score	meta P-value	direction of effect	HetISq	HetChiSq	HetDf	HetPVal	meta p.adj	KOs
[truncated: 5,958 more rows]

[truncated: 7 more sheets: SI_Data2-E, SI_Data2-F, SI_Data2-G, SI_Data2-H, SI_Data2-I, SI_Data2-J, SI_Data2-K]
