# Supplementary material for: Transcriptomic and phenotypic convergence of neurodevelopmental disorder risk genes in vitro and in vivo
Source: Nat Neurosci. 2026 Apr 24;29(5):1079–94. doi: 10.1038/s41593-026-02247-7 (PMC13156037; doi:10.1038/s41593-026-02247-7)
Supplement: Supplementary file 7 — Key resource table. [file 41593_2026_2247_MOESM7_ESM.xlsx]

## Sheet: Key Resources
RESOURCE TYPE	RESOURCE NAME	SOURCE	IDENTIFIER	NEW/REUSE	ADDITIONAL INFORMATION
Dataset	iGLUT ECCITEseq	GEO	GSE319096	NEW
Dataset	iGLUT bulk RNAseq	GEO	GSE319096	NEW
Dataset	NPC & iGLUT CRISPRseq (MMP)	GEO	GSE319096	NEW
Dataset	Organoid CRISPRseq (neurogenesis)	GEO	GSE319096	NEW
Dataset	Immunostaining & Image Quantification	Zenodo	10.5281/zenodo.19456888	NEW
Dataset	Seahorse Assay	Zenodo	10.5281/zenodo.19456888	NEW
Dataset	Zebrafish Larvae Behavioral Data	Zenodo	10.5281/zenodo.18705998	NEW
Dataset	BrainSpan	GSE200774	RRID:SCR_008083	REUSE
Dataset	GRCh38	hg38	RRID:SCR_027738	REUSE
Software/code	ASD Convergence	synapse.org	syn72039767	NEW
Software/code	SCZ eGene Convergence and Additivity	synapse.org	syn27819129	REUSE
Software/code	FastQC	Github	RRID:SCR_014583	REUSE	https://github.com/s-andrews/fastqc
Software/code	SAMtools	https://samtools.org/	RRID:SCR_002105	REUSE	http://htslib.org/
Software/code	CrispRVariants R	Bioconductor	DOI: 10.18129/B9.bioc.CrispRVariants	REUSE	https://www.bioconductor.org/packages/release/bioc/html/CrispRVariants.html
Software/code	FlowJo v10.10	FlowJo	RRID:SCR_008520	REUSE	https://www.flowjo.com/solutions/flowjo
Software/code	GraphPad Prism	GraphPad	RRID:SCR_002798	REUSE	http://www.graphpad.com/
Software/code	MAGeCK	sourceforge.net	RRID:SCR_025016	REUSE	https://sourceforge.net/p/mageck/wiki/Home/
Software/code	Imaris	Imaris	RRID:SCR_007370	REUSE	http://www.bitplane.com/imaris/imaris
Software/code	Cellranger	10x Genomics	RRID:SCR_017344	REUSE	https://support.10xgenomics.com/single-cell-gene-expression/software/pipelines/latest/what-is-cell-ranger
Software/code	Seurat v.5.1.0	CRAN	RRID:SCR_007322	REUSE	http://seurat.r-forge.r-project.org/
Software/code	limma/dreamlet	Bioconductor	RRID:SCR_010943	REUSE	http://bioinf.wehi.edu.au/limma/
Software/code	ClusterProfiler	Bioconductor	RRID:SCR_016884	REUSE	http://bioconductor.org/packages/release/bioc/html/clusterProfiler.html
Software/code	WebGestalt	WebGestalt: WEB-based GEne SeT AnaLysis Toolkit (RRID:SCR_006786)	RRID:SCR_006786	REUSE	https://www.webgestalt.org/
Software/code	randomForest	CRAN	RRID:SCR_015718	REUSE	https://cran.r-project.org/web/packages/randomForest/
Software/code	LNCTP	Github	gersteinlab/PsychENCODE_SingleCell_Integrative	REUSE	https://github.com/gersteinlab/PsychENCODE_SingleCell_Integrative
Software/code	Matlab code: zebrafish behavior	Github	ehoffmanlab/Weinschutz-Mendes-et-al-2023-behavior	REUSE	https://github.com/ehoffmanlab/Weinschutz-Mendes-et-al-2023-behavior
Software/code	Matlab code: zebrafish sleep analysis	Github	JRihel/Sleep-Analysis/	REUSE	https://github.com/JRihel/Sleep-Analysis/
Plasmid	pUBIQ-rtTA	Addgene	RRID:Addgene_20342	REUSE
Plasmid	tetO-NGN2-eGFP-NeoR	Addgene	RRID:Addgene_99378	REUSE
Plasmid	tetO-ASCL1-PuroR	Addgene	RRID:Addgene_97329	REUSE
Plasmid	tetO-DLX2-HygroR	Addgene	RRID:Addgene_97330	REUSE
Plasmid	gRNAs-PuroR	ThermoFisher	A32042	REUSE
Plasmid	Cas9v2-HygroR	Addgene	RRID:Addgene_98291	REUSE
Lentivirus	LentiArray-gRNA-PuroR CRISPR-KO	ThermoFisher	A32064, A32069	REUSE
Antibody	anti-MAP2	Invitrogen	PA1-10005, RRID:AB_1076848	REUSE
Antibody	anti-MAP2	Abcam	ab5392, RRID:AB_2138153	REUSE
Antibody	anti-Nestin	Millipore	ABD69, RRID:AB_2744681	REUSE
Antibody	anti-vGLUT1	Synaptic systems	135 303, RRID:AB_887875	REUSE
Antibody	anti-GABA	Sigma-Aldrich	A2052, RRID:AB_477652	REUSE
Antibody	TOMM20	Santa Cruz Biotechnology	sc-17764, RRID:AB_628381	REUSE
Antibody	OXPHOS	Abcam	AB-317270	REUSE
Antibody	anti-mouse	Jackson ImmunoResearch	715-605-151, RRID:AB_2340863	REUSE
Antibody	anti-rabbit	Jackson ImmunoResearch	711-545-152, RRID:AB_2313584	REUSE
Antibody	anti-chicken	Jackson ImmunoResearch	715-605-150, RRID:AB_2340862	REUSE
Antibody	anti-chicken	Jackson ImmunoResearch	703-545-155, RRID:AB_2340375	REUSE
Experimental model: Organism/strain	zebrafish larvae	kmt5b uab320/+	ZDB-ALT-220315-26	REUSE
Experimental model: Organism/strain	zebrafish larvae	kmt2ca uab318/+	ZDB-ALT-220315-24	REUSE
Experimental model: Organism/strain	zebrafish larvae	kmt2cb uab319/+	ZDB-ALT-220315-25	REUSE
Experimental model: Organism/strain	zebrafish larvae	ash1l uab305/+	ZDB-ALT-220315-11	REUSE
Experimental model: Organism/strain	zebrafish larvae	chd8 ya509/+	ZDB-ALT-240514-1	REUSE
Experimental model: Organism/strain	zebrafish larvae	chd8 ya510/+	ZDB-ALT-240514-2	REUSE
Experimental model: Organism/strain	zebrafish larvae	kdm5ba ya523/+	ZDB-ALT-240514-15	REUSE
Experimental model: Organism/strain	zebrafish larvae	kdm5bb ya525/+	ZDB-ALT-240514-17	REUSE
Experimental model: Organism/strain	zebrafish larvae	kdm5ba ya524/+	ZDB-ALT-240514-16	REUSE
Experimental model: Organism/strain	zebrafish larvae	kdm5bb ya 526/+	ZDB-ALT-240515-1	REUSE
Experimental model: Organism/strain	zebrafish larvae	nrxn1a uab403/+	ZDB-ALT-220720-20	REUSE
Experimental model: Cell line	hiPSC	Rutgers University Cell and DNA Repository	study 160: NSB553-3, NSN3182-3	REUSE	http://www.nimhstemcells.org/
Protocol	Differentiation of NPCs from hiPSCs	Protocols.io	https://dx.doi.org/10.17504/protocols.io.kqdg3nw9ev25/v1	REUSE	https://www.protocols.io/workspaces/brennand-laboratory
Protocol	Induction of NPCs from hiPSCs	Protocols.io	https://dx.doi.org/10.17504/protocols.io.5jyl84o26g2w/v1	REUSE	https://www.protocols.io/workspaces/brennand-laboratory
Protocol	Induction of iGLUTs from NPCs	Protocols.io	https://dx.doi.org/10.17504/protocols.io.dm6gp76bpgzp/v1	REUSE	https://www.protocols.io/workspaces/brennand-laboratory
Protocol	Induction of iGLUTs from hiPSCs	Protocols.io	https://dx.doi.org/10.17504/protocols.io.36wgq1q7xvk5/v1	REUSE	https://www.protocols.io/workspaces/brennand-laboratory
Protocol	Induction of iGABAs from hiPSCs	Protocols.io	https://dx.doi.org/10.17504/protocols.io.4r3l2zpoxl1y/v1	REUSE	https://www.protocols.io/workspaces/brennand-laboratory
Protocol	Differentiation of organoids from hiPSCs		https://doi.org/10.1038/nature22330	REUSE
Protocol	Dissociation of neural cell types	Protocols.io	https://dx.doi.org/10.17504/protocols.io.rm7vz4rj5lx1/v1	REUSE	https://www.protocols.io/workspaces/brennand-laboratory
Protocol	FACS Analysis of Mitochondrial Membrane Potential and CRISPR Screen Read-out via Amplicon Sequencing	Protocols.io	https://dx.doi.org/10.17504/protocols.io.rm7vz98brgx1/v1	REUSE	https://www.protocols.io/workspaces/brennand-laboratory
Protocol	Proliferation and neurogenesis analysis	Protocols.io	https://dx.doi.org/10.17504/protocols.io.j8nlkyew1g5r/v1	REUSE	https://www.protocols.io/workspaces/brennand-laboratory
Protocol	Mitochondrial Immunostaining	Protocols.io	https://dx.doi.org/10.17504/protocols.io.j8nlkzpkdl5r/v1	REUSE	https://www.protocols.io/workspaces/brennand-laboratory
Protocol	Seahorse XF Mito Stress Test	Protocols.io	https://dx.doi.org/10.17504/protocols.io.bp2l6jw1dvqe/v1	REUSE	https://www.protocols.io/workspaces/brennand-laboratory
Protocol	Behavioral phenotyping of NDD knockouts in zebrafish		doi: 10.1016/j.celrep.2023.112243. doi: 10.1126/science.1183090 doi: 10.1523/JNEUROSCI.4332-06.2006.	REUSE
Protocol	Drug screen for behavioral phenotyping in zebrafish		doi: 10.1016/j.neuron.2015.12.039.	REUSE
Protocol	Drug prioritization based on perturbation signature reversal in LiNCs Neuronal Cell Lines.	Connectivity Map (CMap)	RRID:SCR_002639	REUSE	https://www.broadinstitute.org/connectivity-map-cmap
