# Supplementary material for: Transcriptomic and phenotypic convergence of neurodevelopmental disorder risk genes in vitro and in vivo
Source: Nat Neurosci. 2026 Apr 24;29(5):1079–94. doi: 10.1038/s41593-026-02247-7 (PMC13156037; doi:10.1038/s41593-026-02247-7)
Supplement: Supplementary file 8 — Statistical source data for Figs. 1–7. [file 41593_2026_2247_MOESM8_ESM.xlsx]

## Sheet: Fig1_A-B
gene	gene_gencodeV33	gene_id	chromosome	ASD72	ASD185	DD309	DD477	NDD373	NDD664	Satterstrom102	ASD/NDD studies	SCZ10	SCZ244	ASC	BipEx	Epi25	SCHEMA	FDR_TADA_ASD	FDR_TADA_DD	FDR_TADA_NDD	p_TADA_ASD	p_TADA_DD	p_TADA_NDD	l10BF_ASD_PTV	l10BF_ASD_misB	l10BF_ASD_misA	l10BF_ASD_DEL	l10BF_ASD_DUP	l10BF_DD_PTV	l10BF_DD_misB	l10BF_DD_misA
DPYSL2	DPYSL2	ENSG00000092964	8	FALSE	TRUE	FALSE	FALSE	FALSE	TRUE	TRUE	0.428571	FALSE	FALSE	TRUE	FALSE	FALSE	FALSE	0.0114347	0.769435	0.00607577	8.03e-05	0.167924	0.000172647	0	2.49048	0.0452925	0	0	0	0	0
ANK3	ANK3	ENSG00000151150	10	FALSE	FALSE	FALSE	TRUE	FALSE	TRUE	FALSE	0.571429	FALSE	FALSE	FALSE	FALSE	FALSE	FALSE	0.611806	0.00979227	0.00304305	0.0603827	0.000223402	8e-05	0.328187	0	0.173534	0	0	1.41308	0.848255	0
NRXN1	NRXN1	ENSG00000179915	2	TRUE	TRUE	FALSE	FALSE	TRUE	TRUE	TRUE	0.714286	FALSE	TRUE	TRUE	FALSE	FALSE	TRUE	9.96e-14	0.441967	9.86e-15	7.24e-17	0.0320632	7.98e-17	3.01355	0	0	10.1351	0.211614	0.48118	0	0
BCL11A	BCL11A	ENSG00000119866	2	FALSE	FALSE	TRUE	TRUE	TRUE	TRUE	TRUE	0.714286	FALSE	FALSE	TRUE	TRUE	FALSE	FALSE	0.496779	0	0	0.0319146	0	0	0.709633	0	0	0	0	21.6516	0	0
PPP2R5D	PPP2R5D	ENSG00000112640	6	FALSE	FALSE	TRUE	TRUE	TRUE	TRUE	TRUE	0.714286	FALSE	FALSE	TRUE	FALSE	FALSE	FALSE	0.0948107	0	0	0.00142945	0	0	0.668762	0.805384	0.128181	0	0.0848569	0	64.0943	0
FOXP2	FOXP2	ENSG00000128573	7	FALSE	FALSE	TRUE	TRUE	TRUE	TRUE	TRUE	0.714286	FALSE	FALSE	TRUE	FALSE	FALSE	FALSE	0.255245	8.94e-08	1.05e-08	0.00735656	9.88e-10	1.27e-10	0.421303	0.600361	0.162453	0	0	5.98364	0.748919	0
SMARCC2	SMARCC2	ENSG00000139613	12	TRUE	TRUE	FALSE	FALSE	TRUE	TRUE	TRUE	0.714286	FALSE	FALSE	TRUE	FALSE	FALSE	FALSE	3.18e-05	0.567021	5.54e-06	8.65e-08	0.0570146	8.97e-08	4.79887	0.15086	0	0	0	0	0.264916	0
SIN3A	SIN3A	ENSG00000169375	15	FALSE	TRUE	TRUE	TRUE	TRUE	TRUE	TRUE	0.857143	FALSE	FALSE	TRUE	FALSE	FALSE	FALSE	0.0195549	0	0	0.00016103	0	0	0.613997	1.51135	0.171923	0	0	19.4202	0	0
CREBBP	CREBBP	ENSG00000005339	16	FALSE	TRUE	TRUE	TRUE	TRUE	TRUE	TRUE	0.857143	FALSE	FALSE	TRUE	FALSE	FALSE	FALSE	0.00113648	0	0	5.09e-06	0	0	0.0782265	0.83238	1.27339	1.18234	0	15.8795	3.85348	39.2135
PHF12	PHF12	ENSG00000109118	17	FALSE	TRUE	TRUE	TRUE	TRUE	TRUE	TRUE	0.857143	FALSE	FALSE	TRUE	FALSE	FALSE	FALSE	0.0210477	0.000142212	4.87e-07	0.000177146	2.3e-06	7.06e-09	2.24549	0	0.043128	0	0	3.96082	0	0
ASH1L	ASH1L	ENSG00000116539	1	TRUE	TRUE	TRUE	TRUE	TRUE	TRUE	TRUE	1	FALSE	TRUE	TRUE	FALSE	FALSE	TRUE	1.46e-11	2.49e-05	2.46e-17	1.32e-14	3.6e-07	1.74e-19	9.94496	1.21964	0.141979	0	0	4.22591	0.443929	0
POGZ	POGZ	ENSG00000143442	1	TRUE	TRUE	TRUE	TRUE	TRUE	TRUE	TRUE	1	FALSE	FALSE	TRUE	FALSE	FALSE	FALSE	5.06e-16	0	0	2.76e-19	0	0	14.6326	1.27549	0.0982596	0	0.0352877	59.0318	0.475207	0.626648
SKI	SKI	ENSG00000157933	1	TRUE	TRUE	TRUE	TRUE	TRUE	TRUE	TRUE	1	FALSE	FALSE	TRUE	FALSE	FALSE	FALSE	0.000132942	5.97e-12	2.83e-16	4.27e-07	4.8e-14	2.1e-18	3.92632	0.131701	0.119344	0	0	9.14276	1.78026	0
KDM5B	KDM5B	ENSG00000117139	1	TRUE	TRUE	TRUE	TRUE	TRUE	TRUE	TRUE	1	FALSE	FALSE	TRUE	TRUE	FALSE	FALSE	8.93e-12	0	0	7.57e-15	0	0	8.58354	1.99173	0.705208	0.0654286	0	18.0772	0.759799	1.83415
SCN2A	SCN2A	ENSG00000136531	2	TRUE	TRUE	TRUE	TRUE	TRUE	TRUE	TRUE	1	FALSE	FALSE	TRUE	TRUE	FALSE	FALSE	0	0	0	0	0	0	24.2994	20.8479	1.3282	0.803454	0	33.4579	45.8619	7.80408
MBD5	MBD5	ENSG00000204406	2	TRUE	TRUE	TRUE	TRUE	TRUE	TRUE	TRUE	1	FALSE	FALSE	TRUE	FALSE	FALSE	FALSE	3.17e-08	8.81e-12	0	4.41e-11	7.13e-14	0	7.75472	0	0	0	0	10.6922	0	0
SLC6A1	SLC6A1	ENSG00000157103	3	TRUE	TRUE	TRUE	TRUE	TRUE	TRUE	TRUE	1	FALSE	FALSE	TRUE	FALSE	FALSE	FALSE	2.24e-11	0	0	2.17e-14	0	0	1.05867	9.99032	0.0102737	0	0.0765417	4.87646	35.0834	3.89259
SETD5	SETD5	ENSG00000168137	3	TRUE	TRUE	TRUE	TRUE	TRUE	TRUE	TRUE	1	FALSE	FALSE	TRUE	FALSE	FALSE	FALSE	1.13e-06	0	0	1.98e-09	0	0	5.53825	0	0.0826776	0.503184	0	63.3586	0	2.96008
ARID1B	ARID1B	ENSG00000049618	6	TRUE	TRUE	TRUE	TRUE	TRUE	TRUE	TRUE	1	FALSE	FALSE	TRUE	FALSE	FALSE	FALSE	3.02e-12	0	0	2.38e-15	0	0	8.21085	0.953017	1.50397	1.02977	0	246.765	0	0.837246
KMT2C	KMT2C	ENSG00000055609	7	TRUE	TRUE	TRUE	TRUE	TRUE	TRUE	TRUE	1	FALSE	FALSE	TRUE	FALSE	FALSE	FALSE	1.59e-05	1.78e-09	5.85e-15	3.95e-08	1.72e-11	4.66e-17	3.37513	0.104916	1.23715	0	0.572273	8.63381	0	0
WAC	WAC	ENSG00000095787	10	TRUE	TRUE	TRUE	TRUE	TRUE	TRUE	TRUE	1	FALSE	FALSE	TRUE	FALSE	FALSE	FALSE	5.05e-05	0	0	1.47e-07	0	0	4.6579	0	0	0	0	40.4214	0	0.0809549
SUV420H1	KMT5B	ENSG00000110066	11	TRUE	TRUE	TRUE	TRUE	TRUE	TRUE	TRUE	1	FALSE	FALSE	TRUE	FALSE	FALSE	FALSE	3.33e-14	0	0	2.22e-17	0	0	13.4049	0.235522	0.113233	0	0	15.5783	3.10423	0
PHF21A	PHF21A	ENSG00000135365	11	TRUE	TRUE	TRUE	TRUE	TRUE	TRUE	TRUE	1	FALSE	FALSE	TRUE	FALSE	FALSE	FALSE	6.07e-05	1.07e-06	2.09e-11	1.8e-07	1.31e-08	2.06e-13	4.01279	0	0.0744415	0.451522	0	5.88172	0.0722148	0
MED13L	MED13L	ENSG00000123066	12	TRUE	TRUE	TRUE	TRUE	TRUE	TRUE	TRUE	1	FALSE	FALSE	TRUE	FALSE	FALSE	FALSE	2.9e-06	0	0	5.62e-09	0	0	5.34118	0.0983928	0.528783	0	0	74.9728	1.66143	4.30476
CHD8	CHD8	ENSG00000100888	14	TRUE	TRUE	TRUE	TRUE	TRUE	TRUE	TRUE	1	FALSE	FALSE	TRUE	FALSE	FALSE	FALSE	0	0	0	0	0	0	22.5534	8.48126	1.24831	0	0	17.3636	0	0.358431
CHD2	CHD2	ENSG00000173575	15	TRUE	TRUE	TRUE	TRUE	TRUE	TRUE	TRUE	1	FALSE	FALSE	TRUE	FALSE	TRUE	FALSE	3.61e-16	0	0	1.75e-19	0	0	8.41506	5.90185	0.0987257	1.63043	0	23.3663	9.19686	0
KDM6B	KDM6B	ENSG00000132510	17	TRUE	TRUE	TRUE	TRUE	TRUE	TRUE	TRUE	1	FALSE	TRUE	TRUE	FALSE	FALSE	TRUE	5.82e-06	3.59e-16	0	1.23e-08	2.36e-18	0	4.07423	1.49661	0	0.0991569	0	11.7201	3.03661	0
ASXL3	ASXL3	ENSG00000141431	18	TRUE	TRUE	TRUE	TRUE	TRUE	TRUE	TRUE	1	FALSE	FALSE	TRUE	FALSE	FALSE	FALSE	9.29e-11	0	0	9.56e-14	0	0	9.83497	0	0	0.356772	0	102.332	0	0
SHANK3	SHANK3	ENSG00000251322	22	TRUE	TRUE	TRUE	TRUE	TRUE	TRUE	TRUE	1	FALSE	FALSE	TRUE	FALSE	FALSE	FALSE	0	0	0	0	0	0	19.3219	0	0	19.7045	0	68.4669	0	0

## Sheet: Fig1_C
cond	NGENES	BETA	BETA_STD	SE	P
AD	29	-0.12372	-0.0052169	0.15708	0.78453
ADHD	29	0.28042	0.011945	0.19232	0.072413
ALS	29	0.34133	0.014507	0.15384	0.013262
AN	29	0.39667	0.016892	0.18223	0.014757
ASD	29	0.043324	0.0018333	0.17128	0.40016
ASDSPARK	29	0.053706	0.00227	0.16307	0.37095
BIP3	29	0.44244	0.01872	0.19461	0.011507
BIP-I	29	0.55776	0.023605	0.2011	0.002776
BIP-II	29	0.40478	0.017136	0.18354	0.013719
BMI	5	0.22542	0.013339	0.41175	0.29207
chronic-pain	29	0.3569	0.015115	0.18131	0.024521
CxD	29	0.096008	0.0041209	0.2153	0.32783
lefthand	29	0.11187	0.0046338	0.16365	0.24713
MDD	29	0.010704	0.00045211	0.15695	0.47281
neurotic	27	0.6865	0.029344	0.25038	0.0030593
OCD	29	0.098717	0.0041785	0.17452	0.28582
PD	29	0.13096	0.0055234	0.18325	0.23741
PTSD	29	-0.00091306	-3.8562e-05	0.15728	0.50232
SCZ3	29	0.6729	0.02847	0.21473	0.00086458
Tourettes	29	0.13151	0.0055705	0.16844	0.21748

## Sheet: Fig1.E
label	KO_1	KO_2	cor	p.value
DIV21_iGLUTs_ARID1B_DIV21_iGLUTs_ASH1L	DIV21_iGLUTs_ARID1B	DIV21_iGLUTs_ASH1L	0.737296	0
DIV21_iGLUTs_ARID1B_DIV21_iGLUTs_ASXL3	DIV21_iGLUTs_ARID1B	DIV21_iGLUTs_ASXL3	0.638119	0
DIV21_iGLUTs_ARID1B_DIV21_iGLUTs_BCL11A	DIV21_iGLUTs_ARID1B	DIV21_iGLUTs_BCL11A	0.740538	0
DIV21_iGLUTs_ARID1B_DIV21_iGLUTs_CHD2	DIV21_iGLUTs_ARID1B	DIV21_iGLUTs_CHD2	0.694581	0
DIV21_iGLUTs_ARID1B_DIV21_iGLUTs_CHD8	DIV21_iGLUTs_ARID1B	DIV21_iGLUTs_CHD8	0.735447	0
DIV21_iGLUTs_ARID1B_DIV21_iGLUTs_CREBBP	DIV21_iGLUTs_ARID1B	DIV21_iGLUTs_CREBBP	0.750185	0
DIV21_iGLUTs_ARID1B_DIV21_iGLUTs_KDM5B	DIV21_iGLUTs_ARID1B	DIV21_iGLUTs_KDM5B	0.761533	0
DIV21_iGLUTs_ARID1B_DIV21_iGLUTs_KDM6B	DIV21_iGLUTs_ARID1B	DIV21_iGLUTs_KDM6B	0.728225	0
DIV21_iGLUTs_ARID1B_DIV21_iGLUTs_KMT2C	DIV21_iGLUTs_ARID1B	DIV21_iGLUTs_KMT2C	0.720784	0
DIV21_iGLUTs_ARID1B_DIV21_iGLUTs_KMT5B	DIV21_iGLUTs_ARID1B	DIV21_iGLUTs_KMT5B	0.810672	0
DIV21_iGLUTs_ARID1B_DIV21_iGLUTs_MBD5	DIV21_iGLUTs_ARID1B	DIV21_iGLUTs_MBD5	0.700411	0
DIV21_iGLUTs_ARID1B_DIV21_iGLUTs_MED13L	DIV21_iGLUTs_ARID1B	DIV21_iGLUTs_MED13L	0.665881	0
DIV21_iGLUTs_ARID1B_DIV21_iGLUTs_NRXN1	DIV21_iGLUTs_ARID1B	DIV21_iGLUTs_NRXN1	0.822769	0
DIV21_iGLUTs_ARID1B_DIV21_iGLUTs_PHF12	DIV21_iGLUTs_ARID1B	DIV21_iGLUTs_PHF12	0.741588	0
DIV21_iGLUTs_ARID1B_DIV21_iGLUTs_PHF21A	DIV21_iGLUTs_ARID1B	DIV21_iGLUTs_PHF21A	0.678702	0
DIV21_iGLUTs_ARID1B_DIV21_iGLUTs_SETD5	DIV21_iGLUTs_ARID1B	DIV21_iGLUTs_SETD5	0.801788	0
DIV21_iGLUTs_ARID1B_DIV21_iGLUTs_SIN3A	DIV21_iGLUTs_ARID1B	DIV21_iGLUTs_SIN3A	0.764077	0
DIV21_iGLUTs_ARID1B_DIV21_iGLUTs_SKI	DIV21_iGLUTs_ARID1B	DIV21_iGLUTs_SKI	0.734215	0
DIV21_iGLUTs_ARID1B_DIV21_iGLUTs_SMARCC2	DIV21_iGLUTs_ARID1B	DIV21_iGLUTs_SMARCC2	0.720167	0
DIV21_iGLUTs_ARID1B_DIV21_iGLUTs_WAC	DIV21_iGLUTs_ARID1B	DIV21_iGLUTs_WAC	0.762728	0
DIV21_iGLUTs_ARID1B_DIV7_iGLUTs_ARID1B	DIV21_iGLUTs_ARID1B	DIV7_iGLUTs_ARID1B	-0.0052049	1
DIV21_iGLUTs_ARID1B_DIV7_iGLUTs_ASH1L	DIV21_iGLUTs_ARID1B	DIV7_iGLUTs_ASH1L	-0.0101539	1
DIV21_iGLUTs_ARID1B_DIV7_iGLUTs_CHD2	DIV21_iGLUTs_ARID1B	DIV7_iGLUTs_CHD2	-0.0254139	0.253836
DIV21_iGLUTs_ARID1B_DIV7_iGLUTs_CHD8	DIV21_iGLUTs_ARID1B	DIV7_iGLUTs_CHD8	-0.000834525	1
DIV21_iGLUTs_ARID1B_DIV7_iGLUTs_DPYSL2	DIV21_iGLUTs_ARID1B	DIV7_iGLUTs_DPYSL2	-0.0375905	0.000163188
DIV21_iGLUTs_ARID1B_DIV7_iGLUTs_FOXP2	DIV21_iGLUTs_ARID1B	DIV7_iGLUTs_FOXP2	0.0163459	1
DIV21_iGLUTs_ARID1B_DIV7_iGLUTs_KMT5B	DIV21_iGLUTs_ARID1B	DIV7_iGLUTs_KMT5B	-0.00715647	1
DIV21_iGLUTs_ARID1B_DIV7_iGLUTs_MED13L	DIV21_iGLUTs_ARID1B	DIV7_iGLUTs_MED13L	-0.0308041	0.0140855
DIV21_iGLUTs_ARID1B_DIV7_iGLUTs_NRXN1	DIV21_iGLUTs_ARID1B	DIV7_iGLUTs_NRXN1	-0.0078623	1
DIV21_iGLUTs_ARID1B_DIV7_iGLUTs_PHF21A	DIV21_iGLUTs_ARID1B	DIV7_iGLUTs_PHF21A	-0.0289258	0.0415379
DIV21_iGLUTs_ARID1B_DIV7_iGLUTs_SETD5	DIV21_iGLUTs_ARID1B	DIV7_iGLUTs_SETD5	0.0149607	1
DIV21_iGLUTs_ARID1B_DIV7_iGLUTs_SIN3A	DIV21_iGLUTs_ARID1B	DIV7_iGLUTs_SIN3A	-0.0203228	1
DIV21_iGLUTs_ARID1B_DIV7_iGLUTs_SMARCC2	DIV21_iGLUTs_ARID1B	DIV7_iGLUTs_SMARCC2	0.0134019	1
DIV21_iGLUTs_ARID1B_DIV7_iGLUTs_WAC	DIV21_iGLUTs_ARID1B	DIV7_iGLUTs_WAC	-0.0213578	1
DIV21_iGLUTs_ARID1B_iGABAs_ARID1B	DIV21_iGLUTs_ARID1B	iGABAs_ARID1B	-0.000464494	1
DIV21_iGLUTs_ARID1B_iGABAs_ASH1L	DIV21_iGLUTs_ARID1B	iGABAs_ASH1L	-0.0163702	1
DIV21_iGLUTs_ARID1B_iGABAs_ASXL3	DIV21_iGLUTs_ARID1B	iGABAs_ASXL3	0.0060382	1
DIV21_iGLUTs_ARID1B_iGABAs_BCL11A	DIV21_iGLUTs_ARID1B	iGABAs_BCL11A	-0.0287741	0.0450714
DIV21_iGLUTs_ARID1B_iGABAs_CHD2	DIV21_iGLUTs_ARID1B	iGABAs_CHD2	-0.00372065	1
DIV21_iGLUTs_ARID1B_iGABAs_CHD8	DIV21_iGLUTs_ARID1B	iGABAs_CHD8	-0.00931808	1
DIV21_iGLUTs_ARID1B_iGABAs_CREBBP	DIV21_iGLUTs_ARID1B	iGABAs_CREBBP	-0.0125129	1
DIV21_iGLUTs_ARID1B_iGABAs_KDM5B	DIV21_iGLUTs_ARID1B	iGABAs_KDM5B	-0.0106793	1
DIV21_iGLUTs_ARID1B_iGABAs_KDM6B	DIV21_iGLUTs_ARID1B	iGABAs_KDM6B	-0.00951531	1
DIV21_iGLUTs_ARID1B_iGABAs_KMT2C	DIV21_iGLUTs_ARID1B	iGABAs_KMT2C	-0.0318877	0.00727879
DIV21_iGLUTs_ARID1B_iGABAs_KMT5B	DIV21_iGLUTs_ARID1B	iGABAs_KMT5B	-0.0357881	0.000577472
DIV21_iGLUTs_ARID1B_iGABAs_MBD5	DIV21_iGLUTs_ARID1B	iGABAs_MBD5	-0.0136358	1
DIV21_iGLUTs_ARID1B_iGABAs_MED13L	DIV21_iGLUTs_ARID1B	iGABAs_MED13L	-0.00533332	1
DIV21_iGLUTs_ARID1B_iGABAs_NRXN1	DIV21_iGLUTs_ARID1B	iGABAs_NRXN1	-2.35609e-05	1
DIV21_iGLUTs_ARID1B_iGABAs_PHF12	DIV21_iGLUTs_ARID1B	iGABAs_PHF12	-0.0199599	1
DIV21_iGLUTs_ARID1B_iGABAs_PHF21A	DIV21_iGLUTs_ARID1B	iGABAs_PHF21A	-0.0183684	1
DIV21_iGLUTs_ARID1B_iGABAs_SETD5	DIV21_iGLUTs_ARID1B	iGABAs_SETD5	-0.0178084	1
DIV21_iGLUTs_ARID1B_iGABAs_SIN3A	DIV21_iGLUTs_ARID1B	iGABAs_SIN3A	-0.0189829	1
DIV21_iGLUTs_ARID1B_iGABAs_SKI	DIV21_iGLUTs_ARID1B	iGABAs_SKI	-0.0332361	0.00315044
DIV21_iGLUTs_ARID1B_iGABAs_SMARCC2	DIV21_iGLUTs_ARID1B	iGABAs_SMARCC2	-0.0101473	1
DIV21_iGLUTs_ARID1B_iGABAs_WAC	DIV21_iGLUTs_ARID1B	iGABAs_WAC	-0.0203444	1
DIV21_iGLUTs_ARID1B_SNaPs_ARID1B	DIV21_iGLUTs_ARID1B	SNaPs_ARID1B	0.0256834	0.222577
DIV21_iGLUTs_ARID1B_SNaPs_ASH1L	DIV21_iGLUTs_ARID1B	SNaPs_ASH1L	-0.0171605	1
DIV21_iGLUTs_ARID1B_SNaPs_ASXL3	DIV21_iGLUTs_ARID1B	SNaPs_ASXL3	0.0114462	1
DIV21_iGLUTs_ARID1B_SNaPs_BCL11A	DIV21_iGLUTs_ARID1B	SNaPs_BCL11A	-0.0558004	1.27279e-11
DIV21_iGLUTs_ARID1B_SNaPs_CHD2	DIV21_iGLUTs_ARID1B	SNaPs_CHD2	-0.0488178	1.41916e-08
DIV21_iGLUTs_ARID1B_SNaPs_FOXP2	DIV21_iGLUTs_ARID1B	SNaPs_FOXP2	0.0206198	1
DIV21_iGLUTs_ARID1B_SNaPs_KDM5B	DIV21_iGLUTs_ARID1B	SNaPs_KDM5B	0.00866277	1
DIV21_iGLUTs_ARID1B_SNaPs_MBD5	DIV21_iGLUTs_ARID1B	SNaPs_MBD5	-0.0216809	1
DIV21_iGLUTs_ARID1B_SNaPs_MED13L	DIV21_iGLUTs_ARID1B	SNaPs_MED13L	-0.0549632	3.10516e-11
DIV21_iGLUTs_ARID1B_SNaPs_NRXN1	DIV21_iGLUTs_ARID1B	SNaPs_NRXN1	-0.014086	1
DIV21_iGLUTs_ARID1B_SNaPs_PHF12	DIV21_iGLUTs_ARID1B	SNaPs_PHF12	-0.0266558	0.135756
DIV21_iGLUTs_ARID1B_SNaPs_PHF21A	DIV21_iGLUTs_ARID1B	SNaPs_PHF21A	0.0178234	1
DIV21_iGLUTs_ARID1B_SNaPs_SETD5	DIV21_iGLUTs_ARID1B	SNaPs_SETD5	0.00911555	1
DIV21_iGLUTs_ARID1B_SNaPs_SIN3A	DIV21_iGLUTs_ARID1B	SNaPs_SIN3A	0.00491142	1
DIV21_iGLUTs_ARID1B_SNaPs_SKI	DIV21_iGLUTs_ARID1B	SNaPs_SKI	-0.0106906	1
DIV21_iGLUTs_ARID1B_SNaPs_SMARCC2	DIV21_iGLUTs_ARID1B	SNaPs_SMARCC2	-0.00818267	1
DIV21_iGLUTs_ASH1L_DIV21_iGLUTs_ARID1B	DIV21_iGLUTs_ASH1L	DIV21_iGLUTs_ARID1B	0.737296	0
DIV21_iGLUTs_ASH1L_DIV21_iGLUTs_ASXL3	DIV21_iGLUTs_ASH1L	DIV21_iGLUTs_ASXL3	0.697377	0
DIV21_iGLUTs_ASH1L_DIV21_iGLUTs_BCL11A	DIV21_iGLUTs_ASH1L	DIV21_iGLUTs_BCL11A	0.794119	0
DIV21_iGLUTs_ASH1L_DIV21_iGLUTs_CHD2	DIV21_iGLUTs_ASH1L	DIV21_iGLUTs_CHD2	0.762437	0
DIV21_iGLUTs_ASH1L_DIV21_iGLUTs_CHD8	DIV21_iGLUTs_ASH1L	DIV21_iGLUTs_CHD8	0.780004	0
DIV21_iGLUTs_ASH1L_DIV21_iGLUTs_CREBBP	DIV21_iGLUTs_ASH1L	DIV21_iGLUTs_CREBBP	0.784496	0
DIV21_iGLUTs_ASH1L_DIV21_iGLUTs_KDM5B	DIV21_iGLUTs_ASH1L	DIV21_iGLUTs_KDM5B	0.789173	0
DIV21_iGLUTs_ASH1L_DIV21_iGLUTs_KDM6B	DIV21_iGLUTs_ASH1L	DIV21_iGLUTs_KDM6B	0.766254	0
DIV21_iGLUTs_ASH1L_DIV21_iGLUTs_KMT2C	DIV21_iGLUTs_ASH1L	DIV21_iGLUTs_KMT2C	0.781507	0
DIV21_iGLUTs_ASH1L_DIV21_iGLUTs_KMT5B	DIV21_iGLUTs_ASH1L	DIV21_iGLUTs_KMT5B	0.783046	0
DIV21_iGLUTs_ASH1L_DIV21_iGLUTs_MBD5	DIV21_iGLUTs_ASH1L	DIV21_iGLUTs_MBD5	0.760416	0
DIV21_iGLUTs_ASH1L_DIV21_iGLUTs_MED13L	DIV21_iGLUTs_ASH1L	DIV21_iGLUTs_MED13L	0.74624	0
DIV21_iGLUTs_ASH1L_DIV21_iGLUTs_NRXN1	DIV21_iGLUTs_ASH1L	DIV21_iGLUTs_NRXN1	0.782125	0
DIV21_iGLUTs_ASH1L_DIV21_iGLUTs_PHF12	DIV21_iGLUTs_ASH1L	DIV21_iGLUTs_PHF12	0.776865	0
DIV21_iGLUTs_ASH1L_DIV21_iGLUTs_PHF21A	DIV21_iGLUTs_ASH1L	DIV21_iGLUTs_PHF21A	0.765058	0
DIV21_iGLUTs_ASH1L_DIV21_iGLUTs_SETD5	DIV21_iGLUTs_ASH1L	DIV21_iGLUTs_SETD5	0.794942	0
DIV21_iGLUTs_ASH1L_DIV21_iGLUTs_SIN3A	DIV21_iGLUTs_ASH1L	DIV21_iGLUTs_SIN3A	0.785578	0
DIV21_iGLUTs_ASH1L_DIV21_iGLUTs_SKI	DIV21_iGLUTs_ASH1L	DIV21_iGLUTs_SKI	0.784145	0
DIV21_iGLUTs_ASH1L_DIV21_iGLUTs_SMARCC2	DIV21_iGLUTs_ASH1L	DIV21_iGLUTs_SMARCC2	0.786275	0
DIV21_iGLUTs_ASH1L_DIV21_iGLUTs_WAC	DIV21_iGLUTs_ASH1L	DIV21_iGLUTs_WAC	0.803377	0
DIV21_iGLUTs_ASH1L_DIV7_iGLUTs_ARID1B	DIV21_iGLUTs_ASH1L	DIV7_iGLUTs_ARID1B	-0.0914071	1.75198e-33
DIV21_iGLUTs_ASH1L_DIV7_iGLUTs_ASH1L	DIV21_iGLUTs_ASH1L	DIV7_iGLUTs_ASH1L	-0.0722903	2.00164e-20
DIV21_iGLUTs_ASH1L_DIV7_iGLUTs_CHD2	DIV21_iGLUTs_ASH1L	DIV7_iGLUTs_CHD2	-0.135018	6.75148e-75
DIV21_iGLUTs_ASH1L_DIV7_iGLUTs_CHD8	DIV21_iGLUTs_ASH1L	DIV7_iGLUTs_CHD8	0.102915	7.97898e-43
DIV21_iGLUTs_ASH1L_DIV7_iGLUTs_DPYSL2	DIV21_iGLUTs_ASH1L	DIV7_iGLUTs_DPYSL2	-0.203279	2.59459e-173
DIV21_iGLUTs_ASH1L_DIV7_iGLUTs_FOXP2	DIV21_iGLUTs_ASH1L	DIV7_iGLUTs_FOXP2	-0.0384322	8.79209e-05
DIV21_iGLUTs_ASH1L_DIV7_iGLUTs_KMT5B	DIV21_iGLUTs_ASH1L	DIV7_iGLUTs_KMT5B	-0.0399951	2.68974e-05
DIV21_iGLUTs_ASH1L_DIV7_iGLUTs_MED13L	DIV21_iGLUTs_ASH1L	DIV7_iGLUTs_MED13L	-0.139635	3.02677e-80
DIV21_iGLUTs_ASH1L_DIV7_iGLUTs_NRXN1	DIV21_iGLUTs_ASH1L	DIV7_iGLUTs_NRXN1	-0.0641101	9.05172e-16
DIV21_iGLUTs_ASH1L_DIV7_iGLUTs_PHF21A	DIV21_iGLUTs_ASH1L	DIV7_iGLUTs_PHF21A	-0.0754191	2.36836e-22
DIV21_iGLUTs_ASH1L_DIV7_iGLUTs_SETD5	DIV21_iGLUTs_ASH1L	DIV7_iGLUTs_SETD5	-0.0274264	0.0910292
DIV21_iGLUTs_ASH1L_DIV7_iGLUTs_SIN3A	DIV21_iGLUTs_ASH1L	DIV7_iGLUTs_SIN3A	-0.190478	1.24468e-151
DIV21_iGLUTs_ASH1L_DIV7_iGLUTs_SMARCC2	DIV21_iGLUTs_ASH1L	DIV7_iGLUTs_SMARCC2	0.0339722	0.00196097
DIV21_iGLUTs_ASH1L_DIV7_iGLUTs_WAC	DIV21_iGLUTs_ASH1L	DIV7_iGLUTs_WAC	-0.130078	2.20592e-69
DIV21_iGLUTs_ASH1L_iGABAs_ARID1B	DIV21_iGLUTs_ASH1L	iGABAs_ARID1B	-0.216721	9.9266e-198
DIV21_iGLUTs_ASH1L_iGABAs_ASH1L	DIV21_iGLUTs_ASH1L	iGABAs_ASH1L	0.0766269	4.07136e-23
DIV21_iGLUTs_ASH1L_iGABAs_ASXL3	DIV21_iGLUTs_ASH1L	iGABAs_ASXL3	-0.00412999	1
DIV21_iGLUTs_ASH1L_iGABAs_BCL11A	DIV21_iGLUTs_ASH1L	iGABAs_BCL11A	-0.0859701	1.85898e-29
DIV21_iGLUTs_ASH1L_iGABAs_CHD2	DIV21_iGLUTs_ASH1L	iGABAs_CHD2	0.0622704	8.4259e-15
DIV21_iGLUTs_ASH1L_iGABAs_CHD8	DIV21_iGLUTs_ASH1L	iGABAs_CHD8	0.0823521	6.46376e-27
DIV21_iGLUTs_ASH1L_iGABAs_CREBBP	DIV21_iGLUTs_ASH1L	iGABAs_CREBBP	-0.142615	8.51729e-84
DIV21_iGLUTs_ASH1L_iGABAs_KDM5B	DIV21_iGLUTs_ASH1L	iGABAs_KDM5B	-0.0464111	1.27708e-07
DIV21_iGLUTs_ASH1L_iGABAs_KDM6B	DIV21_iGLUTs_ASH1L	iGABAs_KDM6B	-0.017497	1
DIV21_iGLUTs_ASH1L_iGABAs_KMT2C	DIV21_iGLUTs_ASH1L	iGABAs_KMT2C	0.0205923	1
DIV21_iGLUTs_ASH1L_iGABAs_KMT5B	DIV21_iGLUTs_ASH1L	iGABAs_KMT5B	0.0180427	1
DIV21_iGLUTs_ASH1L_iGABAs_MBD5	DIV21_iGLUTs_ASH1L	iGABAs_MBD5	-0.000541094	1
DIV21_iGLUTs_ASH1L_iGABAs_MED13L	DIV21_iGLUTs_ASH1L	iGABAs_MED13L	-0.0047568	1
DIV21_iGLUTs_ASH1L_iGABAs_NRXN1	DIV21_iGLUTs_ASH1L	iGABAs_NRXN1	0.0357823	0.000579072
DIV21_iGLUTs_ASH1L_iGABAs_PHF12	DIV21_iGLUTs_ASH1L	iGABAs_PHF12	0.02787	0.0723798
DIV21_iGLUTs_ASH1L_iGABAs_PHF21A	DIV21_iGLUTs_ASH1L	iGABAs_PHF21A	0.0606076	6.00706e-14
DIV21_iGLUTs_ASH1L_iGABAs_SETD5	DIV21_iGLUTs_ASH1L	iGABAs_SETD5	-0.134342	3.94826e-74
DIV21_iGLUTs_ASH1L_iGABAs_SIN3A	DIV21_iGLUTs_ASH1L	iGABAs_SIN3A	0.070537	2.22579e-19
DIV21_iGLUTs_ASH1L_iGABAs_SKI	DIV21_iGLUTs_ASH1L	iGABAs_SKI	0.0629572	3.69226e-15
DIV21_iGLUTs_ASH1L_iGABAs_SMARCC2	DIV21_iGLUTs_ASH1L	iGABAs_SMARCC2	0.00772033	1
DIV21_iGLUTs_ASH1L_iGABAs_WAC	DIV21_iGLUTs_ASH1L	iGABAs_WAC	-0.0285124	0.0519122
DIV21_iGLUTs_ASH1L_SNaPs_ARID1B	DIV21_iGLUTs_ASH1L	SNaPs_ARID1B	0.03633	0.000397863
DIV21_iGLUTs_ASH1L_SNaPs_ASH1L	DIV21_iGLUTs_ASH1L	SNaPs_ASH1L	-0.150774	6.4536e-94
DIV21_iGLUTs_ASH1L_SNaPs_ASXL3	DIV21_iGLUTs_ASH1L	SNaPs_ASXL3	-0.167072	6.89825e-116
DIV21_iGLUTs_ASH1L_SNaPs_BCL11A	DIV21_iGLUTs_ASH1L	SNaPs_BCL11A	-0.0118144	1
DIV21_iGLUTs_ASH1L_SNaPs_CHD2	DIV21_iGLUTs_ASH1L	SNaPs_CHD2	-0.115488	2.51319e-54
DIV21_iGLUTs_ASH1L_SNaPs_FOXP2	DIV21_iGLUTs_ASH1L	SNaPs_FOXP2	-0.184303	1.0239e-141
DIV21_iGLUTs_ASH1L_SNaPs_KDM5B	DIV21_iGLUTs_ASH1L	SNaPs_KDM5B	-0.158435	5.95383e-104
DIV21_iGLUTs_ASH1L_SNaPs_MBD5	DIV21_iGLUTs_ASH1L	SNaPs_MBD5	-0.0433546	1.798e-06
DIV21_iGLUTs_ASH1L_SNaPs_MED13L	DIV21_iGLUTs_ASH1L	SNaPs_MED13L	-0.0252421	0.276405
DIV21_iGLUTs_ASH1L_SNaPs_NRXN1	DIV21_iGLUTs_ASH1L	SNaPs_NRXN1	-0.0911572	2.71238e-33
DIV21_iGLUTs_ASH1L_SNaPs_PHF12	DIV21_iGLUTs_ASH1L	SNaPs_PHF12	-0.0280378	0.0667194
DIV21_iGLUTs_ASH1L_SNaPs_PHF21A	DIV21_iGLUTs_ASH1L	SNaPs_PHF21A	-0.12335	3.27344e-62
DIV21_iGLUTs_ASH1L_SNaPs_SETD5	DIV21_iGLUTs_ASH1L	SNaPs_SETD5	-0.17305	1.53046e-124
DIV21_iGLUTs_ASH1L_SNaPs_SIN3A	DIV21_iGLUTs_ASH1L	SNaPs_SIN3A	-0.159544	1.90526e-105
DIV21_iGLUTs_ASH1L_SNaPs_SKI	DIV21_iGLUTs_ASH1L	SNaPs_SKI	0.0688628	2.09505e-18
DIV21_iGLUTs_ASH1L_SNaPs_SMARCC2	DIV21_iGLUTs_ASH1L	SNaPs_SMARCC2	-0.0490791	1.11014e-08
DIV21_iGLUTs_ASXL3_DIV21_iGLUTs_ARID1B	DIV21_iGLUTs_ASXL3	DIV21_iGLUTs_ARID1B	0.638119	0
DIV21_iGLUTs_ASXL3_DIV21_iGLUTs_ASH1L	DIV21_iGLUTs_ASXL3	DIV21_iGLUTs_ASH1L	0.697377	0
DIV21_iGLUTs_ASXL3_DIV21_iGLUTs_BCL11A	DIV21_iGLUTs_ASXL3	DIV21_iGLUTs_BCL11A	0.725093	0
DIV21_iGLUTs_ASXL3_DIV21_iGLUTs_CHD2	DIV21_iGLUTs_ASXL3	DIV21_iGLUTs_CHD2	0.738377	0
DIV21_iGLUTs_ASXL3_DIV21_iGLUTs_CHD8	DIV21_iGLUTs_ASXL3	DIV21_iGLUTs_CHD8	0.73078	0
DIV21_iGLUTs_ASXL3_DIV21_iGLUTs_CREBBP	DIV21_iGLUTs_ASXL3	DIV21_iGLUTs_CREBBP	0.743157	0
DIV21_iGLUTs_ASXL3_DIV21_iGLUTs_KDM5B	DIV21_iGLUTs_ASXL3	DIV21_iGLUTs_KDM5B	0.735413	0
DIV21_iGLUTs_ASXL3_DIV21_iGLUTs_KDM6B	DIV21_iGLUTs_ASXL3	DIV21_iGLUTs_KDM6B	0.723027	0
DIV21_iGLUTs_ASXL3_DIV21_iGLUTs_KMT2C	DIV21_iGLUTs_ASXL3	DIV21_iGLUTs_KMT2C	0.714526	0
DIV21_iGLUTs_ASXL3_DIV21_iGLUTs_KMT5B	DIV21_iGLUTs_ASXL3	DIV21_iGLUTs_KMT5B	0.696342	0
DIV21_iGLUTs_ASXL3_DIV21_iGLUTs_MBD5	DIV21_iGLUTs_ASXL3	DIV21_iGLUTs_MBD5	0.738337	0
DIV21_iGLUTs_ASXL3_DIV21_iGLUTs_MED13L	DIV21_iGLUTs_ASXL3	DIV21_iGLUTs_MED13L	0.717285	0
DIV21_iGLUTs_ASXL3_DIV21_iGLUTs_NRXN1	DIV21_iGLUTs_ASXL3	DIV21_iGLUTs_NRXN1	0.70814	0
DIV21_iGLUTs_ASXL3_DIV21_iGLUTs_PHF12	DIV21_iGLUTs_ASXL3	DIV21_iGLUTs_PHF12	0.737796	0
DIV21_iGLUTs_ASXL3_DIV21_iGLUTs_PHF21A	DIV21_iGLUTs_ASXL3	DIV21_iGLUTs_PHF21A	0.730411	0
DIV21_iGLUTs_ASXL3_DIV21_iGLUTs_SETD5	DIV21_iGLUTs_ASXL3	DIV21_iGLUTs_SETD5	0.69044	0
DIV21_iGLUTs_ASXL3_DIV21_iGLUTs_SIN3A	DIV21_iGLUTs_ASXL3	DIV21_iGLUTs_SIN3A	0.735343	0
DIV21_iGLUTs_ASXL3_DIV21_iGLUTs_SKI	DIV21_iGLUTs_ASXL3	DIV21_iGLUTs_SKI	0.739558	0
DIV21_iGLUTs_ASXL3_DIV21_iGLUTs_SMARCC2	DIV21_iGLUTs_ASXL3	DIV21_iGLUTs_SMARCC2	0.673629	0
DIV21_iGLUTs_ASXL3_DIV21_iGLUTs_WAC	DIV21_iGLUTs_ASXL3	DIV21_iGLUTs_WAC	0.714735	0
DIV21_iGLUTs_ASXL3_DIV7_iGLUTs_ARID1B	DIV21_iGLUTs_ASXL3	DIV7_iGLUTs_ARID1B	-0.118062	7.53856e-57
DIV21_iGLUTs_ASXL3_DIV7_iGLUTs_ASH1L	DIV21_iGLUTs_ASXL3	DIV7_iGLUTs_ASH1L	-0.101956	5.27289e-42
DIV21_iGLUTs_ASXL3_DIV7_iGLUTs_CHD2	DIV21_iGLUTs_ASXL3	DIV7_iGLUTs_CHD2	-0.163968	1.60011e-111
DIV21_iGLUTs_ASXL3_DIV7_iGLUTs_CHD8	DIV21_iGLUTs_ASXL3	DIV7_iGLUTs_CHD8	0.127469	1.47913e-66
DIV21_iGLUTs_ASXL3_DIV7_iGLUTs_DPYSL2	DIV21_iGLUTs_ASXL3	DIV7_iGLUTs_DPYSL2	-0.266234	9.2891e-303
DIV21_iGLUTs_ASXL3_DIV7_iGLUTs_FOXP2	DIV21_iGLUTs_ASXL3	DIV7_iGLUTs_FOXP2	-0.0277962	0.0750662
DIV21_iGLUTs_ASXL3_DIV7_iGLUTs_KMT5B	DIV21_iGLUTs_ASXL3	DIV7_iGLUTs_KMT5B	-0.0544177	5.51002e-11
DIV21_iGLUTs_ASXL3_DIV7_iGLUTs_MED13L	DIV21_iGLUTs_ASXL3	DIV7_iGLUTs_MED13L	-0.18067	4.79666e-136
DIV21_iGLUTs_ASXL3_DIV7_iGLUTs_NRXN1	DIV21_iGLUTs_ASXL3	DIV7_iGLUTs_NRXN1	-0.094682	5.02983e-36
DIV21_iGLUTs_ASXL3_DIV7_iGLUTs_PHF21A	DIV21_iGLUTs_ASXL3	DIV7_iGLUTs_PHF21A	-0.0967607	1.09635e-37
DIV21_iGLUTs_ASXL3_DIV7_iGLUTs_SETD5	DIV21_iGLUTs_ASXL3	DIV7_iGLUTs_SETD5	-0.0159331	1
DIV21_iGLUTs_ASXL3_DIV7_iGLUTs_SIN3A	DIV21_iGLUTs_ASXL3	DIV7_iGLUTs_SIN3A	-0.248261	7.8693e-262
DIV21_iGLUTs_ASXL3_DIV7_iGLUTs_SMARCC2	DIV21_iGLUTs_ASXL3	DIV7_iGLUTs_SMARCC2	0.0303384	0.0184726
DIV21_iGLUTs_ASXL3_DIV7_iGLUTs_WAC	DIV21_iGLUTs_ASXL3	DIV7_iGLUTs_WAC	-0.173848	1.00944e-125
DIV21_iGLUTs_ASXL3_iGABAs_ARID1B	DIV21_iGLUTs_ASXL3	iGABAs_ARID1B	-0.262407	9.05282e-294
DIV21_iGLUTs_ASXL3_iGABAs_ASH1L	DIV21_iGLUTs_ASXL3	iGABAs_ASH1L	0.0956065	9.27055e-37
DIV21_iGLUTs_ASXL3_iGABAs_ASXL3	DIV21_iGLUTs_ASXL3	iGABAs_ASXL3	-0.0018561	1
DIV21_iGLUTs_ASXL3_iGABAs_BCL11A	DIV21_iGLUTs_ASXL3	iGABAs_BCL11A	-0.112332	2.60666e-51
DIV21_iGLUTs_ASXL3_iGABAs_CHD2	DIV21_iGLUTs_ASXL3	iGABAs_CHD2	0.0702069	3.47965e-19
DIV21_iGLUTs_ASXL3_iGABAs_CHD8	DIV21_iGLUTs_ASXL3	iGABAs_CHD8	0.0956053	9.28434e-37
DIV21_iGLUTs_ASXL3_iGABAs_CREBBP	DIV21_iGLUTs_ASXL3	iGABAs_CREBBP	-0.177008	1.88693e-130
DIV21_iGLUTs_ASXL3_iGABAs_KDM5B	DIV21_iGLUTs_ASXL3	iGABAs_KDM5B	-0.0609879	3.85885e-14
DIV21_iGLUTs_ASXL3_iGABAs_KDM6B	DIV21_iGLUTs_ASXL3	iGABAs_KDM6B	-0.00367259	1
DIV21_iGLUTs_ASXL3_iGABAs_KMT2C	DIV21_iGLUTs_ASXL3	iGABAs_KMT2C	-0.00317421	1
DIV21_iGLUTs_ASXL3_iGABAs_KMT5B	DIV21_iGLUTs_ASXL3	iGABAs_KMT5B	0.00542819	1
DIV21_iGLUTs_ASXL3_iGABAs_MBD5	DIV21_iGLUTs_ASXL3	iGABAs_MBD5	-0.0157354	1
DIV21_iGLUTs_ASXL3_iGABAs_MED13L	DIV21_iGLUTs_ASXL3	iGABAs_MED13L	-0.00783764	1
DIV21_iGLUTs_ASXL3_iGABAs_NRXN1	DIV21_iGLUTs_ASXL3	iGABAs_NRXN1	0.0212581	1
DIV21_iGLUTs_ASXL3_iGABAs_PHF12	DIV21_iGLUTs_ASXL3	iGABAs_PHF12	0.0219209	1
DIV21_iGLUTs_ASXL3_iGABAs_PHF21A	DIV21_iGLUTs_ASXL3	iGABAs_PHF21A	0.0705997	2.04541e-19
DIV21_iGLUTs_ASXL3_iGABAs_SETD5	DIV21_iGLUTs_ASXL3	iGABAs_SETD5	-0.158843	1.68512e-104
DIV21_iGLUTs_ASXL3_iGABAs_SIN3A	DIV21_iGLUTs_ASXL3	iGABAs_SIN3A	0.07794	5.77772e-24
DIV21_iGLUTs_ASXL3_iGABAs_SKI	DIV21_iGLUTs_ASXL3	iGABAs_SKI	0.077957	5.63709e-24
DIV21_iGLUTs_ASXL3_iGABAs_SMARCC2	DIV21_iGLUTs_ASXL3	iGABAs_SMARCC2	-0.00903419	1
DIV21_iGLUTs_ASXL3_iGABAs_WAC	DIV21_iGLUTs_ASXL3	iGABAs_WAC	-0.0389845	5.84052e-05
DIV21_iGLUTs_ASXL3_SNaPs_ARID1B	DIV21_iGLUTs_ASXL3	SNaPs_ARID1B	0.0627076	4.9916e-15
DIV21_iGLUTs_ASXL3_SNaPs_ASH1L	DIV21_iGLUTs_ASXL3	SNaPs_ASH1L	-0.176484	1.16273e-129
DIV21_iGLUTs_ASXL3_SNaPs_ASXL3	DIV21_iGLUTs_ASXL3	SNaPs_ASXL3	-0.173617	2.22184e-125
DIV21_iGLUTs_ASXL3_SNaPs_BCL11A	DIV21_iGLUTs_ASXL3	SNaPs_BCL11A	-0.0325177	0.00494551
DIV21_iGLUTs_ASXL3_SNaPs_CHD2	DIV21_iGLUTs_ASXL3	SNaPs_CHD2	-0.146403	2.01295e-88
DIV21_iGLUTs_ASXL3_SNaPs_FOXP2	DIV21_iGLUTs_ASXL3	SNaPs_FOXP2	-0.191326	5.08718e-153
DIV21_iGLUTs_ASXL3_SNaPs_KDM5B	DIV21_iGLUTs_ASXL3	SNaPs_KDM5B	-0.170403	1.13957e-120
DIV21_iGLUTs_ASXL3_SNaPs_MBD5	DIV21_iGLUTs_ASXL3	SNaPs_MBD5	-0.0592054	3.01523e-13
DIV21_iGLUTs_ASXL3_SNaPs_MED13L	DIV21_iGLUTs_ASXL3	SNaPs_MED13L	-0.0403918	1.97926e-05
DIV21_iGLUTs_ASXL3_SNaPs_NRXN1	DIV21_iGLUTs_ASXL3	SNaPs_NRXN1	-0.1105	1.33844e-49
DIV21_iGLUTs_ASXL3_SNaPs_PHF12	DIV21_iGLUTs_ASXL3	SNaPs_PHF12	-0.0385818	7.88605e-05
DIV21_iGLUTs_ASXL3_SNaPs_PHF21A	DIV21_iGLUTs_ASXL3	SNaPs_PHF21A	-0.117745	1.55289e-56
DIV21_iGLUTs_ASXL3_SNaPs_SETD5	DIV21_iGLUTs_ASXL3	SNaPs_SETD5	-0.185737	5.49227e-144
DIV21_iGLUTs_ASXL3_SNaPs_SIN3A	DIV21_iGLUTs_ASXL3	SNaPs_SIN3A	-0.169034	1.07939e-118
DIV21_iGLUTs_ASXL3_SNaPs_SKI	DIV21_iGLUTs_ASXL3	SNaPs_SKI	0.0951272	2.23354e-36
DIV21_iGLUTs_ASXL3_SNaPs_SMARCC2	DIV21_iGLUTs_ASXL3	SNaPs_SMARCC2	-0.0461061	1.66582e-07
DIV21_iGLUTs_BCL11A_DIV21_iGLUTs_ARID1B	DIV21_iGLUTs_BCL11A	DIV21_iGLUTs_ARID1B	0.740538	0
DIV21_iGLUTs_BCL11A_DIV21_iGLUTs_ASH1L	DIV21_iGLUTs_BCL11A	DIV21_iGLUTs_ASH1L	0.794119	0
DIV21_iGLUTs_BCL11A_DIV21_iGLUTs_ASXL3	DIV21_iGLUTs_BCL11A	DIV21_iGLUTs_ASXL3	0.725093	0
DIV21_iGLUTs_BCL11A_DIV21_iGLUTs_CHD2	DIV21_iGLUTs_BCL11A	DIV21_iGLUTs_CHD2	0.778795	0
DIV21_iGLUTs_BCL11A_DIV21_iGLUTs_CHD8	DIV21_iGLUTs_BCL11A	DIV21_iGLUTs_CHD8	0.780784	0
DIV21_iGLUTs_BCL11A_DIV21_iGLUTs_CREBBP	DIV21_iGLUTs_BCL11A	DIV21_iGLUTs_CREBBP	0.798485	0
DIV21_iGLUTs_BCL11A_DIV21_iGLUTs_KDM5B	DIV21_iGLUTs_BCL11A	DIV21_iGLUTs_KDM5B	0.808285	0
DIV21_iGLUTs_BCL11A_DIV21_iGLUTs_KDM6B	DIV21_iGLUTs_BCL11A	DIV21_iGLUTs_KDM6B	0.76869	0
DIV21_iGLUTs_BCL11A_DIV21_iGLUTs_KMT2C	DIV21_iGLUTs_BCL11A	DIV21_iGLUTs_KMT2C	0.797992	0
DIV21_iGLUTs_BCL11A_DIV21_iGLUTs_KMT5B	DIV21_iGLUTs_BCL11A	DIV21_iGLUTs_KMT5B	0.783716	0
DIV21_iGLUTs_BCL11A_DIV21_iGLUTs_MBD5	DIV21_iGLUTs_BCL11A	DIV21_iGLUTs_MBD5	0.779237	0
DIV21_iGLUTs_BCL11A_DIV21_iGLUTs_MED13L	DIV21_iGLUTs_BCL11A	DIV21_iGLUTs_MED13L	0.756756	0
DIV21_iGLUTs_BCL11A_DIV21_iGLUTs_NRXN1	DIV21_iGLUTs_BCL11A	DIV21_iGLUTs_NRXN1	0.793641	0
DIV21_iGLUTs_BCL11A_DIV21_iGLUTs_PHF12	DIV21_iGLUTs_BCL11A	DIV21_iGLUTs_PHF12	0.796869	0
DIV21_iGLUTs_BCL11A_DIV21_iGLUTs_PHF21A	DIV21_iGLUTs_BCL11A	DIV21_iGLUTs_PHF21A	0.778849	0
DIV21_iGLUTs_BCL11A_DIV21_iGLUTs_SETD5	DIV21_iGLUTs_BCL11A	DIV21_iGLUTs_SETD5	0.796893	0
DIV21_iGLUTs_BCL11A_DIV21_iGLUTs_SIN3A	DIV21_iGLUTs_BCL11A	DIV21_iGLUTs_SIN3A	0.800386	0
DIV21_iGLUTs_BCL11A_DIV21_iGLUTs_SKI	DIV21_iGLUTs_BCL11A	DIV21_iGLUTs_SKI	0.801925	0
DIV21_iGLUTs_BCL11A_DIV21_iGLUTs_SMARCC2	DIV21_iGLUTs_BCL11A	DIV21_iGLUTs_SMARCC2	0.775268	0
DIV21_iGLUTs_BCL11A_DIV21_iGLUTs_WAC	DIV21_iGLUTs_BCL11A	DIV21_iGLUTs_WAC	0.809345	0
DIV21_iGLUTs_BCL11A_DIV7_iGLUTs_ARID1B	DIV21_iGLUTs_BCL11A	DIV7_iGLUTs_ARID1B	-0.102803	9.95996e-43
DIV21_iGLUTs_BCL11A_DIV7_iGLUTs_ASH1L	DIV21_iGLUTs_BCL11A	DIV7_iGLUTs_ASH1L	-0.0845213	1.99655e-28
DIV21_iGLUTs_BCL11A_DIV7_iGLUTs_CHD2	DIV21_iGLUTs_BCL11A	DIV7_iGLUTs_CHD2	-0.149707	1.46718e-92
DIV21_iGLUTs_BCL11A_DIV7_iGLUTs_CHD8	DIV21_iGLUTs_BCL11A	DIV7_iGLUTs_CHD8	0.111675	1.07761e-50
DIV21_iGLUTs_BCL11A_DIV7_iGLUTs_DPYSL2	DIV21_iGLUTs_BCL11A	DIV7_iGLUTs_DPYSL2	-0.229743	5.03584e-223
DIV21_iGLUTs_BCL11A_DIV7_iGLUTs_FOXP2	DIV21_iGLUTs_BCL11A	DIV7_iGLUTs_FOXP2	-0.0379465	0.000126175
DIV21_iGLUTs_BCL11A_DIV7_iGLUTs_KMT5B	DIV21_iGLUTs_BCL11A	DIV7_iGLUTs_KMT5B	-0.0482635	2.37733e-08
DIV21_iGLUTs_BCL11A_DIV7_iGLUTs_MED13L	DIV21_iGLUTs_BCL11A	DIV7_iGLUTs_MED13L	-0.157075	3.94004e-102
DIV21_iGLUTs_BCL11A_DIV7_iGLUTs_NRXN1	DIV21_iGLUTs_BCL11A	DIV7_iGLUTs_NRXN1	-0.0784711	2.60994e-24
DIV21_iGLUTs_BCL11A_DIV7_iGLUTs_PHF21A	DIV21_iGLUTs_BCL11A	DIV7_iGLUTs_PHF21A	-0.0829619	2.45617e-27
DIV21_iGLUTs_BCL11A_DIV7_iGLUTs_SETD5	DIV21_iGLUTs_BCL11A	DIV7_iGLUTs_SETD5	-0.0228446	0.839532
DIV21_iGLUTs_BCL11A_DIV7_iGLUTs_SIN3A	DIV21_iGLUTs_BCL11A	DIV7_iGLUTs_SIN3A	-0.218524	3.90546e-201
DIV21_iGLUTs_BCL11A_DIV7_iGLUTs_SMARCC2	DIV21_iGLUTs_BCL11A	DIV7_iGLUTs_SMARCC2	0.0310749	0.0119673
DIV21_iGLUTs_BCL11A_DIV7_iGLUTs_WAC	DIV21_iGLUTs_BCL11A	DIV7_iGLUTs_WAC	-0.150063	5.19412e-93
DIV21_iGLUTs_BCL11A_iGABAs_ARID1B	DIV21_iGLUTs_BCL11A	iGABAs_ARID1B	-0.233247	4.12981e-230
DIV21_iGLUTs_BCL11A_iGABAs_ASH1L	DIV21_iGLUTs_BCL11A	iGABAs_ASH1L	0.0848223	1.22407e-28
DIV21_iGLUTs_BCL11A_iGABAs_ASXL3	DIV21_iGLUTs_BCL11A	iGABAs_ASXL3	-0.0057843	1
DIV21_iGLUTs_BCL11A_iGABAs_BCL11A	DIV21_iGLUTs_BCL11A	iGABAs_BCL11A	-0.0971056	5.75426e-38
DIV21_iGLUTs_BCL11A_iGABAs_CHD2	DIV21_iGLUTs_BCL11A	iGABAs_CHD2	0.0600262	1.1773e-13
DIV21_iGLUTs_BCL11A_iGABAs_CHD8	DIV21_iGLUTs_BCL11A	iGABAs_CHD8	0.0825256	4.91301e-27
DIV21_iGLUTs_BCL11A_iGABAs_CREBBP	DIV21_iGLUTs_BCL11A	iGABAs_CREBBP	-0.157964	2.55062e-103
DIV21_iGLUTs_BCL11A_iGABAs_KDM5B	DIV21_iGLUTs_BCL11A	iGABAs_KDM5B	-0.0500689	4.31653e-09
DIV21_iGLUTs_BCL11A_iGABAs_KDM6B	DIV21_iGLUTs_BCL11A	iGABAs_KDM6B	-0.00929179	1
DIV21_iGLUTs_BCL11A_iGABAs_KMT2C	DIV21_iGLUTs_BCL11A	iGABAs_KMT2C	0.00340688	1
DIV21_iGLUTs_BCL11A_iGABAs_KMT5B	DIV21_iGLUTs_BCL11A	iGABAs_KMT5B	0.0151619	1
DIV21_iGLUTs_BCL11A_iGABAs_MBD5	DIV21_iGLUTs_BCL11A	iGABAs_MBD5	-0.0109925	1
DIV21_iGLUTs_BCL11A_iGABAs_MED13L	DIV21_iGLUTs_BCL11A	iGABAs_MED13L	-0.00301834	1
DIV21_iGLUTs_BCL11A_iGABAs_NRXN1	DIV21_iGLUTs_BCL11A	iGABAs_NRXN1	0.0232609	0.701942
DIV21_iGLUTs_BCL11A_iGABAs_PHF12	DIV21_iGLUTs_BCL11A	iGABAs_PHF12	0.0198222	1
DIV21_iGLUTs_BCL11A_iGABAs_PHF21A	DIV21_iGLUTs_BCL11A	iGABAs_PHF21A	0.0604768	6.9948e-14
DIV21_iGLUTs_BCL11A_iGABAs_SETD5	DIV21_iGLUTs_BCL11A	iGABAs_SETD5	-0.14535	4.01029e-87
DIV21_iGLUTs_BCL11A_iGABAs_SIN3A	DIV21_iGLUTs_BCL11A	iGABAs_SIN3A	0.0699021	5.23694e-19
DIV21_iGLUTs_BCL11A_iGABAs_SKI	DIV21_iGLUTs_BCL11A	iGABAs_SKI	0.0689416	1.88825e-18
DIV21_iGLUTs_BCL11A_iGABAs_SMARCC2	DIV21_iGLUTs_BCL11A	iGABAs_SMARCC2	-0.00205204	1
DIV21_iGLUTs_BCL11A_iGABAs_WAC	DIV21_iGLUTs_BCL11A	iGABAs_WAC	-0.0306533	0.0154063
DIV21_iGLUTs_BCL11A_SNaPs_ARID1B	DIV21_iGLUTs_BCL11A	SNaPs_ARID1B	0.0437786	1.25735e-06
DIV21_iGLUTs_BCL11A_SNaPs_ASH1L	DIV21_iGLUTs_BCL11A	SNaPs_ASH1L	-0.15811	1.62557e-103
DIV21_iGLUTs_BCL11A_SNaPs_ASXL3	DIV21_iGLUTs_BCL11A	SNaPs_ASXL3	-0.172608	6.8448e-124
DIV21_iGLUTs_BCL11A_SNaPs_BCL11A	DIV21_iGLUTs_BCL11A	SNaPs_BCL11A	-0.0181551	1
DIV21_iGLUTs_BCL11A_SNaPs_CHD2	DIV21_iGLUTs_BCL11A	SNaPs_CHD2	-0.122236	4.62497e-61
DIV21_iGLUTs_BCL11A_SNaPs_FOXP2	DIV21_iGLUTs_BCL11A	SNaPs_FOXP2	-0.191584	1.92326e-153
DIV21_iGLUTs_BCL11A_SNaPs_KDM5B	DIV21_iGLUTs_BCL11A	SNaPs_KDM5B	-0.160794	3.80134e-107
DIV21_iGLUTs_BCL11A_SNaPs_MBD5	DIV21_iGLUTs_BCL11A	SNaPs_MBD5	-0.0417586	6.6392e-06
DIV21_iGLUTs_BCL11A_SNaPs_MED13L	DIV21_iGLUTs_BCL11A	SNaPs_MED13L	-0.0278689	0.0723798
DIV21_iGLUTs_BCL11A_SNaPs_NRXN1	DIV21_iGLUTs_BCL11A	SNaPs_NRXN1	-0.103049	6.11857e-43
DIV21_iGLUTs_BCL11A_SNaPs_PHF12	DIV21_iGLUTs_BCL11A	SNaPs_PHF12	-0.0237561	0.561748
DIV21_iGLUTs_BCL11A_SNaPs_PHF21A	DIV21_iGLUTs_BCL11A	SNaPs_PHF21A	-0.12298	7.92324e-62
DIV21_iGLUTs_BCL11A_SNaPs_SETD5	DIV21_iGLUTs_BCL11A	SNaPs_SETD5	-0.181715	1.15727e-137
DIV21_iGLUTs_BCL11A_SNaPs_SIN3A	DIV21_iGLUTs_BCL11A	SNaPs_SIN3A	-0.170661	4.81455e-121
DIV21_iGLUTs_BCL11A_SNaPs_SKI	DIV21_iGLUTs_BCL11A	SNaPs_SKI	0.0803558	1.46811e-25
DIV21_iGLUTs_BCL11A_SNaPs_SMARCC2	DIV21_iGLUTs_BCL11A	SNaPs_SMARCC2	-0.0515751	9.94223e-10
DIV21_iGLUTs_CHD2_DIV21_iGLUTs_ARID1B	DIV21_iGLUTs_CHD2	DIV21_iGLUTs_ARID1B	0.694581	0
DIV21_iGLUTs_CHD2_DIV21_iGLUTs_ASH1L	DIV21_iGLUTs_CHD2	DIV21_iGLUTs_ASH1L	0.762437	0
DIV21_iGLUTs_CHD2_DIV21_iGLUTs_ASXL3	DIV21_iGLUTs_CHD2	DIV21_iGLUTs_ASXL3	0.738377	0
DIV21_iGLUTs_CHD2_DIV21_iGLUTs_BCL11A	DIV21_iGLUTs_CHD2	DIV21_iGLUTs_BCL11A	0.778795	0
DIV21_iGLUTs_CHD2_DIV21_iGLUTs_CHD8	DIV21_iGLUTs_CHD2	DIV21_iGLUTs_CHD8	0.768305	0
DIV21_iGLUTs_CHD2_DIV21_iGLUTs_CREBBP	DIV21_iGLUTs_CHD2	DIV21_iGLUTs_CREBBP	0.78488	0
DIV21_iGLUTs_CHD2_DIV21_iGLUTs_KDM5B	DIV21_iGLUTs_CHD2	DIV21_iGLUTs_KDM5B	0.791229	0
DIV21_iGLUTs_CHD2_DIV21_iGLUTs_KDM6B	DIV21_iGLUTs_CHD2	DIV21_iGLUTs_KDM6B	0.754892	0
DIV21_iGLUTs_CHD2_DIV21_iGLUTs_KMT2C	DIV21_iGLUTs_CHD2	DIV21_iGLUTs_KMT2C	0.776178	0
DIV21_iGLUTs_CHD2_DIV21_iGLUTs_KMT5B	DIV21_iGLUTs_CHD2	DIV21_iGLUTs_KMT5B	0.746871	0
DIV21_iGLUTs_CHD2_DIV21_iGLUTs_MBD5	DIV21_iGLUTs_CHD2	DIV21_iGLUTs_MBD5	0.776464	0
DIV21_iGLUTs_CHD2_DIV21_iGLUTs_MED13L	DIV21_iGLUTs_CHD2	DIV21_iGLUTs_MED13L	0.746925	0
DIV21_iGLUTs_CHD2_DIV21_iGLUTs_NRXN1	DIV21_iGLUTs_CHD2	DIV21_iGLUTs_NRXN1	0.761029	0
DIV21_iGLUTs_CHD2_DIV21_iGLUTs_PHF12	DIV21_iGLUTs_CHD2	DIV21_iGLUTs_PHF12	0.783202	0
DIV21_iGLUTs_CHD2_DIV21_iGLUTs_PHF21A	DIV21_iGLUTs_CHD2	DIV21_iGLUTs_PHF21A	0.775079	0
DIV21_iGLUTs_CHD2_DIV21_iGLUTs_SETD5	DIV21_iGLUTs_CHD2	DIV21_iGLUTs_SETD5	0.759006	0
DIV21_iGLUTs_CHD2_DIV21_iGLUTs_SIN3A	DIV21_iGLUTs_CHD2	DIV21_iGLUTs_SIN3A	0.783127	0
DIV21_iGLUTs_CHD2_DIV21_iGLUTs_SKI	DIV21_iGLUTs_CHD2	DIV21_iGLUTs_SKI	0.791367	0
DIV21_iGLUTs_CHD2_DIV21_iGLUTs_SMARCC2	DIV21_iGLUTs_CHD2	DIV21_iGLUTs_SMARCC2	0.730848	0
DIV21_iGLUTs_CHD2_DIV21_iGLUTs_WAC	DIV21_iGLUTs_CHD2	DIV21_iGLUTs_WAC	0.772317	0
DIV21_iGLUTs_CHD2_DIV7_iGLUTs_ARID1B	DIV21_iGLUTs_CHD2	DIV7_iGLUTs_ARID1B	-0.116095	6.45333e-55
DIV21_iGLUTs_CHD2_DIV7_iGLUTs_ASH1L	DIV21_iGLUTs_CHD2	DIV7_iGLUTs_ASH1L	-0.096091	3.79361e-37
DIV21_iGLUTs_CHD2_DIV7_iGLUTs_CHD2	DIV21_iGLUTs_CHD2	DIV7_iGLUTs_CHD2	-0.163892	2.03675e-111
DIV21_iGLUTs_CHD2_DIV7_iGLUTs_CHD8	DIV21_iGLUTs_CHD2	DIV7_iGLUTs_CHD8	0.129077	2.72396e-68
DIV21_iGLUTs_CHD2_DIV7_iGLUTs_DPYSL2	DIV21_iGLUTs_CHD2	DIV7_iGLUTs_DPYSL2	-0.260055	2.55263e-288
DIV21_iGLUTs_CHD2_DIV7_iGLUTs_FOXP2	DIV21_iGLUTs_CHD2	DIV7_iGLUTs_FOXP2	-0.0338058	0.00218689
DIV21_iGLUTs_CHD2_DIV7_iGLUTs_KMT5B	DIV21_iGLUTs_CHD2	DIV7_iGLUTs_KMT5B	-0.0597467	1.62306e-13
DIV21_iGLUTs_CHD2_DIV7_iGLUTs_MED13L	DIV21_iGLUTs_CHD2	DIV7_iGLUTs_MED13L	-0.181867	6.70112e-138
DIV21_iGLUTs_CHD2_DIV7_iGLUTs_NRXN1	DIV21_iGLUTs_CHD2	DIV7_iGLUTs_NRXN1	-0.0920189	5.98825e-34
DIV21_iGLUTs_CHD2_DIV7_iGLUTs_PHF21A	DIV21_iGLUTs_CHD2	DIV7_iGLUTs_PHF21A	-0.09137	1.86875e-33
DIV21_iGLUTs_CHD2_DIV7_iGLUTs_SETD5	DIV21_iGLUTs_CHD2	DIV7_iGLUTs_SETD5	-0.0227539	0.871125
DIV21_iGLUTs_CHD2_DIV7_iGLUTs_SIN3A	DIV21_iGLUTs_CHD2	DIV7_iGLUTs_SIN3A	-0.251321	1.43877e-268
DIV21_iGLUTs_CHD2_DIV7_iGLUTs_SMARCC2	DIV21_iGLUTs_CHD2	DIV7_iGLUTs_SMARCC2	0.0323322	0.00555037
DIV21_iGLUTs_CHD2_DIV7_iGLUTs_WAC	DIV21_iGLUTs_CHD2	DIV7_iGLUTs_WAC	-0.172734	4.46939e-124
DIV21_iGLUTs_CHD2_iGABAs_ARID1B	DIV21_iGLUTs_CHD2	iGABAs_ARID1B	-0.270857	8.09093540235231e-314
DIV21_iGLUTs_CHD2_iGABAs_ASH1L	DIV21_iGLUTs_CHD2	iGABAs_ASH1L	0.095423	1.29826e-36
DIV21_iGLUTs_CHD2_iGABAs_ASXL3	DIV21_iGLUTs_CHD2	iGABAs_ASXL3	-0.00914672	1
DIV21_iGLUTs_CHD2_iGABAs_BCL11A	DIV21_iGLUTs_CHD2	iGABAs_BCL11A	-0.115331	3.56693e-54
DIV21_iGLUTs_CHD2_iGABAs_CHD2	DIV21_iGLUTs_CHD2	iGABAs_CHD2	0.0724624	1.57948e-20
DIV21_iGLUTs_CHD2_iGABAs_CHD8	DIV21_iGLUTs_CHD2	iGABAs_CHD8	0.0959834	4.62462e-37
DIV21_iGLUTs_CHD2_iGABAs_CREBBP	DIV21_iGLUTs_CHD2	iGABAs_CREBBP	-0.184799	1.68695e-142
DIV21_iGLUTs_CHD2_iGABAs_KDM5B	DIV21_iGLUTs_CHD2	iGABAs_KDM5B	-0.057989	1.18126e-12
DIV21_iGLUTs_CHD2_iGABAs_KDM6B	DIV21_iGLUTs_CHD2	iGABAs_KDM6B	-0.0127788	1
DIV21_iGLUTs_CHD2_iGABAs_KMT2C	DIV21_iGLUTs_CHD2	iGABAs_KMT2C	0.0089349	1
DIV21_iGLUTs_CHD2_iGABAs_KMT5B	DIV21_iGLUTs_CHD2	iGABAs_KMT5B	0.0131015	1
DIV21_iGLUTs_CHD2_iGABAs_MBD5	DIV21_iGLUTs_CHD2	iGABAs_MBD5	-0.00766786	1
DIV21_iGLUTs_CHD2_iGABAs_MED13L	DIV21_iGLUTs_CHD2	iGABAs_MED13L	-0.0127418	1
DIV21_iGLUTs_CHD2_iGABAs_NRXN1	DIV21_iGLUTs_CHD2	iGABAs_NRXN1	0.028947	0.0410927
DIV21_iGLUTs_CHD2_iGABAs_PHF12	DIV21_iGLUTs_CHD2	iGABAs_PHF12	0.0215804	1
DIV21_iGLUTs_CHD2_iGABAs_PHF21A	DIV21_iGLUTs_CHD2	iGABAs_PHF21A	0.0677284	9.26439e-18
DIV21_iGLUTs_CHD2_iGABAs_SETD5	DIV21_iGLUTs_CHD2	iGABAs_SETD5	-0.166732	2.09442e-115
DIV21_iGLUTs_CHD2_iGABAs_SIN3A	DIV21_iGLUTs_CHD2	iGABAs_SIN3A	0.0782115	3.85429e-24
DIV21_iGLUTs_CHD2_iGABAs_SKI	DIV21_iGLUTs_CHD2	iGABAs_SKI	0.0773737	1.34657e-23
DIV21_iGLUTs_CHD2_iGABAs_SMARCC2	DIV21_iGLUTs_CHD2	iGABAs_SMARCC2	-0.00394311	1
DIV21_iGLUTs_CHD2_iGABAs_WAC	DIV21_iGLUTs_CHD2	iGABAs_WAC	-0.0363145	0.000401788
DIV21_iGLUTs_CHD2_SNaPs_ARID1B	DIV21_iGLUTs_CHD2	SNaPs_ARID1B	0.0568861	3.96574e-12
DIV21_iGLUTs_CHD2_SNaPs_ASH1L	DIV21_iGLUTs_CHD2	SNaPs_ASH1L	-0.172911	2.45367e-124
DIV21_iGLUTs_CHD2_SNaPs_ASXL3	DIV21_iGLUTs_CHD2	SNaPs_ASXL3	-0.190387	1.75607e-151
DIV21_iGLUTs_CHD2_SNaPs_BCL11A	DIV21_iGLUTs_CHD2	SNaPs_BCL11A	-0.0290143	0.0396366
DIV21_iGLUTs_CHD2_SNaPs_CHD2	DIV21_iGLUTs_CHD2	SNaPs_CHD2	-0.130231	1.50179e-69
DIV21_iGLUTs_CHD2_SNaPs_FOXP2	DIV21_iGLUTs_CHD2	SNaPs_FOXP2	-0.210911	5.75489e-187
DIV21_iGLUTs_CHD2_SNaPs_KDM5B	DIV21_iGLUTs_CHD2	SNaPs_KDM5B	-0.176935	2.42986e-130
DIV21_iGLUTs_CHD2_SNaPs_MBD5	DIV21_iGLUTs_CHD2	SNaPs_MBD5	-0.0521617	5.54118e-10
DIV21_iGLUTs_CHD2_SNaPs_MED13L	DIV21_iGLUTs_CHD2	SNaPs_MED13L	-0.0303842	0.0180208
DIV21_iGLUTs_CHD2_SNaPs_NRXN1	DIV21_iGLUTs_CHD2	SNaPs_NRXN1	-0.107248	1.23812e-46
DIV21_iGLUTs_CHD2_SNaPs_PHF12	DIV21_iGLUTs_CHD2	SNaPs_PHF12	-0.0233269	0.682616
DIV21_iGLUTs_CHD2_SNaPs_PHF21A	DIV21_iGLUTs_CHD2	SNaPs_PHF21A	-0.134898	9.249e-75
DIV21_iGLUTs_CHD2_SNaPs_SETD5	DIV21_iGLUTs_CHD2	SNaPs_SETD5	-0.196422	1.65022e-161
DIV21_iGLUTs_CHD2_SNaPs_SIN3A	DIV21_iGLUTs_CHD2	SNaPs_SIN3A	-0.18194	5.17422e-138
DIV21_iGLUTs_CHD2_SNaPs_SKI	DIV21_iGLUTs_CHD2	SNaPs_SKI	0.0907188	5.83611e-33
DIV21_iGLUTs_CHD2_SNaPs_SMARCC2	DIV21_iGLUTs_CHD2	SNaPs_SMARCC2	-0.0574506	2.14592e-12
DIV21_iGLUTs_CHD8_DIV21_iGLUTs_ARID1B	DIV21_iGLUTs_CHD8	DIV21_iGLUTs_ARID1B	0.735447	0
DIV21_iGLUTs_CHD8_DIV21_iGLUTs_ASH1L	DIV21_iGLUTs_CHD8	DIV21_iGLUTs_ASH1L	0.780004	0
DIV21_iGLUTs_CHD8_DIV21_iGLUTs_ASXL3	DIV21_iGLUTs_CHD8	DIV21_iGLUTs_ASXL3	0.73078	0
DIV21_iGLUTs_CHD8_DIV21_iGLUTs_BCL11A	DIV21_iGLUTs_CHD8	DIV21_iGLUTs_BCL11A	0.780784	0
DIV21_iGLUTs_CHD8_DIV21_iGLUTs_CHD2	DIV21_iGLUTs_CHD8	DIV21_iGLUTs_CHD2	0.768305	0
DIV21_iGLUTs_CHD8_DIV21_iGLUTs_CREBBP	DIV21_iGLUTs_CHD8	DIV21_iGLUTs_CREBBP	0.795477	0
DIV21_iGLUTs_CHD8_DIV21_iGLUTs_KDM5B	DIV21_iGLUTs_CHD8	DIV21_iGLUTs_KDM5B	0.791971	0
DIV21_iGLUTs_CHD8_DIV21_iGLUTs_KDM6B	DIV21_iGLUTs_CHD8	DIV21_iGLUTs_KDM6B	0.785251	0
DIV21_iGLUTs_CHD8_DIV21_iGLUTs_KMT2C	DIV21_iGLUTs_CHD8	DIV21_iGLUTs_KMT2C	0.769563	0
DIV21_iGLUTs_CHD8_DIV21_iGLUTs_KMT5B	DIV21_iGLUTs_CHD8	DIV21_iGLUTs_KMT5B	0.794893	0
DIV21_iGLUTs_CHD8_DIV21_iGLUTs_MBD5	DIV21_iGLUTs_CHD8	DIV21_iGLUTs_MBD5	0.773281	0
DIV21_iGLUTs_CHD8_DIV21_iGLUTs_MED13L	DIV21_iGLUTs_CHD8	DIV21_iGLUTs_MED13L	0.744389	0
DIV21_iGLUTs_CHD8_DIV21_iGLUTs_NRXN1	DIV21_iGLUTs_CHD8	DIV21_iGLUTs_NRXN1	0.782915	0
DIV21_iGLUTs_CHD8_DIV21_iGLUTs_PHF12	DIV21_iGLUTs_CHD8	DIV21_iGLUTs_PHF12	0.796868	0
DIV21_iGLUTs_CHD8_DIV21_iGLUTs_PHF21A	DIV21_iGLUTs_CHD8	DIV21_iGLUTs_PHF21A	0.767451	0
DIV21_iGLUTs_CHD8_DIV21_iGLUTs_SETD5	DIV21_iGLUTs_CHD8	DIV21_iGLUTs_SETD5	0.782757	0
DIV21_iGLUTs_CHD8_DIV21_iGLUTs_SIN3A	DIV21_iGLUTs_CHD8	DIV21_iGLUTs_SIN3A	0.796058	0
DIV21_iGLUTs_CHD8_DIV21_iGLUTs_SKI	DIV21_iGLUTs_CHD8	DIV21_iGLUTs_SKI	0.790563	0
DIV21_iGLUTs_CHD8_DIV21_iGLUTs_SMARCC2	DIV21_iGLUTs_CHD8	DIV21_iGLUTs_SMARCC2	0.753334	0
DIV21_iGLUTs_CHD8_DIV21_iGLUTs_WAC	DIV21_iGLUTs_CHD8	DIV21_iGLUTs_WAC	0.788959	0
DIV21_iGLUTs_CHD8_DIV7_iGLUTs_ARID1B	DIV21_iGLUTs_CHD8	DIV7_iGLUTs_ARID1B	-0.10825	1.5456e-47
DIV21_iGLUTs_CHD8_DIV7_iGLUTs_ASH1L	DIV21_iGLUTs_CHD8	DIV7_iGLUTs_ASH1L	-0.0944813	7.23808e-36
DIV21_iGLUTs_CHD8_DIV7_iGLUTs_CHD2	DIV21_iGLUTs_CHD8	DIV7_iGLUTs_CHD2	-0.160454	1.10536e-106
DIV21_iGLUTs_CHD8_DIV7_iGLUTs_CHD8	DIV21_iGLUTs_CHD8	DIV7_iGLUTs_CHD8	0.12059	2.20696e-59
DIV21_iGLUTs_CHD8_DIV7_iGLUTs_DPYSL2	DIV21_iGLUTs_CHD8	DIV7_iGLUTs_DPYSL2	-0.241731	9.22873e-248
DIV21_iGLUTs_CHD8_DIV7_iGLUTs_FOXP2	DIV21_iGLUTs_CHD8	DIV7_iGLUTs_FOXP2	-0.0310987	0.0118098
DIV21_iGLUTs_CHD8_DIV7_iGLUTs_KMT5B	DIV21_iGLUTs_CHD8	DIV7_iGLUTs_KMT5B	-0.0484882	1.92827e-08
DIV21_iGLUTs_CHD8_DIV7_iGLUTs_MED13L	DIV21_iGLUTs_CHD8	DIV7_iGLUTs_MED13L	-0.169115	8.26478e-119
DIV21_iGLUTs_CHD8_DIV7_iGLUTs_NRXN1	DIV21_iGLUTs_CHD8	DIV7_iGLUTs_NRXN1	-0.0803491	1.48209e-25
DIV21_iGLUTs_CHD8_DIV7_iGLUTs_PHF21A	DIV21_iGLUTs_CHD8	DIV7_iGLUTs_PHF21A	-0.0962432	2.86667e-37
DIV21_iGLUTs_CHD8_DIV7_iGLUTs_SETD5	DIV21_iGLUTs_CHD8	DIV7_iGLUTs_SETD5	-0.0275382	0.0859824
DIV21_iGLUTs_CHD8_DIV7_iGLUTs_SIN3A	DIV21_iGLUTs_CHD8	DIV7_iGLUTs_SIN3A	-0.223169	4.73342e-210
DIV21_iGLUTs_CHD8_DIV7_iGLUTs_SMARCC2	DIV21_iGLUTs_CHD8	DIV7_iGLUTs_SMARCC2	0.0343585	0.00152637
DIV21_iGLUTs_CHD8_DIV7_iGLUTs_WAC	DIV21_iGLUTs_CHD8	DIV7_iGLUTs_WAC	-0.159025	9.5918e-105
DIV21_iGLUTs_CHD8_iGABAs_ARID1B	DIV21_iGLUTs_CHD8	iGABAs_ARID1B	-0.238928	7.49918e-242
DIV21_iGLUTs_CHD8_iGABAs_ASH1L	DIV21_iGLUTs_CHD8	iGABAs_ASH1L	0.0914449	1.64011e-33
DIV21_iGLUTs_CHD8_iGABAs_ASXL3	DIV21_iGLUTs_CHD8	iGABAs_ASXL3	0.00544481	1
DIV21_iGLUTs_CHD8_iGABAs_BCL11A	DIV21_iGLUTs_CHD8	iGABAs_BCL11A	-0.105011	1.20379e-44
DIV21_iGLUTs_CHD8_iGABAs_CHD2	DIV21_iGLUTs_CHD8	iGABAs_CHD2	0.0664585	4.76226e-17
DIV21_iGLUTs_CHD8_iGABAs_CHD8	DIV21_iGLUTs_CHD8	iGABAs_CHD8	0.087776	9.12494e-31
DIV21_iGLUTs_CHD8_iGABAs_CREBBP	DIV21_iGLUTs_CHD8	iGABAs_CREBBP	-0.161316	7.36209e-108
DIV21_iGLUTs_CHD8_iGABAs_KDM5B	DIV21_iGLUTs_CHD8	iGABAs_KDM5B	-0.0541208	7.50838e-11
DIV21_iGLUTs_CHD8_iGABAs_KDM6B	DIV21_iGLUTs_CHD8	iGABAs_KDM6B	-0.00271875	1
DIV21_iGLUTs_CHD8_iGABAs_KMT2C	DIV21_iGLUTs_CHD8	iGABAs_KMT2C	0.000880689	1
DIV21_iGLUTs_CHD8_iGABAs_KMT5B	DIV21_iGLUTs_CHD8	iGABAs_KMT5B	0.0111778	1
DIV21_iGLUTs_CHD8_iGABAs_MBD5	DIV21_iGLUTs_CHD8	iGABAs_MBD5	-0.00416002	1
DIV21_iGLUTs_CHD8_iGABAs_MED13L	DIV21_iGLUTs_CHD8	iGABAs_MED13L	-0.00173439	1
DIV21_iGLUTs_CHD8_iGABAs_NRXN1	DIV21_iGLUTs_CHD8	iGABAs_NRXN1	0.0286802	0.0473592
DIV21_iGLUTs_CHD8_iGABAs_PHF12	DIV21_iGLUTs_CHD8	iGABAs_PHF12	0.0194679	1
DIV21_iGLUTs_CHD8_iGABAs_PHF21A	DIV21_iGLUTs_CHD8	iGABAs_PHF21A	0.065909	9.58142e-17
DIV21_iGLUTs_CHD8_iGABAs_SETD5	DIV21_iGLUTs_CHD8	iGABAs_SETD5	-0.145229	5.64065e-87
DIV21_iGLUTs_CHD8_iGABAs_SIN3A	DIV21_iGLUTs_CHD8	iGABAs_SIN3A	0.0745237	8.58511e-22
DIV21_iGLUTs_CHD8_iGABAs_SKI	DIV21_iGLUTs_CHD8	iGABAs_SKI	0.068102	5.7006e-18
DIV21_iGLUTs_CHD8_iGABAs_SMARCC2	DIV21_iGLUTs_CHD8	iGABAs_SMARCC2	0.000825577	1
DIV21_iGLUTs_CHD8_iGABAs_WAC	DIV21_iGLUTs_CHD8	iGABAs_WAC	-0.0343516	0.00153144
DIV21_iGLUTs_CHD8_SNaPs_ARID1B	DIV21_iGLUTs_CHD8	SNaPs_ARID1B	0.057114	3.10556e-12
DIV21_iGLUTs_CHD8_SNaPs_ASH1L	DIV21_iGLUTs_CHD8	SNaPs_ASH1L	-0.165919	2.94315e-114
DIV21_iGLUTs_CHD8_SNaPs_ASXL3	DIV21_iGLUTs_CHD8	SNaPs_ASXL3	-0.164138	9.2555e-112
DIV21_iGLUTs_CHD8_SNaPs_BCL11A	DIV21_iGLUTs_CHD8	SNaPs_BCL11A	-0.0315372	0.00903158
DIV21_iGLUTs_CHD8_SNaPs_CHD2	DIV21_iGLUTs_CHD8	SNaPs_CHD2	-0.139709	2.4834e-80
DIV21_iGLUTs_CHD8_SNaPs_FOXP2	DIV21_iGLUTs_CHD8	SNaPs_FOXP2	-0.182508	6.72583e-139
DIV21_iGLUTs_CHD8_SNaPs_KDM5B	DIV21_iGLUTs_CHD8	SNaPs_KDM5B	-0.160204	2.42353e-106
DIV21_iGLUTs_CHD8_SNaPs_MBD5	DIV21_iGLUTs_CHD8	SNaPs_MBD5	-0.0540201	8.33617e-11
DIV21_iGLUTs_CHD8_SNaPs_MED13L	DIV21_iGLUTs_CHD8	SNaPs_MED13L	-0.0408925	1.3326e-05
DIV21_iGLUTs_CHD8_SNaPs_NRXN1	DIV21_iGLUTs_CHD8	SNaPs_NRXN1	-0.108337	1.28806e-47
DIV21_iGLUTs_CHD8_SNaPs_PHF12	DIV21_iGLUTs_CHD8	SNaPs_PHF12	-0.0255628	0.2362
DIV21_iGLUTs_CHD8_SNaPs_PHF21A	DIV21_iGLUTs_CHD8	SNaPs_PHF21A	-0.113038	5.61363e-52
DIV21_iGLUTs_CHD8_SNaPs_SETD5	DIV21_iGLUTs_CHD8	SNaPs_SETD5	-0.1708	3.01673e-121
DIV21_iGLUTs_CHD8_SNaPs_SIN3A	DIV21_iGLUTs_CHD8	SNaPs_SIN3A	-0.162922	4.52445e-110
DIV21_iGLUTs_CHD8_SNaPs_SKI	DIV21_iGLUTs_CHD8	SNaPs_SKI	0.0863152	1.0509e-29
DIV21_iGLUTs_CHD8_SNaPs_SMARCC2	DIV21_iGLUTs_CHD8	SNaPs_SMARCC2	-0.0527226	3.13735e-10
DIV21_iGLUTs_CREBBP_DIV21_iGLUTs_ARID1B	DIV21_iGLUTs_CREBBP	DIV21_iGLUTs_ARID1B	0.750185	0
DIV21_iGLUTs_CREBBP_DIV21_iGLUTs_ASH1L	DIV21_iGLUTs_CREBBP	DIV21_iGLUTs_ASH1L	0.784496	0
DIV21_iGLUTs_CREBBP_DIV21_iGLUTs_ASXL3	DIV21_iGLUTs_CREBBP	DIV21_iGLUTs_ASXL3	0.743157	0
DIV21_iGLUTs_CREBBP_DIV21_iGLUTs_BCL11A	DIV21_iGLUTs_CREBBP	DIV21_iGLUTs_BCL11A	0.798485	0
DIV21_iGLUTs_CREBBP_DIV21_iGLUTs_CHD2	DIV21_iGLUTs_CREBBP	DIV21_iGLUTs_CHD2	0.78488	0
DIV21_iGLUTs_CREBBP_DIV21_iGLUTs_CHD8	DIV21_iGLUTs_CREBBP	DIV21_iGLUTs_CHD8	0.795477	0
DIV21_iGLUTs_CREBBP_DIV21_iGLUTs_KDM5B	DIV21_iGLUTs_CREBBP	DIV21_iGLUTs_KDM5B	0.808232	0
DIV21_iGLUTs_CREBBP_DIV21_iGLUTs_KDM6B	DIV21_iGLUTs_CREBBP	DIV21_iGLUTs_KDM6B	0.781187	0
DIV21_iGLUTs_CREBBP_DIV21_iGLUTs_KMT2C	DIV21_iGLUTs_CREBBP	DIV21_iGLUTs_KMT2C	0.786551	0
DIV21_iGLUTs_CREBBP_DIV21_iGLUTs_KMT5B	DIV21_iGLUTs_CREBBP	DIV21_iGLUTs_KMT5B	0.790757	0
DIV21_iGLUTs_CREBBP_DIV21_iGLUTs_MBD5	DIV21_iGLUTs_CREBBP	DIV21_iGLUTs_MBD5	0.790057	0
DIV21_iGLUTs_CREBBP_DIV21_iGLUTs_MED13L	DIV21_iGLUTs_CREBBP	DIV21_iGLUTs_MED13L	0.758078	0
DIV21_iGLUTs_CREBBP_DIV21_iGLUTs_NRXN1	DIV21_iGLUTs_CREBBP	DIV21_iGLUTs_NRXN1	0.804106	0
DIV21_iGLUTs_CREBBP_DIV21_iGLUTs_PHF12	DIV21_iGLUTs_CREBBP	DIV21_iGLUTs_PHF12	0.798374	0
DIV21_iGLUTs_CREBBP_DIV21_iGLUTs_PHF21A	DIV21_iGLUTs_CREBBP	DIV21_iGLUTs_PHF21A	0.779408	0
DIV21_iGLUTs_CREBBP_DIV21_iGLUTs_SETD5	DIV21_iGLUTs_CREBBP	DIV21_iGLUTs_SETD5	0.786207	0
DIV21_iGLUTs_CREBBP_DIV21_iGLUTs_SIN3A	DIV21_iGLUTs_CREBBP	DIV21_iGLUTs_SIN3A	0.809891	0
DIV21_iGLUTs_CREBBP_DIV21_iGLUTs_SKI	DIV21_iGLUTs_CREBBP	DIV21_iGLUTs_SKI	0.805289	0
DIV21_iGLUTs_CREBBP_DIV21_iGLUTs_SMARCC2	DIV21_iGLUTs_CREBBP	DIV21_iGLUTs_SMARCC2	0.750057	0
DIV21_iGLUTs_CREBBP_DIV21_iGLUTs_WAC	DIV21_iGLUTs_CREBBP	DIV21_iGLUTs_WAC	0.793407	0
DIV21_iGLUTs_CREBBP_DIV7_iGLUTs_ARID1B	DIV21_iGLUTs_CREBBP	DIV7_iGLUTs_ARID1B	-0.11207	4.59281e-51
DIV21_iGLUTs_CREBBP_DIV7_iGLUTs_ASH1L	DIV21_iGLUTs_CREBBP	DIV7_iGLUTs_ASH1L	-0.0976103	2.23161e-38
DIV21_iGLUTs_CREBBP_DIV7_iGLUTs_CHD2	DIV21_iGLUTs_CREBBP	DIV7_iGLUTs_CHD2	-0.163604	5.12556e-111
DIV21_iGLUTs_CREBBP_DIV7_iGLUTs_CHD8	DIV21_iGLUTs_CREBBP	DIV7_iGLUTs_CHD8	0.111474	1.65903e-50
DIV21_iGLUTs_CREBBP_DIV7_iGLUTs_DPYSL2	DIV21_iGLUTs_CREBBP	DIV7_iGLUTs_DPYSL2	-0.246399	8.92844e-258
DIV21_iGLUTs_CREBBP_DIV7_iGLUTs_FOXP2	DIV21_iGLUTs_CREBBP	DIV7_iGLUTs_FOXP2	-0.0377986	0.00014
DIV21_iGLUTs_CREBBP_DIV7_iGLUTs_KMT5B	DIV21_iGLUTs_CREBBP	DIV7_iGLUTs_KMT5B	-0.0530057	2.35554e-10
DIV21_iGLUTs_CREBBP_DIV7_iGLUTs_MED13L	DIV21_iGLUTs_CREBBP	DIV7_iGLUTs_MED13L	-0.171137	9.74946e-122
DIV21_iGLUTs_CREBBP_DIV7_iGLUTs_NRXN1	DIV21_iGLUTs_CREBBP	DIV7_iGLUTs_NRXN1	-0.0841429	3.68083e-28
DIV21_iGLUTs_CREBBP_DIV7_iGLUTs_PHF21A	DIV21_iGLUTs_CREBBP	DIV7_iGLUTs_PHF21A	-0.09834	5.63347e-39
DIV21_iGLUTs_CREBBP_DIV7_iGLUTs_SETD5	DIV21_iGLUTs_CREBBP	DIV7_iGLUTs_SETD5	-0.0281037	0.0645924
DIV21_iGLUTs_CREBBP_DIV7_iGLUTs_SIN3A	DIV21_iGLUTs_CREBBP	DIV7_iGLUTs_SIN3A	-0.231935	1.92513e-227
DIV21_iGLUTs_CREBBP_DIV7_iGLUTs_SMARCC2	DIV21_iGLUTs_CREBBP	DIV7_iGLUTs_SMARCC2	0.0350049	0.000988477
DIV21_iGLUTs_CREBBP_DIV7_iGLUTs_WAC	DIV21_iGLUTs_CREBBP	DIV7_iGLUTs_WAC	-0.162298	3.29359e-109
DIV21_iGLUTs_CREBBP_iGABAs_ARID1B	DIV21_iGLUTs_CREBBP	iGABAs_ARID1B	-0.241489	3.00731e-247
DIV21_iGLUTs_CREBBP_iGABAs_ASH1L	DIV21_iGLUTs_CREBBP	iGABAs_ASH1L	0.0812666	3.56237e-26
DIV21_iGLUTs_CREBBP_iGABAs_ASXL3	DIV21_iGLUTs_CREBBP	iGABAs_ASXL3	-0.00939039	1
DIV21_iGLUTs_CREBBP_iGABAs_BCL11A	DIV21_iGLUTs_CREBBP	iGABAs_BCL11A	-0.111477	1.65066e-50
DIV21_iGLUTs_CREBBP_iGABAs_CHD2	DIV21_iGLUTs_CREBBP	iGABAs_CHD2	0.0578188	1.42828e-12
DIV21_iGLUTs_CREBBP_iGABAs_CHD8	DIV21_iGLUTs_CREBBP	iGABAs_CHD8	0.0830034	2.30232e-27
DIV21_iGLUTs_CREBBP_iGABAs_CREBBP	DIV21_iGLUTs_CREBBP	iGABAs_CREBBP	-0.166335	7.61579e-115
DIV21_iGLUTs_CREBBP_iGABAs_KDM5B	DIV21_iGLUTs_CREBBP	iGABAs_KDM5B	-0.0510959	1.59318e-09
DIV21_iGLUTs_CREBBP_iGABAs_KDM6B	DIV21_iGLUTs_CREBBP	iGABAs_KDM6B	-0.016706	1
DIV21_iGLUTs_CREBBP_iGABAs_KMT2C	DIV21_iGLUTs_CREBBP	iGABAs_KMT2C	-0.00549531	1
DIV21_iGLUTs_CREBBP_iGABAs_KMT5B	DIV21_iGLUTs_CREBBP	iGABAs_KMT5B	0.00896689	1
DIV21_iGLUTs_CREBBP_iGABAs_MBD5	DIV21_iGLUTs_CREBBP	iGABAs_MBD5	-0.0151677	1
DIV21_iGLUTs_CREBBP_iGABAs_MED13L	DIV21_iGLUTs_CREBBP	iGABAs_MED13L	-0.0154306	1
DIV21_iGLUTs_CREBBP_iGABAs_NRXN1	DIV21_iGLUTs_CREBBP	iGABAs_NRXN1	0.0220072	1
DIV21_iGLUTs_CREBBP_iGABAs_PHF12	DIV21_iGLUTs_CREBBP	iGABAs_PHF12	0.0174369	1
DIV21_iGLUTs_CREBBP_iGABAs_PHF21A	DIV21_iGLUTs_CREBBP	iGABAs_PHF21A	0.0536505	1.22405e-10
DIV21_iGLUTs_CREBBP_iGABAs_SETD5	DIV21_iGLUTs_CREBBP	iGABAs_SETD5	-0.148325	8.09705e-91
DIV21_iGLUTs_CREBBP_iGABAs_SIN3A	DIV21_iGLUTs_CREBBP	iGABAs_SIN3A	0.0683629	4.05275e-18
DIV21_iGLUTs_CREBBP_iGABAs_SKI	DIV21_iGLUTs_CREBBP	iGABAs_SKI	0.0568628	4.06469e-12
DIV21_iGLUTs_CREBBP_iGABAs_SMARCC2	DIV21_iGLUTs_CREBBP	iGABAs_SMARCC2	-0.00518605	1
DIV21_iGLUTs_CREBBP_iGABAs_WAC	DIV21_iGLUTs_CREBBP	iGABAs_WAC	-0.0337192	0.0023078
DIV21_iGLUTs_CREBBP_SNaPs_ARID1B	DIV21_iGLUTs_CREBBP	SNaPs_ARID1B	0.0513442	1.24696e-09
DIV21_iGLUTs_CREBBP_SNaPs_ASH1L	DIV21_iGLUTs_CREBBP	SNaPs_ASH1L	-0.166171	1.30004e-114
DIV21_iGLUTs_CREBBP_SNaPs_ASXL3	DIV21_iGLUTs_CREBBP	SNaPs_ASXL3	-0.172702	4.96854e-124
DIV21_iGLUTs_CREBBP_SNaPs_BCL11A	DIV21_iGLUTs_CREBBP	SNaPs_BCL11A	-0.0251467	0.289792
DIV21_iGLUTs_CREBBP_SNaPs_CHD2	DIV21_iGLUTs_CREBBP	SNaPs_CHD2	-0.126137	3.89866e-65
DIV21_iGLUTs_CREBBP_SNaPs_FOXP2	DIV21_iGLUTs_CREBBP	SNaPs_FOXP2	-0.190788	3.87024e-152
DIV21_iGLUTs_CREBBP_SNaPs_KDM5B	DIV21_iGLUTs_CREBBP	SNaPs_KDM5B	-0.161204	1.04647e-107
DIV21_iGLUTs_CREBBP_SNaPs_MBD5	DIV21_iGLUTs_CREBBP	SNaPs_MBD5	-0.0530996	2.1476e-10
DIV21_iGLUTs_CREBBP_SNaPs_MED13L	DIV21_iGLUTs_CREBBP	SNaPs_MED13L	-0.0322648	0.00578763
DIV21_iGLUTs_CREBBP_SNaPs_NRXN1	DIV21_iGLUTs_CREBBP	SNaPs_NRXN1	-0.104632	2.58588e-44
DIV21_iGLUTs_CREBBP_SNaPs_PHF12	DIV21_iGLUTs_CREBBP	SNaPs_PHF12	-0.0278892	0.0717197
DIV21_iGLUTs_CREBBP_SNaPs_PHF21A	DIV21_iGLUTs_CREBBP	SNaPs_PHF21A	-0.118812	1.3509e-57
DIV21_iGLUTs_CREBBP_SNaPs_SETD5	DIV21_iGLUTs_CREBBP	SNaPs_SETD5	-0.181041	1.2814e-136
DIV21_iGLUTs_CREBBP_SNaPs_SIN3A	DIV21_iGLUTs_CREBBP	SNaPs_SIN3A	-0.172571	7.74555e-124
DIV21_iGLUTs_CREBBP_SNaPs_SKI	DIV21_iGLUTs_CREBBP	SNaPs_SKI	0.081387	2.95144e-26
DIV21_iGLUTs_CREBBP_SNaPs_SMARCC2	DIV21_iGLUTs_CREBBP	SNaPs_SMARCC2	-0.055288	2.20112e-11
DIV21_iGLUTs_KDM5B_DIV21_iGLUTs_ARID1B	DIV21_iGLUTs_KDM5B	DIV21_iGLUTs_ARID1B	0.761533	0
DIV21_iGLUTs_KDM5B_DIV21_iGLUTs_ASH1L	DIV21_iGLUTs_KDM5B	DIV21_iGLUTs_ASH1L	0.789173	0
DIV21_iGLUTs_KDM5B_DIV21_iGLUTs_ASXL3	DIV21_iGLUTs_KDM5B	DIV21_iGLUTs_ASXL3	0.735413	0
DIV21_iGLUTs_KDM5B_DIV21_iGLUTs_BCL11A	DIV21_iGLUTs_KDM5B	DIV21_iGLUTs_BCL11A	0.808285	0
DIV21_iGLUTs_KDM5B_DIV21_iGLUTs_CHD2	DIV21_iGLUTs_KDM5B	DIV21_iGLUTs_CHD2	0.791229	0
DIV21_iGLUTs_KDM5B_DIV21_iGLUTs_CHD8	DIV21_iGLUTs_KDM5B	DIV21_iGLUTs_CHD8	0.791971	0
DIV21_iGLUTs_KDM5B_DIV21_iGLUTs_CREBBP	DIV21_iGLUTs_KDM5B	DIV21_iGLUTs_CREBBP	0.808232	0
DIV21_iGLUTs_KDM5B_DIV21_iGLUTs_KDM6B	DIV21_iGLUTs_KDM5B	DIV21_iGLUTs_KDM6B	0.773324	0
DIV21_iGLUTs_KDM5B_DIV21_iGLUTs_KMT2C	DIV21_iGLUTs_KDM5B	DIV21_iGLUTs_KMT2C	0.806982	0
DIV21_iGLUTs_KDM5B_DIV21_iGLUTs_KMT5B	DIV21_iGLUTs_KDM5B	DIV21_iGLUTs_KMT5B	0.792066	0
DIV21_iGLUTs_KDM5B_DIV21_iGLUTs_MBD5	DIV21_iGLUTs_KDM5B	DIV21_iGLUTs_MBD5	0.784129	0
DIV21_iGLUTs_KDM5B_DIV21_iGLUTs_MED13L	DIV21_iGLUTs_KDM5B	DIV21_iGLUTs_MED13L	0.749926	0
DIV21_iGLUTs_KDM5B_DIV21_iGLUTs_NRXN1	DIV21_iGLUTs_KDM5B	DIV21_iGLUTs_NRXN1	0.804368	0
DIV21_iGLUTs_KDM5B_DIV21_iGLUTs_PHF12	DIV21_iGLUTs_KDM5B	DIV21_iGLUTs_PHF12	0.809125	0
DIV21_iGLUTs_KDM5B_DIV21_iGLUTs_PHF21A	DIV21_iGLUTs_KDM5B	DIV21_iGLUTs_PHF21A	0.778834	0
DIV21_iGLUTs_KDM5B_DIV21_iGLUTs_SETD5	DIV21_iGLUTs_KDM5B	DIV21_iGLUTs_SETD5	0.813261	0
DIV21_iGLUTs_KDM5B_DIV21_iGLUTs_SIN3A	DIV21_iGLUTs_KDM5B	DIV21_iGLUTs_SIN3A	0.815383	0
DIV21_iGLUTs_KDM5B_DIV21_iGLUTs_SKI	DIV21_iGLUTs_KDM5B	DIV21_iGLUTs_SKI	0.812277	0
DIV21_iGLUTs_KDM5B_DIV21_iGLUTs_SMARCC2	DIV21_iGLUTs_KDM5B	DIV21_iGLUTs_SMARCC2	0.775336	0
DIV21_iGLUTs_KDM5B_DIV21_iGLUTs_WAC	DIV21_iGLUTs_KDM5B	DIV21_iGLUTs_WAC	0.81126	0
DIV21_iGLUTs_KDM5B_DIV7_iGLUTs_ARID1B	DIV21_iGLUTs_KDM5B	DIV7_iGLUTs_ARID1B	-0.0950437	2.6016e-36
DIV21_iGLUTs_KDM5B_DIV7_iGLUTs_ASH1L	DIV21_iGLUTs_KDM5B	DIV7_iGLUTs_ASH1L	-0.0768121	3.09995e-23
DIV21_iGLUTs_KDM5B_DIV7_iGLUTs_CHD2	DIV21_iGLUTs_KDM5B	DIV7_iGLUTs_CHD2	-0.139575	3.56106e-80
DIV21_iGLUTs_KDM5B_DIV7_iGLUTs_CHD8	DIV21_iGLUTs_KDM5B	DIV7_iGLUTs_CHD8	0.104383	4.26715e-44
DIV21_iGLUTs_KDM5B_DIV7_iGLUTs_DPYSL2	DIV21_iGLUTs_KDM5B	DIV7_iGLUTs_DPYSL2	-0.221575	5.72686e-207
DIV21_iGLUTs_KDM5B_DIV7_iGLUTs_FOXP2	DIV21_iGLUTs_KDM5B	DIV7_iGLUTs_FOXP2	-0.0236394	0.591299
DIV21_iGLUTs_KDM5B_DIV7_iGLUTs_KMT5B	DIV21_iGLUTs_KDM5B	DIV7_iGLUTs_KMT5B	-0.0446556	5.94292e-07
DIV21_iGLUTs_KDM5B_DIV7_iGLUTs_MED13L	DIV21_iGLUTs_KDM5B	DIV7_iGLUTs_MED13L	-0.15368	1.15926e-97
DIV21_iGLUTs_KDM5B_DIV7_iGLUTs_NRXN1	DIV21_iGLUTs_KDM5B	DIV7_iGLUTs_NRXN1	-0.0787728	1.6542e-24
DIV21_iGLUTs_KDM5B_DIV7_iGLUTs_PHF21A	DIV21_iGLUTs_KDM5B	DIV7_iGLUTs_PHF21A	-0.0805713	1.05232e-25
DIV21_iGLUTs_KDM5B_DIV7_iGLUTs_SETD5	DIV21_iGLUTs_KDM5B	DIV7_iGLUTs_SETD5	-0.00909916	1
DIV21_iGLUTs_KDM5B_DIV7_iGLUTs_SIN3A	DIV21_iGLUTs_KDM5B	DIV7_iGLUTs_SIN3A	-0.207099	4.45957e-180
DIV21_iGLUTs_KDM5B_DIV7_iGLUTs_SMARCC2	DIV21_iGLUTs_KDM5B	DIV7_iGLUTs_SMARCC2	0.027966	0.0690235
DIV21_iGLUTs_KDM5B_DIV7_iGLUTs_WAC	DIV21_iGLUTs_KDM5B	DIV7_iGLUTs_WAC	-0.143142	1.9681e-84
DIV21_iGLUTs_KDM5B_iGABAs_ARID1B	DIV21_iGLUTs_KDM5B	iGABAs_ARID1B	-0.22141	1.19225e-206
DIV21_iGLUTs_KDM5B_iGABAs_ASH1L	DIV21_iGLUTs_KDM5B	iGABAs_ASH1L	0.0785516	2.31241e-24
DIV21_iGLUTs_KDM5B_iGABAs_ASXL3	DIV21_iGLUTs_KDM5B	iGABAs_ASXL3	-0.00317586	1
DIV21_iGLUTs_KDM5B_iGABAs_BCL11A	DIV21_iGLUTs_KDM5B	iGABAs_BCL11A	-0.0918591	7.93373e-34
DIV21_iGLUTs_KDM5B_iGABAs_CHD2	DIV21_iGLUTs_KDM5B	iGABAs_CHD2	0.0604484	7.22477e-14
DIV21_iGLUTs_KDM5B_iGABAs_CHD8	DIV21_iGLUTs_KDM5B	iGABAs_CHD8	0.0856675	3.06314e-29
DIV21_iGLUTs_KDM5B_iGABAs_CREBBP	DIV21_iGLUTs_KDM5B	iGABAs_CREBBP	-0.148372	7.07202e-91
DIV21_iGLUTs_KDM5B_iGABAs_KDM5B	DIV21_iGLUTs_KDM5B	iGABAs_KDM5B	-0.0473552	5.45748e-08
DIV21_iGLUTs_KDM5B_iGABAs_KDM6B	DIV21_iGLUTs_KDM5B	iGABAs_KDM6B	-0.00957127	1
DIV21_iGLUTs_KDM5B_iGABAs_KMT2C	DIV21_iGLUTs_KDM5B	iGABAs_KMT2C	0.00647004	1
DIV21_iGLUTs_KDM5B_iGABAs_KMT5B	DIV21_iGLUTs_KDM5B	iGABAs_KMT5B	0.0123682	1
DIV21_iGLUTs_KDM5B_iGABAs_MBD5	DIV21_iGLUTs_KDM5B	iGABAs_MBD5	-0.00834383	1
DIV21_iGLUTs_KDM5B_iGABAs_MED13L	DIV21_iGLUTs_KDM5B	iGABAs_MED13L	-0.00735883	1
DIV21_iGLUTs_KDM5B_iGABAs_NRXN1	DIV21_iGLUTs_KDM5B	iGABAs_NRXN1	0.0294898	0.0301623
DIV21_iGLUTs_KDM5B_iGABAs_PHF12	DIV21_iGLUTs_KDM5B	iGABAs_PHF12	0.0218336	1
DIV21_iGLUTs_KDM5B_iGABAs_PHF21A	DIV21_iGLUTs_KDM5B	iGABAs_PHF21A	0.0635384	1.82248e-15
DIV21_iGLUTs_KDM5B_iGABAs_SETD5	DIV21_iGLUTs_KDM5B	iGABAs_SETD5	-0.134166	6.24279e-74
DIV21_iGLUTs_KDM5B_iGABAs_SIN3A	DIV21_iGLUTs_KDM5B	iGABAs_SIN3A	0.0692696	1.22085e-18
DIV21_iGLUTs_KDM5B_iGABAs_SKI	DIV21_iGLUTs_KDM5B	iGABAs_SKI	0.0664773	4.65702e-17
DIV21_iGLUTs_KDM5B_iGABAs_SMARCC2	DIV21_iGLUTs_KDM5B	iGABAs_SMARCC2	-0.0021232	1
DIV21_iGLUTs_KDM5B_iGABAs_WAC	DIV21_iGLUTs_KDM5B	iGABAs_WAC	-0.0305074	0.0167685
DIV21_iGLUTs_KDM5B_SNaPs_ARID1B	DIV21_iGLUTs_KDM5B	SNaPs_ARID1B	0.0451814	3.76484e-07
DIV21_iGLUTs_KDM5B_SNaPs_ASH1L	DIV21_iGLUTs_KDM5B	SNaPs_ASH1L	-0.144023	1.68324e-85
DIV21_iGLUTs_KDM5B_SNaPs_ASXL3	DIV21_iGLUTs_KDM5B	SNaPs_ASXL3	-0.153504	1.96303e-97
DIV21_iGLUTs_KDM5B_SNaPs_BCL11A	DIV21_iGLUTs_KDM5B	SNaPs_BCL11A	-0.0269482	0.117021
DIV21_iGLUTs_KDM5B_SNaPs_CHD2	DIV21_iGLUTs_KDM5B	SNaPs_CHD2	-0.111382	2.02184e-50
DIV21_iGLUTs_KDM5B_SNaPs_FOXP2	DIV21_iGLUTs_KDM5B	SNaPs_FOXP2	-0.170457	9.50255e-121
DIV21_iGLUTs_KDM5B_SNaPs_KDM5B	DIV21_iGLUTs_KDM5B	SNaPs_KDM5B	-0.145628	1.82336e-87
DIV21_iGLUTs_KDM5B_SNaPs_MBD5	DIV21_iGLUTs_KDM5B	SNaPs_MBD5	-0.0449937	4.43085e-07
DIV21_iGLUTs_KDM5B_SNaPs_MED13L	DIV21_iGLUTs_KDM5B	SNaPs_MED13L	-0.0316766	0.00828344
DIV21_iGLUTs_KDM5B_SNaPs_NRXN1	DIV21_iGLUTs_KDM5B	SNaPs_NRXN1	-0.0922807	3.76214e-34
DIV21_iGLUTs_KDM5B_SNaPs_PHF12	DIV21_iGLUTs_KDM5B	SNaPs_PHF12	-0.0266402	0.136668
DIV21_iGLUTs_KDM5B_SNaPs_PHF21A	DIV21_iGLUTs_KDM5B	SNaPs_PHF21A	-0.107116	1.62632e-46
DIV21_iGLUTs_KDM5B_SNaPs_SETD5	DIV21_iGLUTs_KDM5B	SNaPs_SETD5	-0.158712	2.53176e-104
DIV21_iGLUTs_KDM5B_SNaPs_SIN3A	DIV21_iGLUTs_KDM5B	SNaPs_SIN3A	-0.143504	7.17295e-85
DIV21_iGLUTs_KDM5B_SNaPs_SKI	DIV21_iGLUTs_KDM5B	SNaPs_SKI	0.0748171	5.63461e-22
DIV21_iGLUTs_KDM5B_SNaPs_SMARCC2	DIV21_iGLUTs_KDM5B	SNaPs_SMARCC2	-0.0495057	7.41475e-09
DIV21_iGLUTs_KDM6B_DIV21_iGLUTs_ARID1B	DIV21_iGLUTs_KDM6B	DIV21_iGLUTs_ARID1B	0.728225	0
DIV21_iGLUTs_KDM6B_DIV21_iGLUTs_ASH1L	DIV21_iGLUTs_KDM6B	DIV21_iGLUTs_ASH1L	0.766254	0
DIV21_iGLUTs_KDM6B_DIV21_iGLUTs_ASXL3	DIV21_iGLUTs_KDM6B	DIV21_iGLUTs_ASXL3	0.723027	0
DIV21_iGLUTs_KDM6B_DIV21_iGLUTs_BCL11A	DIV21_iGLUTs_KDM6B	DIV21_iGLUTs_BCL11A	0.76869	0
DIV21_iGLUTs_KDM6B_DIV21_iGLUTs_CHD2	DIV21_iGLUTs_KDM6B	DIV21_iGLUTs_CHD2	0.754892	0
DIV21_iGLUTs_KDM6B_DIV21_iGLUTs_CHD8	DIV21_iGLUTs_KDM6B	DIV21_iGLUTs_CHD8	0.785251	0
DIV21_iGLUTs_KDM6B_DIV21_iGLUTs_CREBBP	DIV21_iGLUTs_KDM6B	DIV21_iGLUTs_CREBBP	0.781187	0
DIV21_iGLUTs_KDM6B_DIV21_iGLUTs_KDM5B	DIV21_iGLUTs_KDM6B	DIV21_iGLUTs_KDM5B	0.773324	0
DIV21_iGLUTs_KDM6B_DIV21_iGLUTs_KMT2C	DIV21_iGLUTs_KDM6B	DIV21_iGLUTs_KMT2C	0.758002	0
DIV21_iGLUTs_KDM6B_DIV21_iGLUTs_KMT5B	DIV21_iGLUTs_KDM6B	DIV21_iGLUTs_KMT5B	0.78524	0
DIV21_iGLUTs_KDM6B_DIV21_iGLUTs_MBD5	DIV21_iGLUTs_KDM6B	DIV21_iGLUTs_MBD5	0.764122	0
DIV21_iGLUTs_KDM6B_DIV21_iGLUTs_MED13L	DIV21_iGLUTs_KDM6B	DIV21_iGLUTs_MED13L	0.732692	0
DIV21_iGLUTs_KDM6B_DIV21_iGLUTs_NRXN1	DIV21_iGLUTs_KDM6B	DIV21_iGLUTs_NRXN1	0.772526	0
DIV21_iGLUTs_KDM6B_DIV21_iGLUTs_PHF12	DIV21_iGLUTs_KDM6B	DIV21_iGLUTs_PHF12	0.782993	0
DIV21_iGLUTs_KDM6B_DIV21_iGLUTs_PHF21A	DIV21_iGLUTs_KDM6B	DIV21_iGLUTs_PHF21A	0.753086	0
DIV21_iGLUTs_KDM6B_DIV21_iGLUTs_SETD5	DIV21_iGLUTs_KDM6B	DIV21_iGLUTs_SETD5	0.770345	0
DIV21_iGLUTs_KDM6B_DIV21_iGLUTs_SIN3A	DIV21_iGLUTs_KDM6B	DIV21_iGLUTs_SIN3A	0.779486	0
DIV21_iGLUTs_KDM6B_DIV21_iGLUTs_SKI	DIV21_iGLUTs_KDM6B	DIV21_iGLUTs_SKI	0.773437	0
DIV21_iGLUTs_KDM6B_DIV21_iGLUTs_SMARCC2	DIV21_iGLUTs_KDM6B	DIV21_iGLUTs_SMARCC2	0.737075	0
DIV21_iGLUTs_KDM6B_DIV21_iGLUTs_WAC	DIV21_iGLUTs_KDM6B	DIV21_iGLUTs_WAC	0.776016	0
DIV21_iGLUTs_KDM6B_DIV7_iGLUTs_ARID1B	DIV21_iGLUTs_KDM6B	DIV7_iGLUTs_ARID1B	-0.104297	5.06507e-44
DIV21_iGLUTs_KDM6B_DIV7_iGLUTs_ASH1L	DIV21_iGLUTs_KDM6B	DIV7_iGLUTs_ASH1L	-0.0912875	2.15966e-33
DIV21_iGLUTs_KDM6B_DIV7_iGLUTs_CHD2	DIV21_iGLUTs_KDM6B	DIV7_iGLUTs_CHD2	-0.156985	5.18842e-102
DIV21_iGLUTs_KDM6B_DIV7_iGLUTs_CHD8	DIV21_iGLUTs_KDM6B	DIV7_iGLUTs_CHD8	0.106643	4.30653e-46
DIV21_iGLUTs_KDM6B_DIV7_iGLUTs_DPYSL2	DIV21_iGLUTs_KDM6B	DIV7_iGLUTs_DPYSL2	-0.237863	1.26019e-239
DIV21_iGLUTs_KDM6B_DIV7_iGLUTs_FOXP2	DIV21_iGLUTs_KDM6B	DIV7_iGLUTs_FOXP2	-0.0278119	0.0745334
DIV21_iGLUTs_KDM6B_DIV7_iGLUTs_KMT5B	DIV21_iGLUTs_KDM6B	DIV7_iGLUTs_KMT5B	-0.0491627	1.02606e-08
DIV21_iGLUTs_KDM6B_DIV7_iGLUTs_MED13L	DIV21_iGLUTs_KDM6B	DIV7_iGLUTs_MED13L	-0.162172	4.9045e-109
DIV21_iGLUTs_KDM6B_DIV7_iGLUTs_NRXN1	DIV21_iGLUTs_KDM6B	DIV7_iGLUTs_NRXN1	-0.0757316	1.50935e-22
DIV21_iGLUTs_KDM6B_DIV7_iGLUTs_PHF21A	DIV21_iGLUTs_KDM6B	DIV7_iGLUTs_PHF21A	-0.0959938	4.53967e-37
DIV21_iGLUTs_KDM6B_DIV7_iGLUTs_SETD5	DIV21_iGLUTs_KDM6B	DIV7_iGLUTs_SETD5	-0.0235504	0.616252
DIV21_iGLUTs_KDM6B_DIV7_iGLUTs_SIN3A	DIV21_iGLUTs_KDM6B	DIV7_iGLUTs_SIN3A	-0.215434	2.5623e-195
DIV21_iGLUTs_KDM6B_DIV7_iGLUTs_SMARCC2	DIV21_iGLUTs_KDM6B	DIV7_iGLUTs_SMARCC2	0.037005	0.000249374
DIV21_iGLUTs_KDM6B_DIV7_iGLUTs_WAC	DIV21_iGLUTs_KDM6B	DIV7_iGLUTs_WAC	-0.155354	7.47418e-100
DIV21_iGLUTs_KDM6B_iGABAs_ARID1B	DIV21_iGLUTs_KDM6B	iGABAs_ARID1B	-0.23801	6.22514e-240
DIV21_iGLUTs_KDM6B_iGABAs_ASH1L	DIV21_iGLUTs_KDM6B	iGABAs_ASH1L	0.0790181	1.14257e-24
DIV21_iGLUTs_KDM6B_iGABAs_ASXL3	DIV21_iGLUTs_KDM6B	iGABAs_ASXL3	-0.00629559	1
DIV21_iGLUTs_KDM6B_iGABAs_BCL11A	DIV21_iGLUTs_KDM6B	iGABAs_BCL11A	-0.10316	4.91199e-43
DIV21_iGLUTs_KDM6B_iGABAs_CHD2	DIV21_iGLUTs_KDM6B	iGABAs_CHD2	0.0529307	2.54164e-10
DIV21_iGLUTs_KDM6B_iGABAs_CHD8	DIV21_iGLUTs_KDM6B	iGABAs_CHD8	0.0782433	3.67999e-24
DIV21_iGLUTs_KDM6B_iGABAs_CREBBP	DIV21_iGLUTs_KDM6B	iGABAs_CREBBP	-0.169149	7.39393e-119
DIV21_iGLUTs_KDM6B_iGABAs_KDM5B	DIV21_iGLUTs_KDM6B	iGABAs_KDM5B	-0.0650727	2.74125e-16
DIV21_iGLUTs_KDM6B_iGABAs_KDM6B	DIV21_iGLUTs_KDM6B	iGABAs_KDM6B	-0.0144517	1
DIV21_iGLUTs_KDM6B_iGABAs_KMT2C	DIV21_iGLUTs_KDM6B	iGABAs_KMT2C	-0.00173485	1
DIV21_iGLUTs_KDM6B_iGABAs_KMT5B	DIV21_iGLUTs_KDM6B	iGABAs_KMT5B	0.000955127	1
DIV21_iGLUTs_KDM6B_iGABAs_MBD5	DIV21_iGLUTs_KDM6B	iGABAs_MBD5	-0.0115822	1
DIV21_iGLUTs_KDM6B_iGABAs_MED13L	DIV21_iGLUTs_KDM6B	iGABAs_MED13L	-0.0121541	1
DIV21_iGLUTs_KDM6B_iGABAs_NRXN1	DIV21_iGLUTs_KDM6B	iGABAs_NRXN1	0.0230402	0.775915
DIV21_iGLUTs_KDM6B_iGABAs_PHF12	DIV21_iGLUTs_KDM6B	iGABAs_PHF12	0.0145055	1
DIV21_iGLUTs_KDM6B_iGABAs_PHF21A	DIV21_iGLUTs_KDM6B	iGABAs_PHF21A	0.0514059	1.17379e-09
DIV21_iGLUTs_KDM6B_iGABAs_SETD5	DIV21_iGLUTs_KDM6B	iGABAs_SETD5	-0.149464	2.97148e-92
DIV21_iGLUTs_KDM6B_iGABAs_SIN3A	DIV21_iGLUTs_KDM6B	iGABAs_SIN3A	0.064592	4.98848e-16
DIV21_iGLUTs_KDM6B_iGABAs_SKI	DIV21_iGLUTs_KDM6B	iGABAs_SKI	0.056923	3.8117e-12
DIV21_iGLUTs_KDM6B_iGABAs_SMARCC2	DIV21_iGLUTs_KDM6B	iGABAs_SMARCC2	-0.0101898	1
DIV21_iGLUTs_KDM6B_iGABAs_WAC	DIV21_iGLUTs_KDM6B	iGABAs_WAC	-0.0428032	2.83732e-06
DIV21_iGLUTs_KDM6B_SNaPs_ARID1B	DIV21_iGLUTs_KDM6B	SNaPs_ARID1B	0.0520363	6.27695e-10
DIV21_iGLUTs_KDM6B_SNaPs_ASH1L	DIV21_iGLUTs_KDM6B	SNaPs_ASH1L	-0.163664	4.23962e-111
DIV21_iGLUTs_KDM6B_SNaPs_ASXL3	DIV21_iGLUTs_KDM6B	SNaPs_ASXL3	-0.156712	1.19641e-101
DIV21_iGLUTs_KDM6B_SNaPs_BCL11A	DIV21_iGLUTs_KDM6B	SNaPs_BCL11A	-0.0378826	0.000131845
DIV21_iGLUTs_KDM6B_SNaPs_CHD2	DIV21_iGLUTs_KDM6B	SNaPs_CHD2	-0.1426	8.858e-84
DIV21_iGLUTs_KDM6B_SNaPs_FOXP2	DIV21_iGLUTs_KDM6B	SNaPs_FOXP2	-0.169786	8.91374e-120
DIV21_iGLUTs_KDM6B_SNaPs_KDM5B	DIV21_iGLUTs_KDM6B	SNaPs_KDM5B	-0.154897	2.97848e-99
DIV21_iGLUTs_KDM6B_SNaPs_MBD5	DIV21_iGLUTs_KDM6B	SNaPs_MBD5	-0.0594924	2.17251e-13
DIV21_iGLUTs_KDM6B_SNaPs_MED13L	DIV21_iGLUTs_KDM6B	SNaPs_MED13L	-0.0545397	4.85392e-11
DIV21_iGLUTs_KDM6B_SNaPs_NRXN1	DIV21_iGLUTs_KDM6B	SNaPs_NRXN1	-0.103038	6.24544e-43
DIV21_iGLUTs_KDM6B_SNaPs_PHF12	DIV21_iGLUTs_KDM6B	SNaPs_PHF12	-0.035157	0.000890651
DIV21_iGLUTs_KDM6B_SNaPs_PHF21A	DIV21_iGLUTs_KDM6B	SNaPs_PHF21A	-0.110044	3.53822e-49
DIV21_iGLUTs_KDM6B_SNaPs_SETD5	DIV21_iGLUTs_KDM6B	SNaPs_SETD5	-0.166936	1.07635e-115
DIV21_iGLUTs_KDM6B_SNaPs_SIN3A	DIV21_iGLUTs_KDM6B	SNaPs_SIN3A	-0.155346	7.65025e-100
DIV21_iGLUTs_KDM6B_SNaPs_SKI	DIV21_iGLUTs_KDM6B	SNaPs_SKI	0.0734518	3.94752e-21
DIV21_iGLUTs_KDM6B_SNaPs_SMARCC2	DIV21_iGLUTs_KDM6B	SNaPs_SMARCC2	-0.0591835	3.08883e-13
DIV21_iGLUTs_KMT2C_DIV21_iGLUTs_ARID1B	DIV21_iGLUTs_KMT2C	DIV21_iGLUTs_ARID1B	0.720784	0
DIV21_iGLUTs_KMT2C_DIV21_iGLUTs_ASH1L	DIV21_iGLUTs_KMT2C	DIV21_iGLUTs_ASH1L	0.781507	0
DIV21_iGLUTs_KMT2C_DIV21_iGLUTs_ASXL3	DIV21_iGLUTs_KMT2C	DIV21_iGLUTs_ASXL3	0.714526	0
DIV21_iGLUTs_KMT2C_DIV21_iGLUTs_BCL11A	DIV21_iGLUTs_KMT2C	DIV21_iGLUTs_BCL11A	0.797992	0
DIV21_iGLUTs_KMT2C_DIV21_iGLUTs_CHD2	DIV21_iGLUTs_KMT2C	DIV21_iGLUTs_CHD2	0.776178	0
DIV21_iGLUTs_KMT2C_DIV21_iGLUTs_CHD8	DIV21_iGLUTs_KMT2C	DIV21_iGLUTs_CHD8	0.769563	0
DIV21_iGLUTs_KMT2C_DIV21_iGLUTs_CREBBP	DIV21_iGLUTs_KMT2C	DIV21_iGLUTs_CREBBP	0.786551	0
DIV21_iGLUTs_KMT2C_DIV21_iGLUTs_KDM5B	DIV21_iGLUTs_KMT2C	DIV21_iGLUTs_KDM5B	0.806982	0
DIV21_iGLUTs_KMT2C_DIV21_iGLUTs_KDM6B	DIV21_iGLUTs_KMT2C	DIV21_iGLUTs_KDM6B	0.758002	0
DIV21_iGLUTs_KMT2C_DIV21_iGLUTs_KMT5B	DIV21_iGLUTs_KMT2C	DIV21_iGLUTs_KMT5B	0.763574	0
DIV21_iGLUTs_KMT2C_DIV21_iGLUTs_MBD5	DIV21_iGLUTs_KMT2C	DIV21_iGLUTs_MBD5	0.76963	0
DIV21_iGLUTs_KMT2C_DIV21_iGLUTs_MED13L	DIV21_iGLUTs_KMT2C	DIV21_iGLUTs_MED13L	0.744997	0
DIV21_iGLUTs_KMT2C_DIV21_iGLUTs_NRXN1	DIV21_iGLUTs_KMT2C	DIV21_iGLUTs_NRXN1	0.775883	0
DIV21_iGLUTs_KMT2C_DIV21_iGLUTs_PHF12	DIV21_iGLUTs_KMT2C	DIV21_iGLUTs_PHF12	0.79356	0
DIV21_iGLUTs_KMT2C_DIV21_iGLUTs_PHF21A	DIV21_iGLUTs_KMT2C	DIV21_iGLUTs_PHF21A	0.771558	0
DIV21_iGLUTs_KMT2C_DIV21_iGLUTs_SETD5	DIV21_iGLUTs_KMT2C	DIV21_iGLUTs_SETD5	0.793222	0
DIV21_iGLUTs_KMT2C_DIV21_iGLUTs_SIN3A	DIV21_iGLUTs_KMT2C	DIV21_iGLUTs_SIN3A	0.790888	0
DIV21_iGLUTs_KMT2C_DIV21_iGLUTs_SKI	DIV21_iGLUTs_KMT2C	DIV21_iGLUTs_SKI	0.78851	0
DIV21_iGLUTs_KMT2C_DIV21_iGLUTs_SMARCC2	DIV21_iGLUTs_KMT2C	DIV21_iGLUTs_SMARCC2	0.776574	0
DIV21_iGLUTs_KMT2C_DIV21_iGLUTs_WAC	DIV21_iGLUTs_KMT2C	DIV21_iGLUTs_WAC	0.798746	0
DIV21_iGLUTs_KMT2C_DIV7_iGLUTs_ARID1B	DIV21_iGLUTs_KMT2C	DIV7_iGLUTs_ARID1B	-0.109431	1.29654e-48
DIV21_iGLUTs_KMT2C_DIV7_iGLUTs_ASH1L	DIV21_iGLUTs_KMT2C	DIV7_iGLUTs_ASH1L	-0.0872541	2.19405e-30
DIV21_iGLUTs_KMT2C_DIV7_iGLUTs_CHD2	DIV21_iGLUTs_KMT2C	DIV7_iGLUTs_CHD2	-0.149579	2.12987e-92
DIV21_iGLUTs_KMT2C_DIV7_iGLUTs_CHD8	DIV21_iGLUTs_KMT2C	DIV7_iGLUTs_CHD8	0.104841	1.69657e-44
DIV21_iGLUTs_KMT2C_DIV7_iGLUTs_DPYSL2	DIV21_iGLUTs_KMT2C	DIV7_iGLUTs_DPYSL2	-0.236631	4.57084e-237
DIV21_iGLUTs_KMT2C_DIV7_iGLUTs_FOXP2	DIV21_iGLUTs_KMT2C	DIV7_iGLUTs_FOXP2	-0.0412603	9.9332e-06
DIV21_iGLUTs_KMT2C_DIV7_iGLUTs_KMT5B	DIV21_iGLUTs_KMT2C	DIV7_iGLUTs_KMT5B	-0.050363	3.24964e-09
DIV21_iGLUTs_KMT2C_DIV7_iGLUTs_MED13L	DIV21_iGLUTs_KMT2C	DIV7_iGLUTs_MED13L	-0.161505	4.05292e-108
DIV21_iGLUTs_KMT2C_DIV7_iGLUTs_NRXN1	DIV21_iGLUTs_KMT2C	DIV7_iGLUTs_NRXN1	-0.0854582	4.32047e-29
DIV21_iGLUTs_KMT2C_DIV7_iGLUTs_PHF21A	DIV21_iGLUTs_KMT2C	DIV7_iGLUTs_PHF21A	-0.0843219	2.75607e-28
DIV21_iGLUTs_KMT2C_DIV7_iGLUTs_SETD5	DIV21_iGLUTs_KMT2C	DIV7_iGLUTs_SETD5	-0.0254075	0.254217
DIV21_iGLUTs_KMT2C_DIV7_iGLUTs_SIN3A	DIV21_iGLUTs_KMT2C	DIV7_iGLUTs_SIN3A	-0.224625	6.87819e-213
DIV21_iGLUTs_KMT2C_DIV7_iGLUTs_SMARCC2	DIV21_iGLUTs_KMT2C	DIV7_iGLUTs_SMARCC2	0.0299689	0.0229509
DIV21_iGLUTs_KMT2C_DIV7_iGLUTs_WAC	DIV21_iGLUTs_KMT2C	DIV7_iGLUTs_WAC	-0.153979	4.7197e-98
DIV21_iGLUTs_KMT2C_iGABAs_ARID1B	DIV21_iGLUTs_KMT2C	iGABAs_ARID1B	-0.247425	5.25774e-260
DIV21_iGLUTs_KMT2C_iGABAs_ASH1L	DIV21_iGLUTs_KMT2C	iGABAs_ASH1L	0.0911435	2.77627e-33
DIV21_iGLUTs_KMT2C_iGABAs_ASXL3	DIV21_iGLUTs_KMT2C	iGABAs_ASXL3	-0.0119154	1
DIV21_iGLUTs_KMT2C_iGABAs_BCL11A	DIV21_iGLUTs_KMT2C	iGABAs_BCL11A	-0.0993132	8.84139e-40
DIV21_iGLUTs_KMT2C_iGABAs_CHD2	DIV21_iGLUTs_KMT2C	iGABAs_CHD2	0.0668051	3.05911e-17
DIV21_iGLUTs_KMT2C_iGABAs_CHD8	DIV21_iGLUTs_KMT2C	iGABAs_CHD8	0.0894423	5.32117e-32
DIV21_iGLUTs_KMT2C_iGABAs_CREBBP	DIV21_iGLUTs_KMT2C	iGABAs_CREBBP	-0.166634	2.88157e-115
DIV21_iGLUTs_KMT2C_iGABAs_KDM5B	DIV21_iGLUTs_KMT2C	iGABAs_KDM5B	-0.0564652	6.239e-12
DIV21_iGLUTs_KMT2C_iGABAs_KDM6B	DIV21_iGLUTs_KMT2C	iGABAs_KDM6B	-0.0127252	1
DIV21_iGLUTs_KMT2C_iGABAs_KMT2C	DIV21_iGLUTs_KMT2C	iGABAs_KMT2C	0.0188818	1
DIV21_iGLUTs_KMT2C_iGABAs_KMT5B	DIV21_iGLUTs_KMT2C	iGABAs_KMT5B	0.0191636	1
DIV21_iGLUTs_KMT2C_iGABAs_MBD5	DIV21_iGLUTs_KMT2C	iGABAs_MBD5	-0.00715872	1
DIV21_iGLUTs_KMT2C_iGABAs_MED13L	DIV21_iGLUTs_KMT2C	iGABAs_MED13L	-0.01181	1
DIV21_iGLUTs_KMT2C_iGABAs_NRXN1	DIV21_iGLUTs_KMT2C	iGABAs_NRXN1	0.0298739	0.0241831
DIV21_iGLUTs_KMT2C_iGABAs_PHF12	DIV21_iGLUTs_KMT2C	iGABAs_PHF12	0.0247975	0.342572
DIV21_iGLUTs_KMT2C_iGABAs_PHF21A	DIV21_iGLUTs_KMT2C	iGABAs_PHF21A	0.0674031	1.41396e-17
DIV21_iGLUTs_KMT2C_iGABAs_SETD5	DIV21_iGLUTs_KMT2C	iGABAs_SETD5	-0.15114	2.2002e-94
DIV21_iGLUTs_KMT2C_iGABAs_SIN3A	DIV21_iGLUTs_KMT2C	iGABAs_SIN3A	0.0780429	4.95743e-24
DIV21_iGLUTs_KMT2C_iGABAs_SKI	DIV21_iGLUTs_KMT2C	iGABAs_SKI	0.0724428	1.62182e-20
DIV21_iGLUTs_KMT2C_iGABAs_SMARCC2	DIV21_iGLUTs_KMT2C	iGABAs_SMARCC2	-0.00453319	1
DIV21_iGLUTs_KMT2C_iGABAs_WAC	DIV21_iGLUTs_KMT2C	iGABAs_WAC	-0.0348352	0.00110695
DIV21_iGLUTs_KMT2C_SNaPs_ARID1B	DIV21_iGLUTs_KMT2C	SNaPs_ARID1B	0.0432603	1.94506e-06
DIV21_iGLUTs_KMT2C_SNaPs_ASH1L	DIV21_iGLUTs_KMT2C	SNaPs_ASH1L	-0.160311	1.73007e-106
DIV21_iGLUTs_KMT2C_SNaPs_ASXL3	DIV21_iGLUTs_KMT2C	SNaPs_ASXL3	-0.169778	9.14373e-120
DIV21_iGLUTs_KMT2C_SNaPs_BCL11A	DIV21_iGLUTs_KMT2C	SNaPs_BCL11A	-0.00639169	1
DIV21_iGLUTs_KMT2C_SNaPs_CHD2	DIV21_iGLUTs_KMT2C	SNaPs_CHD2	-0.111494	1.59131e-50
DIV21_iGLUTs_KMT2C_SNaPs_FOXP2	DIV21_iGLUTs_KMT2C	SNaPs_FOXP2	-0.196443	1.52498e-161
DIV21_iGLUTs_KMT2C_SNaPs_KDM5B	DIV21_iGLUTs_KMT2C	SNaPs_KDM5B	-0.165833	3.90208e-114
DIV21_iGLUTs_KMT2C_SNaPs_MBD5	DIV21_iGLUTs_KMT2C	SNaPs_MBD5	-0.0399231	2.83158e-05
DIV21_iGLUTs_KMT2C_SNaPs_MED13L	DIV21_iGLUTs_KMT2C	SNaPs_MED13L	-0.0218437	1
DIV21_iGLUTs_KMT2C_SNaPs_NRXN1	DIV21_iGLUTs_KMT2C	SNaPs_NRXN1	-0.0987582	2.5456e-39
DIV21_iGLUTs_KMT2C_SNaPs_PHF12	DIV21_iGLUTs_KMT2C	SNaPs_PHF12	-0.0155436	1
DIV21_iGLUTs_KMT2C_SNaPs_PHF21A	DIV21_iGLUTs_KMT2C	SNaPs_PHF21A	-0.122305	3.92712e-61
DIV21_iGLUTs_KMT2C_SNaPs_SETD5	DIV21_iGLUTs_KMT2C	SNaPs_SETD5	-0.181597	1.76336e-137
DIV21_iGLUTs_KMT2C_SNaPs_SIN3A	DIV21_iGLUTs_KMT2C	SNaPs_SIN3A	-0.165247	2.59344e-113
DIV21_iGLUTs_KMT2C_SNaPs_SKI	DIV21_iGLUTs_KMT2C	SNaPs_SKI	0.0756792	1.62793e-22
DIV21_iGLUTs_KMT2C_SNaPs_SMARCC2	DIV21_iGLUTs_KMT2C	SNaPs_SMARCC2	-0.0547701	3.80555e-11
DIV21_iGLUTs_KMT5B_DIV21_iGLUTs_ARID1B	DIV21_iGLUTs_KMT5B	DIV21_iGLUTs_ARID1B	0.810672	0
DIV21_iGLUTs_KMT5B_DIV21_iGLUTs_ASH1L	DIV21_iGLUTs_KMT5B	DIV21_iGLUTs_ASH1L	0.783046	0
DIV21_iGLUTs_KMT5B_DIV21_iGLUTs_ASXL3	DIV21_iGLUTs_KMT5B	DIV21_iGLUTs_ASXL3	0.696342	0
DIV21_iGLUTs_KMT5B_DIV21_iGLUTs_BCL11A	DIV21_iGLUTs_KMT5B	DIV21_iGLUTs_BCL11A	0.783716	0
DIV21_iGLUTs_KMT5B_DIV21_iGLUTs_CHD2	DIV21_iGLUTs_KMT5B	DIV21_iGLUTs_CHD2	0.746871	0
DIV21_iGLUTs_KMT5B_DIV21_iGLUTs_CHD8	DIV21_iGLUTs_KMT5B	DIV21_iGLUTs_CHD8	0.794893	0
DIV21_iGLUTs_KMT5B_DIV21_iGLUTs_CREBBP	DIV21_iGLUTs_KMT5B	DIV21_iGLUTs_CREBBP	0.790757	0
DIV21_iGLUTs_KMT5B_DIV21_iGLUTs_KDM5B	DIV21_iGLUTs_KMT5B	DIV21_iGLUTs_KDM5B	0.792066	0
DIV21_iGLUTs_KMT5B_DIV21_iGLUTs_KDM6B	DIV21_iGLUTs_KMT5B	DIV21_iGLUTs_KDM6B	0.78524	0
DIV21_iGLUTs_KMT5B_DIV21_iGLUTs_KMT2C	DIV21_iGLUTs_KMT5B	DIV21_iGLUTs_KMT2C	0.763574	0
DIV21_iGLUTs_KMT5B_DIV21_iGLUTs_MBD5	DIV21_iGLUTs_KMT5B	DIV21_iGLUTs_MBD5	0.754319	0
DIV21_iGLUTs_KMT5B_DIV21_iGLUTs_MED13L	DIV21_iGLUTs_KMT5B	DIV21_iGLUTs_MED13L	0.724868	0
DIV21_iGLUTs_KMT5B_DIV21_iGLUTs_NRXN1	DIV21_iGLUTs_KMT5B	DIV21_iGLUTs_NRXN1	0.821944	0
DIV21_iGLUTs_KMT5B_DIV21_iGLUTs_PHF12	DIV21_iGLUTs_KMT5B	DIV21_iGLUTs_PHF12	0.790318	0
DIV21_iGLUTs_KMT5B_DIV21_iGLUTs_PHF21A	DIV21_iGLUTs_KMT5B	DIV21_iGLUTs_PHF21A	0.740948	0
DIV21_iGLUTs_KMT5B_DIV21_iGLUTs_SETD5	DIV21_iGLUTs_KMT5B	DIV21_iGLUTs_SETD5	0.814567	0
DIV21_iGLUTs_KMT5B_DIV21_iGLUTs_SIN3A	DIV21_iGLUTs_KMT5B	DIV21_iGLUTs_SIN3A	0.797121	0
DIV21_iGLUTs_KMT5B_DIV21_iGLUTs_SKI	DIV21_iGLUTs_KMT5B	DIV21_iGLUTs_SKI	0.781106	0
DIV21_iGLUTs_KMT5B_DIV21_iGLUTs_SMARCC2	DIV21_iGLUTs_KMT5B	DIV21_iGLUTs_SMARCC2	0.768598	0
DIV21_iGLUTs_KMT5B_DIV21_iGLUTs_WAC	DIV21_iGLUTs_KMT5B	DIV21_iGLUTs_WAC	0.807696	0
DIV21_iGLUTs_KMT5B_DIV7_iGLUTs_ARID1B	DIV21_iGLUTs_KMT5B	DIV7_iGLUTs_ARID1B	-0.0639807	1.06045e-15
DIV21_iGLUTs_KMT5B_DIV7_iGLUTs_ASH1L	DIV21_iGLUTs_KMT5B	DIV7_iGLUTs_ASH1L	-0.0533484	1.66617e-10
DIV21_iGLUTs_KMT5B_DIV7_iGLUTs_CHD2	DIV21_iGLUTs_KMT5B	DIV7_iGLUTs_CHD2	-0.104273	5.31695e-44
DIV21_iGLUTs_KMT5B_DIV7_iGLUTs_CHD8	DIV21_iGLUTs_KMT5B	DIV7_iGLUTs_CHD8	0.0660796	7.72989e-17
DIV21_iGLUTs_KMT5B_DIV7_iGLUTs_DPYSL2	DIV21_iGLUTs_KMT5B	DIV7_iGLUTs_DPYSL2	-0.159894	6.38587e-106
DIV21_iGLUTs_KMT5B_DIV7_iGLUTs_FOXP2	DIV21_iGLUTs_KMT5B	DIV7_iGLUTs_FOXP2	-0.0148897	1
DIV21_iGLUTs_KMT5B_DIV7_iGLUTs_KMT5B	DIV21_iGLUTs_KMT5B	DIV7_iGLUTs_KMT5B	-0.0328742	0.00396184
DIV21_iGLUTs_KMT5B_DIV7_iGLUTs_MED13L	DIV21_iGLUTs_KMT5B	DIV7_iGLUTs_MED13L	-0.106671	4.06638e-46
DIV21_iGLUTs_KMT5B_DIV7_iGLUTs_NRXN1	DIV21_iGLUTs_KMT5B	DIV7_iGLUTs_NRXN1	-0.0429525	2.50626e-06
DIV21_iGLUTs_KMT5B_DIV7_iGLUTs_PHF21A	DIV21_iGLUTs_KMT5B	DIV7_iGLUTs_PHF21A	-0.0730302	7.13328e-21
DIV21_iGLUTs_KMT5B_DIV7_iGLUTs_SETD5	DIV21_iGLUTs_KMT5B	DIV7_iGLUTs_SETD5	-0.00646299	1
DIV21_iGLUTs_KMT5B_DIV7_iGLUTs_SIN3A	DIV21_iGLUTs_KMT5B	DIV7_iGLUTs_SIN3A	-0.136346	2.04523e-76
DIV21_iGLUTs_KMT5B_DIV7_iGLUTs_SMARCC2	DIV21_iGLUTs_KMT5B	DIV7_iGLUTs_SMARCC2	0.032823	0.00409085
DIV21_iGLUTs_KMT5B_DIV7_iGLUTs_WAC	DIV21_iGLUTs_KMT5B	DIV7_iGLUTs_WAC	-0.0961687	3.28686e-37
DIV21_iGLUTs_KMT5B_iGABAs_ARID1B	DIV21_iGLUTs_KMT5B	iGABAs_ARID1B	-0.138058	2.13519e-78
DIV21_iGLUTs_KMT5B_iGABAs_ASH1L	DIV21_iGLUTs_KMT5B	iGABAs_ASH1L	0.043129	2.16805e-06
DIV21_iGLUTs_KMT5B_iGABAs_ASXL3	DIV21_iGLUTs_KMT5B	iGABAs_ASXL3	0.00698391	1
DIV21_iGLUTs_KMT5B_iGABAs_BCL11A	DIV21_iGLUTs_KMT5B	iGABAs_BCL11A	-0.0721709	2.36204e-20
DIV21_iGLUTs_KMT5B_iGABAs_CHD2	DIV21_iGLUTs_KMT5B	iGABAs_CHD2	0.0347568	0.00116677
DIV21_iGLUTs_KMT5B_iGABAs_CHD8	DIV21_iGLUTs_KMT5B	iGABAs_CHD8	0.0459362	1.93571e-07
DIV21_iGLUTs_KMT5B_iGABAs_CREBBP	DIV21_iGLUTs_KMT5B	iGABAs_CREBBP	-0.0989486	1.77534e-39
DIV21_iGLUTs_KMT5B_iGABAs_KDM5B	DIV21_iGLUTs_KMT5B	iGABAs_KDM5B	-0.0414378	8.61268e-06
DIV21_iGLUTs_KMT5B_iGABAs_KDM6B	DIV21_iGLUTs_KMT5B	iGABAs_KDM6B	-0.015466	1
DIV21_iGLUTs_KMT5B_iGABAs_KMT2C	DIV21_iGLUTs_KMT5B	iGABAs_KMT2C	-0.0127834	1
DIV21_iGLUTs_KMT5B_iGABAs_KMT5B	DIV21_iGLUTs_KMT5B	iGABAs_KMT5B	-0.0161121	1
DIV21_iGLUTs_KMT5B_iGABAs_MBD5	DIV21_iGLUTs_KMT5B	iGABAs_MBD5	-0.0104697	1
DIV21_iGLUTs_KMT5B_iGABAs_MED13L	DIV21_iGLUTs_KMT5B	iGABAs_MED13L	-0.0107444	1
DIV21_iGLUTs_KMT5B_iGABAs_NRXN1	DIV21_iGLUTs_KMT5B	iGABAs_NRXN1	0.0220702	1
DIV21_iGLUTs_KMT5B_iGABAs_PHF12	DIV21_iGLUTs_KMT5B	iGABAs_PHF12	0.00500647	1
DIV21_iGLUTs_KMT5B_iGABAs_PHF21A	DIV21_iGLUTs_KMT5B	iGABAs_PHF21A	0.0375201	0.000171242
DIV21_iGLUTs_KMT5B_iGABAs_SETD5	DIV21_iGLUTs_KMT5B	iGABAs_SETD5	-0.0883533	3.44041e-31
DIV21_iGLUTs_KMT5B_iGABAs_SIN3A	DIV21_iGLUTs_KMT5B	iGABAs_SIN3A	0.0334257	0.00279066
DIV21_iGLUTs_KMT5B_iGABAs_SKI	DIV21_iGLUTs_KMT5B	iGABAs_SKI	0.0201779	1
DIV21_iGLUTs_KMT5B_iGABAs_SMARCC2	DIV21_iGLUTs_KMT5B	iGABAs_SMARCC2	-0.00253511	1
DIV21_iGLUTs_KMT5B_iGABAs_WAC	DIV21_iGLUTs_KMT5B	iGABAs_WAC	-0.0331514	0.00332188
DIV21_iGLUTs_KMT5B_SNaPs_ARID1B	DIV21_iGLUTs_KMT5B	SNaPs_ARID1B	0.046488	1.19392e-07
DIV21_iGLUTs_KMT5B_SNaPs_ASH1L	DIV21_iGLUTs_KMT5B	SNaPs_ASH1L	-0.104038	8.52117e-44
DIV21_iGLUTs_KMT5B_SNaPs_ASXL3	DIV21_iGLUTs_KMT5B	SNaPs_ASXL3	-0.091466	1.58153e-33
DIV21_iGLUTs_KMT5B_SNaPs_BCL11A	DIV21_iGLUTs_KMT5B	SNaPs_BCL11A	-0.0402716	2.1741e-05
DIV21_iGLUTs_KMT5B_SNaPs_CHD2	DIV21_iGLUTs_KMT5B	SNaPs_CHD2	-0.104402	4.10968e-44
DIV21_iGLUTs_KMT5B_SNaPs_FOXP2	DIV21_iGLUTs_KMT5B	SNaPs_FOXP2	-0.0943049	9.96018e-36
DIV21_iGLUTs_KMT5B_SNaPs_KDM5B	DIV21_iGLUTs_KMT5B	SNaPs_KDM5B	-0.0891659	8.56048e-32
DIV21_iGLUTs_KMT5B_SNaPs_MBD5	DIV21_iGLUTs_KMT5B	SNaPs_MBD5	-0.0285237	0.0516601
DIV21_iGLUTs_KMT5B_SNaPs_MED13L	DIV21_iGLUTs_KMT5B	SNaPs_MED13L	-0.0499081	5.03594e-09
DIV21_iGLUTs_KMT5B_SNaPs_NRXN1	DIV21_iGLUTs_KMT5B	SNaPs_NRXN1	-0.0684257	3.73348e-18
DIV21_iGLUTs_KMT5B_SNaPs_PHF12	DIV21_iGLUTs_KMT5B	SNaPs_PHF12	-0.0298138	0.0250294
DIV21_iGLUTs_KMT5B_SNaPs_PHF21A	DIV21_iGLUTs_KMT5B	SNaPs_PHF21A	-0.058137	1.00215e-12
DIV21_iGLUTs_KMT5B_SNaPs_SETD5	DIV21_iGLUTs_KMT5B	SNaPs_SETD5	-0.0998539	3.14188e-40
DIV21_iGLUTs_KMT5B_SNaPs_SIN3A	DIV21_iGLUTs_KMT5B	SNaPs_SIN3A	-0.0937559	2.68505e-35
DIV21_iGLUTs_KMT5B_SNaPs_SKI	DIV21_iGLUTs_KMT5B	SNaPs_SKI	0.0462276	1.50024e-07
DIV21_iGLUTs_KMT5B_SNaPs_SMARCC2	DIV21_iGLUTs_KMT5B	SNaPs_SMARCC2	-0.0387484	6.96928e-05
DIV21_iGLUTs_MBD5_DIV21_iGLUTs_ARID1B	DIV21_iGLUTs_MBD5	DIV21_iGLUTs_ARID1B	0.700411	0
DIV21_iGLUTs_MBD5_DIV21_iGLUTs_ASH1L	DIV21_iGLUTs_MBD5	DIV21_iGLUTs_ASH1L	0.760416	0
DIV21_iGLUTs_MBD5_DIV21_iGLUTs_ASXL3	DIV21_iGLUTs_MBD5	DIV21_iGLUTs_ASXL3	0.738337	0
DIV21_iGLUTs_MBD5_DIV21_iGLUTs_BCL11A	DIV21_iGLUTs_MBD5	DIV21_iGLUTs_BCL11A	0.779237	0
DIV21_iGLUTs_MBD5_DIV21_iGLUTs_CHD2	DIV21_iGLUTs_MBD5	DIV21_iGLUTs_CHD2	0.776464	0
DIV21_iGLUTs_MBD5_DIV21_iGLUTs_CHD8	DIV21_iGLUTs_MBD5	DIV21_iGLUTs_CHD8	0.773281	0
DIV21_iGLUTs_MBD5_DIV21_iGLUTs_CREBBP	DIV21_iGLUTs_MBD5	DIV21_iGLUTs_CREBBP	0.790057	0
DIV21_iGLUTs_MBD5_DIV21_iGLUTs_KDM5B	DIV21_iGLUTs_MBD5	DIV21_iGLUTs_KDM5B	0.784129	0
DIV21_iGLUTs_MBD5_DIV21_iGLUTs_KDM6B	DIV21_iGLUTs_MBD5	DIV21_iGLUTs_KDM6B	0.764122	0
DIV21_iGLUTs_MBD5_DIV21_iGLUTs_KMT2C	DIV21_iGLUTs_MBD5	DIV21_iGLUTs_KMT2C	0.76963	0
DIV21_iGLUTs_MBD5_DIV21_iGLUTs_KMT5B	DIV21_iGLUTs_MBD5	DIV21_iGLUTs_KMT5B	0.754319	0
DIV21_iGLUTs_MBD5_DIV21_iGLUTs_MED13L	DIV21_iGLUTs_MBD5	DIV21_iGLUTs_MED13L	0.755265	0
DIV21_iGLUTs_MBD5_DIV21_iGLUTs_NRXN1	DIV21_iGLUTs_MBD5	DIV21_iGLUTs_NRXN1	0.772376	0
DIV21_iGLUTs_MBD5_DIV21_iGLUTs_PHF12	DIV21_iGLUTs_MBD5	DIV21_iGLUTs_PHF12	0.782635	0
DIV21_iGLUTs_MBD5_DIV21_iGLUTs_PHF21A	DIV21_iGLUTs_MBD5	DIV21_iGLUTs_PHF21A	0.768771	0
DIV21_iGLUTs_MBD5_DIV21_iGLUTs_SETD5	DIV21_iGLUTs_MBD5	DIV21_iGLUTs_SETD5	0.747804	0
DIV21_iGLUTs_MBD5_DIV21_iGLUTs_SIN3A	DIV21_iGLUTs_MBD5	DIV21_iGLUTs_SIN3A	0.787598	0
DIV21_iGLUTs_MBD5_DIV21_iGLUTs_SKI	DIV21_iGLUTs_MBD5	DIV21_iGLUTs_SKI	0.783643	0
DIV21_iGLUTs_MBD5_DIV21_iGLUTs_SMARCC2	DIV21_iGLUTs_MBD5	DIV21_iGLUTs_SMARCC2	0.722915	0
DIV21_iGLUTs_MBD5_DIV21_iGLUTs_WAC	DIV21_iGLUTs_MBD5	DIV21_iGLUTs_WAC	0.763556	0
DIV21_iGLUTs_MBD5_DIV7_iGLUTs_ARID1B	DIV21_iGLUTs_MBD5	DIV7_iGLUTs_ARID1B	-0.123882	9.16434e-63
DIV21_iGLUTs_MBD5_DIV7_iGLUTs_ASH1L	DIV21_iGLUTs_MBD5	DIV7_iGLUTs_ASH1L	-0.105417	5.28513e-45
DIV21_iGLUTs_MBD5_DIV7_iGLUTs_CHD2	DIV21_iGLUTs_MBD5	DIV7_iGLUTs_CHD2	-0.177	1.93964e-130
DIV21_iGLUTs_MBD5_DIV7_iGLUTs_CHD8	DIV21_iGLUTs_MBD5	DIV7_iGLUTs_CHD8	0.126118	4.08171e-65
DIV21_iGLUTs_MBD5_DIV7_iGLUTs_DPYSL2	DIV21_iGLUTs_MBD5	DIV7_iGLUTs_DPYSL2	-0.269617	7.89636627377148e-311
DIV21_iGLUTs_MBD5_DIV7_iGLUTs_FOXP2	DIV21_iGLUTs_MBD5	DIV7_iGLUTs_FOXP2	-0.044383	7.51527e-07
DIV21_iGLUTs_MBD5_DIV7_iGLUTs_KMT5B	DIV21_iGLUTs_MBD5	DIV7_iGLUTs_KMT5B	-0.0622095	9.05826e-15
DIV21_iGLUTs_MBD5_DIV7_iGLUTs_MED13L	DIV21_iGLUTs_MBD5	DIV7_iGLUTs_MED13L	-0.19042	1.55067e-151
DIV21_iGLUTs_MBD5_DIV7_iGLUTs_NRXN1	DIV21_iGLUTs_MBD5	DIV7_iGLUTs_NRXN1	-0.0923443	3.36192e-34
DIV21_iGLUTs_MBD5_DIV7_iGLUTs_PHF21A	DIV21_iGLUTs_MBD5	DIV7_iGLUTs_PHF21A	-0.10795	2.88911e-47
DIV21_iGLUTs_MBD5_DIV7_iGLUTs_SETD5	DIV21_iGLUTs_MBD5	DIV7_iGLUTs_SETD5	-0.0305302	0.0165613
DIV21_iGLUTs_MBD5_DIV7_iGLUTs_SIN3A	DIV21_iGLUTs_MBD5	DIV7_iGLUTs_SIN3A	-0.256305	9.55171e-280
DIV21_iGLUTs_MBD5_DIV7_iGLUTs_SMARCC2	DIV21_iGLUTs_MBD5	DIV7_iGLUTs_SMARCC2	0.0385826	7.88605e-05
DIV21_iGLUTs_MBD5_DIV7_iGLUTs_WAC	DIV21_iGLUTs_MBD5	DIV7_iGLUTs_WAC	-0.182926	1.49602e-139
DIV21_iGLUTs_MBD5_iGABAs_ARID1B	DIV21_iGLUTs_MBD5	iGABAs_ARID1B	-0.279446	0
DIV21_iGLUTs_MBD5_iGABAs_ASH1L	DIV21_iGLUTs_MBD5	iGABAs_ASH1L	0.0962006	3.10001e-37
DIV21_iGLUTs_MBD5_iGABAs_ASXL3	DIV21_iGLUTs_MBD5	iGABAs_ASXL3	-0.0124119	1
DIV21_iGLUTs_MBD5_iGABAs_BCL11A	DIV21_iGLUTs_MBD5	iGABAs_BCL11A	-0.120139	6.29643e-59
DIV21_iGLUTs_MBD5_iGABAs_CHD2	DIV21_iGLUTs_MBD5	iGABAs_CHD2	0.0645153	5.48427e-16
DIV21_iGLUTs_MBD5_iGABAs_CHD8	DIV21_iGLUTs_MBD5	iGABAs_CHD8	0.0941474	1.32424e-35
DIV21_iGLUTs_MBD5_iGABAs_CREBBP	DIV21_iGLUTs_MBD5	iGABAs_CREBBP	-0.191056	1.41094e-152
DIV21_iGLUTs_MBD5_iGABAs_KDM5B	DIV21_iGLUTs_MBD5	iGABAs_KDM5B	-0.0592902	2.73855e-13
DIV21_iGLUTs_MBD5_iGABAs_KDM6B	DIV21_iGLUTs_MBD5	iGABAs_KDM6B	-0.0240615	0.487081
DIV21_iGLUTs_MBD5_iGABAs_KMT2C	DIV21_iGLUTs_MBD5	iGABAs_KMT2C	0.00337457	1
DIV21_iGLUTs_MBD5_iGABAs_KMT5B	DIV21_iGLUTs_MBD5	iGABAs_KMT5B	0.0170924	1
DIV21_iGLUTs_MBD5_iGABAs_MBD5	DIV21_iGLUTs_MBD5	iGABAs_MBD5	-0.0103474	1
DIV21_iGLUTs_MBD5_iGABAs_MED13L	DIV21_iGLUTs_MBD5	iGABAs_MED13L	-0.00888825	1
DIV21_iGLUTs_MBD5_iGABAs_NRXN1	DIV21_iGLUTs_MBD5	iGABAs_NRXN1	0.0283509	0.0565761
DIV21_iGLUTs_MBD5_iGABAs_PHF12	DIV21_iGLUTs_MBD5	iGABAs_PHF12	0.0170895	1
DIV21_iGLUTs_MBD5_iGABAs_PHF21A	DIV21_iGLUTs_MBD5	iGABAs_PHF21A	0.0609775	3.90273e-14
DIV21_iGLUTs_MBD5_iGABAs_SETD5	DIV21_iGLUTs_MBD5	iGABAs_SETD5	-0.170286	1.6832e-120
DIV21_iGLUTs_MBD5_iGABAs_SIN3A	DIV21_iGLUTs_MBD5	iGABAs_SIN3A	0.0805086	1.15908e-25
DIV21_iGLUTs_MBD5_iGABAs_SKI	DIV21_iGLUTs_MBD5	iGABAs_SKI	0.0737208	2.69618e-21
DIV21_iGLUTs_MBD5_iGABAs_SMARCC2	DIV21_iGLUTs_MBD5	iGABAs_SMARCC2	-0.0010112	1
DIV21_iGLUTs_MBD5_iGABAs_WAC	DIV21_iGLUTs_MBD5	iGABAs_WAC	-0.0378299	0.000136954
DIV21_iGLUTs_MBD5_SNaPs_ARID1B	DIV21_iGLUTs_MBD5	SNaPs_ARID1B	0.056072	9.52033e-12
DIV21_iGLUTs_MBD5_SNaPs_ASH1L	DIV21_iGLUTs_MBD5	SNaPs_ASH1L	-0.176442	1.34583e-129
DIV21_iGLUTs_MBD5_SNaPs_ASXL3	DIV21_iGLUTs_MBD5	SNaPs_ASXL3	-0.187282	1.86407e-146
DIV21_iGLUTs_MBD5_SNaPs_BCL11A	DIV21_iGLUTs_MBD5	SNaPs_BCL11A	-0.0364568	0.000366655
DIV21_iGLUTs_MBD5_SNaPs_CHD2	DIV21_iGLUTs_MBD5	SNaPs_CHD2	-0.135598	1.47247e-75
DIV21_iGLUTs_MBD5_SNaPs_FOXP2	DIV21_iGLUTs_MBD5	SNaPs_FOXP2	-0.207559	6.69017e-181
DIV21_iGLUTs_MBD5_SNaPs_KDM5B	DIV21_iGLUTs_MBD5	SNaPs_KDM5B	-0.174926	2.51998e-127
DIV21_iGLUTs_MBD5_SNaPs_MBD5	DIV21_iGLUTs_MBD5	SNaPs_MBD5	-0.0611759	3.09296e-14
DIV21_iGLUTs_MBD5_SNaPs_MED13L	DIV21_iGLUTs_MBD5	SNaPs_MED13L	-0.0443748	7.55067e-07
DIV21_iGLUTs_MBD5_SNaPs_NRXN1	DIV21_iGLUTs_MBD5	SNaPs_NRXN1	-0.1153	3.8216e-54
DIV21_iGLUTs_MBD5_SNaPs_PHF12	DIV21_iGLUTs_MBD5	SNaPs_PHF12	-0.0368312	0.000281914
DIV21_iGLUTs_MBD5_SNaPs_PHF21A	DIV21_iGLUTs_MBD5	SNaPs_PHF21A	-0.129869	3.72765e-69
DIV21_iGLUTs_MBD5_SNaPs_SETD5	DIV21_iGLUTs_MBD5	SNaPs_SETD5	-0.197494	2.52007e-163
DIV21_iGLUTs_MBD5_SNaPs_SIN3A	DIV21_iGLUTs_MBD5	SNaPs_SIN3A	-0.180257	2.07673e-135
DIV21_iGLUTs_MBD5_SNaPs_SKI	DIV21_iGLUTs_MBD5	SNaPs_SKI	0.0843989	2.43547e-28
DIV21_iGLUTs_MBD5_SNaPs_SMARCC2	DIV21_iGLUTs_MBD5	SNaPs_SMARCC2	-0.0567929	4.38113e-12
DIV21_iGLUTs_MED13L_DIV21_iGLUTs_ARID1B	DIV21_iGLUTs_MED13L	DIV21_iGLUTs_ARID1B	0.665881	0
DIV21_iGLUTs_MED13L_DIV21_iGLUTs_ASH1L	DIV21_iGLUTs_MED13L	DIV21_iGLUTs_ASH1L	0.74624	0
DIV21_iGLUTs_MED13L_DIV21_iGLUTs_ASXL3	DIV21_iGLUTs_MED13L	DIV21_iGLUTs_ASXL3	0.717285	0
DIV21_iGLUTs_MED13L_DIV21_iGLUTs_BCL11A	DIV21_iGLUTs_MED13L	DIV21_iGLUTs_BCL11A	0.756756	0
DIV21_iGLUTs_MED13L_DIV21_iGLUTs_CHD2	DIV21_iGLUTs_MED13L	DIV21_iGLUTs_CHD2	0.746925	0
DIV21_iGLUTs_MED13L_DIV21_iGLUTs_CHD8	DIV21_iGLUTs_MED13L	DIV21_iGLUTs_CHD8	0.744389	0
DIV21_iGLUTs_MED13L_DIV21_iGLUTs_CREBBP	DIV21_iGLUTs_MED13L	DIV21_iGLUTs_CREBBP	0.758078	0
DIV21_iGLUTs_MED13L_DIV21_iGLUTs_KDM5B	DIV21_iGLUTs_MED13L	DIV21_iGLUTs_KDM5B	0.749926	0
DIV21_iGLUTs_MED13L_DIV21_iGLUTs_KDM6B	DIV21_iGLUTs_MED13L	DIV21_iGLUTs_KDM6B	0.732692	0
DIV21_iGLUTs_MED13L_DIV21_iGLUTs_KMT2C	DIV21_iGLUTs_MED13L	DIV21_iGLUTs_KMT2C	0.744997	0
DIV21_iGLUTs_MED13L_DIV21_iGLUTs_KMT5B	DIV21_iGLUTs_MED13L	DIV21_iGLUTs_KMT5B	0.724868	0
DIV21_iGLUTs_MED13L_DIV21_iGLUTs_MBD5	DIV21_iGLUTs_MED13L	DIV21_iGLUTs_MBD5	0.755265	0
DIV21_iGLUTs_MED13L_DIV21_iGLUTs_NRXN1	DIV21_iGLUTs_MED13L	DIV21_iGLUTs_NRXN1	0.734688	0
DIV21_iGLUTs_MED13L_DIV21_iGLUTs_PHF12	DIV21_iGLUTs_MED13L	DIV21_iGLUTs_PHF12	0.745847	0
DIV21_iGLUTs_MED13L_DIV21_iGLUTs_PHF21A	DIV21_iGLUTs_MED13L	DIV21_iGLUTs_PHF21A	0.747718	0
DIV21_iGLUTs_MED13L_DIV21_iGLUTs_SETD5	DIV21_iGLUTs_MED13L	DIV21_iGLUTs_SETD5	0.719222	0
DIV21_iGLUTs_MED13L_DIV21_iGLUTs_SIN3A	DIV21_iGLUTs_MED13L	DIV21_iGLUTs_SIN3A	0.74972	0
DIV21_iGLUTs_MED13L_DIV21_iGLUTs_SKI	DIV21_iGLUTs_MED13L	DIV21_iGLUTs_SKI	0.75478	0
DIV21_iGLUTs_MED13L_DIV21_iGLUTs_SMARCC2	DIV21_iGLUTs_MED13L	DIV21_iGLUTs_SMARCC2	0.71531	0
DIV21_iGLUTs_MED13L_DIV21_iGLUTs_WAC	DIV21_iGLUTs_MED13L	DIV21_iGLUTs_WAC	0.742124	0
DIV21_iGLUTs_MED13L_DIV7_iGLUTs_ARID1B	DIV21_iGLUTs_MED13L	DIV7_iGLUTs_ARID1B	-0.117327	4.01009e-56
DIV21_iGLUTs_MED13L_DIV7_iGLUTs_ASH1L	DIV21_iGLUTs_MED13L	DIV7_iGLUTs_ASH1L	-0.0995797	5.31098e-40
DIV21_iGLUTs_MED13L_DIV7_iGLUTs_CHD2	DIV21_iGLUTs_MED13L	DIV7_iGLUTs_CHD2	-0.164329	5.01235e-112
DIV21_iGLUTs_MED13L_DIV7_iGLUTs_CHD8	DIV21_iGLUTs_MED13L	DIV7_iGLUTs_CHD8	0.116067	6.86857e-55
DIV21_iGLUTs_MED13L_DIV7_iGLUTs_DPYSL2	DIV21_iGLUTs_MED13L	DIV7_iGLUTs_DPYSL2	-0.250372	1.80478e-266
DIV21_iGLUTs_MED13L_DIV7_iGLUTs_FOXP2	DIV21_iGLUTs_MED13L	DIV7_iGLUTs_FOXP2	-0.0455782	2.65862e-07
DIV21_iGLUTs_MED13L_DIV7_iGLUTs_KMT5B	DIV21_iGLUTs_MED13L	DIV7_iGLUTs_KMT5B	-0.0564496	6.33931e-12
DIV21_iGLUTs_MED13L_DIV7_iGLUTs_MED13L	DIV21_iGLUTs_MED13L	DIV7_iGLUTs_MED13L	-0.174808	3.7776e-127
DIV21_iGLUTs_MED13L_DIV7_iGLUTs_NRXN1	DIV21_iGLUTs_MED13L	DIV7_iGLUTs_NRXN1	-0.0816324	2.01157e-26
DIV21_iGLUTs_MED13L_DIV7_iGLUTs_PHF21A	DIV21_iGLUTs_MED13L	DIV7_iGLUTs_PHF21A	-0.0959037	5.35629e-37
DIV21_iGLUTs_MED13L_DIV7_iGLUTs_SETD5	DIV21_iGLUTs_MED13L	DIV7_iGLUTs_SETD5	-0.0301915	0.0201308
DIV21_iGLUTs_MED13L_DIV7_iGLUTs_SIN3A	DIV21_iGLUTs_MED13L	DIV7_iGLUTs_SIN3A	-0.236289	2.335e-236
DIV21_iGLUTs_MED13L_DIV7_iGLUTs_SMARCC2	DIV21_iGLUTs_MED13L	DIV7_iGLUTs_SMARCC2	0.0399642	2.74867e-05
DIV21_iGLUTs_MED13L_DIV7_iGLUTs_WAC	DIV21_iGLUTs_MED13L	DIV7_iGLUTs_WAC	-0.169427	2.93747e-119
DIV21_iGLUTs_MED13L_iGABAs_ARID1B	DIV21_iGLUTs_MED13L	iGABAs_ARID1B	-0.262638	2.62345e-294
DIV21_iGLUTs_MED13L_iGABAs_ASH1L	DIV21_iGLUTs_MED13L	iGABAs_ASH1L	0.0906603	6.45926e-33
DIV21_iGLUTs_MED13L_iGABAs_ASXL3	DIV21_iGLUTs_MED13L	iGABAs_ASXL3	-0.00465479	1
DIV21_iGLUTs_MED13L_iGABAs_BCL11A	DIV21_iGLUTs_MED13L	iGABAs_BCL11A	-0.108608	7.32341e-48
DIV21_iGLUTs_MED13L_iGABAs_CHD2	DIV21_iGLUTs_MED13L	iGABAs_CHD2	0.0633126	2.39942e-15
DIV21_iGLUTs_MED13L_iGABAs_CHD8	DIV21_iGLUTs_MED13L	iGABAs_CHD8	0.0856226	3.29652e-29
DIV21_iGLUTs_MED13L_iGABAs_CREBBP	DIV21_iGLUTs_MED13L	iGABAs_CREBBP	-0.174871	3.04347e-127
DIV21_iGLUTs_MED13L_iGABAs_KDM5B	DIV21_iGLUTs_MED13L	iGABAs_KDM5B	-0.0589651	3.96152e-13
DIV21_iGLUTs_MED13L_iGABAs_KDM6B	DIV21_iGLUTs_MED13L	iGABAs_KDM6B	-0.0164384	1
DIV21_iGLUTs_MED13L_iGABAs_KMT2C	DIV21_iGLUTs_MED13L	iGABAs_KMT2C	0.00657624	1
DIV21_iGLUTs_MED13L_iGABAs_KMT5B	DIV21_iGLUTs_MED13L	iGABAs_KMT5B	0.0179814	1
DIV21_iGLUTs_MED13L_iGABAs_MBD5	DIV21_iGLUTs_MED13L	iGABAs_MBD5	-0.00867503	1
DIV21_iGLUTs_MED13L_iGABAs_MED13L	DIV21_iGLUTs_MED13L	iGABAs_MED13L	-0.00771434	1
DIV21_iGLUTs_MED13L_iGABAs_NRXN1	DIV21_iGLUTs_MED13L	iGABAs_NRXN1	0.0249908	0.312733
DIV21_iGLUTs_MED13L_iGABAs_PHF12	DIV21_iGLUTs_MED13L	iGABAs_PHF12	0.0302629	0.0193084
DIV21_iGLUTs_MED13L_iGABAs_PHF21A	DIV21_iGLUTs_MED13L	iGABAs_PHF21A	0.0675313	1.19749e-17
DIV21_iGLUTs_MED13L_iGABAs_SETD5	DIV21_iGLUTs_MED13L	iGABAs_SETD5	-0.156274	4.55522e-101
DIV21_iGLUTs_MED13L_iGABAs_SIN3A	DIV21_iGLUTs_MED13L	iGABAs_SIN3A	0.0820321	1.07194e-26
DIV21_iGLUTs_MED13L_iGABAs_SKI	DIV21_iGLUTs_MED13L	iGABAs_SKI	0.0701422	3.79547e-19
DIV21_iGLUTs_MED13L_iGABAs_SMARCC2	DIV21_iGLUTs_MED13L	iGABAs_SMARCC2	0.00225356	1
DIV21_iGLUTs_MED13L_iGABAs_WAC	DIV21_iGLUTs_MED13L	iGABAs_WAC	-0.0306346	0.0155601
DIV21_iGLUTs_MED13L_SNaPs_ARID1B	DIV21_iGLUTs_MED13L	SNaPs_ARID1B	0.0473748	5.36629e-08
DIV21_iGLUTs_MED13L_SNaPs_ASH1L	DIV21_iGLUTs_MED13L	SNaPs_ASH1L	-0.167747	7.5396e-117
DIV21_iGLUTs_MED13L_SNaPs_ASXL3	DIV21_iGLUTs_MED13L	SNaPs_ASXL3	-0.184497	5.07513e-142
DIV21_iGLUTs_MED13L_SNaPs_BCL11A	DIV21_iGLUTs_MED13L	SNaPs_BCL11A	-0.0184989	1
DIV21_iGLUTs_MED13L_SNaPs_CHD2	DIV21_iGLUTs_MED13L	SNaPs_CHD2	-0.133081	1.04085e-72
DIV21_iGLUTs_MED13L_SNaPs_FOXP2	DIV21_iGLUTs_MED13L	SNaPs_FOXP2	-0.203602	7.03621e-174
DIV21_iGLUTs_MED13L_SNaPs_KDM5B	DIV21_iGLUTs_MED13L	SNaPs_KDM5B	-0.171554	2.39955e-122
DIV21_iGLUTs_MED13L_SNaPs_MBD5	DIV21_iGLUTs_MED13L	SNaPs_MBD5	-0.0534781	1.4612e-10
DIV21_iGLUTs_MED13L_SNaPs_MED13L	DIV21_iGLUTs_MED13L	SNaPs_MED13L	-0.0279608	0.0691121
DIV21_iGLUTs_MED13L_SNaPs_NRXN1	DIV21_iGLUTs_MED13L	SNaPs_NRXN1	-0.102	4.84371e-42
DIV21_iGLUTs_MED13L_SNaPs_PHF12	DIV21_iGLUTs_MED13L	SNaPs_PHF12	-0.0216624	1
DIV21_iGLUTs_MED13L_SNaPs_PHF21A	DIV21_iGLUTs_MED13L	SNaPs_PHF21A	-0.129754	4.98164e-69
DIV21_iGLUTs_MED13L_SNaPs_SETD5	DIV21_iGLUTs_MED13L	SNaPs_SETD5	-0.189522	4.50273e-150
DIV21_iGLUTs_MED13L_SNaPs_SIN3A	DIV21_iGLUTs_MED13L	SNaPs_SIN3A	-0.174767	4.34222e-127
DIV21_iGLUTs_MED13L_SNaPs_SKI	DIV21_iGLUTs_MED13L	SNaPs_SKI	0.0859359	1.96577e-29
DIV21_iGLUTs_MED13L_SNaPs_SMARCC2	DIV21_iGLUTs_MED13L	SNaPs_SMARCC2	-0.0465586	1.12117e-07
DIV21_iGLUTs_NRXN1_DIV21_iGLUTs_ARID1B	DIV21_iGLUTs_NRXN1	DIV21_iGLUTs_ARID1B	0.822769	0
DIV21_iGLUTs_NRXN1_DIV21_iGLUTs_ASH1L	DIV21_iGLUTs_NRXN1	DIV21_iGLUTs_ASH1L	0.782125	0
DIV21_iGLUTs_NRXN1_DIV21_iGLUTs_ASXL3	DIV21_iGLUTs_NRXN1	DIV21_iGLUTs_ASXL3	0.70814	0
DIV21_iGLUTs_NRXN1_DIV21_iGLUTs_BCL11A	DIV21_iGLUTs_NRXN1	DIV21_iGLUTs_BCL11A	0.793641	0
DIV21_iGLUTs_NRXN1_DIV21_iGLUTs_CHD2	DIV21_iGLUTs_NRXN1	DIV21_iGLUTs_CHD2	0.761029	0
DIV21_iGLUTs_NRXN1_DIV21_iGLUTs_CHD8	DIV21_iGLUTs_NRXN1	DIV21_iGLUTs_CHD8	0.782915	0
DIV21_iGLUTs_NRXN1_DIV21_iGLUTs_CREBBP	DIV21_iGLUTs_NRXN1	DIV21_iGLUTs_CREBBP	0.804106	0
DIV21_iGLUTs_NRXN1_DIV21_iGLUTs_KDM5B	DIV21_iGLUTs_NRXN1	DIV21_iGLUTs_KDM5B	0.804368	0
DIV21_iGLUTs_NRXN1_DIV21_iGLUTs_KDM6B	DIV21_iGLUTs_NRXN1	DIV21_iGLUTs_KDM6B	0.772526	0
DIV21_iGLUTs_NRXN1_DIV21_iGLUTs_KMT2C	DIV21_iGLUTs_NRXN1	DIV21_iGLUTs_KMT2C	0.775883	0
DIV21_iGLUTs_NRXN1_DIV21_iGLUTs_KMT5B	DIV21_iGLUTs_NRXN1	DIV21_iGLUTs_KMT5B	0.821944	0
DIV21_iGLUTs_NRXN1_DIV21_iGLUTs_MBD5	DIV21_iGLUTs_NRXN1	DIV21_iGLUTs_MBD5	0.772376	0
DIV21_iGLUTs_NRXN1_DIV21_iGLUTs_MED13L	DIV21_iGLUTs_NRXN1	DIV21_iGLUTs_MED13L	0.734688	0
DIV21_iGLUTs_NRXN1_DIV21_iGLUTs_PHF12	DIV21_iGLUTs_NRXN1	DIV21_iGLUTs_PHF12	0.793033	0
DIV21_iGLUTs_NRXN1_DIV21_iGLUTs_PHF21A	DIV21_iGLUTs_NRXN1	DIV21_iGLUTs_PHF21A	0.751609	0
DIV21_iGLUTs_NRXN1_DIV21_iGLUTs_SETD5	DIV21_iGLUTs_NRXN1	DIV21_iGLUTs_SETD5	0.812945	0
DIV21_iGLUTs_NRXN1_DIV21_iGLUTs_SIN3A	DIV21_iGLUTs_NRXN1	DIV21_iGLUTs_SIN3A	0.806124	0
DIV21_iGLUTs_NRXN1_DIV21_iGLUTs_SKI	DIV21_iGLUTs_NRXN1	DIV21_iGLUTs_SKI	0.791927	0
DIV21_iGLUTs_NRXN1_DIV21_iGLUTs_SMARCC2	DIV21_iGLUTs_NRXN1	DIV21_iGLUTs_SMARCC2	0.746061	0
DIV21_iGLUTs_NRXN1_DIV21_iGLUTs_WAC	DIV21_iGLUTs_NRXN1	DIV21_iGLUTs_WAC	0.80092	0
DIV21_iGLUTs_NRXN1_DIV7_iGLUTs_ARID1B	DIV21_iGLUTs_NRXN1	DIV7_iGLUTs_ARID1B	-0.0569357	3.76263e-12
DIV21_iGLUTs_NRXN1_DIV7_iGLUTs_ASH1L	DIV21_iGLUTs_NRXN1	DIV7_iGLUTs_ASH1L	-0.0574009	2.26568e-12
DIV21_iGLUTs_NRXN1_DIV7_iGLUTs_CHD2	DIV21_iGLUTs_NRXN1	DIV7_iGLUTs_CHD2	-0.100783	5.219e-41
DIV21_iGLUTs_NRXN1_DIV7_iGLUTs_CHD8	DIV21_iGLUTs_NRXN1	DIV7_iGLUTs_CHD8	0.0560733	9.51686e-12
DIV21_iGLUTs_NRXN1_DIV7_iGLUTs_DPYSL2	DIV21_iGLUTs_NRXN1	DIV7_iGLUTs_DPYSL2	-0.145285	4.81383e-87
DIV21_iGLUTs_NRXN1_DIV7_iGLUTs_FOXP2	DIV21_iGLUTs_NRXN1	DIV7_iGLUTs_FOXP2	-0.0230231	0.780397
DIV21_iGLUTs_NRXN1_DIV7_iGLUTs_KMT5B	DIV21_iGLUTs_NRXN1	DIV7_iGLUTs_KMT5B	-0.0318747	0.00732787
DIV21_iGLUTs_NRXN1_DIV7_iGLUTs_MED13L	DIV21_iGLUTs_NRXN1	DIV7_iGLUTs_MED13L	-0.1017	8.71209e-42
DIV21_iGLUTs_NRXN1_DIV7_iGLUTs_NRXN1	DIV21_iGLUTs_NRXN1	DIV7_iGLUTs_NRXN1	-0.042395	3.97347e-06
DIV21_iGLUTs_NRXN1_DIV7_iGLUTs_PHF21A	DIV21_iGLUTs_NRXN1	DIV7_iGLUTs_PHF21A	-0.0741974	1.36769e-21
DIV21_iGLUTs_NRXN1_DIV7_iGLUTs_SETD5	DIV21_iGLUTs_NRXN1	DIV7_iGLUTs_SETD5	-0.0155252	1
DIV21_iGLUTs_NRXN1_DIV7_iGLUTs_SIN3A	DIV21_iGLUTs_NRXN1	DIV7_iGLUTs_SIN3A	-0.128948	3.75194e-68
DIV21_iGLUTs_NRXN1_DIV7_iGLUTs_SMARCC2	DIV21_iGLUTs_NRXN1	DIV7_iGLUTs_SMARCC2	0.0315342	0.0090349
DIV21_iGLUTs_NRXN1_DIV7_iGLUTs_WAC	DIV21_iGLUTs_NRXN1	DIV7_iGLUTs_WAC	-0.0929463	1.14845e-34
DIV21_iGLUTs_NRXN1_iGABAs_ARID1B	DIV21_iGLUTs_NRXN1	iGABAs_ARID1B	-0.126134	3.92788e-65
DIV21_iGLUTs_NRXN1_iGABAs_ASH1L	DIV21_iGLUTs_NRXN1	iGABAs_ASH1L	0.0379073	0.000129606
DIV21_iGLUTs_NRXN1_iGABAs_ASXL3	DIV21_iGLUTs_NRXN1	iGABAs_ASXL3	0.00305076	1
DIV21_iGLUTs_NRXN1_iGABAs_BCL11A	DIV21_iGLUTs_NRXN1	iGABAs_BCL11A	-0.0652927	2.08357e-16
DIV21_iGLUTs_NRXN1_iGABAs_CHD2	DIV21_iGLUTs_NRXN1	iGABAs_CHD2	0.0349371	0.00103459
DIV21_iGLUTs_NRXN1_iGABAs_CHD8	DIV21_iGLUTs_NRXN1	iGABAs_CHD8	0.0466427	1.03991e-07
DIV21_iGLUTs_NRXN1_iGABAs_CREBBP	DIV21_iGLUTs_NRXN1	iGABAs_CREBBP	-0.0916232	1.20173e-33
DIV21_iGLUTs_NRXN1_iGABAs_KDM5B	DIV21_iGLUTs_NRXN1	iGABAs_KDM5B	-0.0342753	0.0016107
DIV21_iGLUTs_NRXN1_iGABAs_KDM6B	DIV21_iGLUTs_NRXN1	iGABAs_KDM6B	-0.0134115	1
DIV21_iGLUTs_NRXN1_iGABAs_KMT2C	DIV21_iGLUTs_NRXN1	iGABAs_KMT2C	-0.0144906	1
DIV21_iGLUTs_NRXN1_iGABAs_KMT5B	DIV21_iGLUTs_NRXN1	iGABAs_KMT5B	-0.00686176	1
DIV21_iGLUTs_NRXN1_iGABAs_MBD5	DIV21_iGLUTs_NRXN1	iGABAs_MBD5	-0.0104211	1
DIV21_iGLUTs_NRXN1_iGABAs_MED13L	DIV21_iGLUTs_NRXN1	iGABAs_MED13L	-0.00702855	1
DIV21_iGLUTs_NRXN1_iGABAs_NRXN1	DIV21_iGLUTs_NRXN1	iGABAs_NRXN1	0.020408	1
DIV21_iGLUTs_NRXN1_iGABAs_PHF12	DIV21_iGLUTs_NRXN1	iGABAs_PHF12	0.00183235	1
DIV21_iGLUTs_NRXN1_iGABAs_PHF21A	DIV21_iGLUTs_NRXN1	iGABAs_PHF21A	0.0222164	1
DIV21_iGLUTs_NRXN1_iGABAs_SETD5	DIV21_iGLUTs_NRXN1	iGABAs_SETD5	-0.0869558	3.61019e-30
DIV21_iGLUTs_NRXN1_iGABAs_SIN3A	DIV21_iGLUTs_NRXN1	iGABAs_SIN3A	0.0321585	0.0061782
DIV21_iGLUTs_NRXN1_iGABAs_SKI	DIV21_iGLUTs_NRXN1	iGABAs_SKI	0.0235166	0.62409
DIV21_iGLUTs_NRXN1_iGABAs_SMARCC2	DIV21_iGLUTs_NRXN1	iGABAs_SMARCC2	-0.00395505	1
DIV21_iGLUTs_NRXN1_iGABAs_WAC	DIV21_iGLUTs_NRXN1	iGABAs_WAC	-0.0297859	0.0254113
DIV21_iGLUTs_NRXN1_SNaPs_ARID1B	DIV21_iGLUTs_NRXN1	SNaPs_ARID1B	0.037952	0.000125842
DIV21_iGLUTs_NRXN1_SNaPs_ASH1L	DIV21_iGLUTs_NRXN1	SNaPs_ASH1L	-0.0935244	4.07341e-35
DIV21_iGLUTs_NRXN1_SNaPs_ASXL3	DIV21_iGLUTs_NRXN1	SNaPs_ASXL3	-0.0881576	4.79334e-31
DIV21_iGLUTs_NRXN1_SNaPs_BCL11A	DIV21_iGLUTs_NRXN1	SNaPs_BCL11A	-0.0327831	0.00419243
DIV21_iGLUTs_NRXN1_SNaPs_CHD2	DIV21_iGLUTs_NRXN1	SNaPs_CHD2	-0.0880936	5.34052e-31
DIV21_iGLUTs_NRXN1_SNaPs_FOXP2	DIV21_iGLUTs_NRXN1	SNaPs_FOXP2	-0.0943897	8.54112e-36
DIV21_iGLUTs_NRXN1_SNaPs_KDM5B	DIV21_iGLUTs_NRXN1	SNaPs_KDM5B	-0.0853798	4.91254e-29
DIV21_iGLUTs_NRXN1_SNaPs_MBD5	DIV21_iGLUTs_NRXN1	SNaPs_MBD5	-0.0411773	1.06093e-05
DIV21_iGLUTs_NRXN1_SNaPs_MED13L	DIV21_iGLUTs_NRXN1	SNaPs_MED13L	-0.0400515	2.5764e-05
DIV21_iGLUTs_NRXN1_SNaPs_NRXN1	DIV21_iGLUTs_NRXN1	SNaPs_NRXN1	-0.0567559	4.54901e-12
DIV21_iGLUTs_NRXN1_SNaPs_PHF12	DIV21_iGLUTs_NRXN1	SNaPs_PHF12	-0.0243362	0.426545
DIV21_iGLUTs_NRXN1_SNaPs_PHF21A	DIV21_iGLUTs_NRXN1	SNaPs_PHF21A	-0.0615131	2.07455e-14
DIV21_iGLUTs_NRXN1_SNaPs_SETD5	DIV21_iGLUTs_NRXN1	SNaPs_SETD5	-0.0914947	1.50443e-33
DIV21_iGLUTs_NRXN1_SNaPs_SIN3A	DIV21_iGLUTs_NRXN1	SNaPs_SIN3A	-0.0879112	7.26816e-31
DIV21_iGLUTs_NRXN1_SNaPs_SKI	DIV21_iGLUTs_NRXN1	SNaPs_SKI	0.0363396	0.000396223
DIV21_iGLUTs_NRXN1_SNaPs_SMARCC2	DIV21_iGLUTs_NRXN1	SNaPs_SMARCC2	-0.0264421	0.150472
DIV21_iGLUTs_PHF12_DIV21_iGLUTs_ARID1B	DIV21_iGLUTs_PHF12	DIV21_iGLUTs_ARID1B	0.741588	0
DIV21_iGLUTs_PHF12_DIV21_iGLUTs_ASH1L	DIV21_iGLUTs_PHF12	DIV21_iGLUTs_ASH1L	0.776865	0
DIV21_iGLUTs_PHF12_DIV21_iGLUTs_ASXL3	DIV21_iGLUTs_PHF12	DIV21_iGLUTs_ASXL3	0.737796	0
DIV21_iGLUTs_PHF12_DIV21_iGLUTs_BCL11A	DIV21_iGLUTs_PHF12	DIV21_iGLUTs_BCL11A	0.796869	0
DIV21_iGLUTs_PHF12_DIV21_iGLUTs_CHD2	DIV21_iGLUTs_PHF12	DIV21_iGLUTs_CHD2	0.783202	0
DIV21_iGLUTs_PHF12_DIV21_iGLUTs_CHD8	DIV21_iGLUTs_PHF12	DIV21_iGLUTs_CHD8	0.796868	0
DIV21_iGLUTs_PHF12_DIV21_iGLUTs_CREBBP	DIV21_iGLUTs_PHF12	DIV21_iGLUTs_CREBBP	0.798374	0
DIV21_iGLUTs_PHF12_DIV21_iGLUTs_KDM5B	DIV21_iGLUTs_PHF12	DIV21_iGLUTs_KDM5B	0.809125	0
DIV21_iGLUTs_PHF12_DIV21_iGLUTs_KDM6B	DIV21_iGLUTs_PHF12	DIV21_iGLUTs_KDM6B	0.782993	0
DIV21_iGLUTs_PHF12_DIV21_iGLUTs_KMT2C	DIV21_iGLUTs_PHF12	DIV21_iGLUTs_KMT2C	0.79356	0
DIV21_iGLUTs_PHF12_DIV21_iGLUTs_KMT5B	DIV21_iGLUTs_PHF12	DIV21_iGLUTs_KMT5B	0.790318	0
DIV21_iGLUTs_PHF12_DIV21_iGLUTs_MBD5	DIV21_iGLUTs_PHF12	DIV21_iGLUTs_MBD5	0.782635	0
DIV21_iGLUTs_PHF12_DIV21_iGLUTs_MED13L	DIV21_iGLUTs_PHF12	DIV21_iGLUTs_MED13L	0.745847	0
DIV21_iGLUTs_PHF12_DIV21_iGLUTs_NRXN1	DIV21_iGLUTs_PHF12	DIV21_iGLUTs_NRXN1	0.793033	0
DIV21_iGLUTs_PHF12_DIV21_iGLUTs_PHF21A	DIV21_iGLUTs_PHF12	DIV21_iGLUTs_PHF21A	0.780055	0
DIV21_iGLUTs_PHF12_DIV21_iGLUTs_SETD5	DIV21_iGLUTs_PHF12	DIV21_iGLUTs_SETD5	0.797074	0
DIV21_iGLUTs_PHF12_DIV21_iGLUTs_SIN3A	DIV21_iGLUTs_PHF12	DIV21_iGLUTs_SIN3A	0.807914	0
DIV21_iGLUTs_PHF12_DIV21_iGLUTs_SKI	DIV21_iGLUTs_PHF12	DIV21_iGLUTs_SKI	0.801556	0
DIV21_iGLUTs_PHF12_DIV21_iGLUTs_SMARCC2	DIV21_iGLUTs_PHF12	DIV21_iGLUTs_SMARCC2	0.758075	0
DIV21_iGLUTs_PHF12_DIV21_iGLUTs_WAC	DIV21_iGLUTs_PHF12	DIV21_iGLUTs_WAC	0.806844	0
DIV21_iGLUTs_PHF12_DIV7_iGLUTs_ARID1B	DIV21_iGLUTs_PHF12	DIV7_iGLUTs_ARID1B	-0.11	3.87962e-49
DIV21_iGLUTs_PHF12_DIV7_iGLUTs_ASH1L	DIV21_iGLUTs_PHF12	DIV7_iGLUTs_ASH1L	-0.0908138	4.94479e-33
DIV21_iGLUTs_PHF12_DIV7_iGLUTs_CHD2	DIV21_iGLUTs_PHF12	DIV7_iGLUTs_CHD2	-0.158135	1.50845e-103
DIV21_iGLUTs_PHF12_DIV7_iGLUTs_CHD8	DIV21_iGLUTs_PHF12	DIV7_iGLUTs_CHD8	0.108708	5.94461e-48
DIV21_iGLUTs_PHF12_DIV7_iGLUTs_DPYSL2	DIV21_iGLUTs_PHF12	DIV7_iGLUTs_DPYSL2	-0.239922	6.13655e-244
DIV21_iGLUTs_PHF12_DIV7_iGLUTs_FOXP2	DIV21_iGLUTs_PHF12	DIV7_iGLUTs_FOXP2	-0.0323972	0.00533033
DIV21_iGLUTs_PHF12_DIV7_iGLUTs_KMT5B	DIV21_iGLUTs_PHF12	DIV7_iGLUTs_KMT5B	-0.0516681	9.07661e-10
DIV21_iGLUTs_PHF12_DIV7_iGLUTs_MED13L	DIV21_iGLUTs_PHF12	DIV7_iGLUTs_MED13L	-0.16635	7.25676e-115
DIV21_iGLUTs_PHF12_DIV7_iGLUTs_NRXN1	DIV21_iGLUTs_PHF12	DIV7_iGLUTs_NRXN1	-0.0874442	1.59382e-30
DIV21_iGLUTs_PHF12_DIV7_iGLUTs_PHF21A	DIV21_iGLUTs_PHF12	DIV7_iGLUTs_PHF21A	-0.090407	1.00401e-32
DIV21_iGLUTs_PHF12_DIV7_iGLUTs_SETD5	DIV21_iGLUTs_PHF12	DIV7_iGLUTs_SETD5	-0.0163112	1
DIV21_iGLUTs_PHF12_DIV7_iGLUTs_SIN3A	DIV21_iGLUTs_PHF12	DIV7_iGLUTs_SIN3A	-0.226857	2.80073e-217
DIV21_iGLUTs_PHF12_DIV7_iGLUTs_SMARCC2	DIV21_iGLUTs_PHF12	DIV7_iGLUTs_SMARCC2	0.0230433	0.775915
DIV21_iGLUTs_PHF12_DIV7_iGLUTs_WAC	DIV21_iGLUTs_PHF12	DIV7_iGLUTs_WAC	-0.163068	2.84643e-110
DIV21_iGLUTs_PHF12_iGABAs_ARID1B	DIV21_iGLUTs_PHF12	iGABAs_ARID1B	-0.229414	2.30118e-222
DIV21_iGLUTs_PHF12_iGABAs_ASH1L	DIV21_iGLUTs_PHF12	iGABAs_ASH1L	0.088016	6.08825e-31
DIV21_iGLUTs_PHF12_iGABAs_ASXL3	DIV21_iGLUTs_PHF12	iGABAs_ASXL3	0.00405572	1
DIV21_iGLUTs_PHF12_iGABAs_BCL11A	DIV21_iGLUTs_PHF12	iGABAs_BCL11A	-0.0915396	1.39101e-33
DIV21_iGLUTs_PHF12_iGABAs_CHD2	DIV21_iGLUTs_PHF12	iGABAs_CHD2	0.0696653	7.19929e-19
DIV21_iGLUTs_PHF12_iGABAs_CHD8	DIV21_iGLUTs_PHF12	iGABAs_CHD8	0.0934452	4.69573e-35
DIV21_iGLUTs_PHF12_iGABAs_CREBBP	DIV21_iGLUTs_PHF12	iGABAs_CREBBP	-0.154566	8.09107e-99
DIV21_iGLUTs_PHF12_iGABAs_KDM5B	DIV21_iGLUTs_PHF12	iGABAs_KDM5B	-0.0483471	2.20004e-08
DIV21_iGLUTs_PHF12_iGABAs_KDM6B	DIV21_iGLUTs_PHF12	iGABAs_KDM6B	-0.0036497	1
DIV21_iGLUTs_PHF12_iGABAs_KMT2C	DIV21_iGLUTs_PHF12	iGABAs_KMT2C	0.00953321	1
DIV21_iGLUTs_PHF12_iGABAs_KMT5B	DIV21_iGLUTs_PHF12	iGABAs_KMT5B	0.016963	1
DIV21_iGLUTs_PHF12_iGABAs_MBD5	DIV21_iGLUTs_PHF12	iGABAs_MBD5	-0.00619788	1
DIV21_iGLUTs_PHF12_iGABAs_MED13L	DIV21_iGLUTs_PHF12	iGABAs_MED13L	-0.00281151	1
DIV21_iGLUTs_PHF12_iGABAs_NRXN1	DIV21_iGLUTs_PHF12	iGABAs_NRXN1	0.0352819	0.000819775
DIV21_iGLUTs_PHF12_iGABAs_PHF12	DIV21_iGLUTs_PHF12	iGABAs_PHF12	0.022009	1
DIV21_iGLUTs_PHF12_iGABAs_PHF21A	DIV21_iGLUTs_PHF12	iGABAs_PHF21A	0.065837	1.0492e-16
DIV21_iGLUTs_PHF12_iGABAs_SETD5	DIV21_iGLUTs_PHF12	iGABAs_SETD5	-0.140344	4.39648e-81
DIV21_iGLUTs_PHF12_iGABAs_SIN3A	DIV21_iGLUTs_PHF12	iGABAs_SIN3A	0.0732478	5.2649e-21
DIV21_iGLUTs_PHF12_iGABAs_SKI	DIV21_iGLUTs_PHF12	iGABAs_SKI	0.0637048	1.48794e-15
DIV21_iGLUTs_PHF12_iGABAs_SMARCC2	DIV21_iGLUTs_PHF12	iGABAs_SMARCC2	0.00119447	1
DIV21_iGLUTs_PHF12_iGABAs_WAC	DIV21_iGLUTs_PHF12	iGABAs_WAC	-0.0270518	0.110958
DIV21_iGLUTs_PHF12_SNaPs_ARID1B	DIV21_iGLUTs_PHF12	SNaPs_ARID1B	0.0624975	6.43126e-15
DIV21_iGLUTs_PHF12_SNaPs_ASH1L	DIV21_iGLUTs_PHF12	SNaPs_ASH1L	-0.152142	1.13797e-95
DIV21_iGLUTs_PHF12_SNaPs_ASXL3	DIV21_iGLUTs_PHF12	SNaPs_ASXL3	-0.160803	3.70052e-107
DIV21_iGLUTs_PHF12_SNaPs_BCL11A	DIV21_iGLUTs_PHF12	SNaPs_BCL11A	-0.0279078	0.0710917
DIV21_iGLUTs_PHF12_SNaPs_CHD2	DIV21_iGLUTs_PHF12	SNaPs_CHD2	-0.1216	2.06966e-60
DIV21_iGLUTs_PHF12_SNaPs_FOXP2	DIV21_iGLUTs_PHF12	SNaPs_FOXP2	-0.178094	4.25318e-132
DIV21_iGLUTs_PHF12_SNaPs_KDM5B	DIV21_iGLUTs_PHF12	SNaPs_KDM5B	-0.156242	5.03308e-101
DIV21_iGLUTs_PHF12_SNaPs_MBD5	DIV21_iGLUTs_PHF12	SNaPs_MBD5	-0.0421123	4.98313e-06
DIV21_iGLUTs_PHF12_SNaPs_MED13L	DIV21_iGLUTs_PHF12	SNaPs_MED13L	-0.0288431	0.0434426
DIV21_iGLUTs_PHF12_SNaPs_NRXN1	DIV21_iGLUTs_PHF12	SNaPs_NRXN1	-0.0963354	2.41687e-37
DIV21_iGLUTs_PHF12_SNaPs_PHF12	DIV21_iGLUTs_PHF12	SNaPs_PHF12	-0.0276979	0.0789192
DIV21_iGLUTs_PHF12_SNaPs_PHF21A	DIV21_iGLUTs_PHF12	SNaPs_PHF21A	-0.107941	2.9403e-47
DIV21_iGLUTs_PHF12_SNaPs_SETD5	DIV21_iGLUTs_PHF12	SNaPs_SETD5	-0.165299	2.1989e-113
DIV21_iGLUTs_PHF12_SNaPs_SIN3A	DIV21_iGLUTs_PHF12	SNaPs_SIN3A	-0.154749	4.65307e-99
DIV21_iGLUTs_PHF12_SNaPs_SKI	DIV21_iGLUTs_PHF12	SNaPs_SKI	0.0936847	3.05159e-35
DIV21_iGLUTs_PHF12_SNaPs_SMARCC2	DIV21_iGLUTs_PHF12	SNaPs_SMARCC2	-0.0508543	2.01736e-09
DIV21_iGLUTs_PHF21A_DIV21_iGLUTs_ARID1B	DIV21_iGLUTs_PHF21A	DIV21_iGLUTs_ARID1B	0.678702	0
DIV21_iGLUTs_PHF21A_DIV21_iGLUTs_ASH1L	DIV21_iGLUTs_PHF21A	DIV21_iGLUTs_ASH1L	0.765058	0
DIV21_iGLUTs_PHF21A_DIV21_iGLUTs_ASXL3	DIV21_iGLUTs_PHF21A	DIV21_iGLUTs_ASXL3	0.730411	0
DIV21_iGLUTs_PHF21A_DIV21_iGLUTs_BCL11A	DIV21_iGLUTs_PHF21A	DIV21_iGLUTs_BCL11A	0.778849	0
DIV21_iGLUTs_PHF21A_DIV21_iGLUTs_CHD2	DIV21_iGLUTs_PHF21A	DIV21_iGLUTs_CHD2	0.775079	0
DIV21_iGLUTs_PHF21A_DIV21_iGLUTs_CHD8	DIV21_iGLUTs_PHF21A	DIV21_iGLUTs_CHD8	0.767451	0
DIV21_iGLUTs_PHF21A_DIV21_iGLUTs_CREBBP	DIV21_iGLUTs_PHF21A	DIV21_iGLUTs_CREBBP	0.779408	0
DIV21_iGLUTs_PHF21A_DIV21_iGLUTs_KDM5B	DIV21_iGLUTs_PHF21A	DIV21_iGLUTs_KDM5B	0.778834	0
DIV21_iGLUTs_PHF21A_DIV21_iGLUTs_KDM6B	DIV21_iGLUTs_PHF21A	DIV21_iGLUTs_KDM6B	0.753086	0
DIV21_iGLUTs_PHF21A_DIV21_iGLUTs_KMT2C	DIV21_iGLUTs_PHF21A	DIV21_iGLUTs_KMT2C	0.771558	0
DIV21_iGLUTs_PHF21A_DIV21_iGLUTs_KMT5B	DIV21_iGLUTs_PHF21A	DIV21_iGLUTs_KMT5B	0.740948	0
DIV21_iGLUTs_PHF21A_DIV21_iGLUTs_MBD5	DIV21_iGLUTs_PHF21A	DIV21_iGLUTs_MBD5	0.768771	0
DIV21_iGLUTs_PHF21A_DIV21_iGLUTs_MED13L	DIV21_iGLUTs_PHF21A	DIV21_iGLUTs_MED13L	0.747718	0
DIV21_iGLUTs_PHF21A_DIV21_iGLUTs_NRXN1	DIV21_iGLUTs_PHF21A	DIV21_iGLUTs_NRXN1	0.751609	0
DIV21_iGLUTs_PHF21A_DIV21_iGLUTs_PHF12	DIV21_iGLUTs_PHF21A	DIV21_iGLUTs_PHF12	0.780055	0
DIV21_iGLUTs_PHF21A_DIV21_iGLUTs_SETD5	DIV21_iGLUTs_PHF21A	DIV21_iGLUTs_SETD5	0.748297	0
DIV21_iGLUTs_PHF21A_DIV21_iGLUTs_SIN3A	DIV21_iGLUTs_PHF21A	DIV21_iGLUTs_SIN3A	0.780314	0
DIV21_iGLUTs_PHF21A_DIV21_iGLUTs_SKI	DIV21_iGLUTs_PHF21A	DIV21_iGLUTs_SKI	0.779963	0
DIV21_iGLUTs_PHF21A_DIV21_iGLUTs_SMARCC2	DIV21_iGLUTs_PHF21A	DIV21_iGLUTs_SMARCC2	0.736282	0
DIV21_iGLUTs_PHF21A_DIV21_iGLUTs_WAC	DIV21_iGLUTs_PHF21A	DIV21_iGLUTs_WAC	0.769176	0
DIV21_iGLUTs_PHF21A_DIV7_iGLUTs_ARID1B	DIV21_iGLUTs_PHF21A	DIV7_iGLUTs_ARID1B	-0.117403	3.37178e-56
DIV21_iGLUTs_PHF21A_DIV7_iGLUTs_ASH1L	DIV21_iGLUTs_PHF21A	DIV7_iGLUTs_ASH1L	-0.0989187	1.87836e-39
DIV21_iGLUTs_PHF21A_DIV7_iGLUTs_CHD2	DIV21_iGLUTs_PHF21A	DIV7_iGLUTs_CHD2	-0.168891	1.73302e-118
DIV21_iGLUTs_PHF21A_DIV7_iGLUTs_CHD8	DIV21_iGLUTs_PHF21A	DIV7_iGLUTs_CHD8	0.12764	9.69868e-67
DIV21_iGLUTs_PHF21A_DIV7_iGLUTs_DPYSL2	DIV21_iGLUTs_PHF21A	DIV7_iGLUTs_DPYSL2	-0.263472	2.95199e-296
DIV21_iGLUTs_PHF21A_DIV7_iGLUTs_FOXP2	DIV21_iGLUTs_PHF21A	DIV7_iGLUTs_FOXP2	-0.0382894	9.78085e-05
DIV21_iGLUTs_PHF21A_DIV7_iGLUTs_KMT5B	DIV21_iGLUTs_PHF21A	DIV7_iGLUTs_KMT5B	-0.0532167	1.90525e-10
DIV21_iGLUTs_PHF21A_DIV7_iGLUTs_MED13L	DIV21_iGLUTs_PHF21A	DIV7_iGLUTs_MED13L	-0.179047	1.49681e-133
DIV21_iGLUTs_PHF21A_DIV7_iGLUTs_NRXN1	DIV21_iGLUTs_PHF21A	DIV7_iGLUTs_NRXN1	-0.0899503	2.21381e-32
DIV21_iGLUTs_PHF21A_DIV7_iGLUTs_PHF21A	DIV21_iGLUTs_PHF21A	DIV7_iGLUTs_PHF21A	-0.094582	6.02777e-36
DIV21_iGLUTs_PHF21A_DIV7_iGLUTs_SETD5	DIV21_iGLUTs_PHF21A	DIV7_iGLUTs_SETD5	-0.0194688	1
DIV21_iGLUTs_PHF21A_DIV7_iGLUTs_SIN3A	DIV21_iGLUTs_PHF21A	DIV7_iGLUTs_SIN3A	-0.248474	2.6878e-262
DIV21_iGLUTs_PHF21A_DIV7_iGLUTs_SMARCC2	DIV21_iGLUTs_PHF21A	DIV7_iGLUTs_SMARCC2	0.0352351	0.000845792
DIV21_iGLUTs_PHF21A_DIV7_iGLUTs_WAC	DIV21_iGLUTs_PHF21A	DIV7_iGLUTs_WAC	-0.17422	2.83544e-126
DIV21_iGLUTs_PHF21A_iGABAs_ARID1B	DIV21_iGLUTs_PHF21A	iGABAs_ARID1B	-0.271673	8.60798321921187e-316
DIV21_iGLUTs_PHF21A_iGABAs_ASH1L	DIV21_iGLUTs_PHF21A	iGABAs_ASH1L	0.103207	4.47353e-43
DIV21_iGLUTs_PHF21A_iGABAs_ASXL3	DIV21_iGLUTs_PHF21A	iGABAs_ASXL3	0.00232268	1
DIV21_iGLUTs_PHF21A_iGABAs_BCL11A	DIV21_iGLUTs_PHF21A	iGABAs_BCL11A	-0.106405	7.02027e-46
DIV21_iGLUTs_PHF21A_iGABAs_CHD2	DIV21_iGLUTs_PHF21A	iGABAs_CHD2	0.0789225	1.32054e-24
DIV21_iGLUTs_PHF21A_iGABAs_CHD8	DIV21_iGLUTs_PHF21A	iGABAs_CHD8	0.107375	9.53007e-47
DIV21_iGLUTs_PHF21A_iGABAs_CREBBP	DIV21_iGLUTs_PHF21A	iGABAs_CREBBP	-0.177256	7.94678e-131
DIV21_iGLUTs_PHF21A_iGABAs_KDM5B	DIV21_iGLUTs_PHF21A	iGABAs_KDM5B	-0.0545197	4.95231e-11
DIV21_iGLUTs_PHF21A_iGABAs_KDM6B	DIV21_iGLUTs_PHF21A	iGABAs_KDM6B	-0.009348	1
DIV21_iGLUTs_PHF21A_iGABAs_KMT2C	DIV21_iGLUTs_PHF21A	iGABAs_KMT2C	0.024163	0.464071
DIV21_iGLUTs_PHF21A_iGABAs_KMT5B	DIV21_iGLUTs_PHF21A	iGABAs_KMT5B	0.0261414	0.17638
DIV21_iGLUTs_PHF21A_iGABAs_MBD5	DIV21_iGLUTs_PHF21A	iGABAs_MBD5	-0.00343202	1
DIV21_iGLUTs_PHF21A_iGABAs_MED13L	DIV21_iGLUTs_PHF21A	iGABAs_MED13L	-0.000637145	1
DIV21_iGLUTs_PHF21A_iGABAs_NRXN1	DIV21_iGLUTs_PHF21A	iGABAs_NRXN1	0.0360573	0.000479631
DIV21_iGLUTs_PHF21A_iGABAs_PHF12	DIV21_iGLUTs_PHF21A	iGABAs_PHF12	0.0387942	6.73854e-05
DIV21_iGLUTs_PHF21A_iGABAs_PHF21A	DIV21_iGLUTs_PHF21A	iGABAs_PHF21A	0.0830941	1.99233e-27
DIV21_iGLUTs_PHF21A_iGABAs_SETD5	DIV21_iGLUTs_PHF21A	iGABAs_SETD5	-0.158665	2.92542e-104
DIV21_iGLUTs_PHF21A_iGABAs_SIN3A	DIV21_iGLUTs_PHF21A	iGABAs_SIN3A	0.0861534	1.37448e-29
DIV21_iGLUTs_PHF21A_iGABAs_SKI	DIV21_iGLUTs_PHF21A	iGABAs_SKI	0.0876497	1.12909e-30
DIV21_iGLUTs_PHF21A_iGABAs_SMARCC2	DIV21_iGLUTs_PHF21A	iGABAs_SMARCC2	0.00412325	1
DIV21_iGLUTs_PHF21A_iGABAs_WAC	DIV21_iGLUTs_PHF21A	iGABAs_WAC	-0.0277644	0.0762872
DIV21_iGLUTs_PHF21A_SNaPs_ARID1B	DIV21_iGLUTs_PHF21A	SNaPs_ARID1B	0.0516034	9.6746e-10
DIV21_iGLUTs_PHF21A_SNaPs_ASH1L	DIV21_iGLUTs_PHF21A	SNaPs_ASH1L	-0.180194	2.602e-135
DIV21_iGLUTs_PHF21A_SNaPs_ASXL3	DIV21_iGLUTs_PHF21A	SNaPs_ASXL3	-0.185966	2.37643e-144
DIV21_iGLUTs_PHF21A_SNaPs_BCL11A	DIV21_iGLUTs_PHF21A	SNaPs_BCL11A	-0.0301863	0.0201625
DIV21_iGLUTs_PHF21A_SNaPs_CHD2	DIV21_iGLUTs_PHF21A	SNaPs_CHD2	-0.129038	2.99976e-68
DIV21_iGLUTs_PHF21A_SNaPs_FOXP2	DIV21_iGLUTs_PHF21A	SNaPs_FOXP2	-0.211042	3.31232e-187
DIV21_iGLUTs_PHF21A_SNaPs_KDM5B	DIV21_iGLUTs_PHF21A	SNaPs_KDM5B	-0.179306	5.99852e-134
DIV21_iGLUTs_PHF21A_SNaPs_MBD5	DIV21_iGLUTs_PHF21A	SNaPs_MBD5	-0.0499985	4.61748e-09
DIV21_iGLUTs_PHF21A_SNaPs_MED13L	DIV21_iGLUTs_PHF21A	SNaPs_MED13L	-0.0286036	0.049419
DIV21_iGLUTs_PHF21A_SNaPs_NRXN1	DIV21_iGLUTs_PHF21A	SNaPs_NRXN1	-0.117973	9.23204e-57
DIV21_iGLUTs_PHF21A_SNaPs_PHF12	DIV21_iGLUTs_PHF21A	SNaPs_PHF12	-0.0271367	0.106092
DIV21_iGLUTs_PHF21A_SNaPs_PHF21A	DIV21_iGLUTs_PHF21A	SNaPs_PHF21A	-0.127659	9.26459e-67
DIV21_iGLUTs_PHF21A_SNaPs_SETD5	DIV21_iGLUTs_PHF21A	SNaPs_SETD5	-0.192825	1.72065e-155
DIV21_iGLUTs_PHF21A_SNaPs_SIN3A	DIV21_iGLUTs_PHF21A	SNaPs_SIN3A	-0.180536	7.72882e-136
DIV21_iGLUTs_PHF21A_SNaPs_SKI	DIV21_iGLUTs_PHF21A	SNaPs_SKI	0.0897307	3.2344e-32
DIV21_iGLUTs_PHF21A_SNaPs_SMARCC2	DIV21_iGLUTs_PHF21A	SNaPs_SMARCC2	-0.0603343	8.24714e-14
DIV21_iGLUTs_SETD5_DIV21_iGLUTs_ARID1B	DIV21_iGLUTs_SETD5	DIV21_iGLUTs_ARID1B	0.801788	0
DIV21_iGLUTs_SETD5_DIV21_iGLUTs_ASH1L	DIV21_iGLUTs_SETD5	DIV21_iGLUTs_ASH1L	0.794942	0
DIV21_iGLUTs_SETD5_DIV21_iGLUTs_ASXL3	DIV21_iGLUTs_SETD5	DIV21_iGLUTs_ASXL3	0.69044	0
DIV21_iGLUTs_SETD5_DIV21_iGLUTs_BCL11A	DIV21_iGLUTs_SETD5	DIV21_iGLUTs_BCL11A	0.796893	0
DIV21_iGLUTs_SETD5_DIV21_iGLUTs_CHD2	DIV21_iGLUTs_SETD5	DIV21_iGLUTs_CHD2	0.759006	0
DIV21_iGLUTs_SETD5_DIV21_iGLUTs_CHD8	DIV21_iGLUTs_SETD5	DIV21_iGLUTs_CHD8	0.782757	0
DIV21_iGLUTs_SETD5_DIV21_iGLUTs_CREBBP	DIV21_iGLUTs_SETD5	DIV21_iGLUTs_CREBBP	0.786207	0
DIV21_iGLUTs_SETD5_DIV21_iGLUTs_KDM5B	DIV21_iGLUTs_SETD5	DIV21_iGLUTs_KDM5B	0.813261	0
DIV21_iGLUTs_SETD5_DIV21_iGLUTs_KDM6B	DIV21_iGLUTs_SETD5	DIV21_iGLUTs_KDM6B	0.770345	0
DIV21_iGLUTs_SETD5_DIV21_iGLUTs_KMT2C	DIV21_iGLUTs_SETD5	DIV21_iGLUTs_KMT2C	0.793222	0
DIV21_iGLUTs_SETD5_DIV21_iGLUTs_KMT5B	DIV21_iGLUTs_SETD5	DIV21_iGLUTs_KMT5B	0.814567	0
DIV21_iGLUTs_SETD5_DIV21_iGLUTs_MBD5	DIV21_iGLUTs_SETD5	DIV21_iGLUTs_MBD5	0.747804	0
DIV21_iGLUTs_SETD5_DIV21_iGLUTs_MED13L	DIV21_iGLUTs_SETD5	DIV21_iGLUTs_MED13L	0.719222	0
DIV21_iGLUTs_SETD5_DIV21_iGLUTs_NRXN1	DIV21_iGLUTs_SETD5	DIV21_iGLUTs_NRXN1	0.812945	0
DIV21_iGLUTs_SETD5_DIV21_iGLUTs_PHF12	DIV21_iGLUTs_SETD5	DIV21_iGLUTs_PHF12	0.797074	0
DIV21_iGLUTs_SETD5_DIV21_iGLUTs_PHF21A	DIV21_iGLUTs_SETD5	DIV21_iGLUTs_PHF21A	0.748297	0
DIV21_iGLUTs_SETD5_DIV21_iGLUTs_SIN3A	DIV21_iGLUTs_SETD5	DIV21_iGLUTs_SIN3A	0.801496	0
DIV21_iGLUTs_SETD5_DIV21_iGLUTs_SKI	DIV21_iGLUTs_SETD5	DIV21_iGLUTs_SKI	0.787818	0
DIV21_iGLUTs_SETD5_DIV21_iGLUTs_SMARCC2	DIV21_iGLUTs_SETD5	DIV21_iGLUTs_SMARCC2	0.789847	0
DIV21_iGLUTs_SETD5_DIV21_iGLUTs_WAC	DIV21_iGLUTs_SETD5	DIV21_iGLUTs_WAC	0.819733	0
DIV21_iGLUTs_SETD5_DIV7_iGLUTs_ARID1B	DIV21_iGLUTs_SETD5	DIV7_iGLUTs_ARID1B	-0.0570324	3.38507e-12
DIV21_iGLUTs_SETD5_DIV7_iGLUTs_ASH1L	DIV21_iGLUTs_SETD5	DIV7_iGLUTs_ASH1L	-0.0441288	9.32909e-07
DIV21_iGLUTs_SETD5_DIV7_iGLUTs_CHD2	DIV21_iGLUTs_SETD5	DIV7_iGLUTs_CHD2	-0.0828254	3.05298e-27
DIV21_iGLUTs_SETD5_DIV7_iGLUTs_CHD8	DIV21_iGLUTs_SETD5	DIV7_iGLUTs_CHD8	0.0691194	1.49095e-18
DIV21_iGLUTs_SETD5_DIV7_iGLUTs_DPYSL2	DIV21_iGLUTs_SETD5	DIV7_iGLUTs_DPYSL2	-0.138502	6.48104e-79
DIV21_iGLUTs_SETD5_DIV7_iGLUTs_FOXP2	DIV21_iGLUTs_SETD5	DIV7_iGLUTs_FOXP2	-0.00391136	1
DIV21_iGLUTs_SETD5_DIV7_iGLUTs_KMT5B	DIV21_iGLUTs_SETD5	DIV7_iGLUTs_KMT5B	-0.0248544	0.333426
DIV21_iGLUTs_SETD5_DIV7_iGLUTs_MED13L	DIV21_iGLUTs_SETD5	DIV7_iGLUTs_MED13L	-0.0933437	5.62999e-35
DIV21_iGLUTs_SETD5_DIV7_iGLUTs_NRXN1	DIV21_iGLUTs_SETD5	DIV7_iGLUTs_NRXN1	-0.0503835	3.18861e-09
DIV21_iGLUTs_SETD5_DIV7_iGLUTs_PHF21A	DIV21_iGLUTs_SETD5	DIV7_iGLUTs_PHF21A	-0.0472244	6.14266e-08
DIV21_iGLUTs_SETD5_DIV7_iGLUTs_SETD5	DIV21_iGLUTs_SETD5	DIV7_iGLUTs_SETD5	0.00434466	1
DIV21_iGLUTs_SETD5_DIV7_iGLUTs_SIN3A	DIV21_iGLUTs_SETD5	DIV7_iGLUTs_SIN3A	-0.12649	1.64614e-65
DIV21_iGLUTs_SETD5_DIV7_iGLUTs_SMARCC2	DIV21_iGLUTs_SETD5	DIV7_iGLUTs_SMARCC2	0.0221171	1
DIV21_iGLUTs_SETD5_DIV7_iGLUTs_WAC	DIV21_iGLUTs_SETD5	DIV7_iGLUTs_WAC	-0.0849979	9.18764e-29
DIV21_iGLUTs_SETD5_iGABAs_ARID1B	DIV21_iGLUTs_SETD5	iGABAs_ARID1B	-0.136038	4.61406e-76
DIV21_iGLUTs_SETD5_iGABAs_ASH1L	DIV21_iGLUTs_SETD5	iGABAs_ASH1L	0.0422111	4.61011e-06
DIV21_iGLUTs_SETD5_iGABAs_ASXL3	DIV21_iGLUTs_SETD5	iGABAs_ASXL3	-0.00654282	1
DIV21_iGLUTs_SETD5_iGABAs_BCL11A	DIV21_iGLUTs_SETD5	iGABAs_BCL11A	-0.0670298	2.29206e-17
DIV21_iGLUTs_SETD5_iGABAs_CHD2	DIV21_iGLUTs_SETD5	iGABAs_CHD2	0.0402038	2.29082e-05
DIV21_iGLUTs_SETD5_iGABAs_CHD8	DIV21_iGLUTs_SETD5	iGABAs_CHD8	0.0497498	5.86422e-09
DIV21_iGLUTs_SETD5_iGABAs_CREBBP	DIV21_iGLUTs_SETD5	iGABAs_CREBBP	-0.0993335	8.51031e-40
DIV21_iGLUTs_SETD5_iGABAs_KDM5B	DIV21_iGLUTs_SETD5	iGABAs_KDM5B	-0.0384828	8.47371e-05
DIV21_iGLUTs_SETD5_iGABAs_KDM6B	DIV21_iGLUTs_SETD5	iGABAs_KDM6B	-0.0195221	1
DIV21_iGLUTs_SETD5_iGABAs_KMT2C	DIV21_iGLUTs_SETD5	iGABAs_KMT2C	0.00160566	1
DIV21_iGLUTs_SETD5_iGABAs_KMT5B	DIV21_iGLUTs_SETD5	iGABAs_KMT5B	-0.00616554	1
DIV21_iGLUTs_SETD5_iGABAs_MBD5	DIV21_iGLUTs_SETD5	iGABAs_MBD5	0.00365234	1
DIV21_iGLUTs_SETD5_iGABAs_MED13L	DIV21_iGLUTs_SETD5	iGABAs_MED13L	-0.0164069	1
DIV21_iGLUTs_SETD5_iGABAs_NRXN1	DIV21_iGLUTs_SETD5	iGABAs_NRXN1	0.0175237	1
DIV21_iGLUTs_SETD5_iGABAs_PHF12	DIV21_iGLUTs_SETD5	iGABAs_PHF12	0.00616832	1
DIV21_iGLUTs_SETD5_iGABAs_PHF21A	DIV21_iGLUTs_SETD5	iGABAs_PHF21A	0.0326947	0.00442166
DIV21_iGLUTs_SETD5_iGABAs_SETD5	DIV21_iGLUTs_SETD5	iGABAs_SETD5	-0.0872268	2.29506e-30
DIV21_iGLUTs_SETD5_iGABAs_SIN3A	DIV21_iGLUTs_SETD5	iGABAs_SIN3A	0.0308418	0.0137828
DIV21_iGLUTs_SETD5_iGABAs_SKI	DIV21_iGLUTs_SETD5	iGABAs_SKI	0.0266293	0.137238
DIV21_iGLUTs_SETD5_iGABAs_SMARCC2	DIV21_iGLUTs_SETD5	iGABAs_SMARCC2	-0.0118039	1
DIV21_iGLUTs_SETD5_iGABAs_WAC	DIV21_iGLUTs_SETD5	iGABAs_WAC	-0.0303453	0.0184238
DIV21_iGLUTs_SETD5_SNaPs_ARID1B	DIV21_iGLUTs_SETD5	SNaPs_ARID1B	0.0447257	5.59698e-07
DIV21_iGLUTs_SETD5_SNaPs_ASH1L	DIV21_iGLUTs_SETD5	SNaPs_ASH1L	-0.0938116	2.42931e-35
DIV21_iGLUTs_SETD5_SNaPs_ASXL3	DIV21_iGLUTs_SETD5	SNaPs_ASXL3	-0.0939022	2.06334e-35
DIV21_iGLUTs_SETD5_SNaPs_BCL11A	DIV21_iGLUTs_SETD5	SNaPs_BCL11A	-0.0194743	1
DIV21_iGLUTs_SETD5_SNaPs_CHD2	DIV21_iGLUTs_SETD5	SNaPs_CHD2	-0.0815519	2.28144e-26
DIV21_iGLUTs_SETD5_SNaPs_FOXP2	DIV21_iGLUTs_SETD5	SNaPs_FOXP2	-0.102576	1.55809e-42
DIV21_iGLUTs_SETD5_SNaPs_KDM5B	DIV21_iGLUTs_SETD5	SNaPs_KDM5B	-0.0898544	2.61243e-32
DIV21_iGLUTs_SETD5_SNaPs_MBD5	DIV21_iGLUTs_SETD5	SNaPs_MBD5	-0.0266676	0.135128
DIV21_iGLUTs_SETD5_SNaPs_MED13L	DIV21_iGLUTs_SETD5	SNaPs_MED13L	-0.0231111	0.752684
DIV21_iGLUTs_SETD5_SNaPs_NRXN1	DIV21_iGLUTs_SETD5	SNaPs_NRXN1	-0.0623032	8.10813e-15
DIV21_iGLUTs_SETD5_SNaPs_PHF12	DIV21_iGLUTs_SETD5	SNaPs_PHF12	-0.0183195	1
DIV21_iGLUTs_SETD5_SNaPs_PHF21A	DIV21_iGLUTs_SETD5	SNaPs_PHF21A	-0.059638	1.83846e-13
DIV21_iGLUTs_SETD5_SNaPs_SETD5	DIV21_iGLUTs_SETD5	SNaPs_SETD5	-0.0980603	9.54549e-39
DIV21_iGLUTs_SETD5_SNaPs_SIN3A	DIV21_iGLUTs_SETD5	SNaPs_SIN3A	-0.0904466	9.37736e-33
DIV21_iGLUTs_SETD5_SNaPs_SKI	DIV21_iGLUTs_SETD5	SNaPs_SKI	0.0518873	7.28844e-10
DIV21_iGLUTs_SETD5_SNaPs_SMARCC2	DIV21_iGLUTs_SETD5	SNaPs_SMARCC2	-0.0306707	0.0152662
DIV21_iGLUTs_SIN3A_DIV21_iGLUTs_ARID1B	DIV21_iGLUTs_SIN3A	DIV21_iGLUTs_ARID1B	0.764077	0
DIV21_iGLUTs_SIN3A_DIV21_iGLUTs_ASH1L	DIV21_iGLUTs_SIN3A	DIV21_iGLUTs_ASH1L	0.785578	0
DIV21_iGLUTs_SIN3A_DIV21_iGLUTs_ASXL3	DIV21_iGLUTs_SIN3A	DIV21_iGLUTs_ASXL3	0.735343	0
DIV21_iGLUTs_SIN3A_DIV21_iGLUTs_BCL11A	DIV21_iGLUTs_SIN3A	DIV21_iGLUTs_BCL11A	0.800386	0
DIV21_iGLUTs_SIN3A_DIV21_iGLUTs_CHD2	DIV21_iGLUTs_SIN3A	DIV21_iGLUTs_CHD2	0.783127	0
DIV21_iGLUTs_SIN3A_DIV21_iGLUTs_CHD8	DIV21_iGLUTs_SIN3A	DIV21_iGLUTs_CHD8	0.796058	0
DIV21_iGLUTs_SIN3A_DIV21_iGLUTs_CREBBP	DIV21_iGLUTs_SIN3A	DIV21_iGLUTs_CREBBP	0.809891	0
DIV21_iGLUTs_SIN3A_DIV21_iGLUTs_KDM5B	DIV21_iGLUTs_SIN3A	DIV21_iGLUTs_KDM5B	0.815383	0
DIV21_iGLUTs_SIN3A_DIV21_iGLUTs_KDM6B	DIV21_iGLUTs_SIN3A	DIV21_iGLUTs_KDM6B	0.779486	0
DIV21_iGLUTs_SIN3A_DIV21_iGLUTs_KMT2C	DIV21_iGLUTs_SIN3A	DIV21_iGLUTs_KMT2C	0.790888	0
DIV21_iGLUTs_SIN3A_DIV21_iGLUTs_KMT5B	DIV21_iGLUTs_SIN3A	DIV21_iGLUTs_KMT5B	0.797121	0
DIV21_iGLUTs_SIN3A_DIV21_iGLUTs_MBD5	DIV21_iGLUTs_SIN3A	DIV21_iGLUTs_MBD5	0.787598	0
DIV21_iGLUTs_SIN3A_DIV21_iGLUTs_MED13L	DIV21_iGLUTs_SIN3A	DIV21_iGLUTs_MED13L	0.74972	0
DIV21_iGLUTs_SIN3A_DIV21_iGLUTs_NRXN1	DIV21_iGLUTs_SIN3A	DIV21_iGLUTs_NRXN1	0.806124	0
DIV21_iGLUTs_SIN3A_DIV21_iGLUTs_PHF12	DIV21_iGLUTs_SIN3A	DIV21_iGLUTs_PHF12	0.807914	0
DIV21_iGLUTs_SIN3A_DIV21_iGLUTs_PHF21A	DIV21_iGLUTs_SIN3A	DIV21_iGLUTs_PHF21A	0.780314	0
DIV21_iGLUTs_SIN3A_DIV21_iGLUTs_SETD5	DIV21_iGLUTs_SIN3A	DIV21_iGLUTs_SETD5	0.801496	0
DIV21_iGLUTs_SIN3A_DIV21_iGLUTs_SKI	DIV21_iGLUTs_SIN3A	DIV21_iGLUTs_SKI	0.807173	0
DIV21_iGLUTs_SIN3A_DIV21_iGLUTs_SMARCC2	DIV21_iGLUTs_SIN3A	DIV21_iGLUTs_SMARCC2	0.7601	0
DIV21_iGLUTs_SIN3A_DIV21_iGLUTs_WAC	DIV21_iGLUTs_SIN3A	DIV21_iGLUTs_WAC	0.802493	0
DIV21_iGLUTs_SIN3A_DIV7_iGLUTs_ARID1B	DIV21_iGLUTs_SIN3A	DIV7_iGLUTs_ARID1B	-0.107298	1.1187e-46
DIV21_iGLUTs_SIN3A_DIV7_iGLUTs_ASH1L	DIV21_iGLUTs_SIN3A	DIV7_iGLUTs_ASH1L	-0.0909241	4.0785e-33
DIV21_iGLUTs_SIN3A_DIV7_iGLUTs_CHD2	DIV21_iGLUTs_SIN3A	DIV7_iGLUTs_CHD2	-0.151112	2.39039e-94
DIV21_iGLUTs_SIN3A_DIV7_iGLUTs_CHD8	DIV21_iGLUTs_SIN3A	DIV7_iGLUTs_CHD8	0.10336	3.30706e-43
DIV21_iGLUTs_SIN3A_DIV7_iGLUTs_DPYSL2	DIV21_iGLUTs_SIN3A	DIV7_iGLUTs_DPYSL2	-0.232541	1.13273e-228
DIV21_iGLUTs_SIN3A_DIV7_iGLUTs_FOXP2	DIV21_iGLUTs_SIN3A	DIV7_iGLUTs_FOXP2	-0.0280544	0.0662034
DIV21_iGLUTs_SIN3A_DIV7_iGLUTs_KMT5B	DIV21_iGLUTs_SIN3A	DIV7_iGLUTs_KMT5B	-0.0570608	3.28701e-12
DIV21_iGLUTs_SIN3A_DIV7_iGLUTs_MED13L	DIV21_iGLUTs_SIN3A	DIV7_iGLUTs_MED13L	-0.165385	1.66165e-113
DIV21_iGLUTs_SIN3A_DIV7_iGLUTs_NRXN1	DIV21_iGLUTs_SIN3A	DIV7_iGLUTs_NRXN1	-0.0806585	9.19604e-26
DIV21_iGLUTs_SIN3A_DIV7_iGLUTs_PHF21A	DIV21_iGLUTs_SIN3A	DIV7_iGLUTs_PHF21A	-0.0918002	8.79907e-34
DIV21_iGLUTs_SIN3A_DIV7_iGLUTs_SETD5	DIV21_iGLUTs_SIN3A	DIV7_iGLUTs_SETD5	-0.0170939	1
DIV21_iGLUTs_SIN3A_DIV7_iGLUTs_SIN3A	DIV21_iGLUTs_SIN3A	DIV7_iGLUTs_SIN3A	-0.214695	6.11529e-194
DIV21_iGLUTs_SIN3A_DIV7_iGLUTs_SMARCC2	DIV21_iGLUTs_SIN3A	DIV7_iGLUTs_SMARCC2	0.0198337	1
DIV21_iGLUTs_SIN3A_DIV7_iGLUTs_WAC	DIV21_iGLUTs_SIN3A	DIV7_iGLUTs_WAC	-0.153823	7.54214e-98
DIV21_iGLUTs_SIN3A_iGABAs_ARID1B	DIV21_iGLUTs_SIN3A	iGABAs_ARID1B	-0.221258	2.33869e-206
DIV21_iGLUTs_SIN3A_iGABAs_ASH1L	DIV21_iGLUTs_SIN3A	iGABAs_ASH1L	0.083483	1.0673e-27
DIV21_iGLUTs_SIN3A_iGABAs_ASXL3	DIV21_iGLUTs_SIN3A	iGABAs_ASXL3	-0.00412463	1
DIV21_iGLUTs_SIN3A_iGABAs_BCL11A	DIV21_iGLUTs_SIN3A	iGABAs_BCL11A	-0.100233	1.51529e-40
DIV21_iGLUTs_SIN3A_iGABAs_CHD2	DIV21_iGLUTs_SIN3A	iGABAs_CHD2	0.061682	1.69957e-14
DIV21_iGLUTs_SIN3A_iGABAs_CHD8	DIV21_iGLUTs_SIN3A	iGABAs_CHD8	0.0817499	1.67285e-26
DIV21_iGLUTs_SIN3A_iGABAs_CREBBP	DIV21_iGLUTs_SIN3A	iGABAs_CREBBP	-0.152194	9.74594e-96
DIV21_iGLUTs_SIN3A_iGABAs_KDM5B	DIV21_iGLUTs_SIN3A	iGABAs_KDM5B	-0.0472481	6.01738e-08
DIV21_iGLUTs_SIN3A_iGABAs_KDM6B	DIV21_iGLUTs_SIN3A	iGABAs_KDM6B	-0.00641956	1
DIV21_iGLUTs_SIN3A_iGABAs_KMT2C	DIV21_iGLUTs_SIN3A	iGABAs_KMT2C	-0.00525972	1
DIV21_iGLUTs_SIN3A_iGABAs_KMT5B	DIV21_iGLUTs_SIN3A	iGABAs_KMT5B	0.00505505	1
DIV21_iGLUTs_SIN3A_iGABAs_MBD5	DIV21_iGLUTs_SIN3A	iGABAs_MBD5	-0.00749882	1
DIV21_iGLUTs_SIN3A_iGABAs_MED13L	DIV21_iGLUTs_SIN3A	iGABAs_MED13L	-0.00934047	1
DIV21_iGLUTs_SIN3A_iGABAs_NRXN1	DIV21_iGLUTs_SIN3A	iGABAs_NRXN1	0.0216941	1
DIV21_iGLUTs_SIN3A_iGABAs_PHF12	DIV21_iGLUTs_SIN3A	iGABAs_PHF12	0.0175674	1
DIV21_iGLUTs_SIN3A_iGABAs_PHF21A	DIV21_iGLUTs_SIN3A	iGABAs_PHF21A	0.0583542	7.85904e-13
DIV21_iGLUTs_SIN3A_iGABAs_SETD5	DIV21_iGLUTs_SIN3A	iGABAs_SETD5	-0.132965	1.40209e-72
DIV21_iGLUTs_SIN3A_iGABAs_SIN3A	DIV21_iGLUTs_SIN3A	iGABAs_SIN3A	0.0607811	4.91389e-14
DIV21_iGLUTs_SIN3A_iGABAs_SKI	DIV21_iGLUTs_SIN3A	iGABAs_SKI	0.0587541	5.01355e-13
DIV21_iGLUTs_SIN3A_iGABAs_SMARCC2	DIV21_iGLUTs_SIN3A	iGABAs_SMARCC2	-0.00425322	1
DIV21_iGLUTs_SIN3A_iGABAs_WAC	DIV21_iGLUTs_SIN3A	iGABAs_WAC	-0.0330889	0.00345643
DIV21_iGLUTs_SIN3A_SNaPs_ARID1B	DIV21_iGLUTs_SIN3A	SNaPs_ARID1B	0.0443798	7.52657e-07
DIV21_iGLUTs_SIN3A_SNaPs_ASH1L	DIV21_iGLUTs_SIN3A	SNaPs_ASH1L	-0.150906	4.3776e-94
DIV21_iGLUTs_SIN3A_SNaPs_ASXL3	DIV21_iGLUTs_SIN3A	SNaPs_ASXL3	-0.154082	3.46769e-98
DIV21_iGLUTs_SIN3A_SNaPs_BCL11A	DIV21_iGLUTs_SIN3A	SNaPs_BCL11A	-0.0375168	0.000171427
DIV21_iGLUTs_SIN3A_SNaPs_CHD2	DIV21_iGLUTs_SIN3A	SNaPs_CHD2	-0.120175	5.80163e-59
DIV21_iGLUTs_SIN3A_SNaPs_FOXP2	DIV21_iGLUTs_SIN3A	SNaPs_FOXP2	-0.168097	2.38841e-117
DIV21_iGLUTs_SIN3A_SNaPs_KDM5B	DIV21_iGLUTs_SIN3A	SNaPs_KDM5B	-0.149675	1.60798e-92
DIV21_iGLUTs_SIN3A_SNaPs_MBD5	DIV21_iGLUTs_SIN3A	SNaPs_MBD5	-0.0477556	3.79649e-08
DIV21_iGLUTs_SIN3A_SNaPs_MED13L	DIV21_iGLUTs_SIN3A	SNaPs_MED13L	-0.0349185	0.00104653
DIV21_iGLUTs_SIN3A_SNaPs_NRXN1	DIV21_iGLUTs_SIN3A	SNaPs_NRXN1	-0.0899911	2.06414e-32
DIV21_iGLUTs_SIN3A_SNaPs_PHF12	DIV21_iGLUTs_SIN3A	SNaPs_PHF12	-0.031873	0.00732787
DIV21_iGLUTs_SIN3A_SNaPs_PHF21A	DIV21_iGLUTs_SIN3A	SNaPs_PHF21A	-0.101992	4.91758e-42
DIV21_iGLUTs_SIN3A_SNaPs_SETD5	DIV21_iGLUTs_SIN3A	SNaPs_SETD5	-0.158567	3.9651e-104
DIV21_iGLUTs_SIN3A_SNaPs_SIN3A	DIV21_iGLUTs_SIN3A	SNaPs_SIN3A	-0.146469	1.66871e-88
DIV21_iGLUTs_SIN3A_SNaPs_SKI	DIV21_iGLUTs_SIN3A	SNaPs_SKI	0.0699597	4.84912e-19
DIV21_iGLUTs_SIN3A_SNaPs_SMARCC2	DIV21_iGLUTs_SIN3A	SNaPs_SMARCC2	-0.0486442	1.66752e-08
DIV21_iGLUTs_SKI_DIV21_iGLUTs_ARID1B	DIV21_iGLUTs_SKI	DIV21_iGLUTs_ARID1B	0.734215	0
DIV21_iGLUTs_SKI_DIV21_iGLUTs_ASH1L	DIV21_iGLUTs_SKI	DIV21_iGLUTs_ASH1L	0.784145	0
DIV21_iGLUTs_SKI_DIV21_iGLUTs_ASXL3	DIV21_iGLUTs_SKI	DIV21_iGLUTs_ASXL3	0.739558	0
DIV21_iGLUTs_SKI_DIV21_iGLUTs_BCL11A	DIV21_iGLUTs_SKI	DIV21_iGLUTs_BCL11A	0.801925	0
DIV21_iGLUTs_SKI_DIV21_iGLUTs_CHD2	DIV21_iGLUTs_SKI	DIV21_iGLUTs_CHD2	0.791367	0
DIV21_iGLUTs_SKI_DIV21_iGLUTs_CHD8	DIV21_iGLUTs_SKI	DIV21_iGLUTs_CHD8	0.790563	0
DIV21_iGLUTs_SKI_DIV21_iGLUTs_CREBBP	DIV21_iGLUTs_SKI	DIV21_iGLUTs_CREBBP	0.805289	0
DIV21_iGLUTs_SKI_DIV21_iGLUTs_KDM5B	DIV21_iGLUTs_SKI	DIV21_iGLUTs_KDM5B	0.812277	0
DIV21_iGLUTs_SKI_DIV21_iGLUTs_KDM6B	DIV21_iGLUTs_SKI	DIV21_iGLUTs_KDM6B	0.773437	0
DIV21_iGLUTs_SKI_DIV21_iGLUTs_KMT2C	DIV21_iGLUTs_SKI	DIV21_iGLUTs_KMT2C	0.78851	0
DIV21_iGLUTs_SKI_DIV21_iGLUTs_KMT5B	DIV21_iGLUTs_SKI	DIV21_iGLUTs_KMT5B	0.781106	0
DIV21_iGLUTs_SKI_DIV21_iGLUTs_MBD5	DIV21_iGLUTs_SKI	DIV21_iGLUTs_MBD5	0.783643	0
DIV21_iGLUTs_SKI_DIV21_iGLUTs_MED13L	DIV21_iGLUTs_SKI	DIV21_iGLUTs_MED13L	0.75478	0
DIV21_iGLUTs_SKI_DIV21_iGLUTs_NRXN1	DIV21_iGLUTs_SKI	DIV21_iGLUTs_NRXN1	0.791927	0
DIV21_iGLUTs_SKI_DIV21_iGLUTs_PHF12	DIV21_iGLUTs_SKI	DIV21_iGLUTs_PHF12	0.801556	0
DIV21_iGLUTs_SKI_DIV21_iGLUTs_PHF21A	DIV21_iGLUTs_SKI	DIV21_iGLUTs_PHF21A	0.779963	0
DIV21_iGLUTs_SKI_DIV21_iGLUTs_SETD5	DIV21_iGLUTs_SKI	DIV21_iGLUTs_SETD5	0.787818	0
DIV21_iGLUTs_SKI_DIV21_iGLUTs_SIN3A	DIV21_iGLUTs_SKI	DIV21_iGLUTs_SIN3A	0.807173	0
DIV21_iGLUTs_SKI_DIV21_iGLUTs_SMARCC2	DIV21_iGLUTs_SKI	DIV21_iGLUTs_SMARCC2	0.764275	0
DIV21_iGLUTs_SKI_DIV21_iGLUTs_WAC	DIV21_iGLUTs_SKI	DIV21_iGLUTs_WAC	0.796822	0
DIV21_iGLUTs_SKI_DIV7_iGLUTs_ARID1B	DIV21_iGLUTs_SKI	DIV7_iGLUTs_ARID1B	-0.11363	1.53401e-52
DIV21_iGLUTs_SKI_DIV7_iGLUTs_ASH1L	DIV21_iGLUTs_SKI	DIV7_iGLUTs_ASH1L	-0.0963622	2.30094e-37
DIV21_iGLUTs_SKI_DIV7_iGLUTs_CHD2	DIV21_iGLUTs_SKI	DIV7_iGLUTs_CHD2	-0.161653	2.53729e-108
DIV21_iGLUTs_SKI_DIV7_iGLUTs_CHD8	DIV21_iGLUTs_SKI	DIV7_iGLUTs_CHD8	0.125858	7.70686e-65
DIV21_iGLUTs_SKI_DIV7_iGLUTs_DPYSL2	DIV21_iGLUTs_SKI	DIV7_iGLUTs_DPYSL2	-0.254728	3.5026e-276
DIV21_iGLUTs_SKI_DIV7_iGLUTs_FOXP2	DIV21_iGLUTs_SKI	DIV7_iGLUTs_FOXP2	-0.0364104	0.000377577
DIV21_iGLUTs_SKI_DIV7_iGLUTs_KMT5B	DIV21_iGLUTs_SKI	DIV7_iGLUTs_KMT5B	-0.0561239	9.01716e-12
DIV21_iGLUTs_SKI_DIV7_iGLUTs_MED13L	DIV21_iGLUTs_SKI	DIV7_iGLUTs_MED13L	-0.178677	5.49601e-133
DIV21_iGLUTs_SKI_DIV7_iGLUTs_NRXN1	DIV21_iGLUTs_SKI	DIV7_iGLUTs_NRXN1	-0.09027	1.2728e-32
DIV21_iGLUTs_SKI_DIV7_iGLUTs_PHF21A	DIV21_iGLUTs_SKI	DIV7_iGLUTs_PHF21A	-0.0946419	5.40751e-36
DIV21_iGLUTs_SKI_DIV7_iGLUTs_SETD5	DIV21_iGLUTs_SKI	DIV7_iGLUTs_SETD5	-0.0236868	0.57998
DIV21_iGLUTs_SKI_DIV7_iGLUTs_SIN3A	DIV21_iGLUTs_SKI	DIV7_iGLUTs_SIN3A	-0.239519	4.31328e-243
DIV21_iGLUTs_SKI_DIV7_iGLUTs_SMARCC2	DIV21_iGLUTs_SKI	DIV7_iGLUTs_SMARCC2	0.0334137	0.00280887
DIV21_iGLUTs_SKI_DIV7_iGLUTs_WAC	DIV21_iGLUTs_SKI	DIV7_iGLUTs_WAC	-0.165703	5.94077e-114
DIV21_iGLUTs_SKI_iGABAs_ARID1B	DIV21_iGLUTs_SKI	iGABAs_ARID1B	-0.258048	1.02838e-283
DIV21_iGLUTs_SKI_iGABAs_ASH1L	DIV21_iGLUTs_SKI	iGABAs_ASH1L	0.0843527	2.62362e-28
DIV21_iGLUTs_SKI_iGABAs_ASXL3	DIV21_iGLUTs_SKI	iGABAs_ASXL3	-0.00882045	1
DIV21_iGLUTs_SKI_iGABAs_BCL11A	DIV21_iGLUTs_SKI	iGABAs_BCL11A	-0.113815	1.02351e-52
DIV21_iGLUTs_SKI_iGABAs_CHD2	DIV21_iGLUTs_SKI	iGABAs_CHD2	0.0679961	6.53984e-18
DIV21_iGLUTs_SKI_iGABAs_CHD8	DIV21_iGLUTs_SKI	iGABAs_CHD8	0.0871783	2.4882e-30
DIV21_iGLUTs_SKI_iGABAs_CREBBP	DIV21_iGLUTs_SKI	iGABAs_CREBBP	-0.172013	5.1142e-123
DIV21_iGLUTs_SKI_iGABAs_KDM5B	DIV21_iGLUTs_SKI	iGABAs_KDM5B	-0.0573272	2.45666e-12
DIV21_iGLUTs_SKI_iGABAs_KDM6B	DIV21_iGLUTs_SKI	iGABAs_KDM6B	-0.0168933	1
DIV21_iGLUTs_SKI_iGABAs_KMT2C	DIV21_iGLUTs_SKI	iGABAs_KMT2C	0.00285847	1
DIV21_iGLUTs_SKI_iGABAs_KMT5B	DIV21_iGLUTs_SKI	iGABAs_KMT5B	0.0146957	1
DIV21_iGLUTs_SKI_iGABAs_MBD5	DIV21_iGLUTs_SKI	iGABAs_MBD5	-0.0133867	1
DIV21_iGLUTs_SKI_iGABAs_MED13L	DIV21_iGLUTs_SKI	iGABAs_MED13L	-0.00912424	1
DIV21_iGLUTs_SKI_iGABAs_NRXN1	DIV21_iGLUTs_SKI	iGABAs_NRXN1	0.0286962	0.0469979
DIV21_iGLUTs_SKI_iGABAs_PHF12	DIV21_iGLUTs_SKI	iGABAs_PHF12	0.0219785	1
DIV21_iGLUTs_SKI_iGABAs_PHF21A	DIV21_iGLUTs_SKI	iGABAs_PHF21A	0.0665498	4.24699e-17
DIV21_iGLUTs_SKI_iGABAs_SETD5	DIV21_iGLUTs_SKI	iGABAs_SETD5	-0.157554	9.04567e-103
DIV21_iGLUTs_SKI_iGABAs_SIN3A	DIV21_iGLUTs_SKI	iGABAs_SIN3A	0.0755797	1.87912e-22
DIV21_iGLUTs_SKI_iGABAs_SKI	DIV21_iGLUTs_SKI	iGABAs_SKI	0.0731525	6.01322e-21
DIV21_iGLUTs_SKI_iGABAs_SMARCC2	DIV21_iGLUTs_SKI	iGABAs_SMARCC2	0.00147888	1
DIV21_iGLUTs_SKI_iGABAs_WAC	DIV21_iGLUTs_SKI	iGABAs_WAC	-0.0287137	0.0465997
DIV21_iGLUTs_SKI_SNaPs_ARID1B	DIV21_iGLUTs_SKI	SNaPs_ARID1B	0.0530096	2.34849e-10
DIV21_iGLUTs_SKI_SNaPs_ASH1L	DIV21_iGLUTs_SKI	SNaPs_ASH1L	-0.167834	5.67768e-117
DIV21_iGLUTs_SKI_SNaPs_ASXL3	DIV21_iGLUTs_SKI	SNaPs_ASXL3	-0.177384	5.08861e-131
DIV21_iGLUTs_SKI_SNaPs_BCL11A	DIV21_iGLUTs_SKI	SNaPs_BCL11A	-0.0294611	0.0306304
DIV21_iGLUTs_SKI_SNaPs_CHD2	DIV21_iGLUTs_SKI	SNaPs_CHD2	-0.127089	3.78032e-66
DIV21_iGLUTs_SKI_SNaPs_FOXP2	DIV21_iGLUTs_SKI	SNaPs_FOXP2	-0.199212	2.94556e-166
DIV21_iGLUTs_SKI_SNaPs_KDM5B	DIV21_iGLUTs_SKI	SNaPs_KDM5B	-0.171385	4.23292e-122
DIV21_iGLUTs_SKI_SNaPs_MBD5	DIV21_iGLUTs_SKI	SNaPs_MBD5	-0.0436459	1.40676e-06
DIV21_iGLUTs_SKI_SNaPs_MED13L	DIV21_iGLUTs_SKI	SNaPs_MED13L	-0.0246465	0.367748
DIV21_iGLUTs_SKI_SNaPs_NRXN1	DIV21_iGLUTs_SKI	SNaPs_NRXN1	-0.106276	9.14294e-46
DIV21_iGLUTs_SKI_SNaPs_PHF12	DIV21_iGLUTs_SKI	SNaPs_PHF12	-0.0229413	0.806663
DIV21_iGLUTs_SKI_SNaPs_PHF21A	DIV21_iGLUTs_SKI	SNaPs_PHF21A	-0.122059	7.01574e-61
DIV21_iGLUTs_SKI_SNaPs_SETD5	DIV21_iGLUTs_SKI	SNaPs_SETD5	-0.186047	1.76314e-144
DIV21_iGLUTs_SKI_SNaPs_SIN3A	DIV21_iGLUTs_SKI	SNaPs_SIN3A	-0.176675	6.0001e-130
DIV21_iGLUTs_SKI_SNaPs_SKI	DIV21_iGLUTs_SKI	SNaPs_SKI	0.0946932	4.93148e-36
DIV21_iGLUTs_SKI_SNaPs_SMARCC2	DIV21_iGLUTs_SKI	SNaPs_SMARCC2	-0.0462643	1.4531e-07
DIV21_iGLUTs_SMARCC2_DIV21_iGLUTs_ARID1B	DIV21_iGLUTs_SMARCC2	DIV21_iGLUTs_ARID1B	0.720167	0
DIV21_iGLUTs_SMARCC2_DIV21_iGLUTs_ASH1L	DIV21_iGLUTs_SMARCC2	DIV21_iGLUTs_ASH1L	0.786275	0
DIV21_iGLUTs_SMARCC2_DIV21_iGLUTs_ASXL3	DIV21_iGLUTs_SMARCC2	DIV21_iGLUTs_ASXL3	0.673629	0
DIV21_iGLUTs_SMARCC2_DIV21_iGLUTs_BCL11A	DIV21_iGLUTs_SMARCC2	DIV21_iGLUTs_BCL11A	0.775268	0
DIV21_iGLUTs_SMARCC2_DIV21_iGLUTs_CHD2	DIV21_iGLUTs_SMARCC2	DIV21_iGLUTs_CHD2	0.730848	0
DIV21_iGLUTs_SMARCC2_DIV21_iGLUTs_CHD8	DIV21_iGLUTs_SMARCC2	DIV21_iGLUTs_CHD8	0.753334	0
DIV21_iGLUTs_SMARCC2_DIV21_iGLUTs_CREBBP	DIV21_iGLUTs_SMARCC2	DIV21_iGLUTs_CREBBP	0.750057	0
DIV21_iGLUTs_SMARCC2_DIV21_iGLUTs_KDM5B	DIV21_iGLUTs_SMARCC2	DIV21_iGLUTs_KDM5B	0.775336	0
DIV21_iGLUTs_SMARCC2_DIV21_iGLUTs_KDM6B	DIV21_iGLUTs_SMARCC2	DIV21_iGLUTs_KDM6B	0.737075	0
DIV21_iGLUTs_SMARCC2_DIV21_iGLUTs_KMT2C	DIV21_iGLUTs_SMARCC2	DIV21_iGLUTs_KMT2C	0.776574	0
DIV21_iGLUTs_SMARCC2_DIV21_iGLUTs_KMT5B	DIV21_iGLUTs_SMARCC2	DIV21_iGLUTs_KMT5B	0.768598	0
DIV21_iGLUTs_SMARCC2_DIV21_iGLUTs_MBD5	DIV21_iGLUTs_SMARCC2	DIV21_iGLUTs_MBD5	0.722915	0
DIV21_iGLUTs_SMARCC2_DIV21_iGLUTs_MED13L	DIV21_iGLUTs_SMARCC2	DIV21_iGLUTs_MED13L	0.71531	0
DIV21_iGLUTs_SMARCC2_DIV21_iGLUTs_NRXN1	DIV21_iGLUTs_SMARCC2	DIV21_iGLUTs_NRXN1	0.746061	0
DIV21_iGLUTs_SMARCC2_DIV21_iGLUTs_PHF12	DIV21_iGLUTs_SMARCC2	DIV21_iGLUTs_PHF12	0.758075	0
DIV21_iGLUTs_SMARCC2_DIV21_iGLUTs_PHF21A	DIV21_iGLUTs_SMARCC2	DIV21_iGLUTs_PHF21A	0.736282	0
DIV21_iGLUTs_SMARCC2_DIV21_iGLUTs_SETD5	DIV21_iGLUTs_SMARCC2	DIV21_iGLUTs_SETD5	0.789847	0
DIV21_iGLUTs_SMARCC2_DIV21_iGLUTs_SIN3A	DIV21_iGLUTs_SMARCC2	DIV21_iGLUTs_SIN3A	0.7601	0
DIV21_iGLUTs_SMARCC2_DIV21_iGLUTs_SKI	DIV21_iGLUTs_SMARCC2	DIV21_iGLUTs_SKI	0.764275	0
DIV21_iGLUTs_SMARCC2_DIV21_iGLUTs_WAC	DIV21_iGLUTs_SMARCC2	DIV21_iGLUTs_WAC	0.795526	0
DIV21_iGLUTs_SMARCC2_DIV7_iGLUTs_ARID1B	DIV21_iGLUTs_SMARCC2	DIV7_iGLUTs_ARID1B	-0.0788191	1.54429e-24
DIV21_iGLUTs_SMARCC2_DIV7_iGLUTs_ASH1L	DIV21_iGLUTs_SMARCC2	DIV7_iGLUTs_ASH1L	-0.0630176	3.43368e-15
DIV21_iGLUTs_SMARCC2_DIV7_iGLUTs_CHD2	DIV21_iGLUTs_SMARCC2	DIV7_iGLUTs_CHD2	-0.120413	3.33396e-59
DIV21_iGLUTs_SMARCC2_DIV7_iGLUTs_CHD8	DIV21_iGLUTs_SMARCC2	DIV7_iGLUTs_CHD8	0.0944736	7.33551e-36
DIV21_iGLUTs_SMARCC2_DIV7_iGLUTs_DPYSL2	DIV21_iGLUTs_SMARCC2	DIV7_iGLUTs_DPYSL2	-0.184057	2.50125e-141
DIV21_iGLUTs_SMARCC2_DIV7_iGLUTs_FOXP2	DIV21_iGLUTs_SMARCC2	DIV7_iGLUTs_FOXP2	-0.0346105	0.00128663
DIV21_iGLUTs_SMARCC2_DIV7_iGLUTs_KMT5B	DIV21_iGLUTs_SMARCC2	DIV7_iGLUTs_KMT5B	-0.0337937	0.00220163
DIV21_iGLUTs_SMARCC2_DIV7_iGLUTs_MED13L	DIV21_iGLUTs_SMARCC2	DIV7_iGLUTs_MED13L	-0.122834	1.11921e-61
DIV21_iGLUTs_SMARCC2_DIV7_iGLUTs_NRXN1	DIV21_iGLUTs_SMARCC2	DIV7_iGLUTs_NRXN1	-0.0563501	7.0605e-12
DIV21_iGLUTs_SMARCC2_DIV7_iGLUTs_PHF21A	DIV21_iGLUTs_SMARCC2	DIV7_iGLUTs_PHF21A	-0.0673075	1.59984e-17
DIV21_iGLUTs_SMARCC2_DIV7_iGLUTs_SETD5	DIV21_iGLUTs_SMARCC2	DIV7_iGLUTs_SETD5	-0.0205739	1
DIV21_iGLUTs_SMARCC2_DIV7_iGLUTs_SIN3A	DIV21_iGLUTs_SMARCC2	DIV7_iGLUTs_SIN3A	-0.166923	1.12291e-115
DIV21_iGLUTs_SMARCC2_DIV7_iGLUTs_SMARCC2	DIV21_iGLUTs_SMARCC2	DIV7_iGLUTs_SMARCC2	0.0335162	0.00263508
DIV21_iGLUTs_SMARCC2_DIV7_iGLUTs_WAC	DIV21_iGLUTs_SMARCC2	DIV7_iGLUTs_WAC	-0.110722	8.34424e-50
DIV21_iGLUTs_SMARCC2_iGABAs_ARID1B	DIV21_iGLUTs_SMARCC2	iGABAs_ARID1B	-0.193697	6.12787e-157
DIV21_iGLUTs_SMARCC2_iGABAs_ASH1L	DIV21_iGLUTs_SMARCC2	iGABAs_ASH1L	0.0725105	1.47798e-20
DIV21_iGLUTs_SMARCC2_iGABAs_ASXL3	DIV21_iGLUTs_SMARCC2	iGABAs_ASXL3	-0.00746407	1
DIV21_iGLUTs_SMARCC2_iGABAs_BCL11A	DIV21_iGLUTs_SMARCC2	iGABAs_BCL11A	-0.0654182	1.78293e-16
DIV21_iGLUTs_SMARCC2_iGABAs_CHD2	DIV21_iGLUTs_SMARCC2	iGABAs_CHD2	0.053083	2.18229e-10
DIV21_iGLUTs_SMARCC2_iGABAs_CHD8	DIV21_iGLUTs_SMARCC2	iGABAs_CHD8	0.0739719	1.88651e-21
DIV21_iGLUTs_SMARCC2_iGABAs_CREBBP	DIV21_iGLUTs_SMARCC2	iGABAs_CREBBP	-0.124156	4.74692e-63
DIV21_iGLUTs_SMARCC2_iGABAs_KDM5B	DIV21_iGLUTs_SMARCC2	iGABAs_KDM5B	-0.0481472	2.64551e-08
DIV21_iGLUTs_SMARCC2_iGABAs_KDM6B	DIV21_iGLUTs_SMARCC2	iGABAs_KDM6B	-0.00983978	1
DIV21_iGLUTs_SMARCC2_iGABAs_KMT2C	DIV21_iGLUTs_SMARCC2	iGABAs_KMT2C	0.0132042	1
DIV21_iGLUTs_SMARCC2_iGABAs_KMT5B	DIV21_iGLUTs_SMARCC2	iGABAs_KMT5B	0.0249994	0.311928
DIV21_iGLUTs_SMARCC2_iGABAs_MBD5	DIV21_iGLUTs_SMARCC2	iGABAs_MBD5	0.00403541	1
DIV21_iGLUTs_SMARCC2_iGABAs_MED13L	DIV21_iGLUTs_SMARCC2	iGABAs_MED13L	-0.00877045	1
DIV21_iGLUTs_SMARCC2_iGABAs_NRXN1	DIV21_iGLUTs_SMARCC2	iGABAs_NRXN1	0.0295334	0.0294392
DIV21_iGLUTs_SMARCC2_iGABAs_PHF12	DIV21_iGLUTs_SMARCC2	iGABAs_PHF12	0.025535	0.238792
DIV21_iGLUTs_SMARCC2_iGABAs_PHF21A	DIV21_iGLUTs_SMARCC2	iGABAs_PHF21A	0.0631159	3.0487e-15
DIV21_iGLUTs_SMARCC2_iGABAs_SETD5	DIV21_iGLUTs_SMARCC2	iGABAs_SETD5	-0.114498	2.27204e-53
DIV21_iGLUTs_SMARCC2_iGABAs_SIN3A	DIV21_iGLUTs_SMARCC2	iGABAs_SIN3A	0.0716559	4.81159e-20
DIV21_iGLUTs_SMARCC2_iGABAs_SKI	DIV21_iGLUTs_SMARCC2	iGABAs_SKI	0.0639848	1.05599e-15
DIV21_iGLUTs_SMARCC2_iGABAs_SMARCC2	DIV21_iGLUTs_SMARCC2	iGABAs_SMARCC2	0.00173596	1
DIV21_iGLUTs_SMARCC2_iGABAs_WAC	DIV21_iGLUTs_SMARCC2	iGABAs_WAC	-0.0223876	1
DIV21_iGLUTs_SMARCC2_SNaPs_ARID1B	DIV21_iGLUTs_SMARCC2	SNaPs_ARID1B	0.0363383	0.000396223
DIV21_iGLUTs_SMARCC2_SNaPs_ASH1L	DIV21_iGLUTs_SMARCC2	SNaPs_ASH1L	-0.130738	4.16715e-70
DIV21_iGLUTs_SMARCC2_SNaPs_ASXL3	DIV21_iGLUTs_SMARCC2	SNaPs_ASXL3	-0.146715	8.26888e-89
DIV21_iGLUTs_SMARCC2_SNaPs_BCL11A	DIV21_iGLUTs_SMARCC2	SNaPs_BCL11A	0.00310861	1
DIV21_iGLUTs_SMARCC2_SNaPs_CHD2	DIV21_iGLUTs_SMARCC2	SNaPs_CHD2	-0.0923641	3.24765e-34
DIV21_iGLUTs_SMARCC2_SNaPs_FOXP2	DIV21_iGLUTs_SMARCC2	SNaPs_FOXP2	-0.167416	2.23266e-116
DIV21_iGLUTs_SMARCC2_SNaPs_KDM5B	DIV21_iGLUTs_SMARCC2	SNaPs_KDM5B	-0.143583	5.75183e-85
DIV21_iGLUTs_SMARCC2_SNaPs_MBD5	DIV21_iGLUTs_SMARCC2	SNaPs_MBD5	-0.0227917	0.857444
DIV21_iGLUTs_SMARCC2_SNaPs_MED13L	DIV21_iGLUTs_SMARCC2	SNaPs_MED13L	-0.00745257	1
DIV21_iGLUTs_SMARCC2_SNaPs_NRXN1	DIV21_iGLUTs_SMARCC2	SNaPs_NRXN1	-0.0779281	5.87744e-24
DIV21_iGLUTs_SMARCC2_SNaPs_PHF12	DIV21_iGLUTs_SMARCC2	SNaPs_PHF12	0.000586991	1
DIV21_iGLUTs_SMARCC2_SNaPs_PHF21A	DIV21_iGLUTs_SMARCC2	SNaPs_PHF21A	-0.1065	5.77211e-46
DIV21_iGLUTs_SMARCC2_SNaPs_SETD5	DIV21_iGLUTs_SMARCC2	SNaPs_SETD5	-0.152224	8.93585e-96
DIV21_iGLUTs_SMARCC2_SNaPs_SIN3A	DIV21_iGLUTs_SMARCC2	SNaPs_SIN3A	-0.140684	1.74151e-81
DIV21_iGLUTs_SMARCC2_SNaPs_SKI	DIV21_iGLUTs_SMARCC2	SNaPs_SKI	0.0725417	1.41597e-20
DIV21_iGLUTs_SMARCC2_SNaPs_SMARCC2	DIV21_iGLUTs_SMARCC2	SNaPs_SMARCC2	-0.0490619	1.12732e-08
DIV21_iGLUTs_WAC_DIV21_iGLUTs_ARID1B	DIV21_iGLUTs_WAC	DIV21_iGLUTs_ARID1B	0.762728	0
DIV21_iGLUTs_WAC_DIV21_iGLUTs_ASH1L	DIV21_iGLUTs_WAC	DIV21_iGLUTs_ASH1L	0.803377	0
DIV21_iGLUTs_WAC_DIV21_iGLUTs_ASXL3	DIV21_iGLUTs_WAC	DIV21_iGLUTs_ASXL3	0.714735	0
DIV21_iGLUTs_WAC_DIV21_iGLUTs_BCL11A	DIV21_iGLUTs_WAC	DIV21_iGLUTs_BCL11A	0.809345	0
DIV21_iGLUTs_WAC_DIV21_iGLUTs_CHD2	DIV21_iGLUTs_WAC	DIV21_iGLUTs_CHD2	0.772317	0
DIV21_iGLUTs_WAC_DIV21_iGLUTs_CHD8	DIV21_iGLUTs_WAC	DIV21_iGLUTs_CHD8	0.788959	0
DIV21_iGLUTs_WAC_DIV21_iGLUTs_CREBBP	DIV21_iGLUTs_WAC	DIV21_iGLUTs_CREBBP	0.793407	0
DIV21_iGLUTs_WAC_DIV21_iGLUTs_KDM5B	DIV21_iGLUTs_WAC	DIV21_iGLUTs_KDM5B	0.81126	0
DIV21_iGLUTs_WAC_DIV21_iGLUTs_KDM6B	DIV21_iGLUTs_WAC	DIV21_iGLUTs_KDM6B	0.776016	0
DIV21_iGLUTs_WAC_DIV21_iGLUTs_KMT2C	DIV21_iGLUTs_WAC	DIV21_iGLUTs_KMT2C	0.798746	0
DIV21_iGLUTs_WAC_DIV21_iGLUTs_KMT5B	DIV21_iGLUTs_WAC	DIV21_iGLUTs_KMT5B	0.807696	0
DIV21_iGLUTs_WAC_DIV21_iGLUTs_MBD5	DIV21_iGLUTs_WAC	DIV21_iGLUTs_MBD5	0.763556	0
DIV21_iGLUTs_WAC_DIV21_iGLUTs_MED13L	DIV21_iGLUTs_WAC	DIV21_iGLUTs_MED13L	0.742124	0
DIV21_iGLUTs_WAC_DIV21_iGLUTs_NRXN1	DIV21_iGLUTs_WAC	DIV21_iGLUTs_NRXN1	0.80092	0
DIV21_iGLUTs_WAC_DIV21_iGLUTs_PHF12	DIV21_iGLUTs_WAC	DIV21_iGLUTs_PHF12	0.806844	0
DIV21_iGLUTs_WAC_DIV21_iGLUTs_PHF21A	DIV21_iGLUTs_WAC	DIV21_iGLUTs_PHF21A	0.769176	0
DIV21_iGLUTs_WAC_DIV21_iGLUTs_SETD5	DIV21_iGLUTs_WAC	DIV21_iGLUTs_SETD5	0.819733	0
DIV21_iGLUTs_WAC_DIV21_iGLUTs_SIN3A	DIV21_iGLUTs_WAC	DIV21_iGLUTs_SIN3A	0.802493	0
DIV21_iGLUTs_WAC_DIV21_iGLUTs_SKI	DIV21_iGLUTs_WAC	DIV21_iGLUTs_SKI	0.796822	0
DIV21_iGLUTs_WAC_DIV21_iGLUTs_SMARCC2	DIV21_iGLUTs_WAC	DIV21_iGLUTs_SMARCC2	0.795526	0
DIV21_iGLUTs_WAC_DIV7_iGLUTs_ARID1B	DIV21_iGLUTs_WAC	DIV7_iGLUTs_ARID1B	-0.091571	1.31679e-33
DIV21_iGLUTs_WAC_DIV7_iGLUTs_ASH1L	DIV21_iGLUTs_WAC	DIV7_iGLUTs_ASH1L	-0.0742853	1.20804e-21
DIV21_iGLUTs_WAC_DIV7_iGLUTs_CHD2	DIV21_iGLUTs_WAC	DIV7_iGLUTs_CHD2	-0.130612	5.72393e-70
DIV21_iGLUTs_WAC_DIV7_iGLUTs_CHD8	DIV21_iGLUTs_WAC	DIV7_iGLUTs_CHD8	0.0941738	1.26312e-35
DIV21_iGLUTs_WAC_DIV7_iGLUTs_DPYSL2	DIV21_iGLUTs_WAC	DIV7_iGLUTs_DPYSL2	-0.195975	9.37164e-161
DIV21_iGLUTs_WAC_DIV7_iGLUTs_FOXP2	DIV21_iGLUTs_WAC	DIV7_iGLUTs_FOXP2	-0.0341113	0.00179262
DIV21_iGLUTs_WAC_DIV7_iGLUTs_KMT5B	DIV21_iGLUTs_WAC	DIV7_iGLUTs_KMT5B	-0.0467286	9.62804e-08
DIV21_iGLUTs_WAC_DIV7_iGLUTs_MED13L	DIV21_iGLUTs_WAC	DIV7_iGLUTs_MED13L	-0.135127	5.08328e-75
DIV21_iGLUTs_WAC_DIV7_iGLUTs_NRXN1	DIV21_iGLUTs_WAC	DIV7_iGLUTs_NRXN1	-0.0649258	3.29369e-16
DIV21_iGLUTs_WAC_DIV7_iGLUTs_PHF21A	DIV21_iGLUTs_WAC	DIV7_iGLUTs_PHF21A	-0.0756184	1.7776e-22
DIV21_iGLUTs_WAC_DIV7_iGLUTs_SETD5	DIV21_iGLUTs_WAC	DIV7_iGLUTs_SETD5	-0.0191837	1
DIV21_iGLUTs_WAC_DIV7_iGLUTs_SIN3A	DIV21_iGLUTs_WAC	DIV7_iGLUTs_SIN3A	-0.185281	2.90762e-143
DIV21_iGLUTs_WAC_DIV7_iGLUTs_SMARCC2	DIV21_iGLUTs_WAC	DIV7_iGLUTs_SMARCC2	0.0279863	0.0684645
DIV21_iGLUTs_WAC_DIV7_iGLUTs_WAC	DIV21_iGLUTs_WAC	DIV7_iGLUTs_WAC	-0.126755	8.58342e-66
DIV21_iGLUTs_WAC_iGABAs_ARID1B	DIV21_iGLUTs_WAC	iGABAs_ARID1B	-0.203804	3.11844e-174
DIV21_iGLUTs_WAC_iGABAs_ASH1L	DIV21_iGLUTs_WAC	iGABAs_ASH1L	0.0787955	1.59938e-24
DIV21_iGLUTs_WAC_iGABAs_ASXL3	DIV21_iGLUTs_WAC	iGABAs_ASXL3	-0.004315	1
DIV21_iGLUTs_WAC_iGABAs_BCL11A	DIV21_iGLUTs_WAC	iGABAs_BCL11A	-0.0823749	6.23925e-27
DIV21_iGLUTs_WAC_iGABAs_CHD2	DIV21_iGLUTs_WAC	iGABAs_CHD2	0.0581416	9.97939e-13
DIV21_iGLUTs_WAC_iGABAs_CHD8	DIV21_iGLUTs_WAC	iGABAs_CHD8	0.0755119	2.07247e-22
DIV21_iGLUTs_WAC_iGABAs_CREBBP	DIV21_iGLUTs_WAC	iGABAs_CREBBP	-0.130188	1.67208e-69
DIV21_iGLUTs_WAC_iGABAs_KDM5B	DIV21_iGLUTs_WAC	iGABAs_KDM5B	-0.046365	1.32826e-07
DIV21_iGLUTs_WAC_iGABAs_KDM6B	DIV21_iGLUTs_WAC	iGABAs_KDM6B	-0.00982917	1
DIV21_iGLUTs_WAC_iGABAs_KMT2C	DIV21_iGLUTs_WAC	iGABAs_KMT2C	0.00988668	1
DIV21_iGLUTs_WAC_iGABAs_KMT5B	DIV21_iGLUTs_WAC	iGABAs_KMT5B	0.0132769	1
DIV21_iGLUTs_WAC_iGABAs_MBD5	DIV21_iGLUTs_WAC	iGABAs_MBD5	0.000118347	1
DIV21_iGLUTs_WAC_iGABAs_MED13L	DIV21_iGLUTs_WAC	iGABAs_MED13L	-0.0149683	1
DIV21_iGLUTs_WAC_iGABAs_NRXN1	DIV21_iGLUTs_WAC	iGABAs_NRXN1	0.0295426	0.0293252
DIV21_iGLUTs_WAC_iGABAs_PHF12	DIV21_iGLUTs_WAC	iGABAs_PHF12	0.0177634	1
DIV21_iGLUTs_WAC_iGABAs_PHF21A	DIV21_iGLUTs_WAC	iGABAs_PHF21A	0.0647076	4.32134e-16
DIV21_iGLUTs_WAC_iGABAs_SETD5	DIV21_iGLUTs_WAC	iGABAs_SETD5	-0.122643	1.76233e-61
DIV21_iGLUTs_WAC_iGABAs_SIN3A	DIV21_iGLUTs_WAC	iGABAs_SIN3A	0.0653784	1.87147e-16
DIV21_iGLUTs_WAC_iGABAs_SKI	DIV21_iGLUTs_WAC	iGABAs_SKI	0.0577003	1.62921e-12
DIV21_iGLUTs_WAC_iGABAs_SMARCC2	DIV21_iGLUTs_WAC	iGABAs_SMARCC2	-0.00215315	1
DIV21_iGLUTs_WAC_iGABAs_WAC	DIV21_iGLUTs_WAC	iGABAs_WAC	-0.0260966	0.179983
DIV21_iGLUTs_WAC_SNaPs_ARID1B	DIV21_iGLUTs_WAC	SNaPs_ARID1B	0.0505433	2.73504e-09
DIV21_iGLUTs_WAC_SNaPs_ASH1L	DIV21_iGLUTs_WAC	SNaPs_ASH1L	-0.137174	2.26565e-77
DIV21_iGLUTs_WAC_SNaPs_ASXL3	DIV21_iGLUTs_WAC	SNaPs_ASXL3	-0.144616	3.184e-86
DIV21_iGLUTs_WAC_SNaPs_BCL11A	DIV21_iGLUTs_WAC	SNaPs_BCL11A	-0.0122926	1
DIV21_iGLUTs_WAC_SNaPs_CHD2	DIV21_iGLUTs_WAC	SNaPs_CHD2	-0.105347	6.08555e-45
DIV21_iGLUTs_WAC_SNaPs_FOXP2	DIV21_iGLUTs_WAC	SNaPs_FOXP2	-0.159522	2.04153e-105
DIV21_iGLUTs_WAC_SNaPs_KDM5B	DIV21_iGLUTs_WAC	SNaPs_KDM5B	-0.137582	7.63733e-78
DIV21_iGLUTs_WAC_SNaPs_MBD5	DIV21_iGLUTs_WAC	SNaPs_MBD5	-0.0366832	0.000311773
DIV21_iGLUTs_WAC_SNaPs_MED13L	DIV21_iGLUTs_WAC	SNaPs_MED13L	-0.0232689	0.700587
DIV21_iGLUTs_WAC_SNaPs_NRXN1	DIV21_iGLUTs_WAC	SNaPs_NRXN1	-0.0846208	1.70031e-28
DIV21_iGLUTs_WAC_SNaPs_PHF12	DIV21_iGLUTs_WAC	SNaPs_PHF12	-0.0148846	1
DIV21_iGLUTs_WAC_SNaPs_PHF21A	DIV21_iGLUTs_WAC	SNaPs_PHF21A	-0.101114	2.7399e-41
DIV21_iGLUTs_WAC_SNaPs_SETD5	DIV21_iGLUTs_WAC	SNaPs_SETD5	-0.14975	1.29628e-92
DIV21_iGLUTs_WAC_SNaPs_SIN3A	DIV21_iGLUTs_WAC	SNaPs_SIN3A	-0.137092	2.81899e-77
DIV21_iGLUTs_WAC_SNaPs_SKI	DIV21_iGLUTs_WAC	SNaPs_SKI	0.0717461	4.2508e-20
DIV21_iGLUTs_WAC_SNaPs_SMARCC2	DIV21_iGLUTs_WAC	SNaPs_SMARCC2	-0.0462117	1.51825e-07
DIV7_iGLUTs_ARID1B_DIV21_iGLUTs_ARID1B	DIV7_iGLUTs_ARID1B	DIV21_iGLUTs_ARID1B	-0.0052049	1
DIV7_iGLUTs_ARID1B_DIV21_iGLUTs_ASH1L	DIV7_iGLUTs_ARID1B	DIV21_iGLUTs_ASH1L	-0.0914071	1.75198e-33
DIV7_iGLUTs_ARID1B_DIV21_iGLUTs_ASXL3	DIV7_iGLUTs_ARID1B	DIV21_iGLUTs_ASXL3	-0.118062	7.53856e-57
DIV7_iGLUTs_ARID1B_DIV21_iGLUTs_BCL11A	DIV7_iGLUTs_ARID1B	DIV21_iGLUTs_BCL11A	-0.102803	9.95996e-43
DIV7_iGLUTs_ARID1B_DIV21_iGLUTs_CHD2	DIV7_iGLUTs_ARID1B	DIV21_iGLUTs_CHD2	-0.116095	6.45333e-55
DIV7_iGLUTs_ARID1B_DIV21_iGLUTs_CHD8	DIV7_iGLUTs_ARID1B	DIV21_iGLUTs_CHD8	-0.10825	1.5456e-47
DIV7_iGLUTs_ARID1B_DIV21_iGLUTs_CREBBP	DIV7_iGLUTs_ARID1B	DIV21_iGLUTs_CREBBP	-0.11207	4.59281e-51
DIV7_iGLUTs_ARID1B_DIV21_iGLUTs_KDM5B	DIV7_iGLUTs_ARID1B	DIV21_iGLUTs_KDM5B	-0.0950437	2.6016e-36
DIV7_iGLUTs_ARID1B_DIV21_iGLUTs_KDM6B	DIV7_iGLUTs_ARID1B	DIV21_iGLUTs_KDM6B	-0.104297	5.06507e-44
DIV7_iGLUTs_ARID1B_DIV21_iGLUTs_KMT2C	DIV7_iGLUTs_ARID1B	DIV21_iGLUTs_KMT2C	-0.109431	1.29654e-48
DIV7_iGLUTs_ARID1B_DIV21_iGLUTs_KMT5B	DIV7_iGLUTs_ARID1B	DIV21_iGLUTs_KMT5B	-0.0639807	1.06045e-15
DIV7_iGLUTs_ARID1B_DIV21_iGLUTs_MBD5	DIV7_iGLUTs_ARID1B	DIV21_iGLUTs_MBD5	-0.123882	9.16434e-63
DIV7_iGLUTs_ARID1B_DIV21_iGLUTs_MED13L	DIV7_iGLUTs_ARID1B	DIV21_iGLUTs_MED13L	-0.117327	4.01009e-56
DIV7_iGLUTs_ARID1B_DIV21_iGLUTs_NRXN1	DIV7_iGLUTs_ARID1B	DIV21_iGLUTs_NRXN1	-0.0569357	3.76263e-12
DIV7_iGLUTs_ARID1B_DIV21_iGLUTs_PHF12	DIV7_iGLUTs_ARID1B	DIV21_iGLUTs_PHF12	-0.11	3.87962e-49
DIV7_iGLUTs_ARID1B_DIV21_iGLUTs_PHF21A	DIV7_iGLUTs_ARID1B	DIV21_iGLUTs_PHF21A	-0.117403	3.37178e-56
DIV7_iGLUTs_ARID1B_DIV21_iGLUTs_SETD5	DIV7_iGLUTs_ARID1B	DIV21_iGLUTs_SETD5	-0.0570324	3.38507e-12
DIV7_iGLUTs_ARID1B_DIV21_iGLUTs_SIN3A	DIV7_iGLUTs_ARID1B	DIV21_iGLUTs_SIN3A	-0.107298	1.1187e-46
DIV7_iGLUTs_ARID1B_DIV21_iGLUTs_SKI	DIV7_iGLUTs_ARID1B	DIV21_iGLUTs_SKI	-0.11363	1.53401e-52
DIV7_iGLUTs_ARID1B_DIV21_iGLUTs_SMARCC2	DIV7_iGLUTs_ARID1B	DIV21_iGLUTs_SMARCC2	-0.0788191	1.54429e-24
DIV7_iGLUTs_ARID1B_DIV21_iGLUTs_WAC	DIV7_iGLUTs_ARID1B	DIV21_iGLUTs_WAC	-0.091571	1.31679e-33
DIV7_iGLUTs_ARID1B_DIV7_iGLUTs_ASH1L	DIV7_iGLUTs_ARID1B	DIV7_iGLUTs_ASH1L	0.636348	0
DIV7_iGLUTs_ARID1B_DIV7_iGLUTs_CHD2	DIV7_iGLUTs_ARID1B	DIV7_iGLUTs_CHD2	0.655702	0
DIV7_iGLUTs_ARID1B_DIV7_iGLUTs_CHD8	DIV7_iGLUTs_ARID1B	DIV7_iGLUTs_CHD8	0.329638	0
DIV7_iGLUTs_ARID1B_DIV7_iGLUTs_DPYSL2	DIV7_iGLUTs_ARID1B	DIV7_iGLUTs_DPYSL2	0.624185	0
DIV7_iGLUTs_ARID1B_DIV7_iGLUTs_FOXP2	DIV7_iGLUTs_ARID1B	DIV7_iGLUTs_FOXP2	0.544495	0
DIV7_iGLUTs_ARID1B_DIV7_iGLUTs_KMT5B	DIV7_iGLUTs_ARID1B	DIV7_iGLUTs_KMT5B	0.560165	0
DIV7_iGLUTs_ARID1B_DIV7_iGLUTs_MED13L	DIV7_iGLUTs_ARID1B	DIV7_iGLUTs_MED13L	0.650866	0
DIV7_iGLUTs_ARID1B_DIV7_iGLUTs_NRXN1	DIV7_iGLUTs_ARID1B	DIV7_iGLUTs_NRXN1	0.580772	0
DIV7_iGLUTs_ARID1B_DIV7_iGLUTs_PHF21A	DIV7_iGLUTs_ARID1B	DIV7_iGLUTs_PHF21A	0.560538	0
DIV7_iGLUTs_ARID1B_DIV7_iGLUTs_SETD5	DIV7_iGLUTs_ARID1B	DIV7_iGLUTs_SETD5	0.52433	0
DIV7_iGLUTs_ARID1B_DIV7_iGLUTs_SIN3A	DIV7_iGLUTs_ARID1B	DIV7_iGLUTs_SIN3A	0.583376	0
DIV7_iGLUTs_ARID1B_DIV7_iGLUTs_SMARCC2	DIV7_iGLUTs_ARID1B	DIV7_iGLUTs_SMARCC2	0.482561	0
DIV7_iGLUTs_ARID1B_DIV7_iGLUTs_WAC	DIV7_iGLUTs_ARID1B	DIV7_iGLUTs_WAC	0.666472	0
DIV7_iGLUTs_ARID1B_iGABAs_ARID1B	DIV7_iGLUTs_ARID1B	iGABAs_ARID1B	0.24765	1.70065e-260
DIV7_iGLUTs_ARID1B_iGABAs_ASH1L	DIV7_iGLUTs_ARID1B	iGABAs_ASH1L	-0.103133	5.18619e-43
DIV7_iGLUTs_ARID1B_iGABAs_ASXL3	DIV7_iGLUTs_ARID1B	iGABAs_ASXL3	0.00175333	1
DIV7_iGLUTs_ARID1B_iGABAs_BCL11A	DIV7_iGLUTs_ARID1B	iGABAs_BCL11A	0.0753645	2.56184e-22
DIV7_iGLUTs_ARID1B_iGABAs_CHD2	DIV7_iGLUTs_ARID1B	iGABAs_CHD2	-0.0560322	9.93094e-12
DIV7_iGLUTs_ARID1B_iGABAs_CHD8	DIV7_iGLUTs_ARID1B	iGABAs_CHD8	-0.0882473	4.11787e-31
DIV7_iGLUTs_ARID1B_iGABAs_CREBBP	DIV7_iGLUTs_ARID1B	iGABAs_CREBBP	0.137818	4.06761e-78
DIV7_iGLUTs_ARID1B_iGABAs_KDM5B	DIV7_iGLUTs_ARID1B	iGABAs_KDM5B	0.0249701	0.315489
DIV7_iGLUTs_ARID1B_iGABAs_KDM6B	DIV7_iGLUTs_ARID1B	iGABAs_KDM6B	-0.00264854	1
DIV7_iGLUTs_ARID1B_iGABAs_KMT2C	DIV7_iGLUTs_ARID1B	iGABAs_KMT2C	-0.0147761	1
DIV7_iGLUTs_ARID1B_iGABAs_KMT5B	DIV7_iGLUTs_ARID1B	iGABAs_KMT5B	-0.0618866	1.33351e-14
DIV7_iGLUTs_ARID1B_iGABAs_MBD5	DIV7_iGLUTs_ARID1B	iGABAs_MBD5	0.00936394	1
DIV7_iGLUTs_ARID1B_iGABAs_MED13L	DIV7_iGLUTs_ARID1B	iGABAs_MED13L	-0.00386989	1
DIV7_iGLUTs_ARID1B_iGABAs_NRXN1	DIV7_iGLUTs_ARID1B	iGABAs_NRXN1	-0.0266849	0.134099
DIV7_iGLUTs_ARID1B_iGABAs_PHF12	DIV7_iGLUTs_ARID1B	iGABAs_PHF12	-0.0566547	5.07881e-12
DIV7_iGLUTs_ARID1B_iGABAs_PHF21A	DIV7_iGLUTs_ARID1B	iGABAs_PHF21A	-0.0782237	3.7872e-24
DIV7_iGLUTs_ARID1B_iGABAs_SETD5	DIV7_iGLUTs_ARID1B	iGABAs_SETD5	0.132837	1.95066e-72
DIV7_iGLUTs_ARID1B_iGABAs_SIN3A	DIV7_iGLUTs_ARID1B	iGABAs_SIN3A	-0.0953621	1.45131e-36
DIV7_iGLUTs_ARID1B_iGABAs_SKI	DIV7_iGLUTs_ARID1B	iGABAs_SKI	-0.0941107	1.41452e-35
DIV7_iGLUTs_ARID1B_iGABAs_SMARCC2	DIV7_iGLUTs_ARID1B	iGABAs_SMARCC2	-0.0258736	0.202142
DIV7_iGLUTs_ARID1B_iGABAs_WAC	DIV7_iGLUTs_ARID1B	iGABAs_WAC	-0.0193148	1
DIV7_iGLUTs_ARID1B_SNaPs_ARID1B	DIV7_iGLUTs_ARID1B	SNaPs_ARID1B	-0.0476224	4.28696e-08
DIV7_iGLUTs_ARID1B_SNaPs_ASH1L	DIV7_iGLUTs_ARID1B	SNaPs_ASH1L	0.16772	8.23774e-117
DIV7_iGLUTs_ARID1B_SNaPs_ASXL3	DIV7_iGLUTs_ARID1B	SNaPs_ASXL3	0.218559	3.34813e-201
DIV7_iGLUTs_ARID1B_SNaPs_BCL11A	DIV7_iGLUTs_ARID1B	SNaPs_BCL11A	-0.0020275	1
DIV7_iGLUTs_ARID1B_SNaPs_CHD2	DIV7_iGLUTs_ARID1B	SNaPs_CHD2	0.0859706	1.85898e-29
DIV7_iGLUTs_ARID1B_SNaPs_FOXP2	DIV7_iGLUTs_ARID1B	SNaPs_FOXP2	0.259183	2.59206e-286
DIV7_iGLUTs_ARID1B_SNaPs_KDM5B	DIV7_iGLUTs_ARID1B	SNaPs_KDM5B	0.217552	2.69325e-199
DIV7_iGLUTs_ARID1B_SNaPs_MBD5	DIV7_iGLUTs_ARID1B	SNaPs_MBD5	0.0452166	3.65413e-07
DIV7_iGLUTs_ARID1B_SNaPs_MED13L	DIV7_iGLUTs_ARID1B	SNaPs_MED13L	-0.000830103	1
DIV7_iGLUTs_ARID1B_SNaPs_NRXN1	DIV7_iGLUTs_ARID1B	SNaPs_NRXN1	0.128727	6.51426e-68
DIV7_iGLUTs_ARID1B_SNaPs_PHF12	DIV7_iGLUTs_ARID1B	SNaPs_PHF12	0.00541557	1
DIV7_iGLUTs_ARID1B_SNaPs_PHF21A	DIV7_iGLUTs_ARID1B	SNaPs_PHF21A	0.154128	3.02121e-98
DIV7_iGLUTs_ARID1B_SNaPs_SETD5	DIV7_iGLUTs_ARID1B	SNaPs_SETD5	0.226871	2.63676e-217
DIV7_iGLUTs_ARID1B_SNaPs_SIN3A	DIV7_iGLUTs_ARID1B	SNaPs_SIN3A	0.205033	2.11904e-176
DIV7_iGLUTs_ARID1B_SNaPs_SKI	DIV7_iGLUTs_ARID1B	SNaPs_SKI	-0.1315	6.00643e-71
DIV7_iGLUTs_ARID1B_SNaPs_SMARCC2	DIV7_iGLUTs_ARID1B	SNaPs_SMARCC2	0.0720004	2.99204e-20
DIV7_iGLUTs_ASH1L_DIV21_iGLUTs_ARID1B	DIV7_iGLUTs_ASH1L	DIV21_iGLUTs_ARID1B	-0.0101539	1
DIV7_iGLUTs_ASH1L_DIV21_iGLUTs_ASH1L	DIV7_iGLUTs_ASH1L	DIV21_iGLUTs_ASH1L	-0.0722903	2.00164e-20
DIV7_iGLUTs_ASH1L_DIV21_iGLUTs_ASXL3	DIV7_iGLUTs_ASH1L	DIV21_iGLUTs_ASXL3	-0.101956	5.27289e-42
DIV7_iGLUTs_ASH1L_DIV21_iGLUTs_BCL11A	DIV7_iGLUTs_ASH1L	DIV21_iGLUTs_BCL11A	-0.0845213	1.99655e-28
DIV7_iGLUTs_ASH1L_DIV21_iGLUTs_CHD2	DIV7_iGLUTs_ASH1L	DIV21_iGLUTs_CHD2	-0.096091	3.79361e-37
DIV7_iGLUTs_ASH1L_DIV21_iGLUTs_CHD8	DIV7_iGLUTs_ASH1L	DIV21_iGLUTs_CHD8	-0.0944813	7.23808e-36
DIV7_iGLUTs_ASH1L_DIV21_iGLUTs_CREBBP	DIV7_iGLUTs_ASH1L	DIV21_iGLUTs_CREBBP	-0.0976103	2.23161e-38
DIV7_iGLUTs_ASH1L_DIV21_iGLUTs_KDM5B	DIV7_iGLUTs_ASH1L	DIV21_iGLUTs_KDM5B	-0.0768121	3.09995e-23
DIV7_iGLUTs_ASH1L_DIV21_iGLUTs_KDM6B	DIV7_iGLUTs_ASH1L	DIV21_iGLUTs_KDM6B	-0.0912875	2.15966e-33
DIV7_iGLUTs_ASH1L_DIV21_iGLUTs_KMT2C	DIV7_iGLUTs_ASH1L	DIV21_iGLUTs_KMT2C	-0.0872541	2.19405e-30
DIV7_iGLUTs_ASH1L_DIV21_iGLUTs_KMT5B	DIV7_iGLUTs_ASH1L	DIV21_iGLUTs_KMT5B	-0.0533484	1.66617e-10
DIV7_iGLUTs_ASH1L_DIV21_iGLUTs_MBD5	DIV7_iGLUTs_ASH1L	DIV21_iGLUTs_MBD5	-0.105417	5.28513e-45
DIV7_iGLUTs_ASH1L_DIV21_iGLUTs_MED13L	DIV7_iGLUTs_ASH1L	DIV21_iGLUTs_MED13L	-0.0995797	5.31098e-40
DIV7_iGLUTs_ASH1L_DIV21_iGLUTs_NRXN1	DIV7_iGLUTs_ASH1L	DIV21_iGLUTs_NRXN1	-0.0574009	2.26568e-12
DIV7_iGLUTs_ASH1L_DIV21_iGLUTs_PHF12	DIV7_iGLUTs_ASH1L	DIV21_iGLUTs_PHF12	-0.0908138	4.94479e-33
DIV7_iGLUTs_ASH1L_DIV21_iGLUTs_PHF21A	DIV7_iGLUTs_ASH1L	DIV21_iGLUTs_PHF21A	-0.0989187	1.87836e-39
DIV7_iGLUTs_ASH1L_DIV21_iGLUTs_SETD5	DIV7_iGLUTs_ASH1L	DIV21_iGLUTs_SETD5	-0.0441288	9.32909e-07
DIV7_iGLUTs_ASH1L_DIV21_iGLUTs_SIN3A	DIV7_iGLUTs_ASH1L	DIV21_iGLUTs_SIN3A	-0.0909241	4.0785e-33
DIV7_iGLUTs_ASH1L_DIV21_iGLUTs_SKI	DIV7_iGLUTs_ASH1L	DIV21_iGLUTs_SKI	-0.0963622	2.30094e-37
DIV7_iGLUTs_ASH1L_DIV21_iGLUTs_SMARCC2	DIV7_iGLUTs_ASH1L	DIV21_iGLUTs_SMARCC2	-0.0630176	3.43368e-15
DIV7_iGLUTs_ASH1L_DIV21_iGLUTs_WAC	DIV7_iGLUTs_ASH1L	DIV21_iGLUTs_WAC	-0.0742853	1.20804e-21
DIV7_iGLUTs_ASH1L_DIV7_iGLUTs_ARID1B	DIV7_iGLUTs_ASH1L	DIV7_iGLUTs_ARID1B	0.636348	0
DIV7_iGLUTs_ASH1L_DIV7_iGLUTs_CHD2	DIV7_iGLUTs_ASH1L	DIV7_iGLUTs_CHD2	0.625895	0
DIV7_iGLUTs_ASH1L_DIV7_iGLUTs_CHD8	DIV7_iGLUTs_ASH1L	DIV7_iGLUTs_CHD8	0.422267	0
DIV7_iGLUTs_ASH1L_DIV7_iGLUTs_DPYSL2	DIV7_iGLUTs_ASH1L	DIV7_iGLUTs_DPYSL2	0.559758	0
DIV7_iGLUTs_ASH1L_DIV7_iGLUTs_FOXP2	DIV7_iGLUTs_ASH1L	DIV7_iGLUTs_FOXP2	0.534001	0
DIV7_iGLUTs_ASH1L_DIV7_iGLUTs_KMT5B	DIV7_iGLUTs_ASH1L	DIV7_iGLUTs_KMT5B	0.570979	0
DIV7_iGLUTs_ASH1L_DIV7_iGLUTs_MED13L	DIV7_iGLUTs_ASH1L	DIV7_iGLUTs_MED13L	0.637353	0
DIV7_iGLUTs_ASH1L_DIV7_iGLUTs_NRXN1	DIV7_iGLUTs_ASH1L	DIV7_iGLUTs_NRXN1	0.597589	0
DIV7_iGLUTs_ASH1L_DIV7_iGLUTs_PHF21A	DIV7_iGLUTs_ASH1L	DIV7_iGLUTs_PHF21A	0.577695	0
DIV7_iGLUTs_ASH1L_DIV7_iGLUTs_SETD5	DIV7_iGLUTs_ASH1L	DIV7_iGLUTs_SETD5	0.527866	0
DIV7_iGLUTs_ASH1L_DIV7_iGLUTs_SIN3A	DIV7_iGLUTs_ASH1L	DIV7_iGLUTs_SIN3A	0.532099	0
DIV7_iGLUTs_ASH1L_DIV7_iGLUTs_SMARCC2	DIV7_iGLUTs_ASH1L	DIV7_iGLUTs_SMARCC2	0.530403	0
DIV7_iGLUTs_ASH1L_DIV7_iGLUTs_WAC	DIV7_iGLUTs_ASH1L	DIV7_iGLUTs_WAC	0.644022	0
DIV7_iGLUTs_ASH1L_iGABAs_ARID1B	DIV7_iGLUTs_ASH1L	iGABAs_ARID1B	0.197666	1.28697e-163
DIV7_iGLUTs_ASH1L_iGABAs_ASH1L	DIV7_iGLUTs_ASH1L	iGABAs_ASH1L	-0.0708266	1.50171e-19
DIV7_iGLUTs_ASH1L_iGABAs_ASXL3	DIV7_iGLUTs_ASH1L	iGABAs_ASXL3	0.00682854	1
DIV7_iGLUTs_ASH1L_iGABAs_BCL11A	DIV7_iGLUTs_ASH1L	iGABAs_BCL11A	0.064873	3.51621e-16
DIV7_iGLUTs_ASH1L_iGABAs_CHD2	DIV7_iGLUTs_ASH1L	iGABAs_CHD2	-0.0361187	0.000460328
DIV7_iGLUTs_ASH1L_iGABAs_CHD8	DIV7_iGLUTs_ASH1L	iGABAs_CHD8	-0.0509753	1.7917e-09
DIV7_iGLUTs_ASH1L_iGABAs_CREBBP	DIV7_iGLUTs_ASH1L	iGABAs_CREBBP	0.114378	2.96217e-53
DIV7_iGLUTs_ASH1L_iGABAs_KDM5B	DIV7_iGLUTs_ASH1L	iGABAs_KDM5B	0.028284	0.0584897
DIV7_iGLUTs_ASH1L_iGABAs_KDM6B	DIV7_iGLUTs_ASH1L	iGABAs_KDM6B	0.00904894	1
DIV7_iGLUTs_ASH1L_iGABAs_KMT2C	DIV7_iGLUTs_ASH1L	iGABAs_KMT2C	-0.00509705	1
DIV7_iGLUTs_ASH1L_iGABAs_KMT5B	DIV7_iGLUTs_ASH1L	iGABAs_KMT5B	-0.0470101	7.45278e-08
DIV7_iGLUTs_ASH1L_iGABAs_MBD5	DIV7_iGLUTs_ASH1L	iGABAs_MBD5	0.0152277	1
DIV7_iGLUTs_ASH1L_iGABAs_MED13L	DIV7_iGLUTs_ASH1L	iGABAs_MED13L	-0.00114273	1
DIV7_iGLUTs_ASH1L_iGABAs_NRXN1	DIV7_iGLUTs_ASH1L	iGABAs_NRXN1	-0.01853	1
DIV7_iGLUTs_ASH1L_iGABAs_PHF12	DIV7_iGLUTs_ASH1L	iGABAs_PHF12	-0.037523	0.000171098
DIV7_iGLUTs_ASH1L_iGABAs_PHF21A	DIV7_iGLUTs_ASH1L	iGABAs_PHF21A	-0.0559612	1.07154e-11
DIV7_iGLUTs_ASH1L_iGABAs_SETD5	DIV7_iGLUTs_ASH1L	iGABAs_SETD5	0.106645	4.2895e-46
DIV7_iGLUTs_ASH1L_iGABAs_SIN3A	DIV7_iGLUTs_ASH1L	iGABAs_SIN3A	-0.0660044	8.49192e-17
DIV7_iGLUTs_ASH1L_iGABAs_SKI	DIV7_iGLUTs_ASH1L	iGABAs_SKI	-0.0570519	3.31603e-12
DIV7_iGLUTs_ASH1L_iGABAs_SMARCC2	DIV7_iGLUTs_ASH1L	iGABAs_SMARCC2	-0.0261377	0.176412
DIV7_iGLUTs_ASH1L_iGABAs_WAC	DIV7_iGLUTs_ASH1L	iGABAs_WAC	-0.017779	1
DIV7_iGLUTs_ASH1L_SNaPs_ARID1B	DIV7_iGLUTs_ASH1L	SNaPs_ARID1B	-0.0284204	0.0544594
DIV7_iGLUTs_ASH1L_SNaPs_ASH1L	DIV7_iGLUTs_ASH1L	SNaPs_ASH1L	0.12208	6.67575e-61
DIV7_iGLUTs_ASH1L_SNaPs_ASXL3	DIV7_iGLUTs_ASH1L	SNaPs_ASXL3	0.163655	4.35642e-111
DIV7_iGLUTs_ASH1L_SNaPs_BCL11A	DIV7_iGLUTs_ASH1L	SNaPs_BCL11A	-0.0116196	1
DIV7_iGLUTs_ASH1L_SNaPs_CHD2	DIV7_iGLUTs_ASH1L	SNaPs_CHD2	0.0695491	8.40949e-19
DIV7_iGLUTs_ASH1L_SNaPs_FOXP2	DIV7_iGLUTs_ASH1L	SNaPs_FOXP2	0.188649	1.17045e-148
DIV7_iGLUTs_ASH1L_SNaPs_KDM5B	DIV7_iGLUTs_ASH1L	SNaPs_KDM5B	0.154506	9.68402e-99
DIV7_iGLUTs_ASH1L_SNaPs_MBD5	DIV7_iGLUTs_ASH1L	SNaPs_MBD5	0.0389	6.2235e-05
DIV7_iGLUTs_ASH1L_SNaPs_MED13L	DIV7_iGLUTs_ASH1L	SNaPs_MED13L	-0.000843036	1
DIV7_iGLUTs_ASH1L_SNaPs_NRXN1	DIV7_iGLUTs_ASH1L	SNaPs_NRXN1	0.083754	6.90475e-28
DIV7_iGLUTs_ASH1L_SNaPs_PHF12	DIV7_iGLUTs_ASH1L	SNaPs_PHF12	0.0102724	1
DIV7_iGLUTs_ASH1L_SNaPs_PHF21A	DIV7_iGLUTs_ASH1L	SNaPs_PHF21A	0.119284	4.56397e-58
DIV7_iGLUTs_ASH1L_SNaPs_SETD5	DIV7_iGLUTs_ASH1L	SNaPs_SETD5	0.175133	1.23827e-127
DIV7_iGLUTs_ASH1L_SNaPs_SIN3A	DIV7_iGLUTs_ASH1L	SNaPs_SIN3A	0.149361	4.01564e-92
DIV7_iGLUTs_ASH1L_SNaPs_SKI	DIV7_iGLUTs_ASH1L	SNaPs_SKI	-0.0826963	3.74879e-27
DIV7_iGLUTs_ASH1L_SNaPs_SMARCC2	DIV7_iGLUTs_ASH1L	SNaPs_SMARCC2	0.0359939	0.000500186
DIV7_iGLUTs_CHD2_DIV21_iGLUTs_ARID1B	DIV7_iGLUTs_CHD2	DIV21_iGLUTs_ARID1B	-0.0254139	0.253836
DIV7_iGLUTs_CHD2_DIV21_iGLUTs_ASH1L	DIV7_iGLUTs_CHD2	DIV21_iGLUTs_ASH1L	-0.135018	6.75148e-75
DIV7_iGLUTs_CHD2_DIV21_iGLUTs_ASXL3	DIV7_iGLUTs_CHD2	DIV21_iGLUTs_ASXL3	-0.163968	1.60011e-111
DIV7_iGLUTs_CHD2_DIV21_iGLUTs_BCL11A	DIV7_iGLUTs_CHD2	DIV21_iGLUTs_BCL11A	-0.149707	1.46718e-92
DIV7_iGLUTs_CHD2_DIV21_iGLUTs_CHD2	DIV7_iGLUTs_CHD2	DIV21_iGLUTs_CHD2	-0.163892	2.03675e-111
DIV7_iGLUTs_CHD2_DIV21_iGLUTs_CHD8	DIV7_iGLUTs_CHD2	DIV21_iGLUTs_CHD8	-0.160454	1.10536e-106
DIV7_iGLUTs_CHD2_DIV21_iGLUTs_CREBBP	DIV7_iGLUTs_CHD2	DIV21_iGLUTs_CREBBP	-0.163604	5.12556e-111
DIV7_iGLUTs_CHD2_DIV21_iGLUTs_KDM5B	DIV7_iGLUTs_CHD2	DIV21_iGLUTs_KDM5B	-0.139575	3.56106e-80
DIV7_iGLUTs_CHD2_DIV21_iGLUTs_KDM6B	DIV7_iGLUTs_CHD2	DIV21_iGLUTs_KDM6B	-0.156985	5.18842e-102
DIV7_iGLUTs_CHD2_DIV21_iGLUTs_KMT2C	DIV7_iGLUTs_CHD2	DIV21_iGLUTs_KMT2C	-0.149579	2.12987e-92
DIV7_iGLUTs_CHD2_DIV21_iGLUTs_KMT5B	DIV7_iGLUTs_CHD2	DIV21_iGLUTs_KMT5B	-0.104273	5.31695e-44
DIV7_iGLUTs_CHD2_DIV21_iGLUTs_MBD5	DIV7_iGLUTs_CHD2	DIV21_iGLUTs_MBD5	-0.177	1.93964e-130
DIV7_iGLUTs_CHD2_DIV21_iGLUTs_MED13L	DIV7_iGLUTs_CHD2	DIV21_iGLUTs_MED13L	-0.164329	5.01235e-112
DIV7_iGLUTs_CHD2_DIV21_iGLUTs_NRXN1	DIV7_iGLUTs_CHD2	DIV21_iGLUTs_NRXN1	-0.100783	5.219e-41
DIV7_iGLUTs_CHD2_DIV21_iGLUTs_PHF12	DIV7_iGLUTs_CHD2	DIV21_iGLUTs_PHF12	-0.158135	1.50845e-103
DIV7_iGLUTs_CHD2_DIV21_iGLUTs_PHF21A	DIV7_iGLUTs_CHD2	DIV21_iGLUTs_PHF21A	-0.168891	1.73302e-118
DIV7_iGLUTs_CHD2_DIV21_iGLUTs_SETD5	DIV7_iGLUTs_CHD2	DIV21_iGLUTs_SETD5	-0.0828254	3.05298e-27
DIV7_iGLUTs_CHD2_DIV21_iGLUTs_SIN3A	DIV7_iGLUTs_CHD2	DIV21_iGLUTs_SIN3A	-0.151112	2.39039e-94
DIV7_iGLUTs_CHD2_DIV21_iGLUTs_SKI	DIV7_iGLUTs_CHD2	DIV21_iGLUTs_SKI	-0.161653	2.53729e-108
DIV7_iGLUTs_CHD2_DIV21_iGLUTs_SMARCC2	DIV7_iGLUTs_CHD2	DIV21_iGLUTs_SMARCC2	-0.120413	3.33396e-59
DIV7_iGLUTs_CHD2_DIV21_iGLUTs_WAC	DIV7_iGLUTs_CHD2	DIV21_iGLUTs_WAC	-0.130612	5.72393e-70
DIV7_iGLUTs_CHD2_DIV7_iGLUTs_ARID1B	DIV7_iGLUTs_CHD2	DIV7_iGLUTs_ARID1B	0.655702	0
DIV7_iGLUTs_CHD2_DIV7_iGLUTs_ASH1L	DIV7_iGLUTs_CHD2	DIV7_iGLUTs_ASH1L	0.625895	0
DIV7_iGLUTs_CHD2_DIV7_iGLUTs_CHD8	DIV7_iGLUTs_CHD2	DIV7_iGLUTs_CHD8	0.275476	0
DIV7_iGLUTs_CHD2_DIV7_iGLUTs_DPYSL2	DIV7_iGLUTs_CHD2	DIV7_iGLUTs_DPYSL2	0.728845	0
DIV7_iGLUTs_CHD2_DIV7_iGLUTs_FOXP2	DIV7_iGLUTs_CHD2	DIV7_iGLUTs_FOXP2	0.629319	0
DIV7_iGLUTs_CHD2_DIV7_iGLUTs_KMT5B	DIV7_iGLUTs_CHD2	DIV7_iGLUTs_KMT5B	0.57978	0
DIV7_iGLUTs_CHD2_DIV7_iGLUTs_MED13L	DIV7_iGLUTs_CHD2	DIV7_iGLUTs_MED13L	0.696489	0
DIV7_iGLUTs_CHD2_DIV7_iGLUTs_NRXN1	DIV7_iGLUTs_CHD2	DIV7_iGLUTs_NRXN1	0.510261	0
DIV7_iGLUTs_CHD2_DIV7_iGLUTs_PHF21A	DIV7_iGLUTs_CHD2	DIV7_iGLUTs_PHF21A	0.691462	0
DIV7_iGLUTs_CHD2_DIV7_iGLUTs_SETD5	DIV7_iGLUTs_CHD2	DIV7_iGLUTs_SETD5	0.62991	0
DIV7_iGLUTs_CHD2_DIV7_iGLUTs_SIN3A	DIV7_iGLUTs_CHD2	DIV7_iGLUTs_SIN3A	0.687208	0
DIV7_iGLUTs_CHD2_DIV7_iGLUTs_SMARCC2	DIV7_iGLUTs_CHD2	DIV7_iGLUTs_SMARCC2	0.370178	0
DIV7_iGLUTs_CHD2_DIV7_iGLUTs_WAC	DIV7_iGLUTs_CHD2	DIV7_iGLUTs_WAC	0.681205	0
DIV7_iGLUTs_CHD2_iGABAs_ARID1B	DIV7_iGLUTs_CHD2	iGABAs_ARID1B	0.335426	0
DIV7_iGLUTs_CHD2_iGABAs_ASH1L	DIV7_iGLUTs_CHD2	iGABAs_ASH1L	-0.132957	1.43372e-72
DIV7_iGLUTs_CHD2_iGABAs_ASXL3	DIV7_iGLUTs_CHD2	iGABAs_ASXL3	0.00562149	1
DIV7_iGLUTs_CHD2_iGABAs_BCL11A	DIV7_iGLUTs_CHD2	iGABAs_BCL11A	0.107108	1.65351e-46
DIV7_iGLUTs_CHD2_iGABAs_CHD2	DIV7_iGLUTs_CHD2	iGABAs_CHD2	-0.0731923	5.68998e-21
DIV7_iGLUTs_CHD2_iGABAs_CHD8	DIV7_iGLUTs_CHD2	iGABAs_CHD8	-0.107856	3.50818e-47
DIV7_iGLUTs_CHD2_iGABAs_CREBBP	DIV7_iGLUTs_CHD2	iGABAs_CREBBP	0.190086	5.42742e-151
DIV7_iGLUTs_CHD2_iGABAs_KDM5B	DIV7_iGLUTs_CHD2	iGABAs_KDM5B	0.0462146	1.51614e-07
DIV7_iGLUTs_CHD2_iGABAs_KDM6B	DIV7_iGLUTs_CHD2	iGABAs_KDM6B	0.0062927	1
DIV7_iGLUTs_CHD2_iGABAs_KMT2C	DIV7_iGLUTs_CHD2	iGABAs_KMT2C	-0.0218287	1
DIV7_iGLUTs_CHD2_iGABAs_KMT5B	DIV7_iGLUTs_CHD2	iGABAs_KMT5B	-0.0801138	2.13151e-25
DIV7_iGLUTs_CHD2_iGABAs_MBD5	DIV7_iGLUTs_CHD2	iGABAs_MBD5	0.0199658	1
DIV7_iGLUTs_CHD2_iGABAs_MED13L	DIV7_iGLUTs_CHD2	iGABAs_MED13L	-0.00716898	1
DIV7_iGLUTs_CHD2_iGABAs_NRXN1	DIV7_iGLUTs_CHD2	iGABAs_NRXN1	-0.0479329	3.222e-08
DIV7_iGLUTs_CHD2_iGABAs_PHF12	DIV7_iGLUTs_CHD2	iGABAs_PHF12	-0.0682603	4.63624e-18
DIV7_iGLUTs_CHD2_iGABAs_PHF21A	DIV7_iGLUTs_CHD2	iGABAs_PHF21A	-0.104313	4.9095e-44
DIV7_iGLUTs_CHD2_iGABAs_SETD5	DIV7_iGLUTs_CHD2	iGABAs_SETD5	0.189618	3.14582e-150
DIV7_iGLUTs_CHD2_iGABAs_SIN3A	DIV7_iGLUTs_CHD2	iGABAs_SIN3A	-0.121137	6.14323e-60
DIV7_iGLUTs_CHD2_iGABAs_SKI	DIV7_iGLUTs_CHD2	iGABAs_SKI	-0.112196	3.49592e-51
DIV7_iGLUTs_CHD2_iGABAs_SMARCC2	DIV7_iGLUTs_CHD2	iGABAs_SMARCC2	-0.034151	0.00175008
DIV7_iGLUTs_CHD2_iGABAs_WAC	DIV7_iGLUTs_CHD2	iGABAs_WAC	-0.0216747	1
DIV7_iGLUTs_CHD2_SNaPs_ARID1B	DIV7_iGLUTs_CHD2	SNaPs_ARID1B	-0.0533705	1.63016e-10
DIV7_iGLUTs_CHD2_SNaPs_ASH1L	DIV7_iGLUTs_CHD2	SNaPs_ASH1L	0.294571	0
DIV7_iGLUTs_CHD2_SNaPs_ASXL3	DIV7_iGLUTs_CHD2	SNaPs_ASXL3	0.327553	0
DIV7_iGLUTs_CHD2_SNaPs_BCL11A	DIV7_iGLUTs_CHD2	SNaPs_BCL11A	0.0175421	1
DIV7_iGLUTs_CHD2_SNaPs_CHD2	DIV7_iGLUTs_CHD2	SNaPs_CHD2	0.174672	6.02133e-127
DIV7_iGLUTs_CHD2_SNaPs_FOXP2	DIV7_iGLUTs_CHD2	SNaPs_FOXP2	0.385176	0
DIV7_iGLUTs_CHD2_SNaPs_KDM5B	DIV7_iGLUTs_CHD2	SNaPs_KDM5B	0.324527	0
DIV7_iGLUTs_CHD2_SNaPs_MBD5	DIV7_iGLUTs_CHD2	SNaPs_MBD5	0.094959	3.03598e-36
DIV7_iGLUTs_CHD2_SNaPs_MED13L	DIV7_iGLUTs_CHD2	SNaPs_MED13L	0.0247483	0.349946
DIV7_iGLUTs_CHD2_SNaPs_NRXN1	DIV7_iGLUTs_CHD2	SNaPs_NRXN1	0.190875	2.79087e-152
DIV7_iGLUTs_CHD2_SNaPs_PHF12	DIV7_iGLUTs_CHD2	SNaPs_PHF12	0.024489	0.395886
DIV7_iGLUTs_CHD2_SNaPs_PHF21A	DIV7_iGLUTs_CHD2	SNaPs_PHF21A	0.22855	1.22044e-220
DIV7_iGLUTs_CHD2_SNaPs_SETD5	DIV7_iGLUTs_CHD2	SNaPs_SETD5	0.349314	0
DIV7_iGLUTs_CHD2_SNaPs_SIN3A	DIV7_iGLUTs_CHD2	SNaPs_SIN3A	0.307254	0
DIV7_iGLUTs_CHD2_SNaPs_SKI	DIV7_iGLUTs_CHD2	SNaPs_SKI	-0.182497	6.99907e-139
DIV7_iGLUTs_CHD2_SNaPs_SMARCC2	DIV7_iGLUTs_CHD2	SNaPs_SMARCC2	0.107495	7.43951e-47
DIV7_iGLUTs_CHD8_DIV21_iGLUTs_ARID1B	DIV7_iGLUTs_CHD8	DIV21_iGLUTs_ARID1B	-0.000834525	1
DIV7_iGLUTs_CHD8_DIV21_iGLUTs_ASH1L	DIV7_iGLUTs_CHD8	DIV21_iGLUTs_ASH1L	0.102915	7.97898e-43
DIV7_iGLUTs_CHD8_DIV21_iGLUTs_ASXL3	DIV7_iGLUTs_CHD8	DIV21_iGLUTs_ASXL3	0.127469	1.47913e-66
DIV7_iGLUTs_CHD8_DIV21_iGLUTs_BCL11A	DIV7_iGLUTs_CHD8	DIV21_iGLUTs_BCL11A	0.111675	1.07761e-50
DIV7_iGLUTs_CHD8_DIV21_iGLUTs_CHD2	DIV7_iGLUTs_CHD8	DIV21_iGLUTs_CHD2	0.129077	2.72396e-68
DIV7_iGLUTs_CHD8_DIV21_iGLUTs_CHD8	DIV7_iGLUTs_CHD8	DIV21_iGLUTs_CHD8	0.12059	2.20696e-59
DIV7_iGLUTs_CHD8_DIV21_iGLUTs_CREBBP	DIV7_iGLUTs_CHD8	DIV21_iGLUTs_CREBBP	0.111474	1.65903e-50
DIV7_iGLUTs_CHD8_DIV21_iGLUTs_KDM5B	DIV7_iGLUTs_CHD8	DIV21_iGLUTs_KDM5B	0.104383	4.26715e-44
DIV7_iGLUTs_CHD8_DIV21_iGLUTs_KDM6B	DIV7_iGLUTs_CHD8	DIV21_iGLUTs_KDM6B	0.106643	4.30653e-46
DIV7_iGLUTs_CHD8_DIV21_iGLUTs_KMT2C	DIV7_iGLUTs_CHD8	DIV21_iGLUTs_KMT2C	0.104841	1.69657e-44
DIV7_iGLUTs_CHD8_DIV21_iGLUTs_KMT5B	DIV7_iGLUTs_CHD8	DIV21_iGLUTs_KMT5B	0.0660796	7.72989e-17
DIV7_iGLUTs_CHD8_DIV21_iGLUTs_MBD5	DIV7_iGLUTs_CHD8	DIV21_iGLUTs_MBD5	0.126118	4.08171e-65
DIV7_iGLUTs_CHD8_DIV21_iGLUTs_MED13L	DIV7_iGLUTs_CHD8	DIV21_iGLUTs_MED13L	0.116067	6.86857e-55
DIV7_iGLUTs_CHD8_DIV21_iGLUTs_NRXN1	DIV7_iGLUTs_CHD8	DIV21_iGLUTs_NRXN1	0.0560733	9.51686e-12
DIV7_iGLUTs_CHD8_DIV21_iGLUTs_PHF12	DIV7_iGLUTs_CHD8	DIV21_iGLUTs_PHF12	0.108708	5.94461e-48
DIV7_iGLUTs_CHD8_DIV21_iGLUTs_PHF21A	DIV7_iGLUTs_CHD8	DIV21_iGLUTs_PHF21A	0.12764	9.69868e-67
DIV7_iGLUTs_CHD8_DIV21_iGLUTs_SETD5	DIV7_iGLUTs_CHD8	DIV21_iGLUTs_SETD5	0.0691194	1.49095e-18
DIV7_iGLUTs_CHD8_DIV21_iGLUTs_SIN3A	DIV7_iGLUTs_CHD8	DIV21_iGLUTs_SIN3A	0.10336	3.30706e-43
DIV7_iGLUTs_CHD8_DIV21_iGLUTs_SKI	DIV7_iGLUTs_CHD8	DIV21_iGLUTs_SKI	0.125858	7.70686e-65
DIV7_iGLUTs_CHD8_DIV21_iGLUTs_SMARCC2	DIV7_iGLUTs_CHD8	DIV21_iGLUTs_SMARCC2	0.0944736	7.33551e-36
DIV7_iGLUTs_CHD8_DIV21_iGLUTs_WAC	DIV7_iGLUTs_CHD8	DIV21_iGLUTs_WAC	0.0941738	1.26312e-35
DIV7_iGLUTs_CHD8_DIV7_iGLUTs_ARID1B	DIV7_iGLUTs_CHD8	DIV7_iGLUTs_ARID1B	0.329638	0
DIV7_iGLUTs_CHD8_DIV7_iGLUTs_ASH1L	DIV7_iGLUTs_CHD8	DIV7_iGLUTs_ASH1L	0.422267	0
DIV7_iGLUTs_CHD8_DIV7_iGLUTs_CHD2	DIV7_iGLUTs_CHD8	DIV7_iGLUTs_CHD2	0.275476	0
DIV7_iGLUTs_CHD8_DIV7_iGLUTs_DPYSL2	DIV7_iGLUTs_CHD8	DIV7_iGLUTs_DPYSL2	0.0258447	0.204881
DIV7_iGLUTs_CHD8_DIV7_iGLUTs_FOXP2	DIV7_iGLUTs_CHD8	DIV7_iGLUTs_FOXP2	0.378738	0
DIV7_iGLUTs_CHD8_DIV7_iGLUTs_KMT5B	DIV7_iGLUTs_CHD8	DIV7_iGLUTs_KMT5B	0.405349	0
DIV7_iGLUTs_CHD8_DIV7_iGLUTs_MED13L	DIV7_iGLUTs_CHD8	DIV7_iGLUTs_MED13L	0.251379	1.06599e-268
DIV7_iGLUTs_CHD8_DIV7_iGLUTs_NRXN1	DIV7_iGLUTs_CHD8	DIV7_iGLUTs_NRXN1	0.344182	0
DIV7_iGLUTs_CHD8_DIV7_iGLUTs_PHF21A	DIV7_iGLUTs_CHD8	DIV7_iGLUTs_PHF21A	0.393133	0
DIV7_iGLUTs_CHD8_DIV7_iGLUTs_SETD5	DIV7_iGLUTs_CHD8	DIV7_iGLUTs_SETD5	0.405193	0
DIV7_iGLUTs_CHD8_DIV7_iGLUTs_SIN3A	DIV7_iGLUTs_CHD8	DIV7_iGLUTs_SIN3A	0.00451623	1
DIV7_iGLUTs_CHD8_DIV7_iGLUTs_SMARCC2	DIV7_iGLUTs_CHD8	DIV7_iGLUTs_SMARCC2	0.506831	0
DIV7_iGLUTs_CHD8_DIV7_iGLUTs_WAC	DIV7_iGLUTs_CHD8	DIV7_iGLUTs_WAC	0.262082	5.15422e-293
DIV7_iGLUTs_CHD8_iGABAs_ARID1B	DIV7_iGLUTs_CHD8	iGABAs_ARID1B	-0.270587	3.63167811577644e-313
DIV7_iGLUTs_CHD8_iGABAs_ASH1L	DIV7_iGLUTs_CHD8	iGABAs_ASH1L	0.112391	2.29272e-51
DIV7_iGLUTs_CHD8_iGABAs_ASXL3	DIV7_iGLUTs_CHD8	iGABAs_ASXL3	-0.0140167	1
DIV7_iGLUTs_CHD8_iGABAs_BCL11A	DIV7_iGLUTs_CHD8	iGABAs_BCL11A	-0.092859	1.34195e-34
DIV7_iGLUTs_CHD8_iGABAs_CHD2	DIV7_iGLUTs_CHD8	iGABAs_CHD2	0.0769333	2.59195e-23
DIV7_iGLUTs_CHD8_iGABAs_CHD8	DIV7_iGLUTs_CHD8	iGABAs_CHD8	0.0919787	6.42166e-34
DIV7_iGLUTs_CHD8_iGABAs_CREBBP	DIV7_iGLUTs_CHD8	iGABAs_CREBBP	-0.151695	4.27516e-95
DIV7_iGLUTs_CHD8_iGABAs_KDM5B	DIV7_iGLUTs_CHD8	iGABAs_KDM5B	-0.0461082	1.66465e-07
DIV7_iGLUTs_CHD8_iGABAs_KDM6B	DIV7_iGLUTs_CHD8	iGABAs_KDM6B	0.00884047	1
DIV7_iGLUTs_CHD8_iGABAs_KMT2C	DIV7_iGLUTs_CHD8	iGABAs_KMT2C	0.013404	1
DIV7_iGLUTs_CHD8_iGABAs_KMT5B	DIV7_iGLUTs_CHD8	iGABAs_KMT5B	0.0700648	4.21073e-19
DIV7_iGLUTs_CHD8_iGABAs_MBD5	DIV7_iGLUTs_CHD8	iGABAs_MBD5	-0.0124905	1
DIV7_iGLUTs_CHD8_iGABAs_MED13L	DIV7_iGLUTs_CHD8	iGABAs_MED13L	-0.00213487	1
DIV7_iGLUTs_CHD8_iGABAs_NRXN1	DIV7_iGLUTs_CHD8	iGABAs_NRXN1	0.0256758	0.223068
DIV7_iGLUTs_CHD8_iGABAs_PHF12	DIV7_iGLUTs_CHD8	iGABAs_PHF12	0.0576509	1.72003e-12
DIV7_iGLUTs_CHD8_iGABAs_PHF21A	DIV7_iGLUTs_CHD8	iGABAs_PHF21A	0.0916494	1.14834e-33
DIV7_iGLUTs_CHD8_iGABAs_SETD5	DIV7_iGLUTs_CHD8	iGABAs_SETD5	-0.140872	1.0412e-81
DIV7_iGLUTs_CHD8_iGABAs_SIN3A	DIV7_iGLUTs_CHD8	iGABAs_SIN3A	0.100208	1.58728e-40
DIV7_iGLUTs_CHD8_iGABAs_SKI	DIV7_iGLUTs_CHD8	iGABAs_SKI	0.104996	1.23775e-44
DIV7_iGLUTs_CHD8_iGABAs_SMARCC2	DIV7_iGLUTs_CHD8	iGABAs_SMARCC2	0.0229276	0.809989
DIV7_iGLUTs_CHD8_iGABAs_WAC	DIV7_iGLUTs_CHD8	iGABAs_WAC	0.00764607	1
DIV7_iGLUTs_CHD8_SNaPs_ARID1B	DIV7_iGLUTs_CHD8	SNaPs_ARID1B	0.0129323	1
DIV7_iGLUTs_CHD8_SNaPs_ASH1L	DIV7_iGLUTs_CHD8	SNaPs_ASH1L	-0.193322	2.57978e-156
DIV7_iGLUTs_CHD8_SNaPs_ASXL3	DIV7_iGLUTs_CHD8	SNaPs_ASXL3	-0.235946	1.19523e-235
DIV7_iGLUTs_CHD8_SNaPs_BCL11A	DIV7_iGLUTs_CHD8	SNaPs_BCL11A	0.0214707	1
DIV7_iGLUTs_CHD8_SNaPs_CHD2	DIV7_iGLUTs_CHD8	SNaPs_CHD2	-0.102024	4.62422e-42
DIV7_iGLUTs_CHD8_SNaPs_FOXP2	DIV7_iGLUTs_CHD8	SNaPs_FOXP2	-0.280053	0
DIV7_iGLUTs_CHD8_SNaPs_KDM5B	DIV7_iGLUTs_CHD8	SNaPs_KDM5B	-0.221139	3.9503e-206
DIV7_iGLUTs_CHD8_SNaPs_MBD5	DIV7_iGLUTs_CHD8	SNaPs_MBD5	-0.043491	1.60331e-06
DIV7_iGLUTs_CHD8_SNaPs_MED13L	DIV7_iGLUTs_CHD8	SNaPs_MED13L	0.010636	1
DIV7_iGLUTs_CHD8_SNaPs_NRXN1	DIV7_iGLUTs_CHD8	SNaPs_NRXN1	-0.119496	2.79506e-58
DIV7_iGLUTs_CHD8_SNaPs_PHF12	DIV7_iGLUTs_CHD8	SNaPs_PHF12	-0.00645472	1
DIV7_iGLUTs_CHD8_SNaPs_PHF21A	DIV7_iGLUTs_CHD8	SNaPs_PHF21A	-0.176141	3.81916e-129
DIV7_iGLUTs_CHD8_SNaPs_SETD5	DIV7_iGLUTs_CHD8	SNaPs_SETD5	-0.246847	9.52803e-259
DIV7_iGLUTs_CHD8_SNaPs_SIN3A	DIV7_iGLUTs_CHD8	SNaPs_SIN3A	-0.230733	5.14914e-225
DIV7_iGLUTs_CHD8_SNaPs_SKI	DIV7_iGLUTs_CHD8	SNaPs_SKI	0.104519	3.24846e-44
DIV7_iGLUTs_CHD8_SNaPs_SMARCC2	DIV7_iGLUTs_CHD8	SNaPs_SMARCC2	-0.0723087	1.95264e-20
DIV7_iGLUTs_DPYSL2_DIV21_iGLUTs_ARID1B	DIV7_iGLUTs_DPYSL2	DIV21_iGLUTs_ARID1B	-0.0375905	0.000163188
DIV7_iGLUTs_DPYSL2_DIV21_iGLUTs_ASH1L	DIV7_iGLUTs_DPYSL2	DIV21_iGLUTs_ASH1L	-0.203279	2.59459e-173
DIV7_iGLUTs_DPYSL2_DIV21_iGLUTs_ASXL3	DIV7_iGLUTs_DPYSL2	DIV21_iGLUTs_ASXL3	-0.266234	9.2891e-303
DIV7_iGLUTs_DPYSL2_DIV21_iGLUTs_BCL11A	DIV7_iGLUTs_DPYSL2	DIV21_iGLUTs_BCL11A	-0.229743	5.03584e-223
DIV7_iGLUTs_DPYSL2_DIV21_iGLUTs_CHD2	DIV7_iGLUTs_DPYSL2	DIV21_iGLUTs_CHD2	-0.260055	2.55263e-288
DIV7_iGLUTs_DPYSL2_DIV21_iGLUTs_CHD8	DIV7_iGLUTs_DPYSL2	DIV21_iGLUTs_CHD8	-0.241731	9.22873e-248
DIV7_iGLUTs_DPYSL2_DIV21_iGLUTs_CREBBP	DIV7_iGLUTs_DPYSL2	DIV21_iGLUTs_CREBBP	-0.246399	8.92844e-258
DIV7_iGLUTs_DPYSL2_DIV21_iGLUTs_KDM5B	DIV7_iGLUTs_DPYSL2	DIV21_iGLUTs_KDM5B	-0.221575	5.72686e-207
DIV7_iGLUTs_DPYSL2_DIV21_iGLUTs_KDM6B	DIV7_iGLUTs_DPYSL2	DIV21_iGLUTs_KDM6B	-0.237863	1.26019e-239
DIV7_iGLUTs_DPYSL2_DIV21_iGLUTs_KMT2C	DIV7_iGLUTs_DPYSL2	DIV21_iGLUTs_KMT2C	-0.236631	4.57084e-237
DIV7_iGLUTs_DPYSL2_DIV21_iGLUTs_KMT5B	DIV7_iGLUTs_DPYSL2	DIV21_iGLUTs_KMT5B	-0.159894	6.38587e-106
DIV7_iGLUTs_DPYSL2_DIV21_iGLUTs_MBD5	DIV7_iGLUTs_DPYSL2	DIV21_iGLUTs_MBD5	-0.269617	7.89636627377148e-311
DIV7_iGLUTs_DPYSL2_DIV21_iGLUTs_MED13L	DIV7_iGLUTs_DPYSL2	DIV21_iGLUTs_MED13L	-0.250372	1.80478e-266
DIV7_iGLUTs_DPYSL2_DIV21_iGLUTs_NRXN1	DIV7_iGLUTs_DPYSL2	DIV21_iGLUTs_NRXN1	-0.145285	4.81383e-87
DIV7_iGLUTs_DPYSL2_DIV21_iGLUTs_PHF12	DIV7_iGLUTs_DPYSL2	DIV21_iGLUTs_PHF12	-0.239922	6.13655e-244
DIV7_iGLUTs_DPYSL2_DIV21_iGLUTs_PHF21A	DIV7_iGLUTs_DPYSL2	DIV21_iGLUTs_PHF21A	-0.263472	2.95199e-296
DIV7_iGLUTs_DPYSL2_DIV21_iGLUTs_SETD5	DIV7_iGLUTs_DPYSL2	DIV21_iGLUTs_SETD5	-0.138502	6.48104e-79
DIV7_iGLUTs_DPYSL2_DIV21_iGLUTs_SIN3A	DIV7_iGLUTs_DPYSL2	DIV21_iGLUTs_SIN3A	-0.232541	1.13273e-228
DIV7_iGLUTs_DPYSL2_DIV21_iGLUTs_SKI	DIV7_iGLUTs_DPYSL2	DIV21_iGLUTs_SKI	-0.254728	3.5026e-276
DIV7_iGLUTs_DPYSL2_DIV21_iGLUTs_SMARCC2	DIV7_iGLUTs_DPYSL2	DIV21_iGLUTs_SMARCC2	-0.184057	2.50125e-141
DIV7_iGLUTs_DPYSL2_DIV21_iGLUTs_WAC	DIV7_iGLUTs_DPYSL2	DIV21_iGLUTs_WAC	-0.195975	9.37164e-161
DIV7_iGLUTs_DPYSL2_DIV7_iGLUTs_ARID1B	DIV7_iGLUTs_DPYSL2	DIV7_iGLUTs_ARID1B	0.624185	0
DIV7_iGLUTs_DPYSL2_DIV7_iGLUTs_ASH1L	DIV7_iGLUTs_DPYSL2	DIV7_iGLUTs_ASH1L	0.559758	0
DIV7_iGLUTs_DPYSL2_DIV7_iGLUTs_CHD2	DIV7_iGLUTs_DPYSL2	DIV7_iGLUTs_CHD2	0.728845	0
DIV7_iGLUTs_DPYSL2_DIV7_iGLUTs_CHD8	DIV7_iGLUTs_DPYSL2	DIV7_iGLUTs_CHD8	0.0258447	0.204881
DIV7_iGLUTs_DPYSL2_DIV7_iGLUTs_FOXP2	DIV7_iGLUTs_DPYSL2	DIV7_iGLUTs_FOXP2	0.463578	0
DIV7_iGLUTs_DPYSL2_DIV7_iGLUTs_KMT5B	DIV7_iGLUTs_DPYSL2	DIV7_iGLUTs_KMT5B	0.480382	0
DIV7_iGLUTs_DPYSL2_DIV7_iGLUTs_MED13L	DIV7_iGLUTs_DPYSL2	DIV7_iGLUTs_MED13L	0.715764	0
DIV7_iGLUTs_DPYSL2_DIV7_iGLUTs_NRXN1	DIV7_iGLUTs_DPYSL2	DIV7_iGLUTs_NRXN1	0.516427	0
DIV7_iGLUTs_DPYSL2_DIV7_iGLUTs_PHF21A	DIV7_iGLUTs_DPYSL2	DIV7_iGLUTs_PHF21A	0.585066	0
DIV7_iGLUTs_DPYSL2_DIV7_iGLUTs_SETD5	DIV7_iGLUTs_DPYSL2	DIV7_iGLUTs_SETD5	0.449515	0
DIV7_iGLUTs_DPYSL2_DIV7_iGLUTs_SIN3A	DIV7_iGLUTs_DPYSL2	DIV7_iGLUTs_SIN3A	0.803639	0
DIV7_iGLUTs_DPYSL2_DIV7_iGLUTs_SMARCC2	DIV7_iGLUTs_DPYSL2	DIV7_iGLUTs_SMARCC2	0.287729	0
DIV7_iGLUTs_DPYSL2_DIV7_iGLUTs_WAC	DIV7_iGLUTs_DPYSL2	DIV7_iGLUTs_WAC	0.696396	0
DIV7_iGLUTs_DPYSL2_iGABAs_ARID1B	DIV7_iGLUTs_DPYSL2	iGABAs_ARID1B	0.507843	0
DIV7_iGLUTs_DPYSL2_iGABAs_ASH1L	DIV7_iGLUTs_DPYSL2	iGABAs_ASH1L	-0.203149	4.3826e-173
DIV7_iGLUTs_DPYSL2_iGABAs_ASXL3	DIV7_iGLUTs_DPYSL2	iGABAs_ASXL3	0.00562139	1
DIV7_iGLUTs_DPYSL2_iGABAs_BCL11A	DIV7_iGLUTs_DPYSL2	iGABAs_BCL11A	0.166191	1.22006e-114
DIV7_iGLUTs_DPYSL2_iGABAs_CHD2	DIV7_iGLUTs_DPYSL2	iGABAs_CHD2	-0.125357	2.6077e-64
DIV7_iGLUTs_DPYSL2_iGABAs_CHD8	DIV7_iGLUTs_DPYSL2	iGABAs_CHD8	-0.170195	2.27972e-120
DIV7_iGLUTs_DPYSL2_iGABAs_CREBBP	DIV7_iGLUTs_DPYSL2	iGABAs_CREBBP	0.288539	0
DIV7_iGLUTs_DPYSL2_iGABAs_KDM5B	DIV7_iGLUTs_DPYSL2	iGABAs_KDM5B	0.064202	8.0919e-16
DIV7_iGLUTs_DPYSL2_iGABAs_KDM6B	DIV7_iGLUTs_DPYSL2	iGABAs_KDM6B	-0.00673715	1
DIV7_iGLUTs_DPYSL2_iGABAs_KMT2C	DIV7_iGLUTs_DPYSL2	iGABAs_KMT2C	-0.0209824	1
DIV7_iGLUTs_DPYSL2_iGABAs_KMT5B	DIV7_iGLUTs_DPYSL2	iGABAs_KMT5B	-0.124296	3.3905e-63
DIV7_iGLUTs_DPYSL2_iGABAs_MBD5	DIV7_iGLUTs_DPYSL2	iGABAs_MBD5	0.0247917	0.342947
DIV7_iGLUTs_DPYSL2_iGABAs_MED13L	DIV7_iGLUTs_DPYSL2	iGABAs_MED13L	-0.00635538	1
DIV7_iGLUTs_DPYSL2_iGABAs_NRXN1	DIV7_iGLUTs_DPYSL2	iGABAs_NRXN1	-0.0512423	1.37871e-09
DIV7_iGLUTs_DPYSL2_iGABAs_PHF12	DIV7_iGLUTs_DPYSL2	iGABAs_PHF12	-0.106462	6.24809e-46
DIV7_iGLUTs_DPYSL2_iGABAs_PHF21A	DIV7_iGLUTs_DPYSL2	iGABAs_PHF21A	-0.16706	7.17134e-116
DIV7_iGLUTs_DPYSL2_iGABAs_SETD5	DIV7_iGLUTs_DPYSL2	iGABAs_SETD5	0.265894	5.91958e-302
DIV7_iGLUTs_DPYSL2_iGABAs_SIN3A	DIV7_iGLUTs_DPYSL2	iGABAs_SIN3A	-0.186647	1.9421e-145
DIV7_iGLUTs_DPYSL2_iGABAs_SKI	DIV7_iGLUTs_DPYSL2	iGABAs_SKI	-0.18729	1.81669e-146
DIV7_iGLUTs_DPYSL2_iGABAs_SMARCC2	DIV7_iGLUTs_DPYSL2	iGABAs_SMARCC2	-0.036359	0.000391259
DIV7_iGLUTs_DPYSL2_iGABAs_WAC	DIV7_iGLUTs_DPYSL2	iGABAs_WAC	-0.028912	0.0418057
DIV7_iGLUTs_DPYSL2_SNaPs_ARID1B	DIV7_iGLUTs_DPYSL2	SNaPs_ARID1B	-0.0751613	3.43258e-22
DIV7_iGLUTs_DPYSL2_SNaPs_ASH1L	DIV7_iGLUTs_DPYSL2	SNaPs_ASH1L	0.369921	0
DIV7_iGLUTs_DPYSL2_SNaPs_ASXL3	DIV7_iGLUTs_DPYSL2	SNaPs_ASXL3	0.428406	0
DIV7_iGLUTs_DPYSL2_SNaPs_BCL11A	DIV7_iGLUTs_DPYSL2	SNaPs_BCL11A	0.00639593	1
DIV7_iGLUTs_DPYSL2_SNaPs_CHD2	DIV7_iGLUTs_DPYSL2	SNaPs_CHD2	0.205412	4.50659e-177
DIV7_iGLUTs_DPYSL2_SNaPs_FOXP2	DIV7_iGLUTs_DPYSL2	SNaPs_FOXP2	0.503349	0
DIV7_iGLUTs_DPYSL2_SNaPs_KDM5B	DIV7_iGLUTs_DPYSL2	SNaPs_KDM5B	0.417567	0
DIV7_iGLUTs_DPYSL2_SNaPs_MBD5	DIV7_iGLUTs_DPYSL2	SNaPs_MBD5	0.102794	1.01306e-42
DIV7_iGLUTs_DPYSL2_SNaPs_MED13L	DIV7_iGLUTs_DPYSL2	SNaPs_MED13L	0.00458767	1
DIV7_iGLUTs_DPYSL2_SNaPs_NRXN1	DIV7_iGLUTs_DPYSL2	SNaPs_NRXN1	0.255686	2.40773e-278
DIV7_iGLUTs_DPYSL2_SNaPs_PHF12	DIV7_iGLUTs_DPYSL2	SNaPs_PHF12	0.026589	0.14001
DIV7_iGLUTs_DPYSL2_SNaPs_PHF21A	DIV7_iGLUTs_DPYSL2	SNaPs_PHF21A	0.300445	0
DIV7_iGLUTs_DPYSL2_SNaPs_SETD5	DIV7_iGLUTs_DPYSL2	SNaPs_SETD5	0.444149	0
DIV7_iGLUTs_DPYSL2_SNaPs_SIN3A	DIV7_iGLUTs_DPYSL2	SNaPs_SIN3A	0.410314	0
DIV7_iGLUTs_DPYSL2_SNaPs_SKI	DIV7_iGLUTs_DPYSL2	SNaPs_SKI	-0.255037	7.05255e-277
DIV7_iGLUTs_DPYSL2_SNaPs_SMARCC2	DIV7_iGLUTs_DPYSL2	SNaPs_SMARCC2	0.13679	6.29396e-77
DIV7_iGLUTs_FOXP2_DIV21_iGLUTs_ARID1B	DIV7_iGLUTs_FOXP2	DIV21_iGLUTs_ARID1B	0.0163459	1
DIV7_iGLUTs_FOXP2_DIV21_iGLUTs_ASH1L	DIV7_iGLUTs_FOXP2	DIV21_iGLUTs_ASH1L	-0.0384322	8.79209e-05
DIV7_iGLUTs_FOXP2_DIV21_iGLUTs_ASXL3	DIV7_iGLUTs_FOXP2	DIV21_iGLUTs_ASXL3	-0.0277962	0.0750662
DIV7_iGLUTs_FOXP2_DIV21_iGLUTs_BCL11A	DIV7_iGLUTs_FOXP2	DIV21_iGLUTs_BCL11A	-0.0379465	0.000126175
DIV7_iGLUTs_FOXP2_DIV21_iGLUTs_CHD2	DIV7_iGLUTs_FOXP2	DIV21_iGLUTs_CHD2	-0.0338058	0.00218689
DIV7_iGLUTs_FOXP2_DIV21_iGLUTs_CHD8	DIV7_iGLUTs_FOXP2	DIV21_iGLUTs_CHD8	-0.0310987	0.0118098
DIV7_iGLUTs_FOXP2_DIV21_iGLUTs_CREBBP	DIV7_iGLUTs_FOXP2	DIV21_iGLUTs_CREBBP	-0.0377986	0.00014
DIV7_iGLUTs_FOXP2_DIV21_iGLUTs_KDM5B	DIV7_iGLUTs_FOXP2	DIV21_iGLUTs_KDM5B	-0.0236394	0.591299
DIV7_iGLUTs_FOXP2_DIV21_iGLUTs_KDM6B	DIV7_iGLUTs_FOXP2	DIV21_iGLUTs_KDM6B	-0.0278119	0.0745334
DIV7_iGLUTs_FOXP2_DIV21_iGLUTs_KMT2C	DIV7_iGLUTs_FOXP2	DIV21_iGLUTs_KMT2C	-0.0412603	9.9332e-06
DIV7_iGLUTs_FOXP2_DIV21_iGLUTs_KMT5B	DIV7_iGLUTs_FOXP2	DIV21_iGLUTs_KMT5B	-0.0148897	1
DIV7_iGLUTs_FOXP2_DIV21_iGLUTs_MBD5	DIV7_iGLUTs_FOXP2	DIV21_iGLUTs_MBD5	-0.044383	7.51527e-07
DIV7_iGLUTs_FOXP2_DIV21_iGLUTs_MED13L	DIV7_iGLUTs_FOXP2	DIV21_iGLUTs_MED13L	-0.0455782	2.65862e-07
DIV7_iGLUTs_FOXP2_DIV21_iGLUTs_NRXN1	DIV7_iGLUTs_FOXP2	DIV21_iGLUTs_NRXN1	-0.0230231	0.780397
DIV7_iGLUTs_FOXP2_DIV21_iGLUTs_PHF12	DIV7_iGLUTs_FOXP2	DIV21_iGLUTs_PHF12	-0.0323972	0.00533033
DIV7_iGLUTs_FOXP2_DIV21_iGLUTs_PHF21A	DIV7_iGLUTs_FOXP2	DIV21_iGLUTs_PHF21A	-0.0382894	9.78085e-05
DIV7_iGLUTs_FOXP2_DIV21_iGLUTs_SETD5	DIV7_iGLUTs_FOXP2	DIV21_iGLUTs_SETD5	-0.00391136	1
DIV7_iGLUTs_FOXP2_DIV21_iGLUTs_SIN3A	DIV7_iGLUTs_FOXP2	DIV21_iGLUTs_SIN3A	-0.0280544	0.0662034
DIV7_iGLUTs_FOXP2_DIV21_iGLUTs_SKI	DIV7_iGLUTs_FOXP2	DIV21_iGLUTs_SKI	-0.0364104	0.000377577
DIV7_iGLUTs_FOXP2_DIV21_iGLUTs_SMARCC2	DIV7_iGLUTs_FOXP2	DIV21_iGLUTs_SMARCC2	-0.0346105	0.00128663
DIV7_iGLUTs_FOXP2_DIV21_iGLUTs_WAC	DIV7_iGLUTs_FOXP2	DIV21_iGLUTs_WAC	-0.0341113	0.00179262
DIV7_iGLUTs_FOXP2_DIV7_iGLUTs_ARID1B	DIV7_iGLUTs_FOXP2	DIV7_iGLUTs_ARID1B	0.544495	0
DIV7_iGLUTs_FOXP2_DIV7_iGLUTs_ASH1L	DIV7_iGLUTs_FOXP2	DIV7_iGLUTs_ASH1L	0.534001	0
DIV7_iGLUTs_FOXP2_DIV7_iGLUTs_CHD2	DIV7_iGLUTs_FOXP2	DIV7_iGLUTs_CHD2	0.629319	0
DIV7_iGLUTs_FOXP2_DIV7_iGLUTs_CHD8	DIV7_iGLUTs_FOXP2	DIV7_iGLUTs_CHD8	0.378738	0
DIV7_iGLUTs_FOXP2_DIV7_iGLUTs_DPYSL2	DIV7_iGLUTs_FOXP2	DIV7_iGLUTs_DPYSL2	0.463578	0
DIV7_iGLUTs_FOXP2_DIV7_iGLUTs_KMT5B	DIV7_iGLUTs_FOXP2	DIV7_iGLUTs_KMT5B	0.518918	0
DIV7_iGLUTs_FOXP2_DIV7_iGLUTs_MED13L	DIV7_iGLUTs_FOXP2	DIV7_iGLUTs_MED13L	0.517419	0
DIV7_iGLUTs_FOXP2_DIV7_iGLUTs_NRXN1	DIV7_iGLUTs_FOXP2	DIV7_iGLUTs_NRXN1	0.371267	0
DIV7_iGLUTs_FOXP2_DIV7_iGLUTs_PHF21A	DIV7_iGLUTs_FOXP2	DIV7_iGLUTs_PHF21A	0.569044	0
DIV7_iGLUTs_FOXP2_DIV7_iGLUTs_SETD5	DIV7_iGLUTs_FOXP2	DIV7_iGLUTs_SETD5	0.661299	0
DIV7_iGLUTs_FOXP2_DIV7_iGLUTs_SIN3A	DIV7_iGLUTs_FOXP2	DIV7_iGLUTs_SIN3A	0.439441	0
DIV7_iGLUTs_FOXP2_DIV7_iGLUTs_SMARCC2	DIV7_iGLUTs_FOXP2	DIV7_iGLUTs_SMARCC2	0.324169	0
DIV7_iGLUTs_FOXP2_DIV7_iGLUTs_WAC	DIV7_iGLUTs_FOXP2	DIV7_iGLUTs_WAC	0.510289	0
DIV7_iGLUTs_FOXP2_iGABAs_ARID1B	DIV7_iGLUTs_FOXP2	iGABAs_ARID1B	0.108514	8.9122e-48
DIV7_iGLUTs_FOXP2_iGABAs_ASH1L	DIV7_iGLUTs_FOXP2	iGABAs_ASH1L	-0.0588982	4.27178e-13
DIV7_iGLUTs_FOXP2_iGABAs_ASXL3	DIV7_iGLUTs_FOXP2	iGABAs_ASXL3	0.00712759	1
DIV7_iGLUTs_FOXP2_iGABAs_BCL11A	DIV7_iGLUTs_FOXP2	iGABAs_BCL11A	0.0212243	1
DIV7_iGLUTs_FOXP2_iGABAs_CHD2	DIV7_iGLUTs_FOXP2	iGABAs_CHD2	-0.0367125	0.000306034
DIV7_iGLUTs_FOXP2_iGABAs_CHD8	DIV7_iGLUTs_FOXP2	iGABAs_CHD8	-0.0454712	2.92029e-07
DIV7_iGLUTs_FOXP2_iGABAs_CREBBP	DIV7_iGLUTs_FOXP2	iGABAs_CREBBP	0.0554875	1.78035e-11
DIV7_iGLUTs_FOXP2_iGABAs_KDM5B	DIV7_iGLUTs_FOXP2	iGABAs_KDM5B	0.00243982	1
DIV7_iGLUTs_FOXP2_iGABAs_KDM6B	DIV7_iGLUTs_FOXP2	iGABAs_KDM6B	0.00381276	1
DIV7_iGLUTs_FOXP2_iGABAs_KMT2C	DIV7_iGLUTs_FOXP2	iGABAs_KMT2C	-0.0327384	0.00430396
DIV7_iGLUTs_FOXP2_iGABAs_KMT5B	DIV7_iGLUTs_FOXP2	iGABAs_KMT5B	-0.0491941	9.96767e-09
DIV7_iGLUTs_FOXP2_iGABAs_MBD5	DIV7_iGLUTs_FOXP2	iGABAs_MBD5	-0.00474206	1
DIV7_iGLUTs_FOXP2_iGABAs_MED13L	DIV7_iGLUTs_FOXP2	iGABAs_MED13L	-0.0118011	1
DIV7_iGLUTs_FOXP2_iGABAs_NRXN1	DIV7_iGLUTs_FOXP2	iGABAs_NRXN1	-0.0361886	0.000438498
DIV7_iGLUTs_FOXP2_iGABAs_PHF12	DIV7_iGLUTs_FOXP2	iGABAs_PHF12	-0.0346427	0.00126026
DIV7_iGLUTs_FOXP2_iGABAs_PHF21A	DIV7_iGLUTs_FOXP2	iGABAs_PHF21A	-0.0504974	2.85808e-09
DIV7_iGLUTs_FOXP2_iGABAs_SETD5	DIV7_iGLUTs_FOXP2	iGABAs_SETD5	0.0602917	8.65889e-14
DIV7_iGLUTs_FOXP2_iGABAs_SIN3A	DIV7_iGLUTs_FOXP2	iGABAs_SIN3A	-0.0526556	3.35518e-10
DIV7_iGLUTs_FOXP2_iGABAs_SKI	DIV7_iGLUTs_FOXP2	iGABAs_SKI	-0.0429569	2.50002e-06
DIV7_iGLUTs_FOXP2_iGABAs_SMARCC2	DIV7_iGLUTs_FOXP2	iGABAs_SMARCC2	-0.0319192	0.00716629
DIV7_iGLUTs_FOXP2_iGABAs_WAC	DIV7_iGLUTs_FOXP2	iGABAs_WAC	-0.014048	1
DIV7_iGLUTs_FOXP2_SNaPs_ARID1B	DIV7_iGLUTs_FOXP2	SNaPs_ARID1B	-0.0136745	1
DIV7_iGLUTs_FOXP2_SNaPs_ASH1L	DIV7_iGLUTs_FOXP2	SNaPs_ASH1L	0.166418	5.82388e-115
DIV7_iGLUTs_FOXP2_SNaPs_ASXL3	DIV7_iGLUTs_FOXP2	SNaPs_ASXL3	0.194171	9.95542e-158
DIV7_iGLUTs_FOXP2_SNaPs_BCL11A	DIV7_iGLUTs_FOXP2	SNaPs_BCL11A	-0.00558899	1
DIV7_iGLUTs_FOXP2_SNaPs_CHD2	DIV7_iGLUTs_FOXP2	SNaPs_CHD2	0.0781257	4.38334e-24
DIV7_iGLUTs_FOXP2_SNaPs_FOXP2	DIV7_iGLUTs_FOXP2	SNaPs_FOXP2	0.236092	5.97836e-236
DIV7_iGLUTs_FOXP2_SNaPs_KDM5B	DIV7_iGLUTs_FOXP2	SNaPs_KDM5B	0.192859	1.50964e-155
DIV7_iGLUTs_FOXP2_SNaPs_MBD5	DIV7_iGLUTs_FOXP2	SNaPs_MBD5	0.0539015	9.42901e-11
DIV7_iGLUTs_FOXP2_SNaPs_MED13L	DIV7_iGLUTs_FOXP2	SNaPs_MED13L	0.00299181	1
DIV7_iGLUTs_FOXP2_SNaPs_NRXN1	DIV7_iGLUTs_FOXP2	SNaPs_NRXN1	0.102474	1.9029e-42
DIV7_iGLUTs_FOXP2_SNaPs_PHF12	DIV7_iGLUTs_FOXP2	SNaPs_PHF12	0.000990225	1
DIV7_iGLUTs_FOXP2_SNaPs_PHF21A	DIV7_iGLUTs_FOXP2	SNaPs_PHF21A	0.137809	4.15804e-78
DIV7_iGLUTs_FOXP2_SNaPs_SETD5	DIV7_iGLUTs_FOXP2	SNaPs_SETD5	0.203648	5.85747e-174
DIV7_iGLUTs_FOXP2_SNaPs_SIN3A	DIV7_iGLUTs_FOXP2	SNaPs_SIN3A	0.179991	5.33989e-135
DIV7_iGLUTs_FOXP2_SNaPs_SKI	DIV7_iGLUTs_FOXP2	SNaPs_SKI	-0.0981935	7.42133e-39
DIV7_iGLUTs_FOXP2_SNaPs_SMARCC2	DIV7_iGLUTs_FOXP2	SNaPs_SMARCC2	0.0664665	4.7181e-17
DIV7_iGLUTs_KMT5B_DIV21_iGLUTs_ARID1B	DIV7_iGLUTs_KMT5B	DIV21_iGLUTs_ARID1B	-0.00715647	1
DIV7_iGLUTs_KMT5B_DIV21_iGLUTs_ASH1L	DIV7_iGLUTs_KMT5B	DIV21_iGLUTs_ASH1L	-0.0399951	2.68974e-05
DIV7_iGLUTs_KMT5B_DIV21_iGLUTs_ASXL3	DIV7_iGLUTs_KMT5B	DIV21_iGLUTs_ASXL3	-0.0544177	5.51002e-11
DIV7_iGLUTs_KMT5B_DIV21_iGLUTs_BCL11A	DIV7_iGLUTs_KMT5B	DIV21_iGLUTs_BCL11A	-0.0482635	2.37733e-08
DIV7_iGLUTs_KMT5B_DIV21_iGLUTs_CHD2	DIV7_iGLUTs_KMT5B	DIV21_iGLUTs_CHD2	-0.0597467	1.62306e-13
DIV7_iGLUTs_KMT5B_DIV21_iGLUTs_CHD8	DIV7_iGLUTs_KMT5B	DIV21_iGLUTs_CHD8	-0.0484882	1.92827e-08
DIV7_iGLUTs_KMT5B_DIV21_iGLUTs_CREBBP	DIV7_iGLUTs_KMT5B	DIV21_iGLUTs_CREBBP	-0.0530057	2.35554e-10
DIV7_iGLUTs_KMT5B_DIV21_iGLUTs_KDM5B	DIV7_iGLUTs_KMT5B	DIV21_iGLUTs_KDM5B	-0.0446556	5.94292e-07
DIV7_iGLUTs_KMT5B_DIV21_iGLUTs_KDM6B	DIV7_iGLUTs_KMT5B	DIV21_iGLUTs_KDM6B	-0.0491627	1.02606e-08
DIV7_iGLUTs_KMT5B_DIV21_iGLUTs_KMT2C	DIV7_iGLUTs_KMT5B	DIV21_iGLUTs_KMT2C	-0.050363	3.24964e-09
DIV7_iGLUTs_KMT5B_DIV21_iGLUTs_KMT5B	DIV7_iGLUTs_KMT5B	DIV21_iGLUTs_KMT5B	-0.0328742	0.00396184
DIV7_iGLUTs_KMT5B_DIV21_iGLUTs_MBD5	DIV7_iGLUTs_KMT5B	DIV21_iGLUTs_MBD5	-0.0622095	9.05826e-15
DIV7_iGLUTs_KMT5B_DIV21_iGLUTs_MED13L	DIV7_iGLUTs_KMT5B	DIV21_iGLUTs_MED13L	-0.0564496	6.33931e-12
DIV7_iGLUTs_KMT5B_DIV21_iGLUTs_NRXN1	DIV7_iGLUTs_KMT5B	DIV21_iGLUTs_NRXN1	-0.0318747	0.00732787
DIV7_iGLUTs_KMT5B_DIV21_iGLUTs_PHF12	DIV7_iGLUTs_KMT5B	DIV21_iGLUTs_PHF12	-0.0516681	9.07661e-10
DIV7_iGLUTs_KMT5B_DIV21_iGLUTs_PHF21A	DIV7_iGLUTs_KMT5B	DIV21_iGLUTs_PHF21A	-0.0532167	1.90525e-10
DIV7_iGLUTs_KMT5B_DIV21_iGLUTs_SETD5	DIV7_iGLUTs_KMT5B	DIV21_iGLUTs_SETD5	-0.0248544	0.333426
DIV7_iGLUTs_KMT5B_DIV21_iGLUTs_SIN3A	DIV7_iGLUTs_KMT5B	DIV21_iGLUTs_SIN3A	-0.0570608	3.28701e-12
DIV7_iGLUTs_KMT5B_DIV21_iGLUTs_SKI	DIV7_iGLUTs_KMT5B	DIV21_iGLUTs_SKI	-0.0561239	9.01716e-12
DIV7_iGLUTs_KMT5B_DIV21_iGLUTs_SMARCC2	DIV7_iGLUTs_KMT5B	DIV21_iGLUTs_SMARCC2	-0.0337937	0.00220163
DIV7_iGLUTs_KMT5B_DIV21_iGLUTs_WAC	DIV7_iGLUTs_KMT5B	DIV21_iGLUTs_WAC	-0.0467286	9.62804e-08
DIV7_iGLUTs_KMT5B_DIV7_iGLUTs_ARID1B	DIV7_iGLUTs_KMT5B	DIV7_iGLUTs_ARID1B	0.560165	0
DIV7_iGLUTs_KMT5B_DIV7_iGLUTs_ASH1L	DIV7_iGLUTs_KMT5B	DIV7_iGLUTs_ASH1L	0.570979	0
DIV7_iGLUTs_KMT5B_DIV7_iGLUTs_CHD2	DIV7_iGLUTs_KMT5B	DIV7_iGLUTs_CHD2	0.57978	0
DIV7_iGLUTs_KMT5B_DIV7_iGLUTs_CHD8	DIV7_iGLUTs_KMT5B	DIV7_iGLUTs_CHD8	0.405349	0
DIV7_iGLUTs_KMT5B_DIV7_iGLUTs_DPYSL2	DIV7_iGLUTs_KMT5B	DIV7_iGLUTs_DPYSL2	0.480382	0
DIV7_iGLUTs_KMT5B_DIV7_iGLUTs_FOXP2	DIV7_iGLUTs_KMT5B	DIV7_iGLUTs_FOXP2	0.518918	0
DIV7_iGLUTs_KMT5B_DIV7_iGLUTs_MED13L	DIV7_iGLUTs_KMT5B	DIV7_iGLUTs_MED13L	0.549296	0
DIV7_iGLUTs_KMT5B_DIV7_iGLUTs_NRXN1	DIV7_iGLUTs_KMT5B	DIV7_iGLUTs_NRXN1	0.477856	0
DIV7_iGLUTs_KMT5B_DIV7_iGLUTs_PHF21A	DIV7_iGLUTs_KMT5B	DIV7_iGLUTs_PHF21A	0.558763	0
DIV7_iGLUTs_KMT5B_DIV7_iGLUTs_SETD5	DIV7_iGLUTs_KMT5B	DIV7_iGLUTs_SETD5	0.512294	0
DIV7_iGLUTs_KMT5B_DIV7_iGLUTs_SIN3A	DIV7_iGLUTs_KMT5B	DIV7_iGLUTs_SIN3A	0.438394	0
DIV7_iGLUTs_KMT5B_DIV7_iGLUTs_SMARCC2	DIV7_iGLUTs_KMT5B	DIV7_iGLUTs_SMARCC2	0.455768	0
DIV7_iGLUTs_KMT5B_DIV7_iGLUTs_WAC	DIV7_iGLUTs_KMT5B	DIV7_iGLUTs_WAC	0.548053	0
DIV7_iGLUTs_KMT5B_iGABAs_ARID1B	DIV7_iGLUTs_KMT5B	iGABAs_ARID1B	0.113393	2.58256e-52
DIV7_iGLUTs_KMT5B_iGABAs_ASH1L	DIV7_iGLUTs_KMT5B	iGABAs_ASH1L	-0.0463753	1.31759e-07
DIV7_iGLUTs_KMT5B_iGABAs_ASXL3	DIV7_iGLUTs_KMT5B	iGABAs_ASXL3	0.00948761	1
DIV7_iGLUTs_KMT5B_iGABAs_BCL11A	DIV7_iGLUTs_KMT5B	iGABAs_BCL11A	0.0318961	0.00725064
DIV7_iGLUTs_KMT5B_iGABAs_CHD2	DIV7_iGLUTs_KMT5B	iGABAs_CHD2	-0.0283065	0.0579331
DIV7_iGLUTs_KMT5B_iGABAs_CHD8	DIV7_iGLUTs_KMT5B	iGABAs_CHD8	-0.0400996	2.48382e-05
DIV7_iGLUTs_KMT5B_iGABAs_CREBBP	DIV7_iGLUTs_KMT5B	iGABAs_CREBBP	0.0654065	1.80786e-16
DIV7_iGLUTs_KMT5B_iGABAs_KDM5B	DIV7_iGLUTs_KMT5B	iGABAs_KDM5B	0.00934854	1
DIV7_iGLUTs_KMT5B_iGABAs_KDM6B	DIV7_iGLUTs_KMT5B	iGABAs_KDM6B	0.000454296	1
DIV7_iGLUTs_KMT5B_iGABAs_KMT2C	DIV7_iGLUTs_KMT5B	iGABAs_KMT2C	-0.00955857	1
DIV7_iGLUTs_KMT5B_iGABAs_KMT5B	DIV7_iGLUTs_KMT5B	iGABAs_KMT5B	-0.0324233	0.00524898
DIV7_iGLUTs_KMT5B_iGABAs_MBD5	DIV7_iGLUTs_KMT5B	iGABAs_MBD5	0.0043055	1
DIV7_iGLUTs_KMT5B_iGABAs_MED13L	DIV7_iGLUTs_KMT5B	iGABAs_MED13L	0.00275225	1
DIV7_iGLUTs_KMT5B_iGABAs_NRXN1	DIV7_iGLUTs_KMT5B	iGABAs_NRXN1	-0.0115624	1
DIV7_iGLUTs_KMT5B_iGABAs_PHF12	DIV7_iGLUTs_KMT5B	iGABAs_PHF12	-0.0308965	0.0133453
DIV7_iGLUTs_KMT5B_iGABAs_PHF21A	DIV7_iGLUTs_KMT5B	iGABAs_PHF21A	-0.0359945	0.000500186
DIV7_iGLUTs_KMT5B_iGABAs_SETD5	DIV7_iGLUTs_KMT5B	iGABAs_SETD5	0.0606442	5.76027e-14
DIV7_iGLUTs_KMT5B_iGABAs_SIN3A	DIV7_iGLUTs_KMT5B	iGABAs_SIN3A	-0.0394059	4.22661e-05
DIV7_iGLUTs_KMT5B_iGABAs_SKI	DIV7_iGLUTs_KMT5B	iGABAs_SKI	-0.0333664	0.00289429
DIV7_iGLUTs_KMT5B_iGABAs_SMARCC2	DIV7_iGLUTs_KMT5B	iGABAs_SMARCC2	-0.0123987	1
DIV7_iGLUTs_KMT5B_iGABAs_WAC	DIV7_iGLUTs_KMT5B	iGABAs_WAC	-0.0102514	1
DIV7_iGLUTs_KMT5B_SNaPs_ARID1B	DIV7_iGLUTs_KMT5B	SNaPs_ARID1B	-0.0394673	4.0351e-05
DIV7_iGLUTs_KMT5B_SNaPs_ASH1L	DIV7_iGLUTs_KMT5B	SNaPs_ASH1L	0.0901534	1.55794e-32
DIV7_iGLUTs_KMT5B_SNaPs_ASXL3	DIV7_iGLUTs_KMT5B	SNaPs_ASXL3	0.110308	2.0167e-49
DIV7_iGLUTs_KMT5B_SNaPs_BCL11A	DIV7_iGLUTs_KMT5B	SNaPs_BCL11A	0.00586113	1
DIV7_iGLUTs_KMT5B_SNaPs_CHD2	DIV7_iGLUTs_KMT5B	SNaPs_CHD2	0.0421439	4.86732e-06
DIV7_iGLUTs_KMT5B_SNaPs_FOXP2	DIV7_iGLUTs_KMT5B	SNaPs_FOXP2	0.134565	2.20975e-74
DIV7_iGLUTs_KMT5B_SNaPs_KDM5B	DIV7_iGLUTs_KMT5B	SNaPs_KDM5B	0.116411	3.18017e-55
DIV7_iGLUTs_KMT5B_SNaPs_MBD5	DIV7_iGLUTs_KMT5B	SNaPs_MBD5	0.0229797	0.795118
DIV7_iGLUTs_KMT5B_SNaPs_MED13L	DIV7_iGLUTs_KMT5B	SNaPs_MED13L	-0.00118589	1
DIV7_iGLUTs_KMT5B_SNaPs_NRXN1	DIV7_iGLUTs_KMT5B	SNaPs_NRXN1	0.0680815	5.85138e-18
DIV7_iGLUTs_KMT5B_SNaPs_PHF12	DIV7_iGLUTs_KMT5B	SNaPs_PHF12	0.00140513	1
DIV7_iGLUTs_KMT5B_SNaPs_PHF21A	DIV7_iGLUTs_KMT5B	SNaPs_PHF21A	0.0724301	1.6493e-20
DIV7_iGLUTs_KMT5B_SNaPs_SETD5	DIV7_iGLUTs_KMT5B	SNaPs_SETD5	0.112635	1.34979e-51
DIV7_iGLUTs_KMT5B_SNaPs_SIN3A	DIV7_iGLUTs_KMT5B	SNaPs_SIN3A	0.0949508	3.08012e-36
DIV7_iGLUTs_KMT5B_SNaPs_SKI	DIV7_iGLUTs_KMT5B	SNaPs_SKI	-0.0876225	1.18124e-30
DIV7_iGLUTs_KMT5B_SNaPs_SMARCC2	DIV7_iGLUTs_KMT5B	SNaPs_SMARCC2	0.0422434	4.49971e-06
DIV7_iGLUTs_MED13L_DIV21_iGLUTs_ARID1B	DIV7_iGLUTs_MED13L	DIV21_iGLUTs_ARID1B	-0.0308041	0.0140855
DIV7_iGLUTs_MED13L_DIV21_iGLUTs_ASH1L	DIV7_iGLUTs_MED13L	DIV21_iGLUTs_ASH1L	-0.139635	3.02677e-80
DIV7_iGLUTs_MED13L_DIV21_iGLUTs_ASXL3	DIV7_iGLUTs_MED13L	DIV21_iGLUTs_ASXL3	-0.18067	4.79666e-136
DIV7_iGLUTs_MED13L_DIV21_iGLUTs_BCL11A	DIV7_iGLUTs_MED13L	DIV21_iGLUTs_BCL11A	-0.157075	3.94004e-102
DIV7_iGLUTs_MED13L_DIV21_iGLUTs_CHD2	DIV7_iGLUTs_MED13L	DIV21_iGLUTs_CHD2	-0.181867	6.70112e-138
DIV7_iGLUTs_MED13L_DIV21_iGLUTs_CHD8	DIV7_iGLUTs_MED13L	DIV21_iGLUTs_CHD8	-0.169115	8.26478e-119
DIV7_iGLUTs_MED13L_DIV21_iGLUTs_CREBBP	DIV7_iGLUTs_MED13L	DIV21_iGLUTs_CREBBP	-0.171137	9.74946e-122
DIV7_iGLUTs_MED13L_DIV21_iGLUTs_KDM5B	DIV7_iGLUTs_MED13L	DIV21_iGLUTs_KDM5B	-0.15368	1.15926e-97
DIV7_iGLUTs_MED13L_DIV21_iGLUTs_KDM6B	DIV7_iGLUTs_MED13L	DIV21_iGLUTs_KDM6B	-0.162172	4.9045e-109
DIV7_iGLUTs_MED13L_DIV21_iGLUTs_KMT2C	DIV7_iGLUTs_MED13L	DIV21_iGLUTs_KMT2C	-0.161505	4.05292e-108
DIV7_iGLUTs_MED13L_DIV21_iGLUTs_KMT5B	DIV7_iGLUTs_MED13L	DIV21_iGLUTs_KMT5B	-0.106671	4.06638e-46
[truncated: 3,113 more rows]

## Sheet: Fig2_B,D
id	group	gene	Zscore	p.adj
iGABAsKO9META	iGABAs_down	GPR83	-8.395	1.20531e-13
iGABAsKO9META	iGABAs_down	AC092384.2	-8.148	7.39416e-13
iGABAsKO9META	iGABAs_down	LINC02236	-7.504	4.47574e-11
iGABAsKO9META	iGABAs_down	LINC02106	-7.305	1.62065e-10
iGABAsKO9META	iGABAs_down	AC012306.3	-7.156	4.17163e-10
iGABAsKO9META	iGABAs_down	ENTPD8	-6.905	2.01619e-09
iGABAsKO9META	iGABAs_down	SOWAHC	-6.808	3.30112e-09
iGABAsKO9META	iGABAs_down	TUBG2	-6.802	3.38524e-09
iGABAsKO9META	iGABAs_down	C5orf38	-6.648	8.02413e-09
iGABAsKO9META	iGABAs_down	AP001107.5	-6.549	1.43779e-08
iGABAsKO9META	iGABAs_down	FKBP8	-6.509	1.82276e-08
iGABAsKO9META	iGABAs_down	CAPN14	-6.378	3.90553e-08
iGABAsKO9META	iGABAs_down	E2F4	-6.357	4.3724e-08
iGABAsKO9META	iGABAs_down	AP001347.1	-6.338	4.71157e-08
iGABAsKO9META	iGABAs_down	KIF14	-6.309	5.44489e-08
iGABAsKO9META	iGABAs_down	DMC1	-6.283	6.32445e-08
iGABAsKO9META	iGABAs_down	CDCA3	-6.223	8.69514e-08
iGABAsKO9META	iGABAs_down	AL365203.2	-6.166	1.20651e-07
iGABAsKO9META	iGABAs_down	ZNF513	-6.102	1.70503e-07
iGABAsKO9META	iGABAs_down	CDH6	-6.068	2.02889e-07
iGABAsKO9META	iGABAs_down	CCNY	-6.041	2.32187e-07
iGABAsKO9META	iGABAs_down	EWSR1	-6.02	2.54137e-07
iGABAsKO9META	iGABAs_down	ANKRD35	-5.972	3.16437e-07
iGABAsKO9META	iGABAs_down	C9orf50	-5.903	4.56086e-07
iGABAsKO9META	iGABAs_down	IL17C	-5.834	6.47999e-07
iGABAsKO9META	iGABAs_down	LMO1	-5.826	6.64079e-07
iGABAsKO9META	iGABAs_down	RIC8A	-5.747	9.65519e-07
iGABAsKO9META	iGABAs_down	KANK1	-5.744	9.76348e-07
iGABAsKO9META	iGABAs_down	ZFHX2	-5.743	9.78861e-07
iGABAsKO9META	iGABAs_down	ZNF226	-5.74	9.86877e-07
iGABAsKO9META	iGABAs_down	AL133243.2	-5.732	1.01869e-06
iGABAsKO9META	iGABAs_down	NRP1	-5.708	1.13613e-06
iGABAsKO9META	iGABAs_down	AC060834.2	-5.664	1.44082e-06
iGABAsKO9META	iGABAs_down	LPGAT1	-5.603	1.92082e-06
iGABAsKO9META	iGABAs_down	AC011043.1	-5.575	2.16708e-06
iGABAsKO9META	iGABAs_down	STRN4	-5.565	2.24496e-06
iGABAsKO9META	iGABAs_down	TNKS1BP1	-5.548	2.4405e-06
iGABAsKO9META	iGABAs_down	NAV3	-5.535	2.59317e-06
iGABAsKO9META	iGABAs_down	HDHD5-AS1	-5.522	2.74907e-06
iGABAsKO9META	iGABAs_down	RNF122	-5.51	2.87499e-06
iGABAsKO9META	iGABAs_down	RNF126	-5.505	2.93399e-06
iGABAsKO9META	iGABAs_down	RFX5	-5.503	2.95993e-06
iGABAsKO9META	iGABAs_down	DBNDD1	-5.487	3.21058e-06
iGABAsKO9META	iGABAs_down	RLF	-5.481	3.28798e-06
iGABAsKO9META	iGABAs_down	SENP7	-5.47	3.46656e-06
iGABAsKO9META	iGABAs_down	NOCT	-5.465	3.53103e-06
iGABAsKO9META	iGABAs_down	PRRT2	-5.459	3.63456e-06
iGABAsKO9META	iGABAs_down	IRF2BPL	-5.455	3.70021e-06
iGABAsKO9META	iGABAs_down	UBXN8	-5.41	4.492e-06
iGABAsKO9META	iGABAs_down	ACP2	-5.411	4.492e-06
iGABAsKO9META	iGABAs_down	LINC02752	-5.392	4.83703e-06
iGABAsKO9META	iGABAs_down	LINC00158	-5.384	4.9906e-06
iGABAsKO9META	iGABAs_down	TFB2M	-5.382	5.01495e-06
iGABAsKO9META	iGABAs_down	SPEN	-5.382	5.01495e-06
iGABAsKO9META	iGABAs_down	HPS6	-5.367	5.36219e-06
iGABAsKO9META	iGABAs_down	SLC35A2	-5.362	5.46683e-06
iGABAsKO9META	iGABAs_down	C1orf94	-5.354	5.67474e-06
iGABAsKO9META	iGABAs_down	MTFR1L	-5.343	5.9284e-06
iGABAsKO9META	iGABAs_down	SHC4	-5.341	5.97301e-06
iGABAsKO9META	iGABAs_down	OR2A5	-5.335	6.12353e-06
iGABAsKO9META	iGABAs_down	DISP2	-5.332	6.15147e-06
iGABAsKO9META	iGABAs_down	TACR3	-5.327	6.29108e-06
iGABAsKO9META	iGABAs_down	ZNF573	-5.293	7.32732e-06
iGABAsKO9META	iGABAs_down	RAB35	-5.285	7.57274e-06
iGABAsKO9META	iGABAs_down	NCLN	-5.277	7.79982e-06
iGABAsKO9META	iGABAs_down	RELCH	-5.265	8.22623e-06
iGABAsKO9META	iGABAs_down	EXOC6	-5.239	9.27602e-06
iGABAsKO9META	iGABAs_down	DPH2	-5.183	1.18743e-05
iGABAsKO9META	iGABAs_down	SRSF8	-5.163	1.28472e-05
iGABAsKO9META	iGABAs_down	MIR3659HG	-5.159	1.30234e-05
iGABAsKO9META	iGABAs_down	SLCO1A2	-5.148	1.36086e-05
iGABAsKO9META	iGABAs_down	THAP10	-5.147	1.36086e-05
iGABAsKO9META	iGABAs_down	AC016355.1	-5.142	1.39203e-05
iGABAsKO9META	iGABAs_down	BCCIP	-5.132	1.46615e-05
iGABAsKO9META	iGABAs_down	LINC00960	-5.123	1.51585e-05
iGABAsKO9META	iGABAs_down	DMRTA2	-5.108	1.57968e-05
iGABAsKO9META	iGABAs_down	SORCS2	-5.099	1.62247e-05
iGABAsKO9META	iGABAs_down	KDSR	-5.081	1.73146e-05
iGABAsKO9META	iGABAs_down	MAGEE1	-5.078	1.7509e-05
iGABAsKO9META	iGABAs_down	RHD	-5.076	1.76155e-05
iGABAsKO9META	iGABAs_down	VPS4A	-5.07	1.81181e-05
iGABAsKO9META	iGABAs_down	SLC9A5	-5.062	1.8685e-05
iGABAsKO9META	iGABAs_down	ANKRA2	-5.049	1.97579e-05
iGABAsKO9META	iGABAs_down	TPH1	-5.049	1.97982e-05
iGABAsKO9META	iGABAs_down	AFF3	-5.04	2.06547e-05
iGABAsKO9META	iGABAs_down	NATD1	-5.032	2.14765e-05
iGABAsKO9META	iGABAs_down	TAF3	-5.019	2.28308e-05
iGABAsKO9META	iGABAs_down	UBA2	-5.013	2.34113e-05
iGABAsKO9META	iGABAs_down	DNAAF5	-5.008	2.39075e-05
iGABAsKO9META	iGABAs_down	AC099850.1	-4.997	2.51016e-05
iGABAsKO9META	iGABAs_down	NKX2-1	-4.997	2.51016e-05
iGABAsKO9META	iGABAs_down	EIF3L	-4.996	2.51368e-05
iGABAsKO9META	iGABAs_down	PRKAG2	-4.996	2.51368e-05
iGABAsKO9META	iGABAs_down	TBC1D24	-4.989	2.58789e-05
iGABAsKO9META	iGABAs_down	RRAGB	-4.964	2.8928e-05
iGABAsKO9META	iGABAs_down	NAT14	-4.955	3.00651e-05
iGABAsKO9META	iGABAs_down	SCAMP1	-4.933	3.2975e-05
iGABAsKO9META	iGABAs_down	PCP4	-4.911	3.62862e-05
iGABAsKO9META	iGABAs_down	LMF2	-4.91	3.63737e-05
iGABAsKO9META	iGABAs_down	CSNK1G2	-4.902	3.74339e-05
iGABAsKO9META	iGABAs_down	XRCC6	-4.899	3.77826e-05
iGABAsKO9META	iGABAs_down	ESRRG	-4.889	3.9636e-05
iGABAsKO9META	iGABAs_down	DUSP1	-4.888	3.96674e-05
iGABAsKO9META	iGABAs_down	NKIRAS1	-4.871	4.30548e-05
iGABAsKO9META	iGABAs_down	C10orf88	-4.848	4.70514e-05
iGABAsKO9META	iGABAs_down	TMEM199	-4.817	5.319e-05
iGABAsKO9META	iGABAs_down	EGR4	-4.814	5.35256e-05
iGABAsKO9META	iGABAs_down	PLIN3	-4.814	5.35256e-05
iGABAsKO9META	iGABAs_down	KCNJ2	-4.811	5.4141e-05
iGABAsKO9META	iGABAs_down	TLE3	-4.805	5.57239e-05
iGABAsKO9META	iGABAs_down	RNF2	-4.801	5.63941e-05
iGABAsKO9META	iGABAs_down	SEMA4D	-4.801	5.63941e-05
iGABAsKO9META	iGABAs_down	TTI1	-4.802	5.63941e-05
iGABAsKO9META	iGABAs_down	AKAP3	-4.794	5.79231e-05
iGABAsKO9META	iGABAs_down	GCNA	-4.79	5.85773e-05
iGABAsKO9META	iGABAs_down	KMT2E	-4.79	5.87445e-05
iGABAsKO9META	iGABAs_down	ATXN10	-4.785	5.98467e-05
iGABAsKO9META	iGABAs_down	CES2	-4.782	6.04175e-05
iGABAsKO9META	iGABAs_down	TRIM26	-4.775	6.20994e-05
iGABAsKO9META	iGABAs_down	FLAD1	-4.761	6.58401e-05
iGABAsKO9META	iGABAs_down	ZNF821	-4.756	6.74567e-05
iGABAsKO9META	iGABAs_down	SH3GL3	-4.747	6.96658e-05
iGABAsKO9META	iGABAs_down	AL672310.1	-4.736	7.3144e-05
iGABAsKO9META	iGABAs_down	MOAP1	-4.722	7.73058e-05
iGABAsKO9META	iGABAs_down	SPPL3	-4.703	8.29352e-05
iGABAsKO9META	iGABAs_down	BBS9	-4.7	8.4243e-05
iGABAsKO9META	iGABAs_down	UBA6-AS1	-4.695	8.58606e-05
iGABAsKO9META	iGABAs_down	NCSTN	-4.688	8.82211e-05
iGABAsKO9META	iGABAs_down	ZNF71	-4.686	8.85751e-05
iGABAsKO9META	iGABAs_down	VANGL2	-4.686	8.87053e-05
iGABAsKO9META	iGABAs_down	ANKRD52	-4.667	9.509e-05
iGABAsKO9META	iGABAs_down	SELENOT	-4.646	0.000103055
iGABAsKO9META	iGABAs_down	PRPSAP2	-4.624	0.000113617
iGABAsKO9META	iGABAs_down	YTHDF2	-4.618	0.000115931
iGABAsKO9META	iGABAs_down	BMP4	-4.602	0.000123842
iGABAsKO9META	iGABAs_down	ARL8A	-4.601	0.000123905
iGABAsKO9META	iGABAs_down	GEMIN5	-4.599	0.000125352
iGABAsKO9META	iGABAs_down	CCL25	-4.591	0.000128601
iGABAsKO9META	iGABAs_down	BAIAP2-DT	-4.591	0.000128601
iGABAsKO9META	iGABAs_down	AF106564.1	-4.589	0.000129466
iGABAsKO9META	iGABAs_down	ZNF285	-4.589	0.000129491
iGABAsKO9META	iGABAs_down	AC009005.1	-4.581	0.000133481
iGABAsKO9META	iGABAs_down	ZNF23	-4.553	0.00015
iGABAsKO9META	iGABAs_down	VRK1	-4.552	0.000150105
iGABAsKO9META	iGABAs_down	GPSM2	-4.533	0.000161751
iGABAsKO9META	iGABAs_down	VAT1L	-4.53	0.000163978
iGABAsKO9META	iGABAs_down	MCRS1	-4.513	0.000175848
iGABAsKO9META	iGABAs_down	CACNA1C-AS1	-4.512	0.000176571
iGABAsKO9META	iGABAs_down	IQCJ-SCHIP1	-4.506	0.000181578
iGABAsKO9META	iGABAs_down	CDS1	-4.504	0.000182336
iGABAsKO9META	iGABAs_down	YIPF1	-4.496	0.000187396
iGABAsKO9META	iGABAs_down	ANAPC2	-4.488	0.000193482
iGABAsKO9META	iGABAs_down	PARS2	-4.482	0.000196867
iGABAsKO9META	iGABAs_down	ECHDC3	-4.479	0.000199127
iGABAsKO9META	iGABAs_down	ABAT	-4.472	0.000204467
iGABAsKO9META	iGABAs_down	EFR3B	-4.463	0.000209994
iGABAsKO9META	iGABAs_down	DNAJC27-AS1	-4.462	0.000210766
iGABAsKO9META	iGABAs_down	HADH	-4.449	0.000221242
iGABAsKO9META	iGABAs_down	STX10	-4.448	0.000221722
iGABAsKO9META	iGABAs_down	TRMT1	-4.439	0.000227589
iGABAsKO9META	iGABAs_down	SLC27A1	-4.437	0.00022848
iGABAsKO9META	iGABAs_down	KCTD13	-4.438	0.00022848
iGABAsKO9META	iGABAs_down	SCFD2	-4.427	0.000236672
iGABAsKO9META	iGABAs_down	BTBD6	-4.427	0.000236672
iGABAsKO9META	iGABAs_down	MSL2	-4.425	0.000238048
iGABAsKO9META	iGABAs_down	HS6ST2	-4.419	0.000243489
iGABAsKO9META	iGABAs_down	ZGPAT	-4.409	0.000253703
iGABAsKO9META	iGABAs_down	AC079305.3	-4.406	0.00025535
iGABAsKO9META	iGABAs_down	KCNJ3	-4.403	0.000258331
iGABAsKO9META	iGABAs_down	ABHD10	-4.398	0.000262589
iGABAsKO9META	iGABAs_down	KRTAP5-AS1	-4.389	0.0002716
iGABAsKO9META	iGABAs_down	NELFA	-4.388	0.000271835
iGABAsKO9META	iGABAs_down	PCBP1	-4.383	0.000277394
iGABAsKO9META	iGABAs_down	NAT16	-4.372	0.000288195
iGABAsKO9META	iGABAs_down	OSBPL5	-4.365	0.000293806
iGABAsKO9META	iGABAs_down	PARD6G-AS1	-4.365	0.000293806
iGABAsKO9META	iGABAs_down	PDSS1	-4.357	0.000301594
iGABAsKO9META	iGABAs_down	FOXP2	-4.356	0.000302962
iGABAsKO9META	iGABAs_down	CTBP2	-4.354	0.00030486
iGABAsKO9META	iGABAs_down	ARID5A	-4.352	0.000306594
iGABAsKO9META	iGABAs_down	AC108488.3	-4.349	0.000309907
iGABAsKO9META	iGABAs_down	CNIH3	-4.344	0.000316428
iGABAsKO9META	iGABAs_down	REC8	-4.343	0.00031654
iGABAsKO9META	iGABAs_down	GPR146	-4.335	0.000326857
iGABAsKO9META	iGABAs_down	SERPINH1	-4.328	0.000335509
iGABAsKO9META	iGABAs_down	ILRUN	-4.317	0.000347982
iGABAsKO9META	iGABAs_down	MESD	-4.313	0.000352842
iGABAsKO9META	iGABAs_down	C11orf65	-4.305	0.00036512
iGABAsKO9META	iGABAs_down	SPOCK3	-4.305	0.000365771
iGABAsKO9META	iGABAs_down	CFAP20	-4.295	0.000378719
iGABAsKO9META	iGABAs_down	ERC2	-4.29	0.000385561
iGABAsKO9META	iGABAs_down	C12orf66	-4.288	0.000388054
iGABAsKO9META	iGABAs_down	FAF2	-4.287	0.000389029
iGABAsKO9META	iGABAs_down	SP2	-4.285	0.000390032
iGABAsKO9META	iGABAs_down	CYP7B1	-4.285	0.000390211
iGABAsKO9META	iGABAs_down	EMC10	-4.28	0.000396661
iGABAsKO9META	iGABAs_down	EXT2	-4.277	0.000400255
iGABAsKO9META	iGABAs_down	AC079411.1	-4.277	0.000400255
iGABAsKO9META	iGABAs_down	ACTR8	-4.275	0.000401802
iGABAsKO9META	iGABAs_down	AC006059.1	-4.274	0.000403548
iGABAsKO9META	iGABAs_down	EIPR1	-4.271	0.000406798
iGABAsKO9META	iGABAs_down	KANSL2	-4.266	0.000413757
iGABAsKO9META	iGABAs_down	CALCOCO1	-4.264	0.000415917
iGABAsKO9META	iGABAs_down	EME2	-4.263	0.000417033
iGABAsKO9META	iGABAs_down	CCDC183	-4.253	0.000433704
iGABAsKO9META	iGABAs_down	FAM83E	-4.252	0.000434647
iGABAsKO9META	iGABAs_down	MAGEF1	-4.244	0.000447408
iGABAsKO9META	iGABAs_down	ZNF841	-4.222	0.000483038
iGABAsKO9META	iGABAs_down	CIAPIN1	-4.214	0.000497661
iGABAsKO9META	iGABAs_down	SLC2A1	-4.214	0.000497661
iGABAsKO9META	iGABAs_down	MAN2A2	-4.212	0.000498547
iGABAsKO9META	iGABAs_down	PKD2	-4.213	0.000498547
iGABAsKO9META	iGABAs_down	AC092040.1	-4.208	0.000506792
iGABAsKO9META	iGABAs_down	PREB	-4.207	0.000507222
iGABAsKO9META	iGABAs_down	IL17D	-4.204	0.000513431
iGABAsKO9META	iGABAs_down	MARK1	-4.199	0.000520387
iGABAsKO9META	iGABAs_down	BIRC2	-4.2	0.000520387
iGABAsKO9META	iGABAs_down	LINC02735	-4.197	0.000525264
iGABAsKO9META	iGABAs_down	MAGED2	-4.192	0.000533272
iGABAsKO9META	iGABAs_down	SGTA	-4.187	0.000543113
iGABAsKO9META	iGABAs_down	KCND1	-4.183	0.000548261
iGABAsKO9META	iGABAs_down	SPHKAP	-4.182	0.000551676
iGABAsKO9META	iGABAs_down	AC026691.1	-4.181	0.000551845
iGABAsKO9META	iGABAs_down	MED21	-4.179	0.000555035
iGABAsKO9META	iGABAs_down	ADNP-AS1	-4.177	0.000559149
iGABAsKO9META	iGABAs_down	GOLGB1	-4.174	0.000564556
iGABAsKO9META	iGABAs_down	MMAB	-4.17	0.000571962
iGABAsKO9META	iGABAs_down	SSBP4	-4.165	0.000583545
iGABAsKO9META	iGABAs_down	SHMT2	-4.16	0.000594676
iGABAsKO9META	iGABAs_down	PIM3	-4.16	0.000594808
iGABAsKO9META	iGABAs_down	CHMP1B	-4.158	0.000598798
iGABAsKO9META	iGABAs_down	TMCC3	-4.156	0.000601223
iGABAsKO9META	iGABAs_down	FRS3	-4.148	0.000616358
iGABAsKO9META	iGABAs_down	SIX5	-4.148	0.000616358
iGABAsKO9META	iGABAs_down	HES5	-4.147	0.000618068
iGABAsKO9META	iGABAs_down	GUCY1A2	-4.145	0.00061914
iGABAsKO9META	iGABAs_down	LHFPL5	-4.145	0.00061914
iGABAsKO9META	iGABAs_down	ANKS6	-4.145	0.00061914
iGABAsKO9META	iGABAs_down	ZNF584	-4.145	0.000619244
iGABAsKO9META	iGABAs_down	AQP11	-4.142	0.000623181
iGABAsKO9META	iGABAs_down	TYK2	-4.143	0.000623181
iGABAsKO9META	iGABAs_down	SMYD4	-4.14	0.000629263
iGABAsKO9META	iGABAs_down	CPNE8	-4.134	0.000638886
iGABAsKO9META	iGABAs_down	BEND5	-4.133	0.000640485
iGABAsKO9META	iGABAs_down	PNMA6A	-4.133	0.000641542
iGABAsKO9META	iGABAs_down	TIMM9	-4.133	0.000641542
iGABAsKO9META	iGABAs_down	FGFR1	-4.132	0.00064188
iGABAsKO9META	iGABAs_down	HIGD1A	-4.131	0.000643385
iGABAsKO9META	iGABAs_down	SLC43A3	-4.125	0.000655967
iGABAsKO9META	iGABAs_down	SKOR2	-4.123	0.000660514
iGABAsKO9META	iGABAs_down	CBX1	-4.11	0.000690399
iGABAsKO9META	iGABAs_down	IL18BP	-4.111	0.000690399
iGABAsKO9META	iGABAs_down	SEPTIN5	-4.11	0.000690399
iGABAsKO9META	iGABAs_down	KLF8	-4.107	0.000696785
iGABAsKO9META	iGABAs_down	ENC1	-4.105	0.00070187
iGABAsKO9META	iGABAs_down	FAM20C	-4.103	0.000706921
iGABAsKO9META	iGABAs_down	IRX4	-4.094	0.000730639
iGABAsKO9META	iGABAs_down	PARN	-4.092	0.000735431
iGABAsKO9META	iGABAs_down	KBTBD4	-4.089	0.000743777
iGABAsKO9META	iGABAs_down	CLK2	-4.084	0.00075776
iGABAsKO9META	iGABAs_down	SLC25A23	-4.069	0.000795777
iGABAsKO9META	iGABAs_down	SELENOF	-4.066	0.000804248
iGABAsKO9META	iGABAs_down	OMA1	-4.063	0.000810142
iGABAsKO9META	iGABAs_down	TDG	-4.061	0.000813988
iGABAsKO9META	iGABAs_down	SEMA4C	-4.056	0.000829284
iGABAsKO9META	iGABAs_down	TTC39B	-4.055	0.000833505
iGABAsKO9META	iGABAs_down	AC138969.1	-4.052	0.000842919
iGABAsKO9META	iGABAs_down	RECQL5	-4.051	0.000845181
iGABAsKO9META	iGABAs_down	PIEZO1	-4.05	0.000846557
iGABAsKO9META	iGABAs_down	FKBP1A	-4.049	0.000848922
iGABAsKO9META	iGABAs_down	TNK2	-4.047	0.00085624
iGABAsKO9META	iGABAs_down	SH3GL2	-4.046	0.00085624
iGABAsKO9META	iGABAs_down	SESN3	-4.043	0.000865553
iGABAsKO9META	iGABAs_down	MTMR14	-4.039	0.000876941
iGABAsKO9META	iGABAs_down	CAT	-4.038	0.000880233
iGABAsKO9META	iGABAs_down	AL035587.2	-4.038	0.000881233
iGABAsKO9META	iGABAs_down	PRKCQ	-4.037	0.000882395
iGABAsKO9META	iGABAs_down	UMAD1	-4.037	0.00088388
iGABAsKO9META	iGABAs_down	LPAR2	-4.033	0.000890166
iGABAsKO9META	iGABAs_down	DYRK2	-4.03	0.000901819
iGABAsKO9META	iGABAs_down	HPDL	-4.028	0.000906175
iGABAsKO9META	iGABAs_down	RPGR	-4.027	0.000908734
iGABAsKO9META	iGABAs_down	ERI2	-4.018	0.000934875
iGABAsKO9META	iGABAs_down	LINC02842	-4.014	0.000946355
iGABAsKO9META	iGABAs_down	YARS2	-4.007	0.000972468
iGABAsKO9META	iGABAs_down	MKS1	-4.005	0.000976162
iGABAsKO9META	iGABAs_down	KBTBD11	-4.004	0.00097898
iGABAsKO9META	iGABAs_down	COA7	-4.001	0.000984567
iGABAsKO9META	iGABAs_down	CCDC51	-3.998	0.00099652
iGABAsKO9META	iGABAs_down	THRAP3	-3.989	0.00102442
iGABAsKO9META	iGABAs_down	DDX27	-3.989	0.00102524
iGABAsKO9META	iGABAs_down	CHD2	-3.985	0.00103912
iGABAsKO9META	iGABAs_down	NUP107	-3.977	0.00106586
iGABAsKO9META	iGABAs_down	ZNF704	-3.974	0.00107125
iGABAsKO9META	iGABAs_down	AL731569.1	-3.972	0.00107733
iGABAsKO9META	iGABAs_down	RAB2B	-3.97	0.00108249
iGABAsKO9META	iGABAs_down	GPAM	-3.97	0.00108429
iGABAsKO9META	iGABAs_down	AC093512.2	-3.969	0.0010867
iGABAsKO9META	iGABAs_down	TRIM13	-3.961	0.00110819
iGABAsKO9META	iGABAs_down	TLE6	-3.961	0.00110819
iGABAsKO9META	iGABAs_down	H2AFY	-3.949	0.00115325
iGABAsKO9META	iGABAs_down	AC000068.1	-3.947	0.001161
iGABAsKO9META	iGABAs_down	TADA1	-3.945	0.00116791
iGABAsKO9META	iGABAs_down	AC009315.1	-3.945	0.00116791
iGABAsKO9META	iGABAs_down	SYNCRIP	-3.944	0.00116808
iGABAsKO9META	iGABAs_down	CYBA	-3.938	0.00118963
iGABAsKO9META	iGABAs_down	CYP51A1-AS1	-3.934	0.00120278
iGABAsKO9META	iGABAs_down	AL022157.1	-3.933	0.0012058
iGABAsKO9META	iGABAs_down	C18orf21	-3.933	0.0012058
iGABAsKO9META	iGABAs_down	MMACHC	-3.932	0.00121101
iGABAsKO9META	iGABAs_down	SYT4	-3.93	0.00121748
iGABAsKO9META	iGABAs_down	TGDS	-3.927	0.00122656
iGABAsKO9META	iGABAs_down	SSH3	-3.925	0.0012329
iGABAsKO9META	iGABAs_down	CACNG7	-3.922	0.00124441
iGABAsKO9META	iGABAs_down	ZNF628	-3.921	0.00124968
iGABAsKO9META	iGABAs_down	ANKRD16	-3.918	0.00126328
iGABAsKO9META	iGABAs_down	TMEM167B	-3.914	0.00127919
iGABAsKO9META	iGABAs_down	TYRO3	-3.911	0.00128985
iGABAsKO9META	iGABAs_down	RCC2	-3.91	0.00129318
iGABAsKO9META	iGABAs_down	DHX32	-3.908	0.00130193
iGABAsKO9META	iGABAs_down	TBC1D13	-3.908	0.00130193
iGABAsKO9META	iGABAs_down	CREB1	-3.904	0.0013187
iGABAsKO9META	iGABAs_down	LINC01778	-3.904	0.00132033
iGABAsKO9META	iGABAs_down	ZNF330	-3.898	0.00134493
iGABAsKO9META	iGABAs_down	HNRNPA3	-3.897	0.00134814
iGABAsKO9META	iGABAs_down	SP8	-3.89	0.00137259
iGABAsKO9META	iGABAs_down	ALDH1B1	-3.888	0.0013842
iGABAsKO9META	iGABAs_down	ZNF335	-3.886	0.00139547
iGABAsKO9META	iGABAs_down	BACH2	-3.881	0.00141882
iGABAsKO9META	iGABAs_down	ZBTB17	-3.881	0.00141912
iGABAsKO9META	iGABAs_down	STK25	-3.88	0.0014197
iGABAsKO9META	iGABAs_down	AC074183.1	-3.87	0.00147007
iGABAsKO9META	iGABAs_down	GALNT9	-3.869	0.00147217
iGABAsKO9META	iGABAs_down	SIN3A	-3.866	0.00148524
iGABAsKO9META	iGABAs_down	PTPRN2	-3.865	0.0014895
iGABAsKO9META	iGABAs_down	EIF3D	-3.865	0.00149107
iGABAsKO9META	iGABAs_down	C15orf39	-3.862	0.00150648
iGABAsKO9META	iGABAs_down	RBMX	-3.857	0.00152531
iGABAsKO9META	iGABAs_down	CFAP77	-3.852	0.00155302
iGABAsKO9META	iGABAs_down	ECHDC1	-3.85	0.00156132
iGABAsKO9META	iGABAs_down	HNRNPA1	-3.849	0.00156599
iGABAsKO9META	iGABAs_down	ENTPD6	-3.846	0.00157819
iGABAsKO9META	iGABAs_down	POLR1C	-3.844	0.00158903
iGABAsKO9META	iGABAs_down	ZNF773	-3.836	0.00163211
iGABAsKO9META	iGABAs_down	S1PR2	-3.832	0.00165022
iGABAsKO9META	iGABAs_down	FGFR1OP2	-3.826	0.00168078
iGABAsKO9META	iGABAs_down	PYROXD1	-3.826	0.00168216
iGABAsKO9META	iGABAs_down	AP001107.9	-3.823	0.00169151
iGABAsKO9META	iGABAs_down	PGBD2	-3.822	0.00170073
iGABAsKO9META	iGABAs_down	MCL1	-3.82	0.00171112
iGABAsKO9META	iGABAs_down	MANEAL	-3.811	0.00175644
iGABAsKO9META	iGABAs_down	IL11RA	-3.809	0.00176538
iGABAsKO9META	iGABAs_down	DERL2	-3.804	0.00179079
iGABAsKO9META	iGABAs_down	CCDC136	-3.802	0.00180464
iGABAsKO9META	iGABAs_down	HCLS1	-3.801	0.00181344
iGABAsKO9META	iGABAs_down	GPR19	-3.795	0.00184854
iGABAsKO9META	iGABAs_down	NCOA5	-3.792	0.00186843
iGABAsKO9META	iGABAs_down	AC019171.1	-3.787	0.00190049
iGABAsKO9META	iGABAs_down	NIPAL1	-3.787	0.00190049
iGABAsKO9META	iGABAs_down	SLC32A1	-3.783	0.00192001
iGABAsKO9META	iGABAs_down	LINC01414	-3.778	0.00195567
iGABAsKO9META	iGABAs_down	PRMT9	-3.777	0.0019602
iGABAsKO9META	iGABAs_down	KCTD20	-3.773	0.00198194
iGABAsKO9META	iGABAs_down	GPR143	-3.761	0.00205436
iGABAsKO9META	iGABAs_down	MORF4L2	-3.755	0.00208503
iGABAsKO9META	iGABAs_down	PAK1	-3.752	0.00210728
iGABAsKO9META	iGABAs_down	ZNF74	-3.748	0.00213359
iGABAsKO9META	iGABAs_down	TRIM61	-3.739	0.00219823
iGABAsKO9META	iGABAs_down	PPP2CA	-3.737	0.00221196
iGABAsKO9META	iGABAs_down	WNT9A	-3.731	0.00224501
iGABAsKO9META	iGABAs_down	ZNF333	-3.728	0.00226883
iGABAsKO9META	iGABAs_down	AC012368.1	-3.726	0.00228466
iGABAsKO9META	iGABAs_down	B3GNT4	-3.723	0.00230065
iGABAsKO9META	iGABAs_down	C1orf194	-3.713	0.00238193
iGABAsKO9META	iGABAs_down	IMPDH2	-3.698	0.00248655
iGABAsKO9META	iGABAs_down	AC023593.1	-3.684	0.00260814
iGABAsKO9META	iGABAs_down	KIF1C	-3.681	0.00263285
iGABAsKO9META	iGABAs_down	SGPP1	-3.68	0.00264262
iGABAsKO9META	iGABAs_down	TTC7A	-3.679	0.00264548
iGABAsKO9META	iGABAs_down	CDC42SE1	-3.678	0.00265972
iGABAsKO9META	iGABAs_down	BABAM2	-3.676	0.00266768
iGABAsKO9META	iGABAs_down	BCAS2	-3.675	0.00268405
iGABAsKO9META	iGABAs_down	MAPKAPK2	-3.672	0.00270548
iGABAsKO9META	iGABAs_down	PSME3	-3.672	0.00270548
iGABAsKO9META	iGABAs_down	AC138627.1	-3.669	0.00273863
iGABAsKO9META	iGABAs_down	XRCC4	-3.666	0.0027621
iGABAsKO9META	iGABAs_down	AL035530.2	-3.661	0.00280372
iGABAsKO9META	iGABAs_down	SPATA5L1	-3.654	0.00286564
iGABAsKO9META	iGABAs_down	EVI5L	-3.653	0.00287126
iGABAsKO9META	iGABAs_down	DOLPP1	-3.651	0.00288458
iGABAsKO9META	iGABAs_down	MAX	-3.651	0.00288502
iGABAsKO9META	iGABAs_down	GPR135	-3.648	0.00290352
iGABAsKO9META	iGABAs_down	PALM	-3.648	0.00290768
iGABAsKO9META	iGABAs_down	C1orf131	-3.643	0.00293786
iGABAsKO9META	iGABAs_down	SPCS3	-3.643	0.00293786
iGABAsKO9META	iGABAs_down	PARP11	-3.641	0.00295689
iGABAsKO9META	iGABAs_down	TOR2A	-3.638	0.0029787
iGABAsKO9META	iGABAs_down	ZNF714	-3.638	0.00298125
iGABAsKO9META	iGABAs_down	AC027682.1	-3.637	0.00299502
iGABAsKO9META	iGABAs_down	LIN28B	-3.635	0.00301128
iGABAsKO9META	iGABAs_down	UBALD1	-3.632	0.00303033
iGABAsKO9META	iGABAs_down	AC068338.3	-3.632	0.00303068
iGABAsKO9META	iGABAs_down	GMPR2	-3.632	0.00303102
iGABAsKO9META	iGABAs_down	TIAL1	-3.629	0.00305928
iGABAsKO9META	iGABAs_down	ADSSL1	-3.628	0.00306283
iGABAsKO9META	iGABAs_down	ZNF219	-3.624	0.00309278
iGABAsKO9META	iGABAs_down	FAM131B	-3.624	0.00309629
iGABAsKO9META	iGABAs_down	MSANTD3	-3.622	0.00312064
iGABAsKO9META	iGABAs_down	ABHD18	-3.612	0.00322027
iGABAsKO9META	iGABAs_down	SPOPL	-3.612	0.00322475
iGABAsKO9META	iGABAs_down	BCL7B	-3.608	0.00325464
iGABAsKO9META	iGABAs_down	BLOC1S3	-3.608	0.00325484
iGABAsKO9META	iGABAs_down	BIVM	-3.605	0.00329305
iGABAsKO9META	iGABAs_down	RFTN1	-3.604	0.0032959
iGABAsKO9META	iGABAs_down	SLC35F1	-3.6	0.00333987
iGABAsKO9META	iGABAs_down	AC016705.2	-3.6	0.00334107
iGABAsKO9META	iGABAs_down	HEATR5A	-3.597	0.00336725
iGABAsKO9META	iGABAs_down	NUMB	-3.592	0.00341299
iGABAsKO9META	iGABAs_down	AP1B1	-3.588	0.00345036
iGABAsKO9META	iGABAs_down	ETFBKMT	-3.588	0.00345036
iGABAsKO9META	iGABAs_down	ESRRB	-3.588	0.00345036
iGABAsKO9META	iGABAs_down	PRKACB	-3.589	0.00345036
iGABAsKO9META	iGABAs_down	UHMK1	-3.585	0.00347455
iGABAsKO9META	iGABAs_down	PWWP3B	-3.578	0.00355642
iGABAsKO9META	iGABAs_down	TMA16	-3.578	0.00355642
iGABAsKO9META	iGABAs_down	SIRT1	-3.575	0.00358823
iGABAsKO9META	iGABAs_down	TRIP11	-3.575	0.00359132
iGABAsKO9META	iGABAs_down	DANT2	-3.573	0.00360466
iGABAsKO9META	iGABAs_down	SLC3A1	-3.571	0.00362197
iGABAsKO9META	iGABAs_down	LAPTM4B	-3.566	0.00367778
iGABAsKO9META	iGABAs_down	SUCLA2	-3.559	0.00374762
iGABAsKO9META	iGABAs_down	PFN4	-3.556	0.00377342
iGABAsKO9META	iGABAs_down	DSCAML1	-3.549	0.00386037
iGABAsKO9META	iGABAs_down	FBXO6	-3.542	0.00394303
iGABAsKO9META	iGABAs_down	DUSP9	-3.54	0.0039613
iGABAsKO9META	iGABAs_down	HMGN1	-3.537	0.00398778
iGABAsKO9META	iGABAs_down	AC124016.1	-3.532	0.00404781
iGABAsKO9META	iGABAs_down	RNF11	-3.532	0.00404953
iGABAsKO9META	iGABAs_down	THEM4	-3.529	0.00408874
iGABAsKO9META	iGABAs_down	PNMA8B	-3.526	0.0041205
iGABAsKO9META	iGABAs_down	WDR89	-3.525	0.00413084
iGABAsKO9META	iGABAs_down	ELL2	-3.524	0.00415074
iGABAsKO9META	iGABAs_down	FAM114A2	-3.521	0.00418977
iGABAsKO9META	iGABAs_down	AC012443.2	-3.52	0.00420015
iGABAsKO9META	iGABAs_down	EEFSEC	-3.515	0.00426029
iGABAsKO9META	iGABAs_down	FBXL18	-3.515	0.00426057
iGABAsKO9META	iGABAs_down	THEMIS2	-3.515	0.00426216
iGABAsKO9META	iGABAs_down	THY1	-3.513	0.00427693
iGABAsKO9META	iGABAs_down	TXLNA	-3.509	0.00434033
iGABAsKO9META	iGABAs_down	ZNF518B	-3.508	0.0043409
iGABAsKO9META	iGABAs_down	LTBP3	-3.506	0.00436914
iGABAsKO9META	iGABAs_down	FSCN1	-3.502	0.00441943
iGABAsKO9META	iGABAs_down	ARHGEF40	-3.502	0.00441995
iGABAsKO9META	iGABAs_down	SERP1	-3.496	0.00450569
iGABAsKO9META	iGABAs_down	DNAH10	-3.495	0.00452094
iGABAsKO9META	iGABAs_down	CADM4	-3.494	0.00452523
iGABAsKO9META	iGABAs_down	NADK	-3.49	0.00457881
iGABAsKO9META	iGABAs_down	PITX2	-3.491	0.00457881
iGABAsKO9META	iGABAs_down	PSPH	-3.49	0.00457881
iGABAsKO9META	iGABAs_down	NUDT1	-3.489	0.00459959
iGABAsKO9META	iGABAs_down	NUP153	-3.488	0.00460277
iGABAsKO9META	iGABAs_down	MCCC1	-3.481	0.00469835
iGABAsKO9META	iGABAs_down	UBE4B	-3.479	0.00471598
iGABAsKO9META	iGABAs_down	AP3S1	-3.478	0.00473358
iGABAsKO9META	iGABAs_down	TTC36	-3.477	0.00475301
iGABAsKO9META	iGABAs_down	CASP9	-3.474	0.00479208
iGABAsKO9META	iGABAs_down	KIAA1191	-3.473	0.00479645
iGABAsKO9META	iGABAs_down	PIBF1	-3.467	0.00488742
iGABAsKO9META	iGABAs_down	MYSM1	-3.464	0.00492535
iGABAsKO9META	iGABAs_down	HIST1H2BH	-3.46	0.0049729
iGABAsKO9META	iGABAs_down	ZNF48	-3.456	0.00503007
iGABAsKO9META	iGABAs_down	NUP160	-3.455	0.00504312
iGABAsKO9META	iGABAs_down	PLAA	-3.455	0.00505285
iGABAsKO9META	iGABAs_down	SATB1-AS1	-3.453	0.0050631
iGABAsKO9META	iGABAs_down	TMEM39B	-3.453	0.0050631
iGABAsKO9META	iGABAs_down	DUSP15	-3.453	0.0050631
iGABAsKO9META	iGABAs_down	SLC22A4	-3.452	0.00507715
iGABAsKO9META	iGABAs_down	SMARCA4	-3.452	0.00508554
iGABAsKO9META	iGABAs_down	UAP1L1	-3.451	0.00509209
iGABAsKO9META	iGABAs_down	LSG1	-3.449	0.00512719
iGABAsKO9META	iGABAs_down	HM13-AS1	-3.447	0.00514763
iGABAsKO9META	iGABAs_down	MSH3	-3.441	0.00524752
iGABAsKO9META	iGABAs_down	IRX1	-3.44	0.00526405
iGABAsKO9META	iGABAs_down	SNX22	-3.428	0.0054311
iGABAsKO9META	iGABAs_down	MICA	-3.428	0.00543554
iGABAsKO9META	iGABAs_down	UBE3D	-3.418	0.00558847
iGABAsKO9META	iGABAs_down	C4orf3	-3.416	0.00561109
iGABAsKO9META	iGABAs_down	CACNG3	-3.409	0.00571927
iGABAsKO9META	iGABAs_down	ATP6V1H	-3.407	0.00575401
iGABAsKO9META	iGABAs_down	DGLUCY	-3.401	0.00583826
iGABAsKO9META	iGABAs_down	TESMIN	-3.398	0.00589239
iGABAsKO9META	iGABAs_down	PTPRO	-3.397	0.00591298
iGABAsKO9META	iGABAs_down	TMEM200C	-3.396	0.00592488
iGABAsKO9META	iGABAs_down	CTU2	-3.396	0.00592637
iGABAsKO9META	iGABAs_down	RYK	-3.396	0.00593021
iGABAsKO9META	iGABAs_down	AC008915.2	-3.393	0.00596612
iGABAsKO9META	iGABAs_down	RWDD3	-3.393	0.00596931
iGABAsKO9META	iGABAs_down	FAM117B	-3.384	0.0061159
iGABAsKO9META	iGABAs_down	STX12	-3.382	0.0061445
iGABAsKO9META	iGABAs_down	AP000721.2	-3.382	0.0061445
iGABAsKO9META	iGABAs_down	COX18	-3.38	0.00616356
iGABAsKO9META	iGABAs_down	ILF3	-3.38	0.00616491
iGABAsKO9META	iGABAs_down	POLDIP2	-3.378	0.00619748
iGABAsKO9META	iGABAs_down	PPP1R9B	-3.376	0.00624219
iGABAsKO9META	iGABAs_down	RMND1	-3.376	0.00624219
iGABAsKO9META	iGABAs_down	SETDB2	-3.373	0.00627878
iGABAsKO9META	iGABAs_down	AC053527.2	-3.373	0.0062894
iGABAsKO9META	iGABAs_down	XKR9	-3.37	0.00634087
iGABAsKO9META	iGABAs_down	MRPS30	-3.369	0.00635132
iGABAsKO9META	iGABAs_down	GORASP2	-3.369	0.00635132
iGABAsKO9META	iGABAs_down	CCSAP	-3.368	0.00635257
iGABAsKO9META	iGABAs_down	SAR1B	-3.366	0.00640159
iGABAsKO9META	iGABAs_down	SEMA7A	-3.354	0.00661609
iGABAsKO9META	iGABAs_down	ANKMY2	-3.353	0.00663021
iGABAsKO9META	iGABAs_down	ADM2	-3.353	0.00664209
iGABAsKO9META	iGABAs_down	SCN9A	-3.351	0.00666883
iGABAsKO9META	iGABAs_down	ANGEL1	-3.348	0.00671976
iGABAsKO9META	iGABAs_down	QRICH2	-3.345	0.00675979
iGABAsKO9META	iGABAs_down	AGPAT1	-3.344	0.00677746
iGABAsKO9META	iGABAs_down	NDUFA6-DT	-3.341	0.00681811
iGABAsKO9META	iGABAs_down	BTG3-AS1	-3.338	0.00688866
iGABAsKO9META	iGABAs_down	USP40	-3.334	0.00694427
iGABAsKO9META	iGABAs_down	MIB2	-3.334	0.0069444
iGABAsKO9META	iGABAs_down	SNHG9	-3.334	0.00695263
iGABAsKO9META	iGABAs_down	AC009065.4	-3.329	0.00702761
iGABAsKO9META	iGABAs_down	CTU1	-3.329	0.00702761
iGABAsKO9META	iGABAs_down	PROCA1	-3.328	0.00705833
iGABAsKO9META	iGABAs_down	PLXNB2	-3.327	0.00708661
iGABAsKO9META	iGABAs_down	TMEM79	-3.319	0.0072228
iGABAsKO9META	iGABAs_down	MBLAC1	-3.317	0.00725555
iGABAsKO9META	iGABAs_down	MFSD5	-3.316	0.00727303
iGABAsKO9META	iGABAs_down	NAP1L2	-3.317	0.00727303
iGABAsKO9META	iGABAs_down	ARMC1	-3.311	0.00735995
iGABAsKO9META	iGABAs_down	ZNF426-DT	-3.31	0.00737692
iGABAsKO9META	iGABAs_down	PIP4K2B	-3.307	0.00742907
iGABAsKO9META	iGABAs_down	TMEM9	-3.307	0.00742907
iGABAsKO9META	iGABAs_down	TFE3	-3.306	0.00744059
iGABAsKO9META	iGABAs_down	COCH	-3.304	0.00747542
iGABAsKO9META	iGABAs_down	USP5	-3.299	0.00756498
iGABAsKO9META	iGABAs_down	KLRG1	-3.299	0.00756498
iGABAsKO9META	iGABAs_down	ZXDA	-3.299	0.00756562
iGABAsKO9META	iGABAs_down	TXNDC9	-3.298	0.00757949
iGABAsKO9META	iGABAs_down	ZNF384	-3.297	0.0075963
iGABAsKO9META	iGABAs_down	ERCC6	-3.292	0.00770745
iGABAsKO9META	iGABAs_down	SLC7A8	-3.292	0.00770745
iGABAsKO9META	iGABAs_down	SLC35G2	-3.286	0.00784872
iGABAsKO9META	iGABAs_down	TRNAU1AP	-3.285	0.00785744
iGABAsKO9META	iGABAs_down	VMA21	-3.284	0.00787483
iGABAsKO9META	iGABAs_down	ZNF514	-3.282	0.00791186
iGABAsKO9META	iGABAs_down	STMP1	-3.278	0.00800751
iGABAsKO9META	iGABAs_down	FBXO30	-3.273	0.00810594
iGABAsKO9META	iGABAs_down	LRRC66	-3.264	0.00832502
iGABAsKO9META	iGABAs_down	ZSCAN2	-3.259	0.00843257
iGABAsKO9META	iGABAs_down	GALNS	-3.258	0.0084562
iGABAsKO9META	iGABAs_down	PNPLA4	-3.258	0.00846021
iGABAsKO9META	iGABAs_down	CYP4V2	-3.248	0.00869341
iGABAsKO9META	iGABAs_down	GRK6	-3.248	0.00869341
iGABAsKO9META	iGABAs_down	AC010864.1	-3.247	0.00869729
iGABAsKO9META	iGABAs_down	AC144652.1	-3.244	0.00878767
iGABAsKO9META	iGABAs_down	PIP4K2C	-3.242	0.00881017
iGABAsKO9META	iGABAs_down	BRIX1	-3.242	0.00882141
iGABAsKO9META	iGABAs_down	PSMD6	-3.231	0.00911451
iGABAsKO9META	iGABAs_down	ZNF16	-3.23	0.00913286
iGABAsKO9META	iGABAs_down	OARD1	-3.23	0.00913651
iGABAsKO9META	iGABAs_down	USP20	-3.225	0.00925386
iGABAsKO9META	iGABAs_down	SLC25A20	-3.222	0.00933378
iGABAsKO9META	iGABAs_down	ZMYND19	-3.216	0.00947477
iGABAsKO9META	iGABAs_down	RNF149	-3.214	0.00955422
iGABAsKO9META	iGABAs_down	ABCB9	-3.207	0.0097185
iGABAsKO9META	iGABAs_down	LMBRD1	-3.207	0.0097185
iGABAsKO9META	iGABAs_down	AC016394.1	-3.206	0.00974302
iGABAsKO9META	iGABAs_down	FAM241A	-3.2	0.009885
iGABAsKO9META	iGABAs_down	CTBP1	-3.199	0.00990841
iGABAsKO9META	iGABAs_down	RWDD4	-3.192	0.0100842
iGABAsKO9META	iGABAs_down	FAM120B	-3.189	0.0101338
iGABAsKO9META	iGABAs_down	PGGT1B	-3.188	0.0101755
iGABAsKO9META	iGABAs_down	TLX3	-3.184	0.0102851
iGABAsKO9META	iGABAs_down	RUVBL1	-3.183	0.0102982
iGABAsKO9META	iGABAs_down	SLC38A7	-3.181	0.0103527
iGABAsKO9META	iGABAs_down	PEX14	-3.181	0.0103587
iGABAsKO9META	iGABAs_down	RGS5	-3.172	0.0105834
iGABAsKO9META	iGABAs_down	NUP205	-3.172	0.0105962
iGABAsKO9META	iGABAs_down	ZNF623	-3.169	0.0106972
iGABAsKO9META	iGABAs_down	SNRNP40	-3.168	0.0107016
iGABAsKO9META	iGABAs_down	TMEM203	-3.167	0.0107158
iGABAsKO9META	iGABAs_down	ALG2	-3.167	0.0107158
iGABAsKO9META	iGABAs_down	RCC1	-3.165	0.0107507
iGABAsKO9META	iGABAs_down	HTD2	-3.165	0.0107535
iGABAsKO9META	iGABAs_down	UBP1	-3.144	0.0113748
iGABAsKO9META	iGABAs_down	LINC01719	-3.143	0.0114053
iGABAsKO9META	iGABAs_down	LMO4	-3.135	0.0116525
iGABAsKO9META	iGABAs_down	METTL22	-3.135	0.0116525
iGABAsKO9META	iGABAs_down	NR4A3	-3.13	0.0118143
iGABAsKO9META	iGABAs_down	TWF2	-3.128	0.0118508
iGABAsKO9META	iGABAs_down	LINC02527	-3.126	0.0119429
iGABAsKO9META	iGABAs_down	ENDOV	-3.124	0.0120013
iGABAsKO9META	iGABAs_down	TMSB15A	-3.123	0.0120013
iGABAsKO9META	iGABAs_down	PYURF	-3.12	0.0121084
iGABAsKO9META	iGABAs_down	CRYZL1	-3.12	0.0121084
iGABAsKO9META	iGABAs_down	LEAP2	-3.12	0.0121084
iGABAsKO9META	iGABAs_down	EXOSC3	-3.112	0.0123516
iGABAsKO9META	iGABAs_down	EPN1	-3.109	0.0124442
iGABAsKO9META	iGABAs_down	ASCC1	-3.109	0.012457
iGABAsKO9META	iGABAs_down	GRINA	-3.109	0.012457
iGABAsKO9META	iGABAs_down	RAB12	-3.108	0.0124632
iGABAsKO9META	iGABAs_down	ANKRD36	-3.108	0.0124673
iGABAsKO9META	iGABAs_down	PRMT7	-3.107	0.0124846
iGABAsKO9META	iGABAs_down	AFG1L	-3.102	0.0126512
iGABAsKO9META	iGABAs_down	MPP3	-3.092	0.0129805
iGABAsKO9META	iGABAs_down	LRRC27	-3.091	0.0130364
iGABAsKO9META	iGABAs_down	ZFAND1	-3.089	0.0130965
iGABAsKO9META	iGABAs_down	CORO7	-3.086	0.0131722
iGABAsKO9META	iGABAs_down	ZW10	-3.085	0.0132035
iGABAsKO9META	iGABAs_down	RANGAP1	-3.083	0.0132787
iGABAsKO9META	iGABAs_down	EXD3	-3.073	0.0136553
iGABAsKO9META	iGABAs_down	PDE4DIP	-3.07	0.0137336
iGABAsKO9META	iGABAs_down	KIF6	-3.065	0.0139058
iGABAsKO9META	iGABAs_down	SLC17A5	-3.065	0.0139088
iGABAsKO9META	iGABAs_down	TAPT1	-3.062	0.0140289
iGABAsKO9META	iGABAs_down	SEPTIN9	-3.061	0.0140664
iGABAsKO9META	iGABAs_down	ZNF607	-3.061	0.0140678
iGABAsKO9META	iGABAs_down	ACSL1	-3.059	0.0141207
iGABAsKO9META	iGABAs_down	JKAMP	-3.058	0.0141425
iGABAsKO9META	iGABAs_down	PAXIP1	-3.057	0.0141833
iGABAsKO9META	iGABAs_down	APOM	-3.05	0.0143906
iGABAsKO9META	iGABAs_down	COPB1	-3.048	0.0144799
iGABAsKO9META	iGABAs_down	FAM13A	-3.046	0.0145325
iGABAsKO9META	iGABAs_down	DPYSL4	-3.045	0.0145738
iGABAsKO9META	iGABAs_down	CKAP4	-3.038	0.0148567
iGABAsKO9META	iGABAs_down	CLINT1	-3.032	0.0150999
iGABAsKO9META	iGABAs_down	LONRF1	-3.032	0.0151144
iGABAsKO9META	iGABAs_down	TBC1D17	-3.026	0.0153517
iGABAsKO9META	iGABAs_down	ASIC1	-3.024	0.0154226
iGABAsKO9META	iGABAs_down	INKA1	-3.022	0.015495
iGABAsKO9META	iGABAs_down	MDGA1	-3.02	0.0155936
iGABAsKO9META	iGABAs_down	SQOR	-3.019	0.0156322
iGABAsKO9META	iGABAs_down	PFKL	-3.017	0.0156971
iGABAsKO9META	iGABAs_down	WDR43	-3.012	0.0158828
iGABAsKO9META	iGABAs_down	SLC43A1	-3.007	0.0160829
iGABAsKO9META	iGABAs_down	IDH3G	-3.002	0.0162963
iGABAsKO9META	iGABAs_down	MROH8	-3.002	0.0163047
iGABAsKO9META	iGABAs_down	PDXDC1	-3.001	0.0163114
iGABAsKO9META	iGABAs_down	PCDHA6	-2.987	0.0169127
iGABAsKO9META	iGABAs_down	TCF7L2	-2.984	0.0170414
iGABAsKO9META	iGABAs_down	CLASP1	-2.983	0.0170786
iGABAsKO9META	iGABAs_down	KLC4	-2.979	0.0172531
iGABAsKO9META	iGABAs_down	RAI2	-2.979	0.0172834
iGABAsKO9META	iGABAs_down	AOC3	-2.977	0.0173559
iGABAsKO9META	iGABAs_down	RASSF7	-2.975	0.0174461
iGABAsKO9META	iGABAs_down	EED	-2.975	0.0174463
iGABAsKO9META	iGABAs_down	DET1	-2.97	0.0176793
iGABAsKO9META	iGABAs_down	GM2A	-2.97	0.0176794
iGABAsKO9META	iGABAs_down	RAB5IF	-2.964	0.0179056
iGABAsKO9META	iGABAs_down	DDX3X	-2.962	0.018006
iGABAsKO9META	iGABAs_down	PPFIA1	-2.958	0.0181882
iGABAsKO9META	iGABAs_down	CAAP1	-2.957	0.0182291
iGABAsKO9META	iGABAs_down	U47924.2	-2.952	0.0184144
iGABAsKO9META	iGABAs_down	CTDSPL2	-2.952	0.0184144
iGABAsKO9META	iGABAs_down	GGT7	-2.95	0.0185012
iGABAsKO9META	iGABAs_down	CDHR1	-2.949	0.0185414
iGABAsKO9META	iGABAs_down	PIGW	-2.948	0.0185529
iGABAsKO9META	iGABAs_down	RETREG2	-2.947	0.0186047
iGABAsKO9META	iGABAs_down	PRKAA2	-2.947	0.0186271
iGABAsKO9META	iGABAs_down	DCAF1	-2.946	0.0186326
iGABAsKO9META	iGABAs_down	ZNF579	-2.945	0.0187017
iGABAsKO9META	iGABAs_down	SLC29A4	-2.944	0.018736
iGABAsKO9META	iGABAs_down	NUP133	-2.943	0.0188103
iGABAsKO9META	iGABAs_down	RHOV	-2.942	0.0188557
iGABAsKO9META	iGABAs_down	ZBTB5	-2.941	0.018877
iGABAsKO9META	iGABAs_down	ATP2B4	-2.939	0.0189159
iGABAsKO9META	iGABAs_down	CYTH3	-2.938	0.0189671
iGABAsKO9META	iGABAs_down	FEZ2	-2.932	0.0192717
iGABAsKO9META	iGABAs_down	ALKBH1	-2.932	0.0192767
iGABAsKO9META	iGABAs_down	ZNF184	-2.922	0.0197508
iGABAsKO9META	iGABAs_down	KIAA1257	-2.92	0.0198502
iGABAsKO9META	iGABAs_down	C1QL1	-2.919	0.0198768
iGABAsKO9META	iGABAs_down	SPRED1	-2.919	0.0198983
iGABAsKO9META	iGABAs_down	RAB3A	-2.916	0.0199591
iGABAsKO9META	iGABAs_down	AC064875.1	-2.914	0.0200699
iGABAsKO9META	iGABAs_down	TM7SF3	-2.908	0.0203429
iGABAsKO9META	iGABAs_down	NIPSNAP2	-2.904	0.0205185
iGABAsKO9META	iGABAs_down	SCARB2	-2.899	0.0207762
iGABAsKO9META	iGABAs_down	PFKFB3	-2.894	0.0210412
iGABAsKO9META	iGABAs_down	TLE4	-2.892	0.0211572
iGABAsKO9META	iGABAs_down	YME1L1	-2.89	0.0212268
iGABAsKO9META	iGABAs_down	MDM4	-2.889	0.0212579
iGABAsKO9META	iGABAs_down	E2F6	-2.889	0.0212624
iGABAsKO9META	iGABAs_down	ZNF442	-2.886	0.0214598
iGABAsKO9META	iGABAs_down	CLNS1A	-2.881	0.0216982
iGABAsKO9META	iGABAs_down	UNC45A	-2.872	0.0220914
iGABAsKO9META	iGABAs_down	UBA5	-2.868	0.0222971
iGABAsKO9META	iGABAs_down	HIBADH	-2.867	0.0223742
iGABAsKO9META	iGABAs_down	ZNF416	-2.861	0.0226866
iGABAsKO9META	iGABAs_down	MAD1L1	-2.86	0.0227187
iGABAsKO9META	iGABAs_down	ESCO1	-2.859	0.0227626
iGABAsKO9META	iGABAs_down	PORCN	-2.859	0.0227719
iGABAsKO9META	iGABAs_down	ZNF670	-2.853	0.0231187
iGABAsKO9META	iGABAs_down	COTL1	-2.846	0.0235319
iGABAsKO9META	iGABAs_down	CHST14	-2.846	0.0235319
iGABAsKO9META	iGABAs_down	CCNF	-2.842	0.0236958
iGABAsKO9META	iGABAs_down	RRAS2	-2.841	0.0237791
iGABAsKO9META	iGABAs_down	GLRB	-2.837	0.0240523
iGABAsKO9META	iGABAs_down	PCDHB9	-2.833	0.0242753
iGABAsKO9META	iGABAs_down	MEX3B	-2.832	0.0243736
iGABAsKO9META	iGABAs_down	VBP1	-2.829	0.0245233
iGABAsKO9META	iGABAs_down	SH3BP5L	-2.826	0.0247479
iGABAsKO9META	iGABAs_down	NAB1	-2.819	0.0250877
iGABAsKO9META	iGABAs_down	TTC39C-AS1	-2.818	0.025164
iGABAsKO9META	iGABAs_down	FAAH	-2.812	0.0254908
iGABAsKO9META	iGABAs_down	HMOX1	-2.81	0.0255814
iGABAsKO9META	iGABAs_down	CYB561D2.1	-2.81	0.0255844
iGABAsKO9META	iGABAs_down	GBA2	-2.809	0.0256171
iGABAsKO9META	iGABAs_down	CAPN15	-2.806	0.0258288
iGABAsKO9META	iGABAs_down	AL355334.2	-2.804	0.0259978
iGABAsKO9META	iGABAs_down	KLHL20	-2.8	0.0262186
iGABAsKO9META	iGABAs_down	TVP23C	-2.796	0.0264474
iGABAsKO9META	iGABAs_down	CFD	-2.793	0.0266452
iGABAsKO9META	iGABAs_down	TNXB	-2.792	0.0266811
iGABAsKO9META	iGABAs_down	PHKG2	-2.79	0.0267482
iGABAsKO9META	iGABAs_down	SNX21	-2.789	0.0267841
iGABAsKO9META	iGABAs_down	MED25	-2.785	0.0270531
iGABAsKO9META	iGABAs_down	ORMDL3	-2.785	0.0270632
iGABAsKO9META	iGABAs_down	AC008610.1	-2.785	0.0270657
iGABAsKO9META	iGABAs_down	PPM1B	-2.781	0.0273102
iGABAsKO9META	iGABAs_down	SLC6A6	-2.779	0.0274183
iGABAsKO9META	iGABAs_down	RING1	-2.779	0.0274634
iGABAsKO9META	iGABAs_down	ZC3H3	-2.774	0.0277896
iGABAsKO9META	iGABAs_down	ZNF718	-2.77	0.027962
iGABAsKO9META	iGABAs_down	IRF6	-2.769	0.0280503
iGABAsKO9META	iGABAs_down	AC079336.1	-2.768	0.0280912
iGABAsKO9META	iGABAs_down	LHPP	-2.768	0.0280912
iGABAsKO9META	iGABAs_down	AC012360.3	-2.767	0.0281724
iGABAsKO9META	iGABAs_down	ZNF627	-2.761	0.0286029
iGABAsKO9META	iGABAs_down	FBXO44	-2.76	0.028633
iGABAsKO9META	iGABAs_down	ZBTB22	-2.758	0.0287284
iGABAsKO9META	iGABAs_down	ARFGAP2	-2.75	0.0292295
iGABAsKO9META	iGABAs_down	MEF2D	-2.748	0.0293202
iGABAsKO9META	iGABAs_down	DUSP14	-2.747	0.029377
iGABAsKO9META	iGABAs_down	ARMC5	-2.746	0.0294416
iGABAsKO9META	iGABAs_down	DTX3	-2.742	0.0296999
iGABAsKO9META	iGABAs_down	NKD2	-2.74	0.0297927
iGABAsKO9META	iGABAs_down	GPAT4	-2.739	0.0298689
iGABAsKO9META	iGABAs_down	SIK2	-2.738	0.0299335
iGABAsKO9META	iGABAs_down	AC016168.2	-2.736	0.0301177
iGABAsKO9META	iGABAs_down	EVL	-2.733	0.0302931
iGABAsKO9META	iGABAs_down	SH3BGR	-2.729	0.0305395
iGABAsKO9META	iGABAs_down	MARK2	-2.728	0.0306705
iGABAsKO9META	iGABAs_down	RND1	-2.721	0.0312224
iGABAsKO9META	iGABAs_down	TMEM248	-2.719	0.0313581
iGABAsKO9META	iGABAs_down	CNOT2	-2.715	0.0316092
iGABAsKO9META	iGABAs_down	NAA40	-2.715	0.0316092
iGABAsKO9META	iGABAs_down	NHLRC3	-2.712	0.0318601
iGABAsKO9META	iGABAs_down	TRIM73	-2.705	0.0323413
iGABAsKO9META	iGABAs_down	TRAPPC6B	-2.705	0.0323413
iGABAsKO9META	iGABAs_down	PRPF38A	-2.704	0.032422
iGABAsKO9META	iGABAs_down	CFAP157	-2.7	0.0327499
iGABAsKO9META	iGABAs_down	GSPT2	-2.697	0.0329638
iGABAsKO9META	iGABAs_down	LRCH4	-2.696	0.0329671
iGABAsKO9META	iGABAs_down	PCDH11Y	-2.697	0.0329671
iGABAsKO9META	iGABAs_down	PDIA2	-2.696	0.0330008
iGABAsKO9META	iGABAs_down	ZFC3H1	-2.693	0.0332488
iGABAsKO9META	iGABAs_down	TMEM68	-2.692	0.0332846
iGABAsKO9META	iGABAs_down	SLC35E2B	-2.691	0.0333804
iGABAsKO9META	iGABAs_down	FRRS1L	-2.687	0.0336902
iGABAsKO9META	iGABAs_down	LINC02572	-2.685	0.0338402
iGABAsKO9META	iGABAs_down	TSNAX	-2.684	0.0339014
iGABAsKO9META	iGABAs_down	AIF1L	-2.679	0.0342337
iGABAsKO9META	iGABAs_down	GSG1L	-2.676	0.0344796
iGABAsKO9META	iGABAs_down	KCNK15-AS1	-2.674	0.0346127
iGABAsKO9META	iGABAs_down	TCAIM	-2.672	0.0347895
iGABAsKO9META	iGABAs_down	AC079781.5	-2.667	0.0352077
iGABAsKO9META	iGABAs_down	ZDHHC8	-2.664	0.0353973
iGABAsKO9META	iGABAs_down	TRO	-2.661	0.035701
iGABAsKO9META	iGABAs_down	SUMF2	-2.658	0.0359718
iGABAsKO9META	iGABAs_down	KLHL22	-2.656	0.0360769
iGABAsKO9META	iGABAs_down	NOC3L	-2.656	0.036118
iGABAsKO9META	iGABAs_down	TTC38	-2.647	0.0368347
iGABAsKO9META	iGABAs_down	BRD3OS	-2.643	0.0371851
iGABAsKO9META	iGABAs_down	HM13	-2.636	0.0377413
iGABAsKO9META	iGABAs_down	AK5	-2.632	0.0380822
iGABAsKO9META	iGABAs_down	RAB32	-2.627	0.0384401
iGABAsKO9META	iGABAs_down	MOGS	-2.626	0.0385404
iGABAsKO9META	iGABAs_down	DLEU2	-2.623	0.0387709
iGABAsKO9META	iGABAs_down	PHF19	-2.618	0.0391927
iGABAsKO9META	iGABAs_down	PPM1E	-2.616	0.0392729
iGABAsKO9META	iGABAs_down	AP1S1	-2.613	0.039549
iGABAsKO9META	iGABAs_down	MMP24	-2.605	0.0403338
iGABAsKO9META	iGABAs_down	AC018978.1	-2.604	0.0404472
iGABAsKO9META	iGABAs_down	AMDHD2	-2.602	0.0406766
iGABAsKO9META	iGABAs_down	NPTXR	-2.598	0.040932
iGABAsKO9META	iGABAs_down	COBLL1	-2.592	0.0415261
iGABAsKO9META	iGABAs_down	PEX3	-2.591	0.041534
iGABAsKO9META	iGABAs_down	C1orf174	-2.59	0.0417037
iGABAsKO9META	iGABAs_down	ZNF682	-2.579	0.04254
iGABAsKO9META	iGABAs_down	AKIP1	-2.576	0.042813
iGABAsKO9META	iGABAs_down	MLXIPL	-2.575	0.0429222
iGABAsKO9META	iGABAs_down	HIF1AN	-2.574	0.0429976
iGABAsKO9META	iGABAs_down	DACH1	-2.574	0.0430302
iGABAsKO9META	iGABAs_down	ERBIN	-2.573	0.0430628
iGABAsKO9META	iGABAs_down	LRRC34	-2.573	0.0431075
iGABAsKO9META	iGABAs_down	RAI1	-2.572	0.0431642
iGABAsKO9META	iGABAs_down	BBS4	-2.569	0.0434115
iGABAsKO9META	iGABAs_down	EIF4H	-2.569	0.0434115
iGABAsKO9META	iGABAs_down	TEN1	-2.564	0.0438642
iGABAsKO9META	iGABAs_down	ANKRD29	-2.56	0.0441968
iGABAsKO9META	iGABAs_down	STARD9	-2.558	0.0444302
iGABAsKO9META	iGABAs_down	BLOC1S2	-2.555	0.0446114
iGABAsKO9META	iGABAs_down	ASPH	-2.554	0.0447379
iGABAsKO9META	iGABAs_down	DPH3	-2.553	0.0448434
iGABAsKO9META	iGABAs_down	PRICKLE3	-2.552	0.0448645
iGABAsKO9META	iGABAs_down	KLF12	-2.552	0.0448856
iGABAsKO9META	iGABAs_down	FAM169A	-2.549	0.045137
iGABAsKO9META	iGABAs_down	DPAGT1	-2.546	0.0454498
iGABAsKO9META	iGABAs_down	AC087500.1	-2.544	0.0456162
iGABAsKO9META	iGABAs_down	APEX1	-2.544	0.0456262
iGABAsKO9META	iGABAs_down	PROSER1	-2.541	0.0458536
iGABAsKO9META	iGABAs_down	ZNF430	-2.535	0.0464811
iGABAsKO9META	iGABAs_down	ZNF787	-2.533	0.0466744
iGABAsKO9META	iGABAs_down	ZNF24	-2.531	0.0468669
iGABAsKO9META	iGABAs_down	TOMM40L	-2.522	0.0477107
iGABAsKO9META	iGABAs_down	TTC25	-2.522	0.0477107
iGABAsKO9META	iGABAs_down	FLRT2	-2.517	0.0482551
iGABAsKO9META	iGABAs_down	MAGEH1	-2.51	0.0488988
iGABAsKO9META	iGABAs_down	SLC25A5-AS1	-2.507	0.0491014
iGABAsKO9META	iGABAs_down	ARHGEF17	-2.505	0.0493288
iGABAsKO9META	iGABAs_down	NINJ1	-2.503	0.0495406
DIV21_iGLUTsKO9META	DIV21_iGLUTs_down	JMY	-13.712	1.90519e-38
DIV21_iGLUTsKO9META	DIV21_iGLUTs_down	SLC35B4	-13.075	5.04589e-35
DIV21_iGLUTsKO9META	DIV21_iGLUTs_down	ANKRD36	-12.967	1.3858e-34
DIV21_iGLUTsKO9META	DIV21_iGLUTs_down	C5orf24	-12.429	6.68585e-32
DIV21_iGLUTsKO9META	DIV21_iGLUTs_down	CCDC30	-12.351	1.52409e-31
DIV21_iGLUTsKO9META	DIV21_iGLUTs_down	ATP6V0C	-12.289	2.85668e-31
DIV21_iGLUTsKO9META	DIV21_iGLUTs_down	AC108471.3	-11.971	1.24385e-29
DIV21_iGLUTsKO9META	DIV21_iGLUTs_down	AL031963.3	-11.861	4.17065e-29
DIV21_iGLUTsKO9META	DIV21_iGLUTs_down	SPATS2	-11.739	1.4801e-28
DIV21_iGLUTsKO9META	DIV21_iGLUTs_down	HS2ST1	-11.745	1.4801e-28
DIV21_iGLUTsKO9META	DIV21_iGLUTs_down	SIRT4	-11.689	2.47032e-28
DIV21_iGLUTsKO9META	DIV21_iGLUTs_down	RNF145	-11.652	3.52053e-28
DIV21_iGLUTsKO9META	DIV21_iGLUTs_down	SOX12	-11.626	4.45871e-28
DIV21_iGLUTsKO9META	DIV21_iGLUTs_down	E2F5	-11.53	1.2902e-27
DIV21_iGLUTsKO9META	DIV21_iGLUTs_down	CCDC126	-11.519	1.37552e-27
DIV21_iGLUTsKO9META	DIV21_iGLUTs_down	POU3F1	-11.451	2.84011e-27
DIV21_iGLUTsKO9META	DIV21_iGLUTs_down	PACRGL	-11.441	3.03495e-27
DIV21_iGLUTsKO9META	DIV21_iGLUTs_down	MEGF8	-11.408	4.19275e-27
DIV21_iGLUTsKO9META	DIV21_iGLUTs_down	NUDT17	-11.395	4.653e-27
DIV21_iGLUTsKO9META	DIV21_iGLUTs_down	LINC00339	-11.377	5.47929e-27
DIV21_iGLUTsKO9META	DIV21_iGLUTs_down	COQ3	-11.308	1.14642e-26
DIV21_iGLUTsKO9META	DIV21_iGLUTs_down	CDCA7L	-11.225	2.60379e-26
DIV21_iGLUTsKO9META	DIV21_iGLUTs_down	FASTKD5	-11.226	2.60379e-26
DIV21_iGLUTsKO9META	DIV21_iGLUTs_down	ROCK1	-11.219	2.69808e-26
DIV21_iGLUTsKO9META	DIV21_iGLUTs_down	LSMEM1	-11.178	4.11176e-26
DIV21_iGLUTsKO9META	DIV21_iGLUTs_down	CPEB4	-11.134	6.28507e-26
DIV21_iGLUTsKO9META	DIV21_iGLUTs_down	RAPGEF2	-11.095	9.4896e-26
DIV21_iGLUTsKO9META	DIV21_iGLUTs_down	KLF13	-11.07	1.21699e-25
DIV21_iGLUTsKO9META	DIV21_iGLUTs_down	SLC25A27	-11.055	1.38506e-25
DIV21_iGLUTsKO9META	DIV21_iGLUTs_down	NEBL	-11.041	1.56989e-25
DIV21_iGLUTsKO9META	DIV21_iGLUTs_down	NAA30	-11.018	1.96771e-25
DIV21_iGLUTsKO9META	DIV21_iGLUTs_down	BCL10	-10.954	3.91758e-25
DIV21_iGLUTsKO9META	DIV21_iGLUTs_down	CCDC86	-10.95	3.95387e-25
DIV21_iGLUTsKO9META	DIV21_iGLUTs_down	G2E3	-10.874	8.46507e-25
DIV21_iGLUTsKO9META	DIV21_iGLUTs_down	GRAMD2A	-10.854	1.0237e-24
DIV21_iGLUTsKO9META	DIV21_iGLUTs_down	NOMO3	-10.821	1.434e-24
DIV21_iGLUTsKO9META	DIV21_iGLUTs_down	GYPE	-10.815	1.49831e-24
DIV21_iGLUTsKO9META	DIV21_iGLUTs_down	LRFN2	-10.734	3.54486e-24
DIV21_iGLUTsKO9META	DIV21_iGLUTs_down	AC079779.2	-10.716	4.12875e-24
DIV21_iGLUTsKO9META	DIV21_iGLUTs_down	MTMR9	-10.717	4.12875e-24
DIV21_iGLUTsKO9META	DIV21_iGLUTs_down	ZBTB4	-10.694	5.13049e-24
DIV21_iGLUTsKO9META	DIV21_iGLUTs_down	HES5	-10.69	5.2216e-24
DIV21_iGLUTsKO9META	DIV21_iGLUTs_down	NIT1	-10.676	5.92243e-24
DIV21_iGLUTsKO9META	DIV21_iGLUTs_down	POU4F1	-10.654	7.37323e-24
DIV21_iGLUTsKO9META	DIV21_iGLUTs_down	PRH1	-10.647	7.7747e-24
DIV21_iGLUTsKO9META	DIV21_iGLUTs_down	MBD5	-10.644	7.89296e-24
DIV21_iGLUTsKO9META	DIV21_iGLUTs_down	TTC30B	-10.631	8.95757e-24
DIV21_iGLUTsKO9META	DIV21_iGLUTs_down	SRGAP3	-10.609	1.10428e-23
DIV21_iGLUTsKO9META	DIV21_iGLUTs_down	HYAL1	-10.592	1.30563e-23
DIV21_iGLUTsKO9META	DIV21_iGLUTs_down	AL158212.3	-10.569	1.60143e-23
DIV21_iGLUTsKO9META	DIV21_iGLUTs_down	ZNF813	-10.538	2.19458e-23
DIV21_iGLUTsKO9META	DIV21_iGLUTs_down	CREB3L1	-10.536	2.21994e-23
DIV21_iGLUTsKO9META	DIV21_iGLUTs_down	MPHOSPH6	-10.517	2.66808e-23
DIV21_iGLUTsKO9META	DIV21_iGLUTs_down	TRIM2	-10.509	2.83848e-23
DIV21_iGLUTsKO9META	DIV21_iGLUTs_down	SHMT1	-10.496	3.14971e-23
DIV21_iGLUTsKO9META	DIV21_iGLUTs_down	SIK2	-10.468	4.19593e-23
DIV21_iGLUTsKO9META	DIV21_iGLUTs_down	STRN	-10.465	4.23338e-23
DIV21_iGLUTsKO9META	DIV21_iGLUTs_down	KNOP1	-10.463	4.2898e-23
DIV21_iGLUTsKO9META	DIV21_iGLUTs_down	N4BP1	-10.425	6.31721e-23
DIV21_iGLUTsKO9META	DIV21_iGLUTs_down	Z95118.2	-10.405	7.64144e-23
DIV21_iGLUTsKO9META	DIV21_iGLUTs_down	FAM168A	-10.397	8.2354e-23
DIV21_iGLUTsKO9META	DIV21_iGLUTs_down	UNC80	-10.382	9.5007e-23
DIV21_iGLUTsKO9META	DIV21_iGLUTs_down	FAM110A	-10.358	1.20222e-22
DIV21_iGLUTsKO9META	DIV21_iGLUTs_down	MAP4K3-DT	-10.325	1.6641e-22
DIV21_iGLUTsKO9META	DIV21_iGLUTs_down	ZNF609	-10.321	1.71306e-22
DIV21_iGLUTsKO9META	DIV21_iGLUTs_down	LINC02340	-10.305	1.99366e-22
DIV21_iGLUTsKO9META	DIV21_iGLUTs_down	ENC1	-10.297	2.14714e-22
DIV21_iGLUTsKO9META	DIV21_iGLUTs_down	RASD1	-10.289	2.2925e-22
DIV21_iGLUTsKO9META	DIV21_iGLUTs_down	DHX40	-10.27	2.76218e-22
DIV21_iGLUTsKO9META	DIV21_iGLUTs_down	TEX26	-10.248	3.41448e-22
DIV21_iGLUTsKO9META	DIV21_iGLUTs_down	RALGPS2	-10.238	3.74055e-22
DIV21_iGLUTsKO9META	DIV21_iGLUTs_down	DMPK	-10.193	5.87084e-22
DIV21_iGLUTsKO9META	DIV21_iGLUTs_down	RAB11FIP4	-10.186	6.25678e-22
DIV21_iGLUTsKO9META	DIV21_iGLUTs_down	VWA5A	-10.145	9.42569e-22
DIV21_iGLUTsKO9META	DIV21_iGLUTs_down	ZNF654	-10.132	1.06303e-21
DIV21_iGLUTsKO9META	DIV21_iGLUTs_down	FAM241A	-10.128	1.07754e-21
DIV21_iGLUTsKO9META	DIV21_iGLUTs_down	C8orf37	-10.114	1.23463e-21
DIV21_iGLUTsKO9META	DIV21_iGLUTs_down	FMNL3	-10.107	1.31291e-21
DIV21_iGLUTsKO9META	DIV21_iGLUTs_down	MELTF-AS1	-10.104	1.32763e-21
DIV21_iGLUTsKO9META	DIV21_iGLUTs_down	MAN2B2	-10.097	1.41428e-21
DIV21_iGLUTsKO9META	DIV21_iGLUTs_down	SGO2	-10.086	1.5717e-21
DIV21_iGLUTsKO9META	DIV21_iGLUTs_down	STK11	-10.077	1.68995e-21
DIV21_iGLUTsKO9META	DIV21_iGLUTs_down	MINCR	-10.073	1.74125e-21
DIV21_iGLUTsKO9META	DIV21_iGLUTs_down	TINCR	-10.071	1.76364e-21
DIV21_iGLUTsKO9META	DIV21_iGLUTs_down	STX7	-10.066	1.83588e-21
DIV21_iGLUTsKO9META	DIV21_iGLUTs_down	AC006059.1	-10.052	2.07828e-21
DIV21_iGLUTsKO9META	DIV21_iGLUTs_down	NRXN2	-10.034	2.44945e-21
DIV21_iGLUTsKO9META	DIV21_iGLUTs_down	LINC01505	-10.033	2.47407e-21
DIV21_iGLUTsKO9META	DIV21_iGLUTs_down	ARMH4	-10.028	2.56294e-21
DIV21_iGLUTsKO9META	DIV21_iGLUTs_down	C20orf27	-10.02	2.7157e-21
DIV21_iGLUTsKO9META	DIV21_iGLUTs_down	PIAS2	-10.007	3.06828e-21
DIV21_iGLUTsKO9META	DIV21_iGLUTs_down	CSMD2	-9.993	3.51701e-21
DIV21_iGLUTsKO9META	DIV21_iGLUTs_down	SPART	-9.99	3.59583e-21
DIV21_iGLUTsKO9META	DIV21_iGLUTs_down	TOGARAM1	-9.987	3.63946e-21
DIV21_iGLUTsKO9META	DIV21_iGLUTs_down	DENND1C	-9.984	3.67139e-21
DIV21_iGLUTsKO9META	DIV21_iGLUTs_down	FGD5-AS1	-9.985	3.67139e-21
DIV21_iGLUTsKO9META	DIV21_iGLUTs_down	AL391834.3	-9.983	3.67218e-21
DIV21_iGLUTsKO9META	DIV21_iGLUTs_down	HIST1H3E	-9.97	4.1391e-21
DIV21_iGLUTsKO9META	DIV21_iGLUTs_down	SOWAHC	-9.944	5.3443e-21
DIV21_iGLUTsKO9META	DIV21_iGLUTs_down	CDK14	-9.924	6.45299e-21
DIV21_iGLUTsKO9META	DIV21_iGLUTs_down	AC007566.1	-9.919	6.70493e-21
DIV21_iGLUTsKO9META	DIV21_iGLUTs_down	WFDC2	-9.913	7.08427e-21
DIV21_iGLUTsKO9META	DIV21_iGLUTs_down	SOCS1	-9.903	7.72609e-21
DIV21_iGLUTsKO9META	DIV21_iGLUTs_down	CCDC113	-9.872	1.05385e-20
DIV21_iGLUTsKO9META	DIV21_iGLUTs_down	AC016598.2	-9.856	1.21168e-20
DIV21_iGLUTsKO9META	DIV21_iGLUTs_down	FAM104A	-9.854	1.22675e-20
DIV21_iGLUTsKO9META	DIV21_iGLUTs_down	HMCN2	-9.845	1.33275e-20
DIV21_iGLUTsKO9META	DIV21_iGLUTs_down	PPTC7	-9.837	1.42056e-20
DIV21_iGLUTsKO9META	DIV21_iGLUTs_down	HMX1	-9.836	1.43391e-20
DIV21_iGLUTsKO9META	DIV21_iGLUTs_down	DDIT4	-9.826	1.55213e-20
DIV21_iGLUTsKO9META	DIV21_iGLUTs_down	COMMD5	-9.812	1.74992e-20
DIV21_iGLUTsKO9META	DIV21_iGLUTs_down	LDHC	-9.794	2.07272e-20
DIV21_iGLUTsKO9META	DIV21_iGLUTs_down	ZNF436	-9.787	2.18793e-20
DIV21_iGLUTsKO9META	DIV21_iGLUTs_down	NUMBL	-9.776	2.42272e-20
DIV21_iGLUTsKO9META	DIV21_iGLUTs_down	USP44	-9.767	2.63368e-20
DIV21_iGLUTsKO9META	DIV21_iGLUTs_down	AL163051.1	-9.743	3.29536e-20
DIV21_iGLUTsKO9META	DIV21_iGLUTs_down	COMMD10	-9.739	3.37963e-20
DIV21_iGLUTsKO9META	DIV21_iGLUTs_down	AC004448.2	-9.738	3.40535e-20
DIV21_iGLUTsKO9META	DIV21_iGLUTs_down	ABCB6	-9.697	5.05908e-20
DIV21_iGLUTsKO9META	DIV21_iGLUTs_down	TMEM232	-9.687	5.49807e-20
DIV21_iGLUTsKO9META	DIV21_iGLUTs_down	ZNF778	-9.682	5.74652e-20
DIV21_iGLUTsKO9META	DIV21_iGLUTs_down	HIPK2	-9.673	6.2617e-20
DIV21_iGLUTsKO9META	DIV21_iGLUTs_down	URI1	-9.669	6.40017e-20
DIV21_iGLUTsKO9META	DIV21_iGLUTs_down	KCNB2	-9.669	6.40017e-20
DIV21_iGLUTsKO9META	DIV21_iGLUTs_down	DCP2	-9.667	6.4625e-20
DIV21_iGLUTsKO9META	DIV21_iGLUTs_down	AC091271.1	-9.639	8.44822e-20
DIV21_iGLUTsKO9META	DIV21_iGLUTs_down	OSBPL2	-9.637	8.55225e-20
DIV21_iGLUTsKO9META	DIV21_iGLUTs_down	FAM222B	-9.636	8.62588e-20
DIV21_iGLUTsKO9META	DIV21_iGLUTs_down	SHD	-9.635	8.62735e-20
DIV21_iGLUTsKO9META	DIV21_iGLUTs_down	PIM2	-9.627	9.16188e-20
DIV21_iGLUTsKO9META	DIV21_iGLUTs_down	HSPA12A	-9.627	9.16188e-20
DIV21_iGLUTsKO9META	DIV21_iGLUTs_down	ENTPD4	-9.618	9.9459e-20
DIV21_iGLUTsKO9META	DIV21_iGLUTs_down	TUBGCP3	-9.61	1.06458e-19
DIV21_iGLUTsKO9META	DIV21_iGLUTs_down	UBA6	-9.609	1.07202e-19
DIV21_iGLUTsKO9META	DIV21_iGLUTs_down	AP3M2	-9.606	1.0923e-19
DIV21_iGLUTsKO9META	DIV21_iGLUTs_down	CEBPB	-9.603	1.11695e-19
DIV21_iGLUTsKO9META	DIV21_iGLUTs_down	SNHG3	-9.583	1.35511e-19
DIV21_iGLUTsKO9META	DIV21_iGLUTs_down	POGK	-9.575	1.4459e-19
DIV21_iGLUTsKO9META	DIV21_iGLUTs_down	AC025165.5	-9.574	1.46355e-19
DIV21_iGLUTsKO9META	DIV21_iGLUTs_down	AC097532.3	-9.524	2.32071e-19
DIV21_iGLUTsKO9META	DIV21_iGLUTs_down	PDE4D	-9.501	2.90106e-19
DIV21_iGLUTsKO9META	DIV21_iGLUTs_down	MKLN1-AS	-9.499	2.92131e-19
DIV21_iGLUTsKO9META	DIV21_iGLUTs_down	DPYSL5	-9.497	2.93602e-19
DIV21_iGLUTsKO9META	DIV21_iGLUTs_down	NCOA1	-9.489	3.12932e-19
DIV21_iGLUTsKO9META	DIV21_iGLUTs_down	AC087533.1	-9.485	3.24698e-19
DIV21_iGLUTsKO9META	DIV21_iGLUTs_down	PRC1	-9.479	3.38544e-19
DIV21_iGLUTsKO9META	DIV21_iGLUTs_down	TCF12	-9.476	3.45524e-19
DIV21_iGLUTsKO9META	DIV21_iGLUTs_down	UBAC2-AS1	-9.476	3.45524e-19
DIV21_iGLUTsKO9META	DIV21_iGLUTs_down	KBTBD6	-9.444	4.67002e-19
DIV21_iGLUTsKO9META	DIV21_iGLUTs_down	MAN1A1	-9.423	5.65863e-19
DIV21_iGLUTsKO9META	DIV21_iGLUTs_down	MSR1	-9.411	6.3132e-19
DIV21_iGLUTsKO9META	DIV21_iGLUTs_down	CPLANE2	-9.409	6.3968e-19
DIV21_iGLUTsKO9META	DIV21_iGLUTs_down	LARP1B	-9.397	7.108e-19
DIV21_iGLUTsKO9META	DIV21_iGLUTs_down	ARL4A	-9.397	7.108e-19
DIV21_iGLUTsKO9META	DIV21_iGLUTs_down	HLA-DRB1	-9.391	7.42477e-19
DIV21_iGLUTsKO9META	DIV21_iGLUTs_down	KCTD21	-9.391	7.42477e-19
DIV21_iGLUTsKO9META	DIV21_iGLUTs_down	ORAI2	-9.39	7.44515e-19
DIV21_iGLUTsKO9META	DIV21_iGLUTs_down	ZFHX3	-9.385	7.7357e-19
DIV21_iGLUTsKO9META	DIV21_iGLUTs_down	DGKH	-9.371	8.82607e-19
DIV21_iGLUTsKO9META	DIV21_iGLUTs_down	CHST3	-9.356	1.01498e-18
DIV21_iGLUTsKO9META	DIV21_iGLUTs_down	ASNSD1	-9.343	1.13529e-18
DIV21_iGLUTsKO9META	DIV21_iGLUTs_down	ADGRG1	-9.332	1.24369e-18
DIV21_iGLUTsKO9META	DIV21_iGLUTs_down	CXCR4	-9.315	1.43137e-18
DIV21_iGLUTsKO9META	DIV21_iGLUTs_down	LRRC37A2	-9.31	1.48316e-18
DIV21_iGLUTsKO9META	DIV21_iGLUTs_down	CCDC18	-9.298	1.65244e-18
DIV21_iGLUTsKO9META	DIV21_iGLUTs_down	CELF2-AS2	-9.296	1.67261e-18
DIV21_iGLUTsKO9META	DIV21_iGLUTs_down	ARL10	-9.296	1.67311e-18
DIV21_iGLUTsKO9META	DIV21_iGLUTs_down	TLR2	-9.295	1.6793e-18
DIV21_iGLUTsKO9META	DIV21_iGLUTs_down	BTRC	-9.29	1.75569e-18
DIV21_iGLUTsKO9META	DIV21_iGLUTs_down	FTCDNL1	-9.273	2.02267e-18
DIV21_iGLUTsKO9META	DIV21_iGLUTs_down	NUDCD3	-9.273	2.02267e-18
DIV21_iGLUTsKO9META	DIV21_iGLUTs_down	TULP1	-9.273	2.02267e-18
DIV21_iGLUTsKO9META	DIV21_iGLUTs_down	C8orf58	-9.269	2.0847e-18
DIV21_iGLUTsKO9META	DIV21_iGLUTs_down	NHS	-9.255	2.35315e-18
DIV21_iGLUTsKO9META	DIV21_iGLUTs_down	ALG11	-9.25	2.44982e-18
DIV21_iGLUTsKO9META	DIV21_iGLUTs_down	ATP8A1	-9.249	2.47368e-18
DIV21_iGLUTsKO9META	DIV21_iGLUTs_down	WDR66	-9.243	2.60349e-18
DIV21_iGLUTsKO9META	DIV21_iGLUTs_down	AC139530.3	-9.234	2.82259e-18
DIV21_iGLUTsKO9META	DIV21_iGLUTs_down	FGF14	-9.233	2.8282e-18
DIV21_iGLUTsKO9META	DIV21_iGLUTs_down	AC093157.1	-9.223	3.09001e-18
DIV21_iGLUTsKO9META	DIV21_iGLUTs_down	SERAC1	-9.208	3.52994e-18
DIV21_iGLUTsKO9META	DIV21_iGLUTs_down	PCMTD2	-9.206	3.59343e-18
DIV21_iGLUTsKO9META	DIV21_iGLUTs_down	ZFP2	-9.201	3.72787e-18
DIV21_iGLUTsKO9META	DIV21_iGLUTs_down	OSBP2	-9.192	4.02654e-18
DIV21_iGLUTsKO9META	DIV21_iGLUTs_down	AL031595.2	-9.186	4.23587e-18
DIV21_iGLUTsKO9META	DIV21_iGLUTs_down	DIS3L2	-9.182	4.39965e-18
DIV21_iGLUTsKO9META	DIV21_iGLUTs_down	PDCL	-9.181	4.39974e-18
DIV21_iGLUTsKO9META	DIV21_iGLUTs_down	SLC35A1	-9.18	4.44096e-18
DIV21_iGLUTsKO9META	DIV21_iGLUTs_down	CDC26	-9.178	4.50942e-18
DIV21_iGLUTsKO9META	DIV21_iGLUTs_down	PRRT3-AS1	-9.172	4.7117e-18
DIV21_iGLUTsKO9META	DIV21_iGLUTs_down	MAPK12	-9.15	5.75159e-18
DIV21_iGLUTsKO9META	DIV21_iGLUTs_down	TAPT1-AS1	-9.148	5.87166e-18
DIV21_iGLUTsKO9META	DIV21_iGLUTs_down	VPS36	-9.146	5.91028e-18
DIV21_iGLUTsKO9META	DIV21_iGLUTs_down	SLC7A6	-9.14	6.26557e-18
DIV21_iGLUTsKO9META	DIV21_iGLUTs_down	TSPAN13	-9.122	7.30959e-18
DIV21_iGLUTsKO9META	DIV21_iGLUTs_down	CCNJL	-9.122	7.31745e-18
DIV21_iGLUTsKO9META	DIV21_iGLUTs_down	ELAVL2	-9.112	7.97251e-18
DIV21_iGLUTsKO9META	DIV21_iGLUTs_down	FAM171A1	-9.104	8.53039e-18
DIV21_iGLUTsKO9META	DIV21_iGLUTs_down	AL357054.3	-9.099	8.90828e-18
DIV21_iGLUTsKO9META	DIV21_iGLUTs_down	GRIP1	-9.098	8.97516e-18
DIV21_iGLUTsKO9META	DIV21_iGLUTs_down	GRK2	-9.096	9.07539e-18
DIV21_iGLUTsKO9META	DIV21_iGLUTs_down	RALGAPA1	-9.092	9.39866e-18
DIV21_iGLUTsKO9META	DIV21_iGLUTs_down	LBX1	-9.088	9.69605e-18
DIV21_iGLUTsKO9META	DIV21_iGLUTs_down	AMFR	-9.083	1.00983e-17
DIV21_iGLUTsKO9META	DIV21_iGLUTs_down	KYAT3	-9.083	1.00983e-17
DIV21_iGLUTsKO9META	DIV21_iGLUTs_down	LINC01618	-9.081	1.01593e-17
DIV21_iGLUTsKO9META	DIV21_iGLUTs_down	LINC02050	-9.079	1.03426e-17
DIV21_iGLUTsKO9META	DIV21_iGLUTs_down	YEATS2	-9.076	1.05901e-17
DIV21_iGLUTsKO9META	DIV21_iGLUTs_down	DANT2	-9.07	1.11447e-17
DIV21_iGLUTsKO9META	DIV21_iGLUTs_down	KDM5A	-9.067	1.1424e-17
DIV21_iGLUTsKO9META	DIV21_iGLUTs_down	TEX26-AS1	-9.066	1.1506e-17
DIV21_iGLUTsKO9META	DIV21_iGLUTs_down	ARHGAP39	-9.061	1.19203e-17
DIV21_iGLUTsKO9META	DIV21_iGLUTs_down	ATP2C1	-9.053	1.28007e-17
DIV21_iGLUTsKO9META	DIV21_iGLUTs_down	EML1	-9.052	1.28246e-17
DIV21_iGLUTsKO9META	DIV21_iGLUTs_down	HMX3	-9.052	1.28246e-17
DIV21_iGLUTsKO9META	DIV21_iGLUTs_down	UBAC2	-9.052	1.28246e-17
DIV21_iGLUTsKO9META	DIV21_iGLUTs_down	AC026341.1	-9.049	1.31072e-17
DIV21_iGLUTsKO9META	DIV21_iGLUTs_down	C1orf216	-9.048	1.3162e-17
DIV21_iGLUTsKO9META	DIV21_iGLUTs_down	SLC4A2	-9.047	1.32432e-17
DIV21_iGLUTsKO9META	DIV21_iGLUTs_down	AVPI1	-9.039	1.41739e-17
DIV21_iGLUTsKO9META	DIV21_iGLUTs_down	AC132192.2	-9.025	1.60507e-17
DIV21_iGLUTsKO9META	DIV21_iGLUTs_down	ERO1A	-9.018	1.69715e-17
DIV21_iGLUTsKO9META	DIV21_iGLUTs_down	CHRM3-AS2	-9.007	1.85886e-17
DIV21_iGLUTsKO9META	DIV21_iGLUTs_down	PNO1	-9.003	1.92428e-17
DIV21_iGLUTsKO9META	DIV21_iGLUTs_down	AC087623.2	-9.001	1.9586e-17
DIV21_iGLUTsKO9META	DIV21_iGLUTs_down	NKAP	-8.998	1.99701e-17
DIV21_iGLUTsKO9META	DIV21_iGLUTs_down	MBP	-8.997	2.01258e-17
DIV21_iGLUTsKO9META	DIV21_iGLUTs_down	AC104316.1	-8.995	2.03235e-17
DIV21_iGLUTsKO9META	DIV21_iGLUTs_down	KIAA0355	-8.993	2.06228e-17
DIV21_iGLUTsKO9META	DIV21_iGLUTs_down	AC009407.1	-8.991	2.08941e-17
DIV21_iGLUTsKO9META	DIV21_iGLUTs_down	ZNF532	-8.989	2.13681e-17
DIV21_iGLUTsKO9META	DIV21_iGLUTs_down	STK35	-8.986	2.15368e-17
DIV21_iGLUTsKO9META	DIV21_iGLUTs_down	FOXP1	-8.987	2.15368e-17
DIV21_iGLUTsKO9META	DIV21_iGLUTs_down	OTC	-8.987	2.15368e-17
DIV21_iGLUTsKO9META	DIV21_iGLUTs_down	SMOX	-8.986	2.15978e-17
DIV21_iGLUTsKO9META	DIV21_iGLUTs_down	LIAS	-8.976	2.35252e-17
DIV21_iGLUTsKO9META	DIV21_iGLUTs_down	AC008555.1	-8.971	2.4504e-17
DIV21_iGLUTsKO9META	DIV21_iGLUTs_down	FNBP1L	-8.969	2.49603e-17
DIV21_iGLUTsKO9META	DIV21_iGLUTs_down	SEC22C	-8.96	2.67698e-17
DIV21_iGLUTsKO9META	DIV21_iGLUTs_down	AAK1	-8.957	2.74919e-17
DIV21_iGLUTsKO9META	DIV21_iGLUTs_down	EFTUD2	-8.947	2.99687e-17
DIV21_iGLUTsKO9META	DIV21_iGLUTs_down	PAM	-8.942	3.10891e-17
DIV21_iGLUTsKO9META	DIV21_iGLUTs_down	MYOT	-8.942	3.10891e-17
DIV21_iGLUTsKO9META	DIV21_iGLUTs_down	CD27-AS1	-8.929	3.46831e-17
DIV21_iGLUTsKO9META	DIV21_iGLUTs_down	CDK5R1	-8.928	3.50163e-17
DIV21_iGLUTsKO9META	DIV21_iGLUTs_down	MFSD11	-8.922	3.67456e-17
DIV21_iGLUTsKO9META	DIV21_iGLUTs_down	PHF24	-8.921	3.70369e-17
DIV21_iGLUTsKO9META	DIV21_iGLUTs_down	MITD1	-8.92	3.71106e-17
DIV21_iGLUTsKO9META	DIV21_iGLUTs_down	AC021097.1	-8.905	4.24947e-17
DIV21_iGLUTsKO9META	DIV21_iGLUTs_down	SNX25	-8.901	4.4006e-17
DIV21_iGLUTsKO9META	DIV21_iGLUTs_down	SOCS7	-8.895	4.60116e-17
DIV21_iGLUTsKO9META	DIV21_iGLUTs_down	AC063960.2	-8.893	4.62814e-17
DIV21_iGLUTsKO9META	DIV21_iGLUTs_down	PILRB	-8.894	4.62814e-17
DIV21_iGLUTsKO9META	DIV21_iGLUTs_down	AC091564.5	-8.891	4.72703e-17
DIV21_iGLUTsKO9META	DIV21_iGLUTs_down	SLAIN1	-8.889	4.77015e-17
DIV21_iGLUTsKO9META	DIV21_iGLUTs_down	AC140168.1	-8.888	4.78902e-17
DIV21_iGLUTsKO9META	DIV21_iGLUTs_down	MCM4	-8.881	5.05669e-17
DIV21_iGLUTsKO9META	DIV21_iGLUTs_down	FIRRE	-8.881	5.05669e-17
DIV21_iGLUTsKO9META	DIV21_iGLUTs_down	AL138724.1	-8.877	5.25494e-17
DIV21_iGLUTsKO9META	DIV21_iGLUTs_down	C1orf61	-8.868	5.63487e-17
DIV21_iGLUTsKO9META	DIV21_iGLUTs_down	BRD1	-8.868	5.65191e-17
DIV21_iGLUTsKO9META	DIV21_iGLUTs_down	ZBTB21	-8.862	5.92379e-17
DIV21_iGLUTsKO9META	DIV21_iGLUTs_down	EXT1	-8.862	5.92394e-17
DIV21_iGLUTsKO9META	DIV21_iGLUTs_down	PDCD4-AS1	-8.858	6.12563e-17
DIV21_iGLUTsKO9META	DIV21_iGLUTs_down	MPIG6B	-8.851	6.45961e-17
DIV21_iGLUTsKO9META	DIV21_iGLUTs_down	SFRP1	-8.849	6.54651e-17
DIV21_iGLUTsKO9META	DIV21_iGLUTs_down	SNX13	-8.838	7.21282e-17
DIV21_iGLUTsKO9META	DIV21_iGLUTs_down	SOX2-OT	-8.836	7.33062e-17
DIV21_iGLUTsKO9META	DIV21_iGLUTs_down	INIP	-8.833	7.49995e-17
DIV21_iGLUTsKO9META	DIV21_iGLUTs_down	FAM216A	-8.832	7.57049e-17
DIV21_iGLUTsKO9META	DIV21_iGLUTs_down	REXO4	-8.828	7.77582e-17
DIV21_iGLUTsKO9META	DIV21_iGLUTs_down	DENND4A	-8.827	7.83022e-17
DIV21_iGLUTsKO9META	DIV21_iGLUTs_down	AP002370.2	-8.825	7.93498e-17
DIV21_iGLUTsKO9META	DIV21_iGLUTs_down	PRTFDC1	-8.822	8.10407e-17
DIV21_iGLUTsKO9META	DIV21_iGLUTs_down	SCN1B	-8.821	8.16406e-17
DIV21_iGLUTsKO9META	DIV21_iGLUTs_down	TLCD5	-8.813	8.77622e-17
DIV21_iGLUTsKO9META	DIV21_iGLUTs_down	ARHGAP44	-8.811	8.80515e-17
DIV21_iGLUTsKO9META	DIV21_iGLUTs_down	NRIP3	-8.811	8.80515e-17
DIV21_iGLUTsKO9META	DIV21_iGLUTs_down	ATP4A	-8.81	8.86212e-17
DIV21_iGLUTsKO9META	DIV21_iGLUTs_down	IL6ST	-8.801	9.58224e-17
DIV21_iGLUTsKO9META	DIV21_iGLUTs_down	SETD1A	-8.8	9.62915e-17
DIV21_iGLUTsKO9META	DIV21_iGLUTs_down	AL590666.4	-8.794	1.01248e-16
DIV21_iGLUTsKO9META	DIV21_iGLUTs_down	LIN37	-8.789	1.05334e-16
DIV21_iGLUTsKO9META	DIV21_iGLUTs_down	CCDC157	-8.788	1.06327e-16
DIV21_iGLUTsKO9META	DIV21_iGLUTs_down	AC009554.1	-8.787	1.06826e-16
DIV21_iGLUTsKO9META	DIV21_iGLUTs_down	AL049830.3	-8.782	1.1127e-16
DIV21_iGLUTsKO9META	DIV21_iGLUTs_down	AL445928.2	-8.781	1.11474e-16
DIV21_iGLUTsKO9META	DIV21_iGLUTs_down	EFHB	-8.778	1.14079e-16
DIV21_iGLUTsKO9META	DIV21_iGLUTs_down	ECPAS	-8.764	1.27852e-16
DIV21_iGLUTsKO9META	DIV21_iGLUTs_down	TTC32	-8.755	1.38036e-16
DIV21_iGLUTsKO9META	DIV21_iGLUTs_down	RIPPLY3	-8.748	1.46265e-16
DIV21_iGLUTsKO9META	DIV21_iGLUTs_down	LRP3	-8.748	1.46358e-16
DIV21_iGLUTsKO9META	DIV21_iGLUTs_down	NKAIN3-IT1	-8.745	1.49474e-16
DIV21_iGLUTsKO9META	DIV21_iGLUTs_down	LARS2	-8.745	1.49557e-16
DIV21_iGLUTsKO9META	DIV21_iGLUTs_down	AL590666.1	-8.738	1.5852e-16
DIV21_iGLUTsKO9META	DIV21_iGLUTs_down	AC022973.3	-8.736	1.60839e-16
DIV21_iGLUTsKO9META	DIV21_iGLUTs_down	AL137802.2	-8.728	1.7144e-16
DIV21_iGLUTsKO9META	DIV21_iGLUTs_down	NLGN3	-8.727	1.73176e-16
DIV21_iGLUTsKO9META	DIV21_iGLUTs_down	COMMD2	-8.722	1.79776e-16
DIV21_iGLUTsKO9META	DIV21_iGLUTs_down	LINC00923	-8.722	1.79776e-16
DIV21_iGLUTsKO9META	DIV21_iGLUTs_down	AC011824.2	-8.716	1.88359e-16
DIV21_iGLUTsKO9META	DIV21_iGLUTs_down	PHTF2	-8.712	1.95452e-16
DIV21_iGLUTsKO9META	DIV21_iGLUTs_down	VPS53	-8.709	2.00418e-16
DIV21_iGLUTsKO9META	DIV21_iGLUTs_down	TP53INP2	-8.707	2.02807e-16
DIV21_iGLUTsKO9META	DIV21_iGLUTs_down	NIF3L1	-8.707	2.02807e-16
DIV21_iGLUTsKO9META	DIV21_iGLUTs_down	RAB37	-8.704	2.06264e-16
DIV21_iGLUTsKO9META	DIV21_iGLUTs_down	AC006213.1	-8.704	2.06264e-16
DIV21_iGLUTsKO9META	DIV21_iGLUTs_down	BRINP1	-8.703	2.06885e-16
DIV21_iGLUTsKO9META	DIV21_iGLUTs_down	ZNF416	-8.701	2.1077e-16
DIV21_iGLUTsKO9META	DIV21_iGLUTs_down	SND1	-8.697	2.1674e-16
DIV21_iGLUTsKO9META	DIV21_iGLUTs_down	SCX	-8.697	2.17389e-16
DIV21_iGLUTsKO9META	DIV21_iGLUTs_down	RNASEH2A	-8.694	2.22417e-16
DIV21_iGLUTsKO9META	DIV21_iGLUTs_down	ZNF561	-8.687	2.3485e-16
DIV21_iGLUTsKO9META	DIV21_iGLUTs_down	OLIG2	-8.686	2.36888e-16
DIV21_iGLUTsKO9META	DIV21_iGLUTs_down	LMF1	-8.682	2.44692e-16
DIV21_iGLUTsKO9META	DIV21_iGLUTs_down	ZNF84	-8.68	2.47067e-16
DIV21_iGLUTsKO9META	DIV21_iGLUTs_down	LINC00910	-8.676	2.55234e-16
DIV21_iGLUTsKO9META	DIV21_iGLUTs_down	SOWAHA	-8.676	2.56134e-16
DIV21_iGLUTsKO9META	DIV21_iGLUTs_down	DHODH	-8.675	2.57215e-16
DIV21_iGLUTsKO9META	DIV21_iGLUTs_down	STRBP	-8.672	2.63057e-16
DIV21_iGLUTsKO9META	DIV21_iGLUTs_down	LAMP2	-8.663	2.83745e-16
DIV21_iGLUTsKO9META	DIV21_iGLUTs_down	AC007493.1	-8.662	2.85294e-16
DIV21_iGLUTsKO9META	DIV21_iGLUTs_down	HELLS	-8.66	2.90089e-16
DIV21_iGLUTsKO9META	DIV21_iGLUTs_down	MAP4K2	-8.657	2.95836e-16
DIV21_iGLUTsKO9META	DIV21_iGLUTs_down	BCAN	-8.656	2.98621e-16
DIV21_iGLUTsKO9META	DIV21_iGLUTs_down	THNSL2	-8.654	3.02061e-16
DIV21_iGLUTsKO9META	DIV21_iGLUTs_down	ICA1	-8.652	3.07121e-16
DIV21_iGLUTsKO9META	DIV21_iGLUTs_down	CSNK1G2	-8.65	3.1076e-16
DIV21_iGLUTsKO9META	DIV21_iGLUTs_down	NIPBL-DT	-8.65	3.12145e-16
DIV21_iGLUTsKO9META	DIV21_iGLUTs_down	VPS8	-8.647	3.1792e-16
DIV21_iGLUTsKO9META	DIV21_iGLUTs_down	BRWD1-AS1	-8.646	3.2132e-16
DIV21_iGLUTsKO9META	DIV21_iGLUTs_down	CSRP2	-8.644	3.24642e-16
DIV21_iGLUTsKO9META	DIV21_iGLUTs_down	AL359232.1	-8.636	3.48913e-16
DIV21_iGLUTsKO9META	DIV21_iGLUTs_down	INSM1	-8.633	3.56372e-16
DIV21_iGLUTsKO9META	DIV21_iGLUTs_down	CYP4X1	-8.632	3.57137e-16
DIV21_iGLUTsKO9META	DIV21_iGLUTs_down	SLC9C2	-8.63	3.62165e-16
DIV21_iGLUTsKO9META	DIV21_iGLUTs_down	DBNL	-8.627	3.73429e-16
DIV21_iGLUTsKO9META	DIV21_iGLUTs_down	CHD2	-8.622	3.87227e-16
DIV21_iGLUTsKO9META	DIV21_iGLUTs_down	SPINK5	-8.621	3.91664e-16
DIV21_iGLUTsKO9META	DIV21_iGLUTs_down	ZNF608	-8.614	4.13974e-16
DIV21_iGLUTsKO9META	DIV21_iGLUTs_down	PNMA3	-8.612	4.1743e-16
DIV21_iGLUTsKO9META	DIV21_iGLUTs_down	GLG1	-8.611	4.19822e-16
DIV21_iGLUTsKO9META	DIV21_iGLUTs_down	2026-03-06	-8.605	4.39097e-16
DIV21_iGLUTsKO9META	DIV21_iGLUTs_down	LMTK3	-8.606	4.39097e-16
DIV21_iGLUTsKO9META	DIV21_iGLUTs_down	SETD3	-8.605	4.39097e-16
DIV21_iGLUTsKO9META	DIV21_iGLUTs_down	ZNF714	-8.602	4.5004e-16
DIV21_iGLUTsKO9META	DIV21_iGLUTs_down	CCND3	-8.599	4.62994e-16
DIV21_iGLUTsKO9META	DIV21_iGLUTs_down	AC008610.1	-8.598	4.64543e-16
DIV21_iGLUTsKO9META	DIV21_iGLUTs_down	SSH2	-8.594	4.80019e-16
DIV21_iGLUTsKO9META	DIV21_iGLUTs_down	PGR	-8.591	4.91314e-16
DIV21_iGLUTsKO9META	DIV21_iGLUTs_down	CASC17	-8.588	5.04653e-16
DIV21_iGLUTsKO9META	DIV21_iGLUTs_down	ATG13	-8.581	5.29883e-16
DIV21_iGLUTsKO9META	DIV21_iGLUTs_down	PCDH15	-8.569	5.89199e-16
DIV21_iGLUTsKO9META	DIV21_iGLUTs_down	RTN4IP1	-8.549	6.98962e-16
DIV21_iGLUTsKO9META	DIV21_iGLUTs_down	AC006449.2	-8.546	7.13419e-16
DIV21_iGLUTsKO9META	DIV21_iGLUTs_down	SORBS3	-8.542	7.38408e-16
DIV21_iGLUTsKO9META	DIV21_iGLUTs_down	TCHP	-8.536	7.70238e-16
DIV21_iGLUTsKO9META	DIV21_iGLUTs_down	PRKD2	-8.527	8.31588e-16
DIV21_iGLUTsKO9META	DIV21_iGLUTs_down	GLCCI1	-8.526	8.31719e-16
DIV21_iGLUTsKO9META	DIV21_iGLUTs_down	RNF14	-8.524	8.48893e-16
DIV21_iGLUTsKO9META	DIV21_iGLUTs_down	AC005609.5	-8.523	8.54464e-16
DIV21_iGLUTsKO9META	DIV21_iGLUTs_down	DHPS	-8.513	9.30035e-16
DIV21_iGLUTsKO9META	DIV21_iGLUTs_down	CRPPA	-8.508	9.67031e-16
DIV21_iGLUTsKO9META	DIV21_iGLUTs_down	LARS	-8.502	1.01147e-15
DIV21_iGLUTsKO9META	DIV21_iGLUTs_down	ADAM8	-8.501	1.01658e-15
DIV21_iGLUTsKO9META	DIV21_iGLUTs_down	PEX7	-8.5	1.03034e-15
DIV21_iGLUTsKO9META	DIV21_iGLUTs_down	C8orf33	-8.496	1.05766e-15
DIV21_iGLUTsKO9META	DIV21_iGLUTs_down	LRCH1	-8.495	1.06584e-15
DIV21_iGLUTsKO9META	DIV21_iGLUTs_down	GMCL1	-8.491	1.10027e-15
DIV21_iGLUTsKO9META	DIV21_iGLUTs_down	AL391832.2	-8.49	1.10564e-15
DIV21_iGLUTsKO9META	DIV21_iGLUTs_down	LINC00824	-8.49	1.1067e-15
DIV21_iGLUTsKO9META	DIV21_iGLUTs_down	AC147067.1	-8.486	1.13972e-15
DIV21_iGLUTsKO9META	DIV21_iGLUTs_down	PTH1R	-8.483	1.16195e-15
DIV21_iGLUTsKO9META	DIV21_iGLUTs_down	BTBD2	-8.478	1.2111e-15
DIV21_iGLUTsKO9META	DIV21_iGLUTs_down	NUP62	-8.474	1.25491e-15
DIV21_iGLUTsKO9META	DIV21_iGLUTs_down	KANTR	-8.471	1.27771e-15
DIV21_iGLUTsKO9META	DIV21_iGLUTs_down	CD302	-8.469	1.29725e-15
DIV21_iGLUTsKO9META	DIV21_iGLUTs_down	SFTA2	-8.466	1.3256e-15
DIV21_iGLUTsKO9META	DIV21_iGLUTs_down	AC245052.4	-8.46	1.38682e-15
DIV21_iGLUTsKO9META	DIV21_iGLUTs_down	ENPP4	-8.456	1.43016e-15
DIV21_iGLUTsKO9META	DIV21_iGLUTs_down	AC016876.1	-8.44	1.62854e-15
DIV21_iGLUTsKO9META	DIV21_iGLUTs_down	AC114485.1	-8.434	1.72036e-15
DIV21_iGLUTsKO9META	DIV21_iGLUTs_down	TESK1	-8.433	1.7338e-15
DIV21_iGLUTsKO9META	DIV21_iGLUTs_down	NRG2	-8.431	1.75332e-15
DIV21_iGLUTsKO9META	DIV21_iGLUTs_down	PDE7A	-8.431	1.7554e-15
DIV21_iGLUTsKO9META	DIV21_iGLUTs_down	ABCC10	-8.429	1.77427e-15
DIV21_iGLUTsKO9META	DIV21_iGLUTs_down	AC125611.4	-8.428	1.77934e-15
DIV21_iGLUTsKO9META	DIV21_iGLUTs_down	HS3ST4	-8.428	1.78387e-15
DIV21_iGLUTsKO9META	DIV21_iGLUTs_down	DUOX1	-8.425	1.82582e-15
DIV21_iGLUTsKO9META	DIV21_iGLUTs_down	AL772337.2	-8.419	1.91298e-15
DIV21_iGLUTsKO9META	DIV21_iGLUTs_down	NRIP1	-8.418	1.92021e-15
DIV21_iGLUTsKO9META	DIV21_iGLUTs_down	SEL1L2	-8.414	1.98717e-15
DIV21_iGLUTsKO9META	DIV21_iGLUTs_down	TNPO2	-8.414	1.99219e-15
DIV21_iGLUTsKO9META	DIV21_iGLUTs_down	LPCAT1	-8.404	2.15119e-15
DIV21_iGLUTsKO9META	DIV21_iGLUTs_down	ZNF407	-8.399	2.23559e-15
DIV21_iGLUTsKO9META	DIV21_iGLUTs_down	AF106564.1	-8.398	2.24687e-15
DIV21_iGLUTsKO9META	DIV21_iGLUTs_down	ZNF337-AS1	-8.398	2.24687e-15
DIV21_iGLUTsKO9META	DIV21_iGLUTs_down	ASB7	-8.398	2.24819e-15
DIV21_iGLUTsKO9META	DIV21_iGLUTs_down	CAMKV	-8.398	2.24819e-15
DIV21_iGLUTsKO9META	DIV21_iGLUTs_down	DNAAF4	-8.393	2.32736e-15
DIV21_iGLUTsKO9META	DIV21_iGLUTs_down	AC079336.4	-8.391	2.36688e-15
DIV21_iGLUTsKO9META	DIV21_iGLUTs_down	ZNF626	-8.382	2.54247e-15
DIV21_iGLUTsKO9META	DIV21_iGLUTs_down	SNTB2	-8.374	2.70835e-15
DIV21_iGLUTsKO9META	DIV21_iGLUTs_down	CNPY4	-8.369	2.83967e-15
DIV21_iGLUTsKO9META	DIV21_iGLUTs_down	ACY1	-8.366	2.88929e-15
DIV21_iGLUTsKO9META	DIV21_iGLUTs_down	ANKRD13A	-8.365	2.91252e-15
DIV21_iGLUTsKO9META	DIV21_iGLUTs_down	WIZ	-8.364	2.93468e-15
DIV21_iGLUTsKO9META	DIV21_iGLUTs_down	AL049828.2	-8.364	2.93648e-15
DIV21_iGLUTsKO9META	DIV21_iGLUTs_down	EHBP1	-8.362	2.9792e-15
DIV21_iGLUTsKO9META	DIV21_iGLUTs_down	ZDHHC8	-8.361	2.99866e-15
DIV21_iGLUTsKO9META	DIV21_iGLUTs_down	CRACR2B	-8.358	3.05736e-15
DIV21_iGLUTsKO9META	DIV21_iGLUTs_down	DPP10	-8.351	3.24226e-15
DIV21_iGLUTsKO9META	DIV21_iGLUTs_down	FIG4	-8.35	3.25541e-15
DIV21_iGLUTsKO9META	DIV21_iGLUTs_down	FECH	-8.349	3.26171e-15
DIV21_iGLUTsKO9META	DIV21_iGLUTs_down	HIST1H2BE	-8.347	3.32477e-15
DIV21_iGLUTsKO9META	DIV21_iGLUTs_down	NXNL2	-8.342	3.43264e-15
DIV21_iGLUTsKO9META	DIV21_iGLUTs_down	RAP1GAP2	-8.34	3.486e-15
DIV21_iGLUTsKO9META	DIV21_iGLUTs_down	ABAT	-8.339	3.51051e-15
DIV21_iGLUTsKO9META	DIV21_iGLUTs_down	MTRES1	-8.335	3.64262e-15
DIV21_iGLUTsKO9META	DIV21_iGLUTs_down	RWDD2B	-8.334	3.66155e-15
DIV21_iGLUTsKO9META	DIV21_iGLUTs_down	BMF	-8.331	3.74708e-15
DIV21_iGLUTsKO9META	DIV21_iGLUTs_down	MIPEP	-8.329	3.79689e-15
DIV21_iGLUTsKO9META	DIV21_iGLUTs_down	MTHFS	-8.329	3.79774e-15
DIV21_iGLUTsKO9META	DIV21_iGLUTs_down	BID	-8.328	3.81248e-15
DIV21_iGLUTsKO9META	DIV21_iGLUTs_down	INTS3	-8.326	3.87062e-15
DIV21_iGLUTsKO9META	DIV21_iGLUTs_down	FZD6	-8.322	4.00143e-15
DIV21_iGLUTsKO9META	DIV21_iGLUTs_down	ABL2	-8.313	4.2729e-15
DIV21_iGLUTsKO9META	DIV21_iGLUTs_down	GCLM	-8.31	4.38005e-15
DIV21_iGLUTsKO9META	DIV21_iGLUTs_down	NLRP2	-8.303	4.63003e-15
DIV21_iGLUTsKO9META	DIV21_iGLUTs_down	NXF1	-8.301	4.68417e-15
DIV21_iGLUTsKO9META	DIV21_iGLUTs_down	AL096701.4	-8.299	4.76078e-15
DIV21_iGLUTsKO9META	DIV21_iGLUTs_down	SPAG7	-8.297	4.83255e-15
DIV21_iGLUTsKO9META	DIV21_iGLUTs_down	ARHGEF9	-8.295	4.92662e-15
DIV21_iGLUTsKO9META	DIV21_iGLUTs_down	TMEM163	-8.294	4.93356e-15
DIV21_iGLUTsKO9META	DIV21_iGLUTs_down	VARS	-8.294	4.93356e-15
DIV21_iGLUTsKO9META	DIV21_iGLUTs_down	AL160035.1	-8.286	5.26944e-15
DIV21_iGLUTsKO9META	DIV21_iGLUTs_down	MANF	-8.285	5.29013e-15
DIV21_iGLUTsKO9META	DIV21_iGLUTs_down	ATP2A1-AS1	-8.285	5.29285e-15
DIV21_iGLUTsKO9META	DIV21_iGLUTs_down	VTN	-8.284	5.31161e-15
DIV21_iGLUTsKO9META	DIV21_iGLUTs_down	CCDC191	-8.282	5.37652e-15
DIV21_iGLUTsKO9META	DIV21_iGLUTs_down	CXorf56	-8.279	5.49443e-15
DIV21_iGLUTsKO9META	DIV21_iGLUTs_down	RAP1GDS1	-8.274	5.76247e-15
DIV21_iGLUTsKO9META	DIV21_iGLUTs_down	FERMT2	-8.273	5.79514e-15
DIV21_iGLUTsKO9META	DIV21_iGLUTs_down	ACAD11	-8.27	5.88504e-15
DIV21_iGLUTsKO9META	DIV21_iGLUTs_down	ARRB1	-8.269	5.92175e-15
DIV21_iGLUTsKO9META	DIV21_iGLUTs_down	RGS17	-8.265	6.14822e-15
DIV21_iGLUTsKO9META	DIV21_iGLUTs_down	L3MBTL2	-8.264	6.14917e-15
DIV21_iGLUTsKO9META	DIV21_iGLUTs_down	AL590705.1	-8.263	6.21127e-15
DIV21_iGLUTsKO9META	DIV21_iGLUTs_down	DPM1	-8.258	6.47802e-15
DIV21_iGLUTsKO9META	DIV21_iGLUTs_down	HES1	-8.257	6.48702e-15
DIV21_iGLUTsKO9META	DIV21_iGLUTs_down	AC242426.2	-8.255	6.62192e-15
DIV21_iGLUTsKO9META	DIV21_iGLUTs_down	AC124045.1	-8.253	6.67394e-15
DIV21_iGLUTsKO9META	DIV21_iGLUTs_down	TFB1M	-8.251	6.76874e-15
DIV21_iGLUTsKO9META	DIV21_iGLUTs_down	ZFP64	-8.25	6.82017e-15
DIV21_iGLUTsKO9META	DIV21_iGLUTs_down	PTGES3L	-8.247	6.9875e-15
DIV21_iGLUTsKO9META	DIV21_iGLUTs_down	GRID1	-8.246	7.02114e-15
DIV21_iGLUTsKO9META	DIV21_iGLUTs_down	MIF	-8.239	7.42302e-15
DIV21_iGLUTsKO9META	DIV21_iGLUTs_down	LINC02315	-8.238	7.49416e-15
DIV21_iGLUTsKO9META	DIV21_iGLUTs_down	CKS2	-8.237	7.51809e-15
DIV21_iGLUTsKO9META	DIV21_iGLUTs_down	KRBA1	-8.237	7.52916e-15
DIV21_iGLUTsKO9META	DIV21_iGLUTs_down	RHOT1	-8.235	7.58934e-15
DIV21_iGLUTsKO9META	DIV21_iGLUTs_down	AC106886.3	-8.236	7.58934e-15
DIV21_iGLUTsKO9META	DIV21_iGLUTs_down	TAF1C	-8.235	7.62138e-15
DIV21_iGLUTsKO9META	DIV21_iGLUTs_down	AP001636.3	-8.232	7.80966e-15
DIV21_iGLUTsKO9META	DIV21_iGLUTs_down	TET2	-8.231	7.82428e-15
DIV21_iGLUTsKO9META	DIV21_iGLUTs_down	ABLIM2	-8.23	7.85147e-15
DIV21_iGLUTsKO9META	DIV21_iGLUTs_down	AL391095.1	-8.23	7.88878e-15
DIV21_iGLUTsKO9META	DIV21_iGLUTs_down	KPNA6	-8.229	7.88878e-15
DIV21_iGLUTsKO9META	DIV21_iGLUTs_down	GPATCH1	-8.229	7.89656e-15
DIV21_iGLUTsKO9META	DIV21_iGLUTs_down	OSBPL8	-8.229	7.89656e-15
DIV21_iGLUTsKO9META	DIV21_iGLUTs_down	CCDC189	-8.227	8.0151e-15
DIV21_iGLUTsKO9META	DIV21_iGLUTs_down	LGALSL	-8.225	8.13453e-15
DIV21_iGLUTsKO9META	DIV21_iGLUTs_down	FER1L6-AS2	-8.225	8.13453e-15
DIV21_iGLUTsKO9META	DIV21_iGLUTs_down	AC015909.2	-8.224	8.15659e-15
DIV21_iGLUTsKO9META	DIV21_iGLUTs_down	EIF4EBP2	-8.222	8.27482e-15
DIV21_iGLUTsKO9META	DIV21_iGLUTs_down	ANAPC1	-8.221	8.32124e-15
DIV21_iGLUTsKO9META	DIV21_iGLUTs_down	AC008875.3	-8.22	8.35603e-15
DIV21_iGLUTsKO9META	DIV21_iGLUTs_down	THEMIS2	-8.22	8.35603e-15
DIV21_iGLUTsKO9META	DIV21_iGLUTs_down	SH3GL1	-8.219	8.37098e-15
DIV21_iGLUTsKO9META	DIV21_iGLUTs_down	TCF4	-8.219	8.37098e-15
DIV21_iGLUTsKO9META	DIV21_iGLUTs_down	CACNA1A	-8.219	8.37098e-15
DIV21_iGLUTsKO9META	DIV21_iGLUTs_down	TNR	-8.218	8.43301e-15
DIV21_iGLUTsKO9META	DIV21_iGLUTs_down	TPD52	-8.216	8.55181e-15
DIV21_iGLUTsKO9META	DIV21_iGLUTs_down	HSD17B4	-8.213	8.73517e-15
DIV21_iGLUTsKO9META	DIV21_iGLUTs_down	KIAA1671	-8.209	9.0314e-15
DIV21_iGLUTsKO9META	DIV21_iGLUTs_down	ZNF423	-8.208	9.14035e-15
DIV21_iGLUTsKO9META	DIV21_iGLUTs_down	SEPTIN10	-8.207	9.17617e-15
DIV21_iGLUTsKO9META	DIV21_iGLUTs_down	CAMK1D	-8.197	9.93181e-15
DIV21_iGLUTsKO9META	DIV21_iGLUTs_down	ACAT1	-8.197	9.93786e-15
DIV21_iGLUTsKO9META	DIV21_iGLUTs_down	UPRT	-8.191	1.03943e-14
DIV21_iGLUTsKO9META	DIV21_iGLUTs_down	KLHL31	-8.187	1.06953e-14
DIV21_iGLUTsKO9META	DIV21_iGLUTs_down	KCNMB3	-8.185	1.0816e-14
DIV21_iGLUTsKO9META	DIV21_iGLUTs_down	HCFC1	-8.184	1.09397e-14
DIV21_iGLUTsKO9META	DIV21_iGLUTs_down	QPCT	-8.182	1.10867e-14
DIV21_iGLUTsKO9META	DIV21_iGLUTs_down	CCDC125	-8.176	1.16253e-14
DIV21_iGLUTsKO9META	DIV21_iGLUTs_down	TEF	-8.175	1.17311e-14
DIV21_iGLUTsKO9META	DIV21_iGLUTs_down	MGAT5	-8.174	1.18127e-14
DIV21_iGLUTsKO9META	DIV21_iGLUTs_down	LINC00205	-8.167	1.24393e-14
DIV21_iGLUTsKO9META	DIV21_iGLUTs_down	AL162586.2	-8.166	1.25506e-14
DIV21_iGLUTsKO9META	DIV21_iGLUTs_down	ZNF562	-8.163	1.27557e-14
DIV21_iGLUTsKO9META	DIV21_iGLUTs_down	COX5B	-8.157	1.34529e-14
DIV21_iGLUTsKO9META	DIV21_iGLUTs_down	TMEM9B	-8.156	1.34916e-14
DIV21_iGLUTsKO9META	DIV21_iGLUTs_down	TMEM266	-8.155	1.36042e-14
DIV21_iGLUTsKO9META	DIV21_iGLUTs_down	GCA	-8.15	1.41523e-14
DIV21_iGLUTsKO9META	DIV21_iGLUTs_down	IL20RB	-8.149	1.42439e-14
DIV21_iGLUTsKO9META	DIV21_iGLUTs_down	F8	-8.148	1.43043e-14
DIV21_iGLUTsKO9META	DIV21_iGLUTs_down	ERCC5	-8.138	1.551e-14
DIV21_iGLUTsKO9META	DIV21_iGLUTs_down	KCNMA1	-8.135	1.58301e-14
DIV21_iGLUTsKO9META	DIV21_iGLUTs_down	PALM2-AKAP2	-8.132	1.62762e-14
DIV21_iGLUTsKO9META	DIV21_iGLUTs_down	CAMKK2	-8.127	1.68221e-14
DIV21_iGLUTsKO9META	DIV21_iGLUTs_down	KLHL13	-8.126	1.695e-14
DIV21_iGLUTsKO9META	DIV21_iGLUTs_down	LEMD3	-8.124	1.72151e-14
DIV21_iGLUTsKO9META	DIV21_iGLUTs_down	ADIPOR2	-8.116	1.83027e-14
DIV21_iGLUTsKO9META	DIV21_iGLUTs_down	ANKS6	-8.115	1.84614e-14
DIV21_iGLUTsKO9META	DIV21_iGLUTs_down	GPBP1L1	-8.113	1.88285e-14
DIV21_iGLUTsKO9META	DIV21_iGLUTs_down	PPP1R37	-8.111	1.90388e-14
DIV21_iGLUTsKO9META	DIV21_iGLUTs_down	GATAD2B	-8.109	1.92711e-14
DIV21_iGLUTsKO9META	DIV21_iGLUTs_down	CD59	-8.108	1.9412e-14
DIV21_iGLUTsKO9META	DIV21_iGLUTs_down	ATP9B	-8.103	2.02463e-14
DIV21_iGLUTsKO9META	DIV21_iGLUTs_down	ESYT2	-8.103	2.02608e-14
DIV21_iGLUTsKO9META	DIV21_iGLUTs_down	DIP2B	-8.101	2.05496e-14
DIV21_iGLUTsKO9META	DIV21_iGLUTs_down	TBCD	-8.098	2.08508e-14
DIV21_iGLUTsKO9META	DIV21_iGLUTs_down	ARMC3	-8.098	2.09464e-14
DIV21_iGLUTsKO9META	DIV21_iGLUTs_down	ZNF45	-8.095	2.13777e-14
DIV21_iGLUTsKO9META	DIV21_iGLUTs_down	VAMP7	-8.089	2.23853e-14
DIV21_iGLUTsKO9META	DIV21_iGLUTs_down	C19orf81	-8.089	2.24294e-14
DIV21_iGLUTsKO9META	DIV21_iGLUTs_down	HSPBAP1	-8.084	2.31978e-14
DIV21_iGLUTsKO9META	DIV21_iGLUTs_down	ITGA6	-8.084	2.32516e-14
DIV21_iGLUTsKO9META	DIV21_iGLUTs_down	ZNF500	-8.083	2.3383e-14
DIV21_iGLUTsKO9META	DIV21_iGLUTs_down	ARX	-8.081	2.37171e-14
DIV21_iGLUTsKO9META	DIV21_iGLUTs_down	AC007785.3	-8.081	2.37956e-14
DIV21_iGLUTsKO9META	DIV21_iGLUTs_down	GPR176	-8.08	2.38268e-14
DIV21_iGLUTsKO9META	DIV21_iGLUTs_down	AC091607.2	-8.08	2.38268e-14
DIV21_iGLUTsKO9META	DIV21_iGLUTs_down	ZNF154	-8.078	2.42351e-14
DIV21_iGLUTsKO9META	DIV21_iGLUTs_down	GLUL	-8.077	2.44002e-14
DIV21_iGLUTsKO9META	DIV21_iGLUTs_down	GOLGA8B	-8.075	2.46123e-14
DIV21_iGLUTsKO9META	DIV21_iGLUTs_down	SLC44A1	-8.071	2.55762e-14
DIV21_iGLUTsKO9META	DIV21_iGLUTs_down	UGP2	-8.069	2.57455e-14
DIV21_iGLUTsKO9META	DIV21_iGLUTs_down	GLIS2-AS1	-8.067	2.63331e-14
DIV21_iGLUTsKO9META	DIV21_iGLUTs_down	RTN4R	-8.066	2.64206e-14
DIV21_iGLUTsKO9META	DIV21_iGLUTs_down	MRAP2	-8.065	2.65841e-14
DIV21_iGLUTsKO9META	DIV21_iGLUTs_down	ICE2	-8.059	2.77885e-14
DIV21_iGLUTsKO9META	DIV21_iGLUTs_down	TOR3A	-8.056	2.84329e-14
DIV21_iGLUTsKO9META	DIV21_iGLUTs_down	AC093323.1	-8.052	2.93059e-14
DIV21_iGLUTsKO9META	DIV21_iGLUTs_down	NOA1	-8.051	2.94597e-14
DIV21_iGLUTsKO9META	DIV21_iGLUTs_down	CTIF	-8.051	2.94765e-14
DIV21_iGLUTsKO9META	DIV21_iGLUTs_down	CRLS1	-8.05	2.97265e-14
DIV21_iGLUTsKO9META	DIV21_iGLUTs_down	TMEM151B	-8.048	3.0255e-14
DIV21_iGLUTsKO9META	DIV21_iGLUTs_down	TUFT1	-8.045	3.07246e-14
DIV21_iGLUTsKO9META	DIV21_iGLUTs_down	GRB14	-8.039	3.22425e-14
DIV21_iGLUTsKO9META	DIV21_iGLUTs_down	FADS2	-8.037	3.29177e-14
DIV21_iGLUTsKO9META	DIV21_iGLUTs_down	CBL	-8.035	3.33413e-14
DIV21_iGLUTsKO9META	DIV21_iGLUTs_down	TNFRSF19	-8.026	3.5597e-14
DIV21_iGLUTsKO9META	DIV21_iGLUTs_down	MED24	-8.026	3.5597e-14
DIV21_iGLUTsKO9META	DIV21_iGLUTs_down	SUCLG2-AS1	-8.026	3.56107e-14
DIV21_iGLUTsKO9META	DIV21_iGLUTs_down	TCP11L2	-8.024	3.61894e-14
DIV21_iGLUTsKO9META	DIV21_iGLUTs_down	CIC	-8.021	3.68719e-14
DIV21_iGLUTsKO9META	DIV21_iGLUTs_down	ZNF8	-8.02	3.72355e-14
DIV21_iGLUTsKO9META	DIV21_iGLUTs_down	RETN	-8.019	3.74574e-14
DIV21_iGLUTsKO9META	DIV21_iGLUTs_down	PIGL	-8.014	3.87398e-14
DIV21_iGLUTsKO9META	DIV21_iGLUTs_down	IVNS1ABP	-8.008	4.05727e-14
DIV21_iGLUTsKO9META	DIV21_iGLUTs_down	ZBTB6	-8.006	4.13454e-14
DIV21_iGLUTsKO9META	DIV21_iGLUTs_down	MPDU1	-8.005	4.15976e-14
DIV21_iGLUTsKO9META	DIV21_iGLUTs_down	AC092645.2	-8.005	4.15976e-14
DIV21_iGLUTsKO9META	DIV21_iGLUTs_down	ID2	-8.001	4.29202e-14
DIV21_iGLUTsKO9META	DIV21_iGLUTs_down	AC007216.4	-7.997	4.41002e-14
DIV21_iGLUTsKO9META	DIV21_iGLUTs_down	AC007383.2	-7.997	4.41002e-14
DIV21_iGLUTsKO9META	DIV21_iGLUTs_down	C14orf132	-7.995	4.46875e-14
DIV21_iGLUTsKO9META	DIV21_iGLUTs_down	DUSP5	-7.993	4.52729e-14
DIV21_iGLUTsKO9META	DIV21_iGLUTs_down	TP53	-7.993	4.54778e-14
DIV21_iGLUTsKO9META	DIV21_iGLUTs_down	ANKS1A	-7.992	4.58195e-14
DIV21_iGLUTsKO9META	DIV21_iGLUTs_down	VRTN	-7.991	4.58857e-14
DIV21_iGLUTsKO9META	DIV21_iGLUTs_down	GALNT13	-7.991	4.60201e-14
DIV21_iGLUTsKO9META	DIV21_iGLUTs_down	PIGB	-7.987	4.71418e-14
DIV21_iGLUTsKO9META	DIV21_iGLUTs_down	GPT	-7.987	4.71418e-14
DIV21_iGLUTsKO9META	DIV21_iGLUTs_down	DGAT2L6	-7.983	4.88086e-14
DIV21_iGLUTsKO9META	DIV21_iGLUTs_down	SORBS2	-7.981	4.95765e-14
DIV21_iGLUTsKO9META	DIV21_iGLUTs_down	DNPEP	-7.975	5.17071e-14
DIV21_iGLUTsKO9META	DIV21_iGLUTs_down	Z99572.1	-7.975	5.17295e-14
DIV21_iGLUTsKO9META	DIV21_iGLUTs_down	TYW3	-7.97	5.34301e-14
DIV21_iGLUTsKO9META	DIV21_iGLUTs_down	PLPP2	-7.967	5.50357e-14
DIV21_iGLUTsKO9META	DIV21_iGLUTs_down	TOR1B	-7.965	5.54572e-14
DIV21_iGLUTsKO9META	DIV21_iGLUTs_down	LCMT1-AS1	-7.965	5.55409e-14
DIV21_iGLUTsKO9META	DIV21_iGLUTs_down	CKLF	-7.963	5.64306e-14
DIV21_iGLUTsKO9META	DIV21_iGLUTs_down	ZKSCAN4	-7.963	5.64792e-14
DIV21_iGLUTsKO9META	DIV21_iGLUTs_down	RNF217	-7.962	5.68289e-14
DIV21_iGLUTsKO9META	DIV21_iGLUTs_down	GPD2	-7.961	5.71108e-14
DIV21_iGLUTsKO9META	DIV21_iGLUTs_down	REEP1	-7.96	5.73584e-14
DIV21_iGLUTsKO9META	DIV21_iGLUTs_down	AC009139.1	-7.956	5.89498e-14
DIV21_iGLUTsKO9META	DIV21_iGLUTs_down	RFC1	-7.956	5.92599e-14
DIV21_iGLUTsKO9META	DIV21_iGLUTs_down	WBP1	-7.955	5.95692e-14
DIV21_iGLUTsKO9META	DIV21_iGLUTs_down	PHLPP2	-7.954	5.99202e-14
DIV21_iGLUTsKO9META	DIV21_iGLUTs_down	CORO2A	-7.954	5.99202e-14
DIV21_iGLUTsKO9META	DIV21_iGLUTs_down	LINC01163	-7.953	5.99959e-14
DIV21_iGLUTsKO9META	DIV21_iGLUTs_down	HIRA	-7.95	6.17536e-14
DIV21_iGLUTsKO9META	DIV21_iGLUTs_down	GATD1	-7.948	6.23863e-14
DIV21_iGLUTsKO9META	DIV21_iGLUTs_down	SHPRH	-7.948	6.25566e-14
DIV21_iGLUTsKO9META	DIV21_iGLUTs_down	PTBP3	-7.942	6.52566e-14
DIV21_iGLUTsKO9META	DIV21_iGLUTs_down	TTLL3	-7.939	6.66989e-14
DIV21_iGLUTsKO9META	DIV21_iGLUTs_down	FOXP1-IT1	-7.938	6.68936e-14
DIV21_iGLUTsKO9META	DIV21_iGLUTs_down	PACSIN2	-7.938	6.68936e-14
DIV21_iGLUTsKO9META	DIV21_iGLUTs_down	RPE	-7.937	6.74144e-14
DIV21_iGLUTsKO9META	DIV21_iGLUTs_down	STARD13	-7.931	7.10259e-14
DIV21_iGLUTsKO9META	DIV21_iGLUTs_down	KDM2B	-7.928	7.26116e-14
DIV21_iGLUTsKO9META	DIV21_iGLUTs_down	AL136419.3	-7.927	7.27321e-14
DIV21_iGLUTsKO9META	DIV21_iGLUTs_down	MRC2	-7.926	7.3144e-14
DIV21_iGLUTsKO9META	DIV21_iGLUTs_down	TEP1	-7.925	7.40077e-14
DIV21_iGLUTsKO9META	DIV21_iGLUTs_down	AP000757.1	-7.922	7.51468e-14
DIV21_iGLUTsKO9META	DIV21_iGLUTs_down	SLC22A7	-7.922	7.51468e-14
DIV21_iGLUTsKO9META	DIV21_iGLUTs_down	NRG4	-7.92	7.65366e-14
DIV21_iGLUTsKO9META	DIV21_iGLUTs_down	EDDM13	-7.917	7.79995e-14
DIV21_iGLUTsKO9META	DIV21_iGLUTs_down	DIP2A	-7.913	8.02922e-14
DIV21_iGLUTsKO9META	DIV21_iGLUTs_down	AC051619.6	-7.908	8.39876e-14
DIV21_iGLUTsKO9META	DIV21_iGLUTs_down	ZNF324	-7.907	8.42819e-14
DIV21_iGLUTsKO9META	DIV21_iGLUTs_down	PNKP	-7.907	8.44156e-14
DIV21_iGLUTsKO9META	DIV21_iGLUTs_down	KLHL42	-7.899	8.98113e-14
DIV21_iGLUTsKO9META	DIV21_iGLUTs_down	ENO3	-7.889	9.6581e-14
DIV21_iGLUTsKO9META	DIV21_iGLUTs_down	AL163973.2	-7.889	9.66645e-14
DIV21_iGLUTsKO9META	DIV21_iGLUTs_down	TOP1MT	-7.888	9.716e-14
DIV21_iGLUTsKO9META	DIV21_iGLUTs_down	STIM2-AS1	-7.887	9.81291e-14
DIV21_iGLUTsKO9META	DIV21_iGLUTs_down	AGPS	-7.885	9.96329e-14
DIV21_iGLUTsKO9META	DIV21_iGLUTs_down	TNFSF9	-7.883	1.01101e-13
DIV21_iGLUTsKO9META	DIV21_iGLUTs_down	SMPD3	-7.882	1.01209e-13
DIV21_iGLUTsKO9META	DIV21_iGLUTs_down	AC093249.6	-7.88	1.0265e-13
DIV21_iGLUTsKO9META	DIV21_iGLUTs_down	CDKL2	-7.88	1.03132e-13
DIV21_iGLUTsKO9META	DIV21_iGLUTs_down	AGPAT2	-7.879	1.03299e-13
DIV21_iGLUTsKO9META	DIV21_iGLUTs_down	CCDC151	-7.875	1.06884e-13
DIV21_iGLUTsKO9META	DIV21_iGLUTs_down	PDE6C	-7.874	1.07045e-13
DIV21_iGLUTsKO9META	DIV21_iGLUTs_down	KC877982.1	-7.872	1.09232e-13
DIV21_iGLUTsKO9META	DIV21_iGLUTs_down	ASXL3	-7.871	1.09638e-13
DIV21_iGLUTsKO9META	DIV21_iGLUTs_down	CEP44	-7.871	1.09702e-13
DIV21_iGLUTsKO9META	DIV21_iGLUTs_down	ABITRAM	-7.869	1.10945e-13
DIV21_iGLUTsKO9META	DIV21_iGLUTs_down	CLOCK	-7.868	1.1175e-13
DIV21_iGLUTsKO9META	DIV21_iGLUTs_down	LINC00930	-7.867	1.12584e-13
DIV21_iGLUTsKO9META	DIV21_iGLUTs_down	GNPDA2	-7.863	1.15518e-13
DIV21_iGLUTsKO9META	DIV21_iGLUTs_down	GABPB1	-7.861	1.17888e-13
DIV21_iGLUTsKO9META	DIV21_iGLUTs_down	CASC19	-7.857	1.21546e-13
DIV21_iGLUTsKO9META	DIV21_iGLUTs_down	CENPH	-7.854	1.23593e-13
DIV21_iGLUTsKO9META	DIV21_iGLUTs_down	ATP1B2	-7.852	1.2631e-13
DIV21_iGLUTsKO9META	DIV21_iGLUTs_down	ZMYM3	-7.85	1.27064e-13
DIV21_iGLUTsKO9META	DIV21_iGLUTs_down	PID1	-7.85	1.27064e-13
DIV21_iGLUTsKO9META	DIV21_iGLUTs_down	PAICS	-7.846	1.3102e-13
DIV21_iGLUTsKO9META	DIV21_iGLUTs_down	THBS4	-7.845	1.32031e-13
DIV21_iGLUTsKO9META	DIV21_iGLUTs_down	CORO2B	-7.844	1.33192e-13
DIV21_iGLUTsKO9META	DIV21_iGLUTs_down	CGN	-7.844	1.33283e-13
DIV21_iGLUTsKO9META	DIV21_iGLUTs_down	HSD3B7	-7.838	1.38692e-13
DIV21_iGLUTsKO9META	DIV21_iGLUTs_down	SIPA1L3	-7.838	1.38692e-13
DIV21_iGLUTsKO9META	DIV21_iGLUTs_down	PPFIBP1	-7.836	1.40889e-13
DIV21_iGLUTsKO9META	DIV21_iGLUTs_down	CBLN1	-7.836	1.40889e-13
DIV21_iGLUTsKO9META	DIV21_iGLUTs_down	BTN1A1	-7.836	1.4118e-13
DIV21_iGLUTsKO9META	DIV21_iGLUTs_down	MCTP1	-7.834	1.43073e-13
DIV21_iGLUTsKO9META	DIV21_iGLUTs_down	AC006460.2	-7.833	1.43693e-13
DIV21_iGLUTsKO9META	DIV21_iGLUTs_down	ST3GAL3	-7.832	1.44311e-13
DIV21_iGLUTsKO9META	DIV21_iGLUTs_down	BOLA1	-7.83	1.46885e-13
DIV21_iGLUTsKO9META	DIV21_iGLUTs_down	IGFBP7	-7.828	1.49151e-13
DIV21_iGLUTsKO9META	DIV21_iGLUTs_down	AC073343.2	-7.827	1.5027e-13
DIV21_iGLUTsKO9META	DIV21_iGLUTs_down	ZWILCH	-7.826	1.50785e-13
DIV21_iGLUTsKO9META	DIV21_iGLUTs_down	PLA2G12A	-7.825	1.52228e-13
DIV21_iGLUTsKO9META	DIV21_iGLUTs_down	ST5	-7.825	1.52262e-13
DIV21_iGLUTsKO9META	DIV21_iGLUTs_down	APC2	-7.821	1.56416e-13
DIV21_iGLUTsKO9META	DIV21_iGLUTs_down	MLH1	-7.819	1.5886e-13
DIV21_iGLUTsKO9META	DIV21_iGLUTs_down	AC091045.1	-7.817	1.60731e-13
DIV21_iGLUTsKO9META	DIV21_iGLUTs_down	TCF15	-7.817	1.61377e-13
DIV21_iGLUTsKO9META	DIV21_iGLUTs_down	AP000487.1	-7.816	1.62349e-13
DIV21_iGLUTsKO9META	DIV21_iGLUTs_down	PBX1	-7.815	1.62427e-13
DIV21_iGLUTsKO9META	DIV21_iGLUTs_down	SAMD12	-7.812	1.67424e-13
DIV21_iGLUTsKO9META	DIV21_iGLUTs_down	GLRX2	-7.801	1.81071e-13
DIV21_iGLUTsKO9META	DIV21_iGLUTs_down	CFAP43	-7.801	1.81071e-13
DIV21_iGLUTsKO9META	DIV21_iGLUTs_down	ABCA3	-7.8	1.82747e-13
DIV21_iGLUTsKO9META	DIV21_iGLUTs_down	AC007728.1	-7.799	1.838e-13
DIV21_iGLUTsKO9META	DIV21_iGLUTs_down	ATG9B	-7.797	1.86028e-13
DIV21_iGLUTsKO9META	DIV21_iGLUTs_down	MIR137HG	-7.797	1.86062e-13
DIV21_iGLUTsKO9META	DIV21_iGLUTs_down	RBPMS2	-7.797	1.86062e-13
DIV21_iGLUTsKO9META	DIV21_iGLUTs_down	ZNF793-AS1	-7.791	1.94462e-13
DIV21_iGLUTsKO9META	DIV21_iGLUTs_down	TRAF5	-7.79	1.96196e-13
DIV21_iGLUTsKO9META	DIV21_iGLUTs_down	AC135048.3	-7.789	1.97105e-13
DIV21_iGLUTsKO9META	DIV21_iGLUTs_down	TTC25	-7.787	2.00318e-13
DIV21_iGLUTsKO9META	DIV21_iGLUTs_down	EPM2AIP1	-7.787	2.00318e-13
DIV21_iGLUTsKO9META	DIV21_iGLUTs_down	UMPS	-7.786	2.01655e-13
DIV21_iGLUTsKO9META	DIV21_iGLUTs_down	RAB5B	-7.784	2.04045e-13
DIV21_iGLUTsKO9META	DIV21_iGLUTs_down	ZCCHC9	-7.784	2.04045e-13
DIV21_iGLUTsKO9META	DIV21_iGLUTs_down	FAM20B	-7.784	2.04045e-13
DIV21_iGLUTsKO9META	DIV21_iGLUTs_down	LMNA	-7.784	2.04045e-13
DIV21_iGLUTsKO9META	DIV21_iGLUTs_down	PRAG1	-7.781	2.07973e-13
DIV21_iGLUTsKO9META	DIV21_iGLUTs_down	ARSF	-7.775	2.1736e-13
DIV21_iGLUTsKO9META	DIV21_iGLUTs_down	PCNX2	-7.775	2.1736e-13
DIV21_iGLUTsKO9META	DIV21_iGLUTs_down	SPA17	-7.77	2.25596e-13
DIV21_iGLUTsKO9META	DIV21_iGLUTs_down	ACSBG1	-7.77	2.26423e-13
DIV21_iGLUTsKO9META	DIV21_iGLUTs_down	SLC2A2	-7.768	2.29201e-13
DIV21_iGLUTsKO9META	DIV21_iGLUTs_down	PDE12	-7.767	2.30165e-13
DIV21_iGLUTsKO9META	DIV21_iGLUTs_down	DGKE	-7.766	2.32114e-13
DIV21_iGLUTsKO9META	DIV21_iGLUTs_down	LINC01405	-7.766	2.32114e-13
DIV21_iGLUTsKO9META	DIV21_iGLUTs_down	LRCH4	-7.765	2.32699e-13
DIV21_iGLUTsKO9META	DIV21_iGLUTs_down	CHCHD5	-7.765	2.33239e-13
DIV21_iGLUTsKO9META	DIV21_iGLUTs_down	COMMD3	-7.764	2.33763e-13
DIV21_iGLUTsKO9META	DIV21_iGLUTs_down	TLCD4	-7.761	2.39661e-13
DIV21_iGLUTsKO9META	DIV21_iGLUTs_down	PTRHD1	-7.76	2.39892e-13
DIV21_iGLUTsKO9META	DIV21_iGLUTs_down	ATP6V1E2	-7.757	2.4657e-13
DIV21_iGLUTsKO9META	DIV21_iGLUTs_down	SQLE	-7.756	2.47808e-13
DIV21_iGLUTsKO9META	DIV21_iGLUTs_down	ACAP2	-7.756	2.48055e-13
DIV21_iGLUTsKO9META	DIV21_iGLUTs_down	HDAC2-AS2	-7.747	2.65449e-13
DIV21_iGLUTsKO9META	DIV21_iGLUTs_down	SMIM13	-7.743	2.73351e-13
DIV21_iGLUTsKO9META	DIV21_iGLUTs_down	GDPGP1	-7.741	2.76317e-13
DIV21_iGLUTsKO9META	DIV21_iGLUTs_down	C3orf67	-7.741	2.77705e-13
DIV21_iGLUTsKO9META	DIV21_iGLUTs_down	TRMT11	-7.74	2.79286e-13
DIV21_iGLUTsKO9META	DIV21_iGLUTs_down	MED17	-7.736	2.87326e-13
DIV21_iGLUTsKO9META	DIV21_iGLUTs_down	MKS1	-7.731	2.98978e-13
DIV21_iGLUTsKO9META	DIV21_iGLUTs_down	TSTD2	-7.726	3.09484e-13
DIV21_iGLUTsKO9META	DIV21_iGLUTs_down	ARMH1	-7.726	3.09651e-13
DIV21_iGLUTsKO9META	DIV21_iGLUTs_down	C9orf24	-7.724	3.13158e-13
DIV21_iGLUTsKO9META	DIV21_iGLUTs_down	YJEFN3	-7.722	3.19436e-13
DIV21_iGLUTsKO9META	DIV21_iGLUTs_down	OTULINL	-7.721	3.19868e-13
DIV21_iGLUTsKO9META	DIV21_iGLUTs_down	NOM1	-7.715	3.35961e-13
DIV21_iGLUTsKO9META	DIV21_iGLUTs_down	SLC25A37	-7.714	3.38584e-13
DIV21_iGLUTsKO9META	DIV21_iGLUTs_down	ALX1	-7.713	3.38713e-13
DIV21_iGLUTsKO9META	DIV21_iGLUTs_down	CORO1C	-7.71	3.46687e-13
DIV21_iGLUTsKO9META	DIV21_iGLUTs_down	TCOF1	-7.709	3.48457e-13
DIV21_iGLUTsKO9META	DIV21_iGLUTs_down	COA6-AS1	-7.708	3.52422e-13
DIV21_iGLUTsKO9META	DIV21_iGLUTs_down	AC244033.2	-7.706	3.55554e-13
DIV21_iGLUTsKO9META	DIV21_iGLUTs_down	AC009228.1	-7.704	3.60597e-13
DIV21_iGLUTsKO9META	DIV21_iGLUTs_down	SORD	-7.702	3.67545e-13
DIV21_iGLUTsKO9META	DIV21_iGLUTs_down	FAM117B	-7.701	3.68184e-13
DIV21_iGLUTsKO9META	DIV21_iGLUTs_down	RPUSD2	-7.701	3.68549e-13
DIV21_iGLUTsKO9META	DIV21_iGLUTs_down	AL161937.1	-7.698	3.77098e-13
DIV21_iGLUTsKO9META	DIV21_iGLUTs_down	AL109933.5	-7.697	3.78269e-13
DIV21_iGLUTsKO9META	DIV21_iGLUTs_down	POLR2J3	-7.684	4.20563e-13
DIV21_iGLUTsKO9META	DIV21_iGLUTs_down	LIMD1	-7.682	4.23848e-13
DIV21_iGLUTsKO9META	DIV21_iGLUTs_down	CLEC5A	-7.682	4.25769e-13
DIV21_iGLUTsKO9META	DIV21_iGLUTs_down	OTUB2	-7.681	4.26872e-13
DIV21_iGLUTsKO9META	DIV21_iGLUTs_down	SNED1	-7.679	4.33113e-13
DIV21_iGLUTsKO9META	DIV21_iGLUTs_down	HCG17	-7.679	4.33394e-13
DIV21_iGLUTsKO9META	DIV21_iGLUTs_down	PLPPR4	-7.679	4.33674e-13
DIV21_iGLUTsKO9META	DIV21_iGLUTs_down	GLUD2	-7.676	4.41501e-13
DIV21_iGLUTsKO9META	DIV21_iGLUTs_down	SCAMP2	-7.675	4.44188e-13
DIV21_iGLUTsKO9META	DIV21_iGLUTs_down	ECI1	-7.675	4.44188e-13
DIV21_iGLUTsKO9META	DIV21_iGLUTs_down	FOXQ1	-7.675	4.44188e-13
DIV21_iGLUTsKO9META	DIV21_iGLUTs_down	KCTD13	-7.673	4.49273e-13
DIV21_iGLUTsKO9META	DIV21_iGLUTs_down	AC009097.3	-7.673	4.49273e-13
DIV21_iGLUTsKO9META	DIV21_iGLUTs_down	GLIPR1	-7.671	4.55419e-13
DIV21_iGLUTsKO9META	DIV21_iGLUTs_down	AC018647.3	-7.67	4.58075e-13
DIV21_iGLUTsKO9META	DIV21_iGLUTs_down	NIP7	-7.669	4.61259e-13
DIV21_iGLUTsKO9META	DIV21_iGLUTs_down	DACH2	-7.669	4.61503e-13
DIV21_iGLUTsKO9META	DIV21_iGLUTs_down	BROX	-7.665	4.75859e-13
DIV21_iGLUTsKO9META	DIV21_iGLUTs_down	EBLN3P	-7.665	4.76882e-13
DIV21_iGLUTsKO9META	DIV21_iGLUTs_down	RNF185	-7.664	4.80028e-13
DIV21_iGLUTsKO9META	DIV21_iGLUTs_down	CCDC97	-7.662	4.84442e-13
DIV21_iGLUTsKO9META	DIV21_iGLUTs_down	WFDC10B	-7.661	4.89156e-13
DIV21_iGLUTsKO9META	DIV21_iGLUTs_down	LINC02282	-7.659	4.93004e-13
DIV21_iGLUTsKO9META	DIV21_iGLUTs_down	AC060780.1	-7.657	4.994e-13
DIV21_iGLUTsKO9META	DIV21_iGLUTs_down	AC087276.3	-7.657	5.0012e-13
DIV21_iGLUTsKO9META	DIV21_iGLUTs_down	ZNF573	-7.656	5.02414e-13
DIV21_iGLUTsKO9META	DIV21_iGLUTs_down	PPP1R32	-7.653	5.14927e-13
DIV21_iGLUTsKO9META	DIV21_iGLUTs_down	PARP11	-7.651	5.22078e-13
DIV21_iGLUTsKO9META	DIV21_iGLUTs_down	LINC01122	-7.651	5.22078e-13
DIV21_iGLUTsKO9META	DIV21_iGLUTs_down	ERP27	-7.65	5.2502e-13
DIV21_iGLUTsKO9META	DIV21_iGLUTs_down	RAB40B	-7.649	5.2805e-13
DIV21_iGLUTsKO9META	DIV21_iGLUTs_down	TMEM45A	-7.645	5.43449e-13
DIV21_iGLUTsKO9META	DIV21_iGLUTs_down	ADAM15	-7.645	5.44369e-13
DIV21_iGLUTsKO9META	DIV21_iGLUTs_down	PRIM2	-7.642	5.54234e-13
DIV21_iGLUTsKO9META	DIV21_iGLUTs_down	NHLRC2	-7.641	5.57209e-13
DIV21_iGLUTsKO9META	DIV21_iGLUTs_down	ASH2L	-7.641	5.57591e-13
DIV21_iGLUTsKO9META	DIV21_iGLUTs_down	AC011900.1	-7.637	5.75272e-13
DIV21_iGLUTsKO9META	DIV21_iGLUTs_down	SIDT2	-7.635	5.80274e-13
DIV21_iGLUTsKO9META	DIV21_iGLUTs_down	TANK	-7.634	5.87841e-13
DIV21_iGLUTsKO9META	DIV21_iGLUTs_down	CAMTA1-DT	-7.633	5.8973e-13
DIV21_iGLUTsKO9META	DIV21_iGLUTs_down	CASP8AP2	-7.631	5.97782e-13
DIV21_iGLUTsKO9META	DIV21_iGLUTs_down	TMEM121B	-7.631	5.98371e-13
DIV21_iGLUTsKO9META	DIV21_iGLUTs_down	ILVBL	-7.63	6.02292e-13
DIV21_iGLUTsKO9META	DIV21_iGLUTs_down	POU2F1	-7.628	6.12095e-13
DIV21_iGLUTsKO9META	DIV21_iGLUTs_down	TRAF6	-7.624	6.3134e-13
DIV21_iGLUTsKO9META	DIV21_iGLUTs_down	CACNA2D2	-7.623	6.32398e-13
DIV21_iGLUTsKO9META	DIV21_iGLUTs_down	MCU	-7.622	6.36833e-13
DIV21_iGLUTsKO9META	DIV21_iGLUTs_down	TTF2	-7.622	6.36833e-13
DIV21_iGLUTsKO9META	DIV21_iGLUTs_down	MSH2	-7.622	6.36833e-13
DIV21_iGLUTsKO9META	DIV21_iGLUTs_down	MXD4	-7.622	6.37117e-13
DIV21_iGLUTsKO9META	DIV21_iGLUTs_down	ZNHIT6	-7.621	6.38418e-13
DIV21_iGLUTsKO9META	DIV21_iGLUTs_down	CAPN5	-7.62	6.44282e-13
DIV21_iGLUTsKO9META	DIV21_iGLUTs_down	C1QTNF1	-7.618	6.55203e-13
DIV21_iGLUTsKO9META	DIV21_iGLUTs_down	SPRY2	-7.614	6.70646e-13
DIV21_iGLUTsKO9META	DIV21_iGLUTs_down	TMEM265	-7.613	6.75185e-13
DIV21_iGLUTsKO9META	DIV21_iGLUTs_down	NETO2	-7.61	6.91571e-13
DIV21_iGLUTsKO9META	DIV21_iGLUTs_down	ATRIP	-7.608	6.99855e-13
DIV21_iGLUTsKO9META	DIV21_iGLUTs_down	DNAJC4	-7.606	7.10385e-13
DIV21_iGLUTsKO9META	DIV21_iGLUTs_down	ADSL	-7.602	7.31453e-13
DIV21_iGLUTsKO9META	DIV21_iGLUTs_down	NTN5	-7.601	7.38487e-13
DIV21_iGLUTsKO9META	DIV21_iGLUTs_down	LINC02795	-7.601	7.38487e-13
DIV21_iGLUTsKO9META	DIV21_iGLUTs_down	BIK	-7.601	7.38487e-13
DIV21_iGLUTsKO9META	DIV21_iGLUTs_down	PLCXD2	-7.596	7.66436e-13
DIV21_iGLUTsKO9META	DIV21_iGLUTs_down	C1orf53	-7.595	7.6907e-13
DIV21_iGLUTsKO9META	DIV21_iGLUTs_down	SLC39A14	-7.594	7.75193e-13
DIV21_iGLUTsKO9META	DIV21_iGLUTs_down	WDR4	-7.593	7.77062e-13
DIV21_iGLUTsKO9META	DIV21_iGLUTs_down	R3HDM2	-7.591	7.9338e-13
DIV21_iGLUTsKO9META	DIV21_iGLUTs_down	AL022313.2	-7.589	8.00545e-13
DIV21_iGLUTsKO9META	DIV21_iGLUTs_down	CTNNA1	-7.588	8.05854e-13
DIV21_iGLUTsKO9META	DIV21_iGLUTs_down	MCOLN3	-7.588	8.05942e-13
DIV21_iGLUTsKO9META	DIV21_iGLUTs_down	AC009318.3	-7.587	8.09003e-13
DIV21_iGLUTsKO9META	DIV21_iGLUTs_down	PCMTD1	-7.587	8.11562e-13
DIV21_iGLUTsKO9META	DIV21_iGLUTs_down	PGAM2	-7.585	8.17306e-13
DIV21_iGLUTsKO9META	DIV21_iGLUTs_down	ITPR1-DT	-7.585	8.17626e-13
DIV21_iGLUTsKO9META	DIV21_iGLUTs_down	TRRAP	-7.584	8.24338e-13
DIV21_iGLUTsKO9META	DIV21_iGLUTs_down	SCGB3A1	-7.584	8.25878e-13
DIV21_iGLUTsKO9META	DIV21_iGLUTs_down	HS6ST1	-7.582	8.34528e-13
DIV21_iGLUTsKO9META	DIV21_iGLUTs_down	RORA	-7.579	8.52471e-13
DIV21_iGLUTsKO9META	DIV21_iGLUTs_down	AC002069.2	-7.578	8.56177e-13
DIV21_iGLUTsKO9META	DIV21_iGLUTs_down	AC093791.2	-7.575	8.77974e-13
DIV21_iGLUTsKO9META	DIV21_iGLUTs_down	LINC00539	-7.573	8.86276e-13
DIV21_iGLUTsKO9META	DIV21_iGLUTs_down	PTPN2	-7.572	8.95046e-13
DIV21_iGLUTsKO9META	DIV21_iGLUTs_down	HLCS	-7.571	9.00876e-13
DIV21_iGLUTsKO9META	DIV21_iGLUTs_down	AL035701.1	-7.57	9.09367e-13
DIV21_iGLUTsKO9META	DIV21_iGLUTs_down	INSYN1	-7.567	9.27555e-13
DIV21_iGLUTsKO9META	DIV21_iGLUTs_down	GK	-7.566	9.34058e-13
DIV21_iGLUTsKO9META	DIV21_iGLUTs_down	SCLT1	-7.564	9.50725e-13
DIV21_iGLUTsKO9META	DIV21_iGLUTs_down	C3orf20	-7.563	9.52347e-13
DIV21_iGLUTsKO9META	DIV21_iGLUTs_down	ODR4	-7.561	9.70408e-13
DIV21_iGLUTsKO9META	DIV21_iGLUTs_down	ZNF782	-7.56	9.71522e-13
DIV21_iGLUTsKO9META	DIV21_iGLUTs_down	USP40	-7.559	9.76252e-13
DIV21_iGLUTsKO9META	DIV21_iGLUTs_down	PAX8	-7.558	9.87849e-13
DIV21_iGLUTsKO9META	DIV21_iGLUTs_down	PCYOX1L	-7.558	9.87849e-13
DIV21_iGLUTsKO9META	DIV21_iGLUTs_down	LRP10	-7.554	1.01756e-12
DIV21_iGLUTsKO9META	DIV21_iGLUTs_down	RBSN	-7.552	1.03239e-12
DIV21_iGLUTsKO9META	DIV21_iGLUTs_down	ZNF780B	-7.551	1.03661e-12
DIV21_iGLUTsKO9META	DIV21_iGLUTs_down	AC109441.1	-7.551	1.03661e-12
DIV21_iGLUTsKO9META	DIV21_iGLUTs_down	AC008496.2	-7.55	1.04028e-12
DIV21_iGLUTsKO9META	DIV21_iGLUTs_down	SEPTIN3	-7.544	1.08936e-12
DIV21_iGLUTsKO9META	DIV21_iGLUTs_down	CDKN3	-7.542	1.1001e-12
DIV21_iGLUTsKO9META	DIV21_iGLUTs_down	CAPN7	-7.539	1.12673e-12
DIV21_iGLUTsKO9META	DIV21_iGLUTs_down	LITAF	-7.536	1.14902e-12
DIV21_iGLUTsKO9META	DIV21_iGLUTs_down	DNAH9	-7.535	1.16202e-12
DIV21_iGLUTsKO9META	DIV21_iGLUTs_down	ZNF131	-7.532	1.18801e-12
DIV21_iGLUTsKO9META	DIV21_iGLUTs_down	TRMT13	-7.525	1.23917e-12
DIV21_iGLUTsKO9META	DIV21_iGLUTs_down	AFG1L	-7.525	1.24468e-12
DIV21_iGLUTsKO9META	DIV21_iGLUTs_down	P4HTM	-7.523	1.26059e-12
DIV21_iGLUTsKO9META	DIV21_iGLUTs_down	AC093512.2	-7.52	1.28037e-12
DIV21_iGLUTsKO9META	DIV21_iGLUTs_down	KIAA0895L	-7.52	1.28557e-12
DIV21_iGLUTsKO9META	DIV21_iGLUTs_down	FIGNL1	-7.517	1.31209e-12
DIV21_iGLUTsKO9META	DIV21_iGLUTs_down	MED12L	-7.517	1.31209e-12
DIV21_iGLUTsKO9META	DIV21_iGLUTs_down	AL391121.1	-7.514	1.33639e-12
DIV21_iGLUTsKO9META	DIV21_iGLUTs_down	LINC02742	-7.514	1.34127e-12
DIV21_iGLUTsKO9META	DIV21_iGLUTs_down	AATBC	-7.512	1.35151e-12
DIV21_iGLUTsKO9META	DIV21_iGLUTs_down	BCL2L1	-7.508	1.3984e-12
DIV21_iGLUTsKO9META	DIV21_iGLUTs_down	PHETA2	-7.507	1.39925e-12
DIV21_iGLUTsKO9META	DIV21_iGLUTs_down	LINC01351	-7.506	1.41332e-12
DIV21_iGLUTsKO9META	DIV21_iGLUTs_down	TBC1D20	-7.505	1.4181e-12
DIV21_iGLUTsKO9META	DIV21_iGLUTs_down	FAS	-7.505	1.42587e-12
DIV21_iGLUTsKO9META	DIV21_iGLUTs_down	AL031123.5	-7.503	1.43987e-12
DIV21_iGLUTsKO9META	DIV21_iGLUTs_down	AC012291.3	-7.501	1.46261e-12
DIV21_iGLUTsKO9META	DIV21_iGLUTs_down	KANK3	-7.498	1.49154e-12
DIV21_iGLUTsKO9META	DIV21_iGLUTs_down	ERC2	-7.496	1.51096e-12
DIV21_iGLUTsKO9META	DIV21_iGLUTs_down	PPP1R9A	-7.495	1.53056e-12
DIV21_iGLUTsKO9META	DIV21_iGLUTs_down	CD99L2	-7.491	1.57198e-12
DIV21_iGLUTsKO9META	DIV21_iGLUTs_down	CARTPT	-7.486	1.6238e-12
DIV21_iGLUTsKO9META	DIV21_iGLUTs_down	AL359632.1	-7.485	1.63679e-12
DIV21_iGLUTsKO9META	DIV21_iGLUTs_down	LINC02245	-7.484	1.65685e-12
DIV21_iGLUTsKO9META	DIV21_iGLUTs_down	TBX21	-7.481	1.69105e-12
DIV21_iGLUTsKO9META	DIV21_iGLUTs_down	TARSL2	-7.478	1.72039e-12
DIV21_iGLUTsKO9META	DIV21_iGLUTs_down	AP000845.1	-7.477	1.74236e-12
DIV21_iGLUTsKO9META	DIV21_iGLUTs_down	SH3YL1	-7.474	1.77592e-12
DIV21_iGLUTsKO9META	DIV21_iGLUTs_down	AC004816.2	-7.47	1.8315e-12
DIV21_iGLUTsKO9META	DIV21_iGLUTs_down	VSTM4	-7.469	1.83554e-12
DIV21_iGLUTsKO9META	DIV21_iGLUTs_down	BCDIN3D	-7.467	1.8623e-12
DIV21_iGLUTsKO9META	DIV21_iGLUTs_down	NAA50	-7.465	1.88742e-12
DIV21_iGLUTsKO9META	DIV21_iGLUTs_down	UTRN	-7.461	1.94022e-12
DIV21_iGLUTsKO9META	DIV21_iGLUTs_down	RBM34	-7.461	1.94276e-12
DIV21_iGLUTsKO9META	DIV21_iGLUTs_down	THBD	-7.46	1.95593e-12
DIV21_iGLUTsKO9META	DIV21_iGLUTs_down	WDR55	-7.459	1.96952e-12
DIV21_iGLUTsKO9META	DIV21_iGLUTs_down	EFHD1	-7.458	1.98083e-12
DIV21_iGLUTsKO9META	DIV21_iGLUTs_down	ATP2A2	-7.454	2.03654e-12
DIV21_iGLUTsKO9META	DIV21_iGLUTs_down	SOGA1	-7.454	2.04731e-12
DIV21_iGLUTsKO9META	DIV21_iGLUTs_down	TUBGCP5	-7.451	2.09046e-12
DIV21_iGLUTsKO9META	DIV21_iGLUTs_down	PHF6	-7.45	2.0916e-12
DIV21_iGLUTsKO9META	DIV21_iGLUTs_down	MFSD9	-7.45	2.0916e-12
DIV21_iGLUTsKO9META	DIV21_iGLUTs_down	C2orf68	-7.448	2.12493e-12
DIV21_iGLUTsKO9META	DIV21_iGLUTs_down	KCTD8	-7.447	2.13757e-12
DIV21_iGLUTsKO9META	DIV21_iGLUTs_down	PXMP2	-7.447	2.13966e-12
DIV21_iGLUTsKO9META	DIV21_iGLUTs_down	ZNF114	-7.446	2.15181e-12
DIV21_iGLUTsKO9META	DIV21_iGLUTs_down	FEZF1	-7.445	2.16103e-12
DIV21_iGLUTsKO9META	DIV21_iGLUTs_down	NHSL2	-7.445	2.16894e-12
DIV21_iGLUTsKO9META	DIV21_iGLUTs_down	ARL15	-7.442	2.21087e-12
DIV21_iGLUTsKO9META	DIV21_iGLUTs_down	ZNF143	-7.442	2.21443e-12
DIV21_iGLUTsKO9META	DIV21_iGLUTs_down	ADA	-7.441	2.21643e-12
DIV21_iGLUTsKO9META	DIV21_iGLUTs_down	TNFRSF8	-7.441	2.21664e-12
DIV21_iGLUTsKO9META	DIV21_iGLUTs_down	MTERF2	-7.439	2.2501e-12
DIV21_iGLUTsKO9META	DIV21_iGLUTs_down	KIAA1328	-7.437	2.2743e-12
DIV21_iGLUTsKO9META	DIV21_iGLUTs_down	ZNF845	-7.437	2.27637e-12
DIV21_iGLUTsKO9META	DIV21_iGLUTs_down	ZNF780A	-7.437	2.27637e-12
DIV21_iGLUTsKO9META	DIV21_iGLUTs_down	MYT1L	-7.435	2.30706e-12
DIV21_iGLUTsKO9META	DIV21_iGLUTs_down	ANKRD30B	-7.433	2.32676e-12
DIV21_iGLUTsKO9META	DIV21_iGLUTs_down	CNTLN	-7.433	2.32884e-12
DIV21_iGLUTsKO9META	DIV21_iGLUTs_down	LINC01814	-7.428	2.42529e-12
DIV21_iGLUTsKO9META	DIV21_iGLUTs_down	APBB3	-7.427	2.43801e-12
DIV21_iGLUTsKO9META	DIV21_iGLUTs_down	MGME1	-7.427	2.43801e-12
DIV21_iGLUTsKO9META	DIV21_iGLUTs_down	NPAS4	-7.426	2.4531e-12
DIV21_iGLUTsKO9META	DIV21_iGLUTs_down	AL691432.2	-7.425	2.46817e-12
DIV21_iGLUTsKO9META	DIV21_iGLUTs_down	CNOT6	-7.424	2.47883e-12
DIV21_iGLUTsKO9META	DIV21_iGLUTs_down	SOX8	-7.422	2.50693e-12
DIV21_iGLUTsKO9META	DIV21_iGLUTs_down	LHX1	-7.421	2.53497e-12
DIV21_iGLUTsKO9META	DIV21_iGLUTs_down	AC010168.1	-7.419	2.56949e-12
DIV21_iGLUTsKO9META	DIV21_iGLUTs_down	ZNF671	-7.411	2.71924e-12
DIV21_iGLUTsKO9META	DIV21_iGLUTs_down	EPHA1-AS1	-7.411	2.72526e-12
DIV21_iGLUTsKO9META	DIV21_iGLUTs_down	ZNF79	-7.409	2.76601e-12
DIV21_iGLUTsKO9META	DIV21_iGLUTs_down	TIMM29	-7.408	2.77197e-12
DIV21_iGLUTsKO9META	DIV21_iGLUTs_down	AL160191.1	-7.406	2.82559e-12
DIV21_iGLUTsKO9META	DIV21_iGLUTs_down	MBD4	-7.405	2.84663e-12
DIV21_iGLUTsKO9META	DIV21_iGLUTs_down	CDK11A	-7.403	2.87196e-12
DIV21_iGLUTsKO9META	DIV21_iGLUTs_down	CT70	-7.402	2.90156e-12
DIV21_iGLUTsKO9META	DIV21_iGLUTs_down	ALKBH8	-7.401	2.90668e-12
DIV21_iGLUTsKO9META	DIV21_iGLUTs_down	AC099332.2	-7.401	2.90668e-12
DIV21_iGLUTsKO9META	DIV21_iGLUTs_down	CSGALNACT1	-7.401	2.91893e-12
DIV21_iGLUTsKO9META	DIV21_iGLUTs_down	PPP2R5C	-7.399	2.94406e-12
DIV21_iGLUTsKO9META	DIV21_iGLUTs_down	AC114956.1	-7.399	2.94836e-12
DIV21_iGLUTsKO9META	DIV21_iGLUTs_down	PITPNM1	-7.399	2.94836e-12
DIV21_iGLUTsKO9META	DIV21_iGLUTs_down	IGFALS	-7.399	2.94836e-12
DIV21_iGLUTsKO9META	DIV21_iGLUTs_down	PLA2G4B	-7.398	2.95622e-12
DIV21_iGLUTsKO9META	DIV21_iGLUTs_down	KIF26B	-7.398	2.95764e-12
DIV21_iGLUTsKO9META	DIV21_iGLUTs_down	MYOM2	-7.398	2.95906e-12
DIV21_iGLUTsKO9META	DIV21_iGLUTs_down	HELZ	-7.397	2.96688e-12
DIV21_iGLUTsKO9META	DIV21_iGLUTs_down	MST1R	-7.397	2.97042e-12
DIV21_iGLUTsKO9META	DIV21_iGLUTs_down	CABIN1	-7.396	2.97887e-12
DIV21_iGLUTsKO9META	DIV21_iGLUTs_down	CLEC16A	-7.397	2.97887e-12
DIV21_iGLUTsKO9META	DIV21_iGLUTs_down	SNX29	-7.396	2.98026e-12
DIV21_iGLUTsKO9META	DIV21_iGLUTs_down	AL354872.2	-7.396	2.9859e-12
DIV21_iGLUTsKO9META	DIV21_iGLUTs_down	CCDC183	-7.393	3.05016e-12
DIV21_iGLUTsKO9META	DIV21_iGLUTs_down	PTGDS	-7.39	3.11081e-12
DIV21_iGLUTsKO9META	DIV21_iGLUTs_down	TMEM199	-7.389	3.13112e-12
DIV21_iGLUTsKO9META	DIV21_iGLUTs_down	HEY2	-7.388	3.15562e-12
DIV21_iGLUTsKO9META	DIV21_iGLUTs_down	AL596218.1	-7.386	3.20236e-12
DIV21_iGLUTsKO9META	DIV21_iGLUTs_down	VAC14	-7.386	3.20236e-12
DIV21_iGLUTsKO9META	DIV21_iGLUTs_down	ECHDC1	-7.384	3.24992e-12
DIV21_iGLUTsKO9META	DIV21_iGLUTs_down	ARHGAP26	-7.383	3.25104e-12
DIV21_iGLUTsKO9META	DIV21_iGLUTs_down	SETBP1	-7.382	3.28168e-12
DIV21_iGLUTsKO9META	DIV21_iGLUTs_down	ROPN1L	-7.382	3.28168e-12
DIV21_iGLUTsKO9META	DIV21_iGLUTs_down	TFAP2D	-7.381	3.28487e-12
DIV21_iGLUTsKO9META	DIV21_iGLUTs_down	KIAA0408	-7.38	3.31216e-12
DIV21_iGLUTsKO9META	DIV21_iGLUTs_down	LOXL1	-7.376	3.40626e-12
DIV21_iGLUTsKO9META	DIV21_iGLUTs_down	DIAPH2	-7.376	3.41348e-12
DIV21_iGLUTsKO9META	DIV21_iGLUTs_down	PARD6G	-7.374	3.46334e-12
DIV21_iGLUTsKO9META	DIV21_iGLUTs_down	ZER1	-7.374	3.46334e-12
DIV21_iGLUTsKO9META	DIV21_iGLUTs_down	B4GALNT2	-7.369	3.59001e-12
DIV21_iGLUTsKO9META	DIV21_iGLUTs_down	ZNF749	-7.367	3.6199e-12
DIV21_iGLUTsKO9META	DIV21_iGLUTs_down	ANKRD49	-7.365	3.69128e-12
DIV21_iGLUTsKO9META	DIV21_iGLUTs_down	DTNB	-7.357	3.88755e-12
DIV21_iGLUTsKO9META	DIV21_iGLUTs_down	LINC01287	-7.357	3.88805e-12
DIV21_iGLUTsKO9META	DIV21_iGLUTs_down	SHROOM1	-7.356	3.90717e-12
DIV21_iGLUTsKO9META	DIV21_iGLUTs_down	LINC02648	-7.356	3.91639e-12
DIV21_iGLUTsKO9META	DIV21_iGLUTs_down	PHACTR1	-7.356	3.91639e-12
DIV21_iGLUTsKO9META	DIV21_iGLUTs_down	AC006449.3	-7.355	3.93337e-12
DIV21_iGLUTsKO9META	DIV21_iGLUTs_down	AC026495.2	-7.354	3.96475e-12
DIV21_iGLUTsKO9META	DIV21_iGLUTs_down	HIST1H4E	-7.353	3.98784e-12
DIV21_iGLUTsKO9META	DIV21_iGLUTs_down	NR1H3	-7.346	4.18418e-12
DIV21_iGLUTsKO9META	DIV21_iGLUTs_down	ZBTB39	-7.346	4.1885e-12
DIV21_iGLUTsKO9META	DIV21_iGLUTs_down	LINC00390	-7.346	4.19897e-12
DIV21_iGLUTsKO9META	DIV21_iGLUTs_down	AC061958.1	-7.344	4.25873e-12
DIV21_iGLUTsKO9META	DIV21_iGLUTs_down	GMNN	-7.343	4.26501e-12
DIV21_iGLUTsKO9META	DIV21_iGLUTs_down	FAM161A	-7.337	4.4633e-12
DIV21_iGLUTsKO9META	DIV21_iGLUTs_down	PIH1D2	-7.333	4.5691e-12
DIV21_iGLUTsKO9META	DIV21_iGLUTs_down	ADD2	-7.334	4.5691e-12
DIV21_iGLUTsKO9META	DIV21_iGLUTs_down	SLC22A3	-7.332	4.62373e-12
DIV21_iGLUTsKO9META	DIV21_iGLUTs_down	TESC	-7.329	4.69261e-12
DIV21_iGLUTsKO9META	DIV21_iGLUTs_down	LINC02288	-7.327	4.76308e-12
DIV21_iGLUTsKO9META	DIV21_iGLUTs_down	PITPNC1	-7.327	4.76308e-12
DIV21_iGLUTsKO9META	DIV21_iGLUTs_down	LINC02147	-7.326	4.81747e-12
DIV21_iGLUTsKO9META	DIV21_iGLUTs_down	AC015908.2	-7.324	4.87985e-12
DIV21_iGLUTsKO9META	DIV21_iGLUTs_down	AC010864.1	-7.322	4.9502e-12
DIV21_iGLUTsKO9META	DIV21_iGLUTs_down	CREM	-7.321	4.9679e-12
DIV21_iGLUTsKO9META	DIV21_iGLUTs_down	AL022344.1	-7.321	4.97951e-12
DIV21_iGLUTsKO9META	DIV21_iGLUTs_down	CCND2	-7.318	5.06513e-12
DIV21_iGLUTsKO9META	DIV21_iGLUTs_down	B4GALT5	-7.317	5.11423e-12
DIV21_iGLUTsKO9META	DIV21_iGLUTs_down	SOGA3	-7.317	5.11423e-12
DIV21_iGLUTsKO9META	DIV21_iGLUTs_down	ENOX1	-7.316	5.14173e-12
DIV21_iGLUTsKO9META	DIV21_iGLUTs_down	COL8A2	-7.313	5.24948e-12
DIV21_iGLUTsKO9META	DIV21_iGLUTs_down	SRGAP2	-7.312	5.27881e-12
DIV21_iGLUTsKO9META	DIV21_iGLUTs_down	CDC42BPB	-7.311	5.30648e-12
DIV21_iGLUTsKO9META	DIV21_iGLUTs_down	SLC2A3	-7.31	5.32167e-12
DIV21_iGLUTsKO9META	DIV21_iGLUTs_down	TNNI3	-7.31	5.3488e-12
DIV21_iGLUTsKO9META	DIV21_iGLUTs_down	MINAR1	-7.307	5.43574e-12
DIV21_iGLUTsKO9META	DIV21_iGLUTs_down	AC103691.2	-7.306	5.46975e-12
DIV21_iGLUTsKO9META	DIV21_iGLUTs_down	IL15	-7.306	5.46975e-12
DIV21_iGLUTsKO9META	DIV21_iGLUTs_down	GRB10	-7.306	5.47079e-12
DIV21_iGLUTsKO9META	DIV21_iGLUTs_down	SYT16	-7.306	5.47486e-12
DIV21_iGLUTsKO9META	DIV21_iGLUTs_down	PHF13	-7.306	5.47486e-12
DIV21_iGLUTsKO9META	DIV21_iGLUTs_down	FEN1	-7.306	5.47788e-12
DIV21_iGLUTsKO9META	DIV21_iGLUTs_down	PLK3	-7.305	5.48985e-12
DIV21_iGLUTsKO9META	DIV21_iGLUTs_down	KLHL29	-7.305	5.48985e-12
DIV21_iGLUTsKO9META	DIV21_iGLUTs_down	NBN	-7.305	5.49087e-12
DIV21_iGLUTsKO9META	DIV21_iGLUTs_down	GORAB	-7.304	5.53143e-12
DIV21_iGLUTsKO9META	DIV21_iGLUTs_down	CACTIN	-7.303	5.56694e-12
DIV21_iGLUTsKO9META	DIV21_iGLUTs_down	BCL2L12	-7.3	5.66056e-12
DIV21_iGLUTsKO9META	DIV21_iGLUTs_down	C1orf105	-7.299	5.69181e-12
DIV21_iGLUTsKO9META	DIV21_iGLUTs_down	SIAH2	-7.299	5.69181e-12
DIV21_iGLUTsKO9META	DIV21_iGLUTs_down	CAND2	-7.297	5.7654e-12
DIV21_iGLUTsKO9META	DIV21_iGLUTs_down	LIN9	-7.297	5.7846e-12
DIV21_iGLUTsKO9META	DIV21_iGLUTs_down	AC092687.3	-7.294	5.88277e-12
DIV21_iGLUTsKO9META	DIV21_iGLUTs_down	GPR137C	-7.294	5.88277e-12
DIV21_iGLUTsKO9META	DIV21_iGLUTs_down	PLCD1	-7.292	5.98123e-12
DIV21_iGLUTsKO9META	DIV21_iGLUTs_down	PABPC5	-7.29	6.03652e-12
DIV21_iGLUTsKO9META	DIV21_iGLUTs_down	GABRD	-7.29	6.06438e-12
DIV21_iGLUTsKO9META	DIV21_iGLUTs_down	FOXRED1	-7.289	6.08097e-12
DIV21_iGLUTsKO9META	DIV21_iGLUTs_down	AC117528.1	-7.288	6.10872e-12
DIV21_iGLUTsKO9META	DIV21_iGLUTs_down	MACROD2	-7.288	6.12085e-12
DIV21_iGLUTsKO9META	DIV21_iGLUTs_down	TIGAR	-7.287	6.15435e-12
DIV21_iGLUTsKO9META	DIV21_iGLUTs_down	AL596244.1	-7.287	6.17225e-12
DIV21_iGLUTsKO9META	DIV21_iGLUTs_down	ADGRL2	-7.285	6.24285e-12
DIV21_iGLUTsKO9META	DIV21_iGLUTs_down	SLC35F1	-7.285	6.25093e-12
DIV21_iGLUTsKO9META	DIV21_iGLUTs_down	AC100803.2	-7.284	6.27836e-12
DIV21_iGLUTsKO9META	DIV21_iGLUTs_down	ZBED9	-7.28	6.4432e-12
DIV21_iGLUTsKO9META	DIV21_iGLUTs_down	SLC45A1	-7.279	6.48402e-12
DIV21_iGLUTsKO9META	DIV21_iGLUTs_down	CD3EAP	-7.277	6.56508e-12
DIV21_iGLUTsKO9META	DIV21_iGLUTs_down	AC008124.1	-7.276	6.64023e-12
DIV21_iGLUTsKO9META	DIV21_iGLUTs_down	DLAT	-7.275	6.66522e-12
DIV21_iGLUTsKO9META	DIV21_iGLUTs_down	NXN	-7.274	6.70741e-12
DIV21_iGLUTsKO9META	DIV21_iGLUTs_down	C19orf38	-7.273	6.75137e-12
DIV21_iGLUTsKO9META	DIV21_iGLUTs_down	TMEM43	-7.273	6.75137e-12
DIV21_iGLUTsKO9META	DIV21_iGLUTs_down	GINS2	-7.271	6.82787e-12
DIV21_iGLUTsKO9META	DIV21_iGLUTs_down	ZHX3	-7.271	6.84492e-12
DIV21_iGLUTsKO9META	DIV21_iGLUTs_down	SRCIN1	-7.268	6.98813e-12
DIV21_iGLUTsKO9META	DIV21_iGLUTs_down	FGFR1OP2	-7.267	7.03367e-12
DIV21_iGLUTsKO9META	DIV21_iGLUTs_down	SLAIN2	-7.264	7.15357e-12
DIV21_iGLUTsKO9META	DIV21_iGLUTs_down	AMD1	-7.262	7.26372e-12
DIV21_iGLUTsKO9META	DIV21_iGLUTs_down	TEX30	-7.261	7.34701e-12
DIV21_iGLUTsKO9META	DIV21_iGLUTs_down	AKT2	-7.26	7.3648e-12
DIV21_iGLUTsKO9META	DIV21_iGLUTs_down	MAGI1	-7.258	7.48696e-12
DIV21_iGLUTsKO9META	DIV21_iGLUTs_down	RNF13	-7.256	7.58488e-12
DIV21_iGLUTsKO9META	DIV21_iGLUTs_down	MIF4GD	-7.254	7.6571e-12
DIV21_iGLUTsKO9META	DIV21_iGLUTs_down	COL12A1	-7.254	7.6571e-12
DIV21_iGLUTsKO9META	DIV21_iGLUTs_down	AC099521.1	-7.254	7.66379e-12
DIV21_iGLUTsKO9META	DIV21_iGLUTs_down	AP002748.4	-7.252	7.74988e-12
DIV21_iGLUTsKO9META	DIV21_iGLUTs_down	FANCA	-7.25	7.89519e-12
DIV21_iGLUTsKO9META	DIV21_iGLUTs_down	LRFN1	-7.249	7.91674e-12
DIV21_iGLUTsKO9META	DIV21_iGLUTs_down	NPIPB5	-7.248	7.95521e-12
DIV21_iGLUTsKO9META	DIV21_iGLUTs_down	PCSK7	-7.247	8.00563e-12
DIV21_iGLUTsKO9META	DIV21_iGLUTs_down	MIR194-2HG	-7.246	8.08527e-12
DIV21_iGLUTsKO9META	DIV21_iGLUTs_down	TNNI3K	-7.243	8.22675e-12
DIV21_iGLUTsKO9META	DIV21_iGLUTs_down	EPOR	-7.241	8.34548e-12
DIV21_iGLUTsKO9META	DIV21_iGLUTs_down	SLC5A6	-7.239	8.46775e-12
DIV21_iGLUTsKO9META	DIV21_iGLUTs_down	SLC39A10	-7.238	8.53362e-12
DIV21_iGLUTsKO9META	DIV21_iGLUTs_down	SPTY2D1OS	-7.235	8.69483e-12
DIV21_iGLUTsKO9META	DIV21_iGLUTs_down	CNIH2	-7.234	8.7417e-12
DIV21_iGLUTsKO9META	DIV21_iGLUTs_down	ZMYM1	-7.233	8.80907e-12
DIV21_iGLUTsKO9META	DIV21_iGLUTs_down	RFX1	-7.232	8.89675e-12
DIV21_iGLUTsKO9META	DIV21_iGLUTs_down	DCP1A	-7.231	8.95261e-12
DIV21_iGLUTsKO9META	DIV21_iGLUTs_down	DNAJC21	-7.229	9.06983e-12
DIV21_iGLUTsKO9META	DIV21_iGLUTs_down	HSPA14.1	-7.227	9.16824e-12
DIV21_iGLUTsKO9META	DIV21_iGLUTs_down	FUZ	-7.226	9.27206e-12
DIV21_iGLUTsKO9META	DIV21_iGLUTs_down	TMEM231	-7.221	9.54227e-12
DIV21_iGLUTsKO9META	DIV21_iGLUTs_down	PERP	-7.22	9.66035e-12
DIV21_iGLUTsKO9META	DIV21_iGLUTs_down	WDR45	-7.216	9.89495e-12
DIV21_iGLUTsKO9META	DIV21_iGLUTs_down	ABHD17B	-7.215	9.96441e-12
DIV21_iGLUTsKO9META	DIV21_iGLUTs_down	AC139491.8	-7.214	1.00245e-11
DIV21_iGLUTsKO9META	DIV21_iGLUTs_down	MAFK	-7.212	1.01861e-11
DIV21_iGLUTsKO9META	DIV21_iGLUTs_down	WDR46	-7.21	1.0342e-11
DIV21_iGLUTsKO9META	DIV21_iGLUTs_down	TMEM248	-7.207	1.0551e-11
DIV21_iGLUTsKO9META	DIV21_iGLUTs_down	AC015922.3	-7.206	1.06326e-11
DIV21_iGLUTsKO9META	DIV21_iGLUTs_down	STK32C	-7.203	1.083e-11
DIV21_iGLUTsKO9META	DIV21_iGLUTs_down	TYW5	-7.203	1.08559e-11
DIV21_iGLUTsKO9META	DIV21_iGLUTs_down	LINC00997	-7.2	1.10363e-11
DIV21_iGLUTsKO9META	DIV21_iGLUTs_down	SYPL1	-7.199	1.11611e-11
DIV21_iGLUTsKO9META	DIV21_iGLUTs_down	DDX41	-7.197	1.12673e-11
DIV21_iGLUTsKO9META	DIV21_iGLUTs_down	WNK2	-7.197	1.13055e-11
DIV21_iGLUTsKO9META	DIV21_iGLUTs_down	AC008438.1	-7.195	1.1413e-11
DIV21_iGLUTsKO9META	DIV21_iGLUTs_down	LINC02237	-7.193	1.15734e-11
DIV21_iGLUTsKO9META	DIV21_iGLUTs_down	CARD9	-7.193	1.15853e-11
DIV21_iGLUTsKO9META	DIV21_iGLUTs_down	PRCP	-7.191	1.17015e-11
DIV21_iGLUTsKO9META	DIV21_iGLUTs_down	MYOZ1	-7.189	1.18368e-11
DIV21_iGLUTsKO9META	DIV21_iGLUTs_down	GTDC1	-7.187	1.20743e-11
DIV21_iGLUTsKO9META	DIV21_iGLUTs_down	SPATA33	-7.184	1.2266e-11
DIV21_iGLUTsKO9META	DIV21_iGLUTs_down	BTK	-7.182	1.24247e-11
DIV21_iGLUTsKO9META	DIV21_iGLUTs_down	PAPPA	-7.18	1.26289e-11
DIV21_iGLUTsKO9META	DIV21_iGLUTs_down	ZNF629	-7.18	1.26566e-11
DIV21_iGLUTsKO9META	DIV21_iGLUTs_down	MRPS30-DT	-7.179	1.2724e-11
DIV21_iGLUTsKO9META	DIV21_iGLUTs_down	TMEM170B	-7.176	1.30154e-11
DIV21_iGLUTsKO9META	DIV21_iGLUTs_down	DYNC2LI1	-7.175	1.30391e-11
DIV21_iGLUTsKO9META	DIV21_iGLUTs_down	SLC17A6	-7.171	1.34128e-11
DIV21_iGLUTsKO9META	DIV21_iGLUTs_down	RNF216	-7.171	1.34397e-11
DIV21_iGLUTsKO9META	DIV21_iGLUTs_down	NPC2	-7.17	1.35044e-11
DIV21_iGLUTsKO9META	DIV21_iGLUTs_down	CHGB	-7.17	1.35348e-11
DIV21_iGLUTsKO9META	DIV21_iGLUTs_down	AP002381.2	-7.168	1.3705e-11
DIV21_iGLUTsKO9META	DIV21_iGLUTs_down	ZBTB7B	-7.167	1.37761e-11
DIV21_iGLUTsKO9META	DIV21_iGLUTs_down	AC012508.1	-7.167	1.37761e-11
DIV21_iGLUTsKO9META	DIV21_iGLUTs_down	NUF2	-7.164	1.40302e-11
DIV21_iGLUTsKO9META	DIV21_iGLUTs_down	RNF40	-7.163	1.40869e-11
DIV21_iGLUTsKO9META	DIV21_iGLUTs_down	EXOC6	-7.163	1.40898e-11
DIV21_iGLUTsKO9META	DIV21_iGLUTs_down	MOB1B	-7.163	1.41034e-11
DIV21_iGLUTsKO9META	DIV21_iGLUTs_down	CBLC	-7.163	1.41306e-11
DIV21_iGLUTsKO9META	DIV21_iGLUTs_down	AK7	-7.159	1.44608e-11
DIV21_iGLUTsKO9META	DIV21_iGLUTs_down	UBL3	-7.159	1.45097e-11
DIV21_iGLUTsKO9META	DIV21_iGLUTs_down	NPIPB7	-7.157	1.46339e-11
DIV21_iGLUTsKO9META	DIV21_iGLUTs_down	RGP1	-7.157	1.46339e-11
DIV21_iGLUTsKO9META	DIV21_iGLUTs_down	MLLT1	-7.156	1.47287e-11
DIV21_iGLUTsKO9META	DIV21_iGLUTs_down	UBTD2	-7.156	1.47441e-11
DIV21_iGLUTsKO9META	DIV21_iGLUTs_down	EMP3	-7.156	1.47441e-11
DIV21_iGLUTsKO9META	DIV21_iGLUTs_down	HSPA1B	-7.154	1.49454e-11
DIV21_iGLUTsKO9META	DIV21_iGLUTs_down	GRM2	-7.153	1.49759e-11
DIV21_iGLUTsKO9META	DIV21_iGLUTs_down	NEDD4L	-7.153	1.50435e-11
DIV21_iGLUTsKO9META	DIV21_iGLUTs_down	FKBP5	-7.152	1.51024e-11
DIV21_iGLUTsKO9META	DIV21_iGLUTs_down	AL449423.1	-7.151	1.51874e-11
DIV21_iGLUTsKO9META	DIV21_iGLUTs_down	UHRF2	-7.151	1.52354e-11
DIV21_iGLUTsKO9META	DIV21_iGLUTs_down	AC134043.2	-7.149	1.53482e-11
DIV21_iGLUTsKO9META	DIV21_iGLUTs_down	AK4	-7.149	1.53677e-11
DIV21_iGLUTsKO9META	DIV21_iGLUTs_down	AP002851.1	-7.149	1.53853e-11
DIV21_iGLUTsKO9META	DIV21_iGLUTs_down	LINC00599	-7.148	1.54029e-11
DIV21_iGLUTsKO9META	DIV21_iGLUTs_down	ODF3L2	-7.148	1.5424e-11
DIV21_iGLUTsKO9META	DIV21_iGLUTs_down	ZNF561-AS1	-7.148	1.54767e-11
DIV21_iGLUTsKO9META	DIV21_iGLUTs_down	LAT	-7.147	1.55082e-11
DIV21_iGLUTsKO9META	DIV21_iGLUTs_down	GXYLT2	-7.145	1.57179e-11
DIV21_iGLUTsKO9META	DIV21_iGLUTs_down	NFATC2IP	-7.145	1.57457e-11
DIV21_iGLUTsKO9META	DIV21_iGLUTs_down	TRMT2A	-7.142	1.61121e-11
DIV21_iGLUTsKO9META	DIV21_iGLUTs_down	TRIM67	-7.139	1.63628e-11
DIV21_iGLUTsKO9META	DIV21_iGLUTs_down	MRPL57	-7.137	1.66079e-11
DIV21_iGLUTsKO9META	DIV21_iGLUTs_down	DACH1	-7.137	1.66523e-11
DIV21_iGLUTsKO9META	DIV21_iGLUTs_down	PWWP2A	-7.136	1.66792e-11
DIV21_iGLUTsKO9META	DIV21_iGLUTs_down	HAUS1	-7.135	1.68702e-11
DIV21_iGLUTsKO9META	DIV21_iGLUTs_down	RRH	-7.135	1.68702e-11
DIV21_iGLUTsKO9META	DIV21_iGLUTs_down	CTSH	-7.134	1.68934e-11
DIV21_iGLUTsKO9META	DIV21_iGLUTs_down	PDE8A	-7.134	1.6953e-11
DIV21_iGLUTsKO9META	DIV21_iGLUTs_down	LINC00653	-7.134	1.69587e-11
DIV21_iGLUTsKO9META	DIV21_iGLUTs_down	THEM6	-7.133	1.70442e-11
DIV21_iGLUTsKO9META	DIV21_iGLUTs_down	MFSD3	-7.133	1.70464e-11
DIV21_iGLUTsKO9META	DIV21_iGLUTs_down	LINC00207	-7.132	1.71265e-11
DIV21_iGLUTsKO9META	DIV21_iGLUTs_down	AC108134.2	-7.131	1.72686e-11
DIV21_iGLUTsKO9META	DIV21_iGLUTs_down	GLT8D1	-7.129	1.73881e-11
DIV21_iGLUTsKO9META	DIV21_iGLUTs_down	GTPBP1	-7.129	1.74435e-11
DIV21_iGLUTsKO9META	DIV21_iGLUTs_down	RRP8	-7.129	1.74471e-11
DIV21_iGLUTsKO9META	DIV21_iGLUTs_down	FOXP4	-7.126	1.77642e-11
DIV21_iGLUTsKO9META	DIV21_iGLUTs_down	AC020892.2	-7.124	1.80319e-11
DIV21_iGLUTsKO9META	DIV21_iGLUTs_down	CCR10	-7.124	1.80351e-11
DIV21_iGLUTsKO9META	DIV21_iGLUTs_down	METTL9	-7.122	1.81926e-11
DIV21_iGLUTsKO9META	DIV21_iGLUTs_down	ZNF544	-7.12	1.84355e-11
DIV21_iGLUTsKO9META	DIV21_iGLUTs_down	AP001318.2	-7.119	1.85753e-11
DIV21_iGLUTsKO9META	DIV21_iGLUTs_down	TP53I13	-7.119	1.85951e-11
DIV21_iGLUTsKO9META	DIV21_iGLUTs_down	AL691420.1	-7.116	1.8908e-11
DIV21_iGLUTsKO9META	DIV21_iGLUTs_down	HSBP1L1	-7.115	1.91152e-11
DIV21_iGLUTsKO9META	DIV21_iGLUTs_down	ZNF350	-7.114	1.9254e-11
DIV21_iGLUTsKO9META	DIV21_iGLUTs_down	ZNF7	-7.109	1.98714e-11
DIV21_iGLUTsKO9META	DIV21_iGLUTs_down	ZNF800	-7.107	2.01453e-11
DIV21_iGLUTsKO9META	DIV21_iGLUTs_down	FAM81A	-7.105	2.04541e-11
DIV21_iGLUTsKO9META	DIV21_iGLUTs_down	DDR2	-7.102	2.08986e-11
DIV21_iGLUTsKO9META	DIV21_iGLUTs_down	SNHG19	-7.101	2.08995e-11
DIV21_iGLUTsKO9META	DIV21_iGLUTs_down	NLGN2	-7.098	2.14594e-11
DIV21_iGLUTsKO9META	DIV21_iGLUTs_down	LINC02506	-7.097	2.15444e-11
DIV21_iGLUTsKO9META	DIV21_iGLUTs_down	MORN5	-7.096	2.16292e-11
DIV21_iGLUTsKO9META	DIV21_iGLUTs_down	WDR11-AS1	-7.091	2.24226e-11
DIV21_iGLUTsKO9META	DIV21_iGLUTs_down	TPR	-7.09	2.26074e-11
DIV21_iGLUTsKO9META	DIV21_iGLUTs_down	LRRC3B	-7.089	2.28258e-11
DIV21_iGLUTsKO9META	DIV21_iGLUTs_down	LINC01937	-7.087	2.30608e-11
DIV21_iGLUTsKO9META	DIV21_iGLUTs_down	KIF20B	-7.087	2.31105e-11
DIV21_iGLUTsKO9META	DIV21_iGLUTs_down	ZNF503	-7.084	2.35128e-11
DIV21_iGLUTsKO9META	DIV21_iGLUTs_down	GON7	-7.081	2.40487e-11
DIV21_iGLUTsKO9META	DIV21_iGLUTs_down	FOXC1	-7.08	2.40808e-11
DIV21_iGLUTsKO9META	DIV21_iGLUTs_down	ZNF124	-7.08	2.41798e-11
DIV21_iGLUTsKO9META	DIV21_iGLUTs_down	PAXIP1-AS1	-7.08	2.4195e-11
DIV21_iGLUTsKO9META	DIV21_iGLUTs_down	AL499604.1	-7.079	2.42771e-11
DIV21_iGLUTsKO9META	DIV21_iGLUTs_down	AC114811.2	-7.078	2.43924e-11
DIV21_iGLUTsKO9META	DIV21_iGLUTs_down	WDR89	-7.077	2.45411e-11
DIV21_iGLUTsKO9META	DIV21_iGLUTs_down	TSEN15	-7.075	2.49065e-11
DIV21_iGLUTsKO9META	DIV21_iGLUTs_down	DRP2	-7.074	2.50879e-11
DIV21_iGLUTsKO9META	DIV21_iGLUTs_down	AC012404.1	-7.074	2.51189e-11
DIV21_iGLUTsKO9META	DIV21_iGLUTs_down	AP006333.2	-7.074	2.515e-11
DIV21_iGLUTsKO9META	DIV21_iGLUTs_down	GRTP1	-7.073	2.53141e-11
DIV21_iGLUTsKO9META	DIV21_iGLUTs_down	AC126283.1	-7.072	2.54115e-11
DIV21_iGLUTsKO9META	DIV21_iGLUTs_down	AL353746.1	-7.071	2.54729e-11
DIV21_iGLUTsKO9META	DIV21_iGLUTs_down	FUCA1	-7.071	2.54729e-11
DIV21_iGLUTsKO9META	DIV21_iGLUTs_down	TASP1	-7.07	2.56363e-11
DIV21_iGLUTsKO9META	DIV21_iGLUTs_down	METTL4	-7.066	2.6486e-11
DIV21_iGLUTsKO9META	DIV21_iGLUTs_down	ZNF527	-7.064	2.68299e-11
DIV21_iGLUTsKO9META	DIV21_iGLUTs_down	UBOX5	-7.06	2.74875e-11
DIV21_iGLUTsKO9META	DIV21_iGLUTs_down	DAP	-7.059	2.75658e-11
DIV21_iGLUTsKO9META	DIV21_iGLUTs_down	AC093297.2	-7.059	2.76111e-11
DIV21_iGLUTsKO9META	DIV21_iGLUTs_down	SGTB	-7.058	2.7837e-11
DIV21_iGLUTsKO9META	DIV21_iGLUTs_down	ACOT2	-7.057	2.79313e-11
DIV21_iGLUTsKO9META	DIV21_iGLUTs_down	NET1	-7.055	2.82879e-11
DIV21_iGLUTsKO9META	DIV21_iGLUTs_down	PCED1A	-7.054	2.85621e-11
DIV21_iGLUTsKO9META	DIV21_iGLUTs_down	AC017083.1	-7.053	2.86392e-11
DIV21_iGLUTsKO9META	DIV21_iGLUTs_down	CARD8	-7.052	2.88145e-11
[truncated: 13,954 more rows]

## Sheet: Fig2_C
set	nGenes	n_nom	n_fdr	ASD_pp_fu_et.al_2023	ASD_pp_sum	BP_SemSim	CC_SemSim	CMC_DLPFC_scaled	CMC_DLPFC	LogFC	AvgExpr	propDEGs	nDEGs	MF_SemSim	cell_type	prop.converge	abs_BEC
ARID1B_ASH1L	2	2801	703	0.499956	0.999913	0.346	0.624	-0.0758108	0.664178	-0.332732	5.90606	0.232738	5052.5	0.077	iGABAs	0.0323829	0.664178
ARID1B_ASH1L_ASXL3	3	3240	1057	0.36396	1.09188	0.3415	0.59925	-0.124085	0.687434	-0.62834	5.43884	0.173968	3776.67	0.2005	iGABAs	0.0486895	0.687434
ARID1B_ASH1L_ASXL3_BCL11A	4	3398	1754	0.280859	1.12343	0.3815	0.6527	-0.161042	0.689063	-1.02315	4.87376	0.147623	3204.75	0.204	iGABAs	0.080796	0.689063
ARID1B_ASH1L_ASXL3_BCL11A_CHD2	5	3236	1850	0.423897	2.11949	0.4052	0.66875	-0.186	0.708	-0.905391	5.24539	0.130812	2839.8	0.23275	iGABAs	0.0852181	0.708
ARID1B_ASH1L_ASXL3_BCL11A_CHD8	5	3163	1760	0.424687	2.12343	0.423267	0.6762	-0.184	0.7105	-0.921065	5.05091	0.133705	2902.6	0.239333	iGABAs	0.0810724	0.7105
ARID1B_ASH1L_ASXL3_BCL11A_CREBBP	5	3652	2789	0.254033	1.27017	0.416075	0.683225	-0.181	0.695333	-0.91735	4.89568	0.14102	3061.4	0.243225	iGABAs	0.128472	0.695333
ARID1B_ASH1L_ASXL3_BCL11A_KDM5B	5	3121	1917	0.424525	2.12263	0.39962	0.6937	-0.1705	0.70325	-0.883418	5.70815	0.129891	2819.8	0.24414	iGABAs	0.0883044	0.70325
ARID1B_ASH1L_ASXL3_BCL11A_KDM6B	5	3508	2124	0.418714	2.09357	0.400133	0.697017	-0.1658	0.67	-0.898818	4.98667	0.128362	2786.6	0.247133	iGABAs	0.0978396	0.67
ARID1B_ASH1L_ASXL3_BCL11A_KMT2C	5	3330	1972	0.424049	2.12025	0.409086	0.6992	-0.166667	0.6705	-0.909649	5.12125	0.13107	2845.4	0.2546	iGABAs	0.0908379	0.6705
ARID1B_ASH1L_ASXL3_BCL11A_KMT5B	5	3135	1870	0.424512	2.12256	0.405263	0.701425	-0.162429	0.677571	-0.961628	5.2923	0.134958	2929.8	0.261163	iGABAs	0.0861394	0.677571
ARID1B_ASH1L_ASXL3_BCL11A_MBD5	5	3367	2087	0.42364	2.1182	0.394878	0.698711	-0.1535	0.6835	-1.27376	4.62695	0.128315	2785.6	0.268089	iGABAs	0.0961352	0.6835
ARID1B_ASH1L_ASXL3_BCL11A_MED13L	5	3313	2034	0.230461	1.15231	0.41766	0.69701	-0.154778	0.688333	-1.01883	4.80883	0.128159	2782.2	0.26937	iGABAs	0.0936939	0.688333
ARID1B_ASH1L_ASXL3_BCL11A_NRXN1	5	3060	1755	0.423551	2.11775	0.406927	0.689627	-0.159057	0.683019	-0.964962	5.44805	0.129458	2810.4	0.267691	iGABAs	0.080842	0.683019
ARID1B_ASH1L_ASXL3_BCL11A_PHF12	5	3183	1846	0.413734	2.06867	0.412567	0.689358	-0.158276	0.679914	-1.03466	4.95018	0.130849	2840.6	0.268508	iGABAs	0.0850339	0.679914
ARID1B_ASH1L_ASXL3_BCL11A_PHF21A	5	3167	1806	0.419496	2.09748	0.424815	0.686815	-0.158095	0.679365	-1.1266	4.74493	0.132378	2873.8	0.271385	iGABAs	0.0831913	0.679365
ARID1B_ASH1L_ASXL3_BCL11A_SETD5	5	3512	2652	0.247958	1.23979	0.425579	0.687971	-0.160074	0.679632	-1.033	5.0132	0.135096	2932.8	0.269386	iGABAs	0.122161	0.679632
ARID1B_ASH1L_ASXL3_BCL11A_SIN3A	5	3005	1633	0.248195	1.24098	0.423067	0.689293	-0.159384	0.682945	-1.27771	4.5833	0.131116	2846.4	0.269553	iGABAs	0.0752223	0.682945
ARID1B_ASH1L_ASXL3_BCL11A_SKI	5	2961	1600	0.41521	2.07605	0.418369	0.688406	-0.161154	0.678205	-1.4497	4.37347	0.132001	2865.6	0.269419	iGABAs	0.0737022	0.678205
ARID1B_ASH1L_ASXL3_BCL11A_SMARCC2	5	3075	1809	0.424255	2.12128	0.420271	0.687576	-0.163373	0.679036	-1.00324	5.32361	0.131798	2861.2	0.270912	iGABAs	0.0833295	0.679036
ARID1B_ASH1L_ASXL3_BCL11A_WAC	5	3186	1911	0.264019	1.32009	0.418139	0.689211	-0.162142	0.680966	-0.940286	5.32883	0.132102	2867.8	0.271817	iGABAs	0.088028	0.680966
ARID1B_ASH1L_ASXL3_CHD2	4	3381	1418	0.521983	2.08793	0.417602	0.687226	-0.125447	0.694924	-0.57984	5.76211	0.146368	3177.5	0.272414	iGABAs	0.0653185	0.694924
ARID1B_ASH1L_ASXL3_CHD2_CHD8	5	3452	1902	0.617586	3.08793	0.420189	0.685745	-0.160253	0.684462	-0.566415	5.76159	0.132701	2880.8	0.277357	iGABAs	0.0876134	0.684462
ARID1B_ASH1L_ASXL3_CHD2_CREBBP	5	3415	2185	0.446933	2.23466	0.418427	0.68449	-0.150138	0.684949	-0.5627	5.60637	0.140016	3039.6	0.280184	iGABAs	0.10065	0.684949
ARID1B_ASH1L_ASXL3_CHD2_KDM5B	5	2909	1462	0.617425	3.08712	0.415861	0.684116	-0.151053	0.688301	-0.528767	6.41883	0.128887	2798	0.282181	iGABAs	0.0673453	0.688301
ARID1B_ASH1L_ASXL3_CHD2_KDM6B	5	3624	2010	0.611614	3.05807	0.41596	0.683509	-0.152671	0.683056	-0.544168	5.69735	0.127357	2764.8	0.284412	iGABAs	0.0925883	0.683056
ARID1B_ASH1L_ASXL3_CHD2_KMT2C	5	3368	1883	0.616949	3.08474	0.417305	0.68278	-0.141137	0.684956	-0.554999	5.83194	0.130066	2823.6	0.288525	iGABAs	0.0867382	0.684956
ARID1B_ASH1L_ASXL3_CHD2_KMT5B	5	2985	1580	0.617412	3.08706	0.415427	0.682565	-0.140835	0.688263	-0.606978	6.00298	0.133954	2908	0.292622	iGABAs	0.0727809	0.688263
ARID1B_ASH1L_ASXL3_CHD2_MBD5	5	3465	1929	0.61654	3.0827	0.411414	0.680895	-0.13637	0.690854	-0.919108	5.33764	0.127311	2763.8	0.298828	iGABAs	0.0888572	0.690854
ARID1B_ASH1L_ASXL3_CHD2_MED13L	5	3306	1810	0.423361	2.1168	0.419207	0.679556	-0.127215	0.693711	-0.664184	5.51952	0.127155	2760.4	0.299011	iGABAs	0.0833756	0.693711
ARID1B_ASH1L_ASXL3_CHD2_NRXN1	5	3097	1636	0.61645	3.08225	0.414833	0.675728	-0.127452	0.693382	-0.610312	6.15873	0.128454	2788.6	0.30017	iGABAs	0.0753604	0.693382
ARID1B_ASH1L_ASXL3_CHD2_PHF12	5	3143	1644	0.606634	3.03317	0.416031	0.674584	-0.129635	0.692872	-0.68001	5.66086	0.129845	2818.8	0.30151	iGABAs	0.075729	0.692872
ARID1B_ASH1L_ASXL3_CHD2_PHF21A	5	3299	1769	0.612396	3.06198	0.42051	0.67222	-0.131223	0.693836	-0.771948	5.45562	0.131374	2852	0.304628	iGABAs	0.0814869	0.693836
ARID1B_ASH1L_ASXL3_CHD2_SETD5	5	3374	2074	0.440858	2.20429	0.420863	0.672428	-0.126281	0.694636	-0.678352	5.72389	0.134092	2911	0.304252	iGABAs	0.0955364	0.694636
ARID1B_ASH1L_ASXL3_CHD2_SIN3A	5	3073	1553	0.441095	2.20547	0.419323	0.672528	-0.127843	0.697051	-0.92306	5.29399	0.130112	2824.6	0.305285	iGABAs	0.0715372	0.697051
ARID1B_ASH1L_ASXL3_CHD2_SKI	5	3045	1540	0.608109	3.04055	0.417138	0.671028	-0.127568	0.695155	-1.09505	5.08416	0.130996	2843.8	0.30596	iGABAs	0.0709383	0.695155
ARID1B_ASH1L_ASXL3_CHD2_SMARCC2	5	2972	1559	0.617155	3.08577	0.418289	0.669786	-0.126268	0.695873	-0.648586	6.03429	0.130794	2839.4	0.307967	iGABAs	0.0718135	0.695873
ARID1B_ASH1L_ASXL3_CHD2_WAC	5	2940	1506	0.456918	2.28459	0.416934	0.670009	-0.123734	0.697368	-0.585635	6.03951	0.131098	2846	0.309922	iGABAs	0.0693721	0.697368
ARID1B_ASH1L_ASXL3_CHD8	4	3352	1440	0.52297	2.09188	0.417264	0.669426	-0.130926	0.698062	-0.599433	5.51901	0.149984	3256	0.309764	iGABAs	0.0663319	0.698062
ARID1B_ASH1L_ASXL3_CHD8_CREBBP	5	3284	1980	0.447722	2.23861	0.417365	0.669682	-0.124565	0.696761	-0.578373	5.41188	0.142908	3102.4	0.310727	iGABAs	0.0912064	0.696761
ARID1B_ASH1L_ASXL3_CHD8_KDM5B	5	2803	1386	0.618214	3.09107	0.415766	0.670038	-0.125876	0.698287	-0.544441	6.22434	0.131779	2860.8	0.311239	iGABAs	0.0638445	0.698287
ARID1B_ASH1L_ASXL3_CHD8_KDM6B	5	3560	2000	0.612403	3.06202	0.416573	0.670312	-0.127573	0.694328	-0.559842	5.50287	0.13025	2827.6	0.311801	iGABAs	0.0921277	0.694328
ARID1B_ASH1L_ASXL3_CHD8_KMT2C	5	3287	1866	0.617738	3.08869	0.418092	0.670607	-0.127558	0.694424	-0.570673	5.63745	0.132959	2886.4	0.313686	iGABAs	0.0859551	0.694424
ARID1B_ASH1L_ASXL3_CHD8_KMT5B	5	2937	1553	0.618201	3.09101	0.417428	0.670836	-0.12887	0.695714	-0.622651	5.8085	0.136846	2970.8	0.315856	iGABAs	0.0715372	0.695714
ARID1B_ASH1L_ASXL3_CHD8_MBD5	5	3435	1936	0.617329	3.08665	0.415541	0.670274	-0.129197	0.696542	-0.934782	5.14315	0.130204	2826.6	0.319299	iGABAs	0.0891796	0.696542
ARID1B_ASH1L_ASXL3_CHD8_MED13L	5	3257	1776	0.42415	2.12075	0.420469	0.669799	-0.129265	0.69767	-0.679858	5.32503	0.130047	2823.2	0.319076	iGABAs	0.0818094	0.69767
ARID1B_ASH1L_ASXL3_CHD8_NRXN1	5	3014	1612	0.61724	3.0862	0.418204	0.667769	-0.132096	0.697056	-0.625985	5.96425	0.131346	2851.4	0.319606	iGABAs	0.0742549	0.697056
ARID1B_ASH1L_ASXL3_CHD8_PHF12	5	3091	1620	0.607423	3.03712	0.419548	0.667627	-0.133395	0.696324	-0.695683	5.46638	0.132738	2881.6	0.320324	iGABAs	0.0746234	0.696324
ARID1B_ASH1L_ASXL3_CHD8_PHF21A	5	3265	1785	0.613185	3.06593	0.42329	0.666923	-0.134792	0.696362	-0.787622	5.26113	0.134267	2914.8	0.322199	iGABAs	0.082224	0.696362
ARID1B_ASH1L_ASXL3_CHD8_SETD5	5	3260	2010	0.441647	2.20824	0.42395	0.667147	-0.135255	0.696376	-0.694026	5.5294	0.136985	2973.8	0.321706	iGABAs	0.0925883	0.696376
ARID1B_ASH1L_ASXL3_CHD8_SIN3A	5	2993	1545	0.441884	2.20942	0.423678	0.667458	-0.136019	0.697778	-0.938734	5.0995	0.133005	2887.4	0.32229	iGABAs	0.0711686	0.697778
ARID1B_ASH1L_ASXL3_CHD8_SKI	5	2974	1561	0.608899	3.04449	0.422873	0.667203	-0.137395	0.69613	-1.11072	4.88967	0.133889	2906.6	0.322456	iGABAs	0.0719057	0.69613
ARID1B_ASH1L_ASXL3_CHD8_SMARCC2	5	2874	1532	0.617944	3.08972	0.424033	0.66686	-0.137791	0.696619	-0.66426	5.83981	0.133686	2902.2	0.323703	iGABAs	0.0705698	0.696619
ARID1B_ASH1L_ASXL3_CHD8_WAC	5	2805	1458	0.457708	2.28854	0.423681	0.667118	-0.137888	0.69747	-0.601309	5.84502	0.133991	2908.8	0.324958	iGABAs	0.0671611	0.69747
ARID1B_ASH1L_ASXL3_CREBBP	4	3654	2260	0.309653	1.23861	0.422835	0.666894	-0.128117	0.696188	-0.594789	5.32498	0.159128	3454.5	0.324675	iGABAs	0.104104	0.696188
ARID1B_ASH1L_ASXL3_CREBBP_KDM5B	5	3328	2348	0.447561	2.2378	0.420481	0.667479	-0.138598	0.697283	-0.540726	6.06912	0.139094	3019.6	0.324832	iGABAs	0.108158	0.697283
ARID1B_ASH1L_ASXL3_CREBBP_KDM6B	5	3717	2554	0.44175	2.20875	0.419542	0.667775	-0.139475	0.695	-0.556127	5.34764	0.137565	2986.4	0.324953	iGABAs	0.117647	0.695
ARID1B_ASH1L_ASXL3_CREBBP_KMT2C	5	3454	2293	0.447085	2.23542	0.419457	0.668058	-0.134693	0.69517	-0.566958	5.48223	0.140274	3045.2	0.326151	iGABAs	0.105624	0.69517
ARID1B_ASH1L_ASXL3_CREBBP_KMT5B	5	3312	2137	0.447548	2.23774	0.418077	0.668358	-0.135164	0.695112	-0.618936	5.65327	0.144161	3129.6	0.327438	iGABAs	0.0984384	0.695112
ARID1B_ASH1L_ASXL3_CREBBP_MBD5	5	3500	2387	0.446676	2.23338	0.415738	0.668122	-0.133172	0.695639	-0.931067	4.98793	0.137519	2985.4	0.329776	iGABAs	0.109954	0.695639
ARID1B_ASH1L_ASXL3_CREBBP_MED13L	5	3507	2372	0.253497	1.26748	0.418681	0.667937	-0.128957	0.696326	-0.676143	5.16981	0.137362	2982	0.330553	iGABAs	0.109263	0.696326
ARID1B_ASH1L_ASXL3_CREBBP_NRXN1	5	3176	2055	0.446586	2.23293	0.41617	0.666645	-0.128951	0.693692	-0.62227	5.80902	0.138661	3010.2	0.330649	iGABAs	0.0946612	0.693692
ARID1B_ASH1L_ASXL3_CREBBP_PHF12	5	3381	2131	0.43677	2.18385	0.415939	0.666702	-0.129894	0.69344	-0.691968	5.31115	0.140053	3040.4	0.331143	iGABAs	0.0981621	0.69344
ARID1B_ASH1L_ASXL3_CREBBP_PHF21A	5	3319	2018	0.442532	2.21266	0.417982	0.666209	-0.130502	0.693483	-0.783907	5.10591	0.141582	3073.6	0.332197	iGABAs	0.0929568	0.693483
ARID1B_ASH1L_ASXL3_CREBBP_SETD5	5	3655	2863	0.270994	1.35497	0.417617	0.666451	-0.127679	0.693724	-0.690311	5.37418	0.1443	3132.6	0.331732	iGABAs	0.131881	0.693724
ARID1B_ASH1L_ASXL3_CREBBP_SIN3A	5	3189	1922	0.271231	1.35615	0.416704	0.666772	-0.12871	0.693923	-0.935019	4.94428	0.14032	3046.2	0.332277	iGABAs	0.0885347	0.693923
ARID1B_ASH1L_ASXL3_CREBBP_SKI	5	3107	1810	0.438245	2.19123	0.415322	0.666831	-0.127657	0.693139	-1.10701	4.73445	0.141204	3065.4	0.332244	iGABAs	0.0833756	0.693139
ARID1B_ASH1L_ASXL3_CREBBP_SMARCC2	5	3234	2165	0.447291	2.23645	0.415317	0.666588	-0.126632	0.692822	-0.660545	5.68459	0.141001	3061	0.333067	iGABAs	0.0997282	0.692822
ARID1B_ASH1L_ASXL3_CREBBP_WAC	5	3332	2348	0.287054	1.43527	0.414412	0.666864	-0.125405	0.692452	-0.597594	5.6898	0.141305	3067.6	0.333742	iGABAs	0.108158	0.692452
ARID1B_ASH1L_ASXL3_KDM5B	4	2953	1148	0.522768	2.09107	0.413229	0.66696	-0.12743	0.693927	-0.552373	6.34056	0.145216	3152.5	0.333217	iGABAs	0.0528813	0.693927
ARID1B_ASH1L_ASXL3_KDM5B_KDM6B	5	3111	1665	0.612242	3.06121	0.412002	0.667628	-0.12572	0.690534	-0.522194	6.16011	0.126436	2744.8	0.333304	iGABAs	0.0766963	0.690534
ARID1B_ASH1L_ASXL3_KDM5B_KMT2C	5	2978	1545	0.617577	3.08788	0.411389	0.668245	-0.126221	0.690827	-0.533026	6.29469	0.129145	2803.6	0.333905	iGABAs	0.0711686	0.690827
ARID1B_ASH1L_ASXL3_KDM5B_KMT5B	5	2808	1469	0.61804	3.0902	0.409776	0.668939	-0.126337	0.691809	-0.585004	6.46574	0.133032	2888	0.334499	iGABAs	0.0676678	0.691809
ARID1B_ASH1L_ASXL3_KDM5B_MBD5	5	2993	1561	0.617168	3.08584	0.407163	0.668984	-0.125908	0.692615	-0.897135	5.80039	0.12639	2743.8	0.335406	iGABAs	0.0719057	0.692615
ARID1B_ASH1L_ASXL3_KDM5B_MED13L	5	2985	1558	0.423989	2.11994	0.407933	0.669071	-0.126414	0.6935	-0.64221	5.98227	0.126233	2740.4	0.335744	iGABAs	0.0717675	0.6935
ARID1B_ASH1L_ASXL3_KDM5B_NRXN1	5	2759	1364	0.617078	3.08539	0.40536	0.668235	-0.127621	0.693506	-0.588338	6.62149	0.127532	2768.6	0.33557	iGABAs	0.0628311	0.693506
ARID1B_ASH1L_ASXL3_KDM5B_PHF12	5	2863	1422	0.607262	3.03631	0.404419	0.668412	-0.127932	0.693193	-0.658036	6.12362	0.128923	2798.8	0.335685	iGABAs	0.0655028	0.693193
ARID1B_ASH1L_ASXL3_KDM5B_PHF21A	5	2771	1376	0.613024	3.06512	0.40447	0.668176	-0.128303	0.693396	-0.749974	5.91837	0.130453	2832	0.336163	iGABAs	0.0633839	0.693396
ARID1B_ASH1L_ASXL3_KDM5B_SETD5	5	3123	2207	0.441486	2.20743	0.403632	0.668577	-0.128961	0.69362	-0.656379	6.18664	0.133171	2891	0.33554	iGABAs	0.101663	0.69362
ARID1B_ASH1L_ASXL3_KDM5B_SIN3A	5	2788	1313	0.441723	2.20861	0.402111	0.669004	-0.129201	0.694599	-0.901086	5.75674	0.129191	2804.6	0.335621	iGABAs	0.0604818	0.694599
ARID1B_ASH1L_ASXL3_KDM5B_SKI	5	2704	1274	0.608737	3.04369	0.400186	0.669003	-0.129922	0.693775	-1.07308	5.54691	0.130075	2823.8	0.335427	iGABAs	0.0586853	0.693775
ARID1B_ASH1L_ASXL3_KDM5B_SMARCC2	5	2755	1415	0.617783	3.08891	0.399685	0.668769	-0.130816	0.694142	-0.626612	6.49705	0.129872	2819.4	0.335839	iGABAs	0.0651803	0.694142
ARID1B_ASH1L_ASXL3_KDM5B_WAC	5	2908	1530	0.457546	2.28773	0.398364	0.669367	-0.130864	0.694845	-0.563662	6.50226	0.130176	2826	0.336069	iGABAs	0.0704777	0.694845
ARID1B_ASH1L_ASXL3_KDM6B	4	3671	1672	0.515504	2.06202	0.398162	0.669318	-0.132862	0.688316	-0.571624	5.43871	0.143305	3111	0.335676	iGABAs	0.0770187	0.688316
ARID1B_ASH1L_ASXL3_KDM6B_KMT2C	5	3511	2007	0.611766	3.05883	0.398476	0.669907	-0.131423	0.693467	-0.548426	5.57321	0.127615	2770.4	0.336106	iGABAs	0.0924501	0.693467
ARID1B_ASH1L_ASXL3_KDM6B_KMT5B	5	3226	1790	0.612229	3.06114	0.397884	0.670462	-0.131543	0.691799	-0.600405	5.74426	0.131503	2854.8	0.336673	iGABAs	0.0824543	0.691799
ARID1B_ASH1L_ASXL3_KDM6B_MBD5	5	3674	2177	0.611357	3.05678	0.396688	0.6704	-0.131314	0.690579	-0.912535	5.07891	0.124861	2710.6	0.337498	iGABAs	0.100281	0.690579
ARID1B_ASH1L_ASXL3_KDM6B_MED13L	5	3537	2050	0.418178	2.09089	0.398954	0.670352	-0.131871	0.689535	-0.657611	5.26079	0.124704	2707.2	0.337047	iGABAs	0.0944309	0.689535
ARID1B_ASH1L_ASXL3_KDM6B_NRXN1	5	3236	1776	0.611267	3.05634	0.397562	0.669486	-0.133103	0.685286	-0.603739	5.90001	0.126003	2735.4	0.336921	iGABAs	0.0818094	0.685286
ARID1B_ASH1L_ASXL3_KDM6B_PHF12	5	3342	1836	0.601451	3.00725	0.397722	0.669576	-0.133338	0.683864	-0.673437	5.40214	0.127394	2765.6	0.336861	iGABAs	0.0845732	0.683864
ARID1B_ASH1L_ASXL3_KDM6B_PHF21A	5	3474	1916	0.607213	3.03606	0.399121	0.669349	-0.133591	0.682639	-0.765375	5.1969	0.128923	2798.8	0.337408	iGABAs	0.0882583	0.682639
ARID1B_ASH1L_ASXL3_KDM6B_SETD5	5	3606	2477	0.435675	2.17837	0.399152	0.669648	-0.134254	0.681592	-0.671779	5.46516	0.131641	2857.8	0.336939	iGABAs	0.1141	0.681592
ARID1B_ASH1L_ASXL3_KDM6B_SIN3A	5	3206	1696	0.435912	2.17956	0.398714	0.669955	-0.134468	0.680467	-0.916487	5.03526	0.127661	2771.4	0.336866	iGABAs	0.0781243	0.680467
ARID1B_ASH1L_ASXL3_KDM6B_SKI	5	3136	1644	0.602926	3.01463	0.397972	0.669798	-0.135084	0.678927	-1.08848	4.82543	0.128546	2790.6	0.336718	iGABAs	0.075729	0.678927
ARID1B_ASH1L_ASXL3_KDM6B_SMARCC2	5	3179	1748	0.611972	3.05986	0.398333	0.669536	-0.135906	0.677454	-0.642013	5.77557	0.128343	2786.2	0.337083	iGABAs	0.0805196	0.677454
ARID1B_ASH1L_ASXL3_KDM6B_WAC	5	3202	1779	0.451735	2.25868	0.397866	0.670033	-0.136104	0.675928	-0.579062	5.78079	0.128647	2792.8	0.337401	iGABAs	0.0819476	0.675928
ARID1B_ASH1L_ASXL3_KMT2C	4	3356	1470	0.522173	2.08869	0.398165	0.669978	-0.130404	0.678239	-0.585163	5.60694	0.14669	3184.5	0.337616	iGABAs	0.0677139	0.678239
ARID1B_ASH1L_ASXL3_KMT2C_KMT5B	5	3100	1711	0.617564	3.08782	0.398392	0.670419	-0.13595	0.676497	-0.611236	5.87884	0.134212	2913.6	0.338904	iGABAs	0.0788152	0.676497
ARID1B_ASH1L_ASXL3_KMT2C_MBD5	5	3428	1972	0.616692	3.08346	0.397593	0.670361	-0.134353	0.677215	-0.923367	5.2135	0.127569	2769.4	0.34013	iGABAs	0.0908379	0.677215
ARID1B_ASH1L_ASXL3_KMT2C_MED13L	5	3346	1906	0.423513	2.11756	0.400026	0.670312	-0.131272	0.678014	-0.668442	5.39538	0.127413	2766	0.340926	iGABAs	0.0877977	0.678014
ARID1B_ASH1L_ASXL3_KMT2C_NRXN1	5	3121	1734	0.616602	3.08301	0.39913	0.669554	-0.130862	0.677249	-0.61457	6.03459	0.128712	2794.2	0.341349	iGABAs	0.0798747	0.677249
ARID1B_ASH1L_ASXL3_KMT2C_PHF12	5	3156	1742	0.606786	3.03393	0.399924	0.669624	-0.131331	0.67733	-0.684268	5.53672	0.130103	2824.4	0.342007	iGABAs	0.0802432	0.67733
ARID1B_ASH1L_ASXL3_KMT2C_PHF21A	5	3247	1798	0.612548	3.06274	0.401575	0.669427	-0.131564	0.677769	-0.776206	5.33148	0.131632	2857.6	0.342956	iGABAs	0.0828228	0.677769
ARID1B_ASH1L_ASXL3_KMT2C_SETD5	5	3281	2180	0.44101	2.20505	0.402162	0.669668	-0.129593	0.678178	-0.68261	5.59975	0.13435	2916.6	0.343296	iGABAs	0.100419	0.678178
ARID1B_ASH1L_ASXL3_KMT2C_SIN3A	5	3039	1563	0.441247	2.20623	0.402119	0.669931	-0.130021	0.678701	-0.927318	5.16985	0.13037	2830.2	0.343931	iGABAs	0.0719978	0.678701
ARID1B_ASH1L_ASXL3_KMT2C_SKI	5	3006	1579	0.608261	3.04131	0.401657	0.669792	-0.129472	0.678364	-1.09931	4.96002	0.131254	2849.4	0.344194	iGABAs	0.0727348	0.678364
ARID1B_ASH1L_ASXL3_KMT2C_SMARCC2	5	2995	1664	0.617307	3.08653	0.402287	0.669564	-0.128762	0.6784	-0.652844	5.91016	0.131052	2845	0.345097	iGABAs	0.0766502	0.6784
ARID1B_ASH1L_ASXL3_KMT2C_WAC	5	2998	1598	0.45707	2.28535	0.402303	0.669966	-0.127645	0.678563	-0.589894	5.91537	0.131356	2851.6	0.345797	iGABAs	0.07361	0.678563
ARID1B_ASH1L_ASXL3_KMT5B	4	3051	1257	0.522752	2.09101	0.40197	0.669945	-0.127589	0.680564	-0.650136	5.82075	0.15155	3290	0.346108	iGABAs	0.0579023	0.680564
ARID1B_ASH1L_ASXL3_KMT5B_MBD5	5	3139	1779	0.617155	3.08577	0.400701	0.669919	-0.127096	0.679332	-0.975345	5.38454	0.131457	2853.8	0.347746	iGABAs	0.0819476	0.679332
ARID1B_ASH1L_ASXL3_KMT5B_MED13L	5	3097	1724	0.423976	2.11988	0.401789	0.669906	-0.127076	0.680155	-0.720421	5.56642	0.1313	2850.4	0.347948	iGABAs	0.0794141	0.680155
ARID1B_ASH1L_ASXL3_KMT5B_NRXN1	5	2869	1529	0.617065	3.08533	0.40043	0.669236	-0.127725	0.68036	-0.666548	6.20564	0.132599	2878.6	0.348444	iGABAs	0.0704316	0.68036
ARID1B_ASH1L_ASXL3_KMT5B_PHF12	5	3019	1695	0.607249	3.03624	0.400308	0.669329	-0.127887	0.680263	-0.736246	5.70777	0.133991	2908.8	0.348962	iGABAs	0.0780782	0.680263
ARID1B_ASH1L_ASXL3_KMT5B_PHF21A	5	3048	1634	0.613011	3.06505	0.400856	0.669152	-0.128083	0.680585	-0.828184	5.50253	0.13552	2942	0.350045	iGABAs	0.0752683	0.680585
ARID1B_ASH1L_ASXL3_KMT5B_SETD5	5	3094	1939	0.441473	2.20736	0.40067	0.669434	-0.128542	0.680856	-0.734589	5.77079	0.138238	3001	0.350558	iGABAs	0.0893178	0.680856
ARID1B_ASH1L_ASXL3_KMT5B_SIN3A	5	2849	1527	0.44171	2.20855	0.400019	0.669709	-0.128683	0.681622	-0.979297	5.34089	0.134258	2914.6	0.351028	iGABAs	0.0703395	0.681622
ARID1B_ASH1L_ASXL3_KMT5B_SKI	5	2827	1484	0.608724	3.04362	0.399077	0.669579	-0.12924	0.681147	-1.15129	5.13106	0.135142	2933.8	0.351341	iGABAs	0.0683587	0.681147
ARID1B_ASH1L_ASXL3_KMT5B_SMARCC2	5	2949	1655	0.61777	3.08885	0.399138	0.669368	-0.12987	0.681459	-0.704823	6.0812	0.134939	2929.4	0.35206	iGABAs	0.0762357	0.681459
ARID1B_ASH1L_ASXL3_KMT5B_WAC	5	2969	1600	0.457533	2.28767	0.398614	0.669836	-0.129726	0.682093	-0.641872	6.08642	0.135243	2936	0.352895	iGABAs	0.0737022	0.682093
ARID1B_ASH1L_ASXL3_MBD5	4	3544	1566	0.521662	2.08665	0.397854	0.669582	-0.127983	0.683384	-1.0403	4.98906	0.143247	3109.75	0.353229	iGABAs	0.072136	0.683384
ARID1B_ASH1L_ASXL3_MBD5_MED13L	5	3396	1947	0.423104	2.11552	0.398253	0.669339	-0.128315	0.682989	-1.03255	4.90108	0.124658	2706.2	0.353456	iGABAs	0.0896863	0.682989
ARID1B_ASH1L_ASXL3_MBD5_NRXN1	5	3152	1713	0.616194	3.08097	0.396753	0.668573	-0.127671	0.682852	-0.978679	5.54029	0.125957	2734.4	0.353978	iGABAs	0.0789074	0.682852
ARID1B_ASH1L_ASXL3_MBD5_PHF12	5	3209	1747	0.606377	3.03188	0.396071	0.668331	-0.127554	0.683016	-1.04838	5.04242	0.127348	2764.6	0.354601	iGABAs	0.0804735	0.683016
ARID1B_ASH1L_ASXL3_MBD5_PHF21A	5	3354	1852	0.612139	3.06069	0.396018	0.667834	-0.12743	0.683434	-1.14032	4.83718	0.128877	2797.8	0.355937	iGABAs	0.0853102	0.683434
ARID1B_ASH1L_ASXL3_MBD5_SETD5	5	3468	2368	0.440601	2.20301	0.395305	0.667756	-0.126767	0.683928	-1.04672	5.10545	0.131595	2856.8	0.356069	iGABAs	0.109079	0.683928
ARID1B_ASH1L_ASXL3_MBD5_SIN3A	5	3086	1610	0.440838	2.20419	0.394334	0.667721	-0.126652	0.68459	-1.29143	4.67555	0.127615	2770.4	0.356647	iGABAs	0.0741628	0.68459
ARID1B_ASH1L_ASXL3_MBD5_SKI	5	3038	1594	0.607852	3.03926	0.393257	0.667402	-0.12663	0.684386	-1.46342	4.46572	0.1285	2789.6	0.357016	iGABAs	0.0734258	0.684386
ARID1B_ASH1L_ASXL3_MBD5_SMARCC2	5	3045	1690	0.616898	3.08449	0.392766	0.666996	-0.126746	0.684581	-1.01695	5.41586	0.128297	2785.2	0.357757	iGABAs	0.0778479	0.684581
ARID1B_ASH1L_ASXL3_MBD5_WAC	5	3005	1623	0.456661	2.28331	0.391776	0.666998	-0.126054	0.684952	-0.954003	5.42107	0.128601	2791.8	0.358875	iGABAs	0.0747616	0.684952
ARID1B_ASH1L_ASXL3_MED13L	4	3363	1497	0.280188	1.12075	0.392949	0.666779	-0.125456	0.685326	-0.721644	5.21641	0.143051	3105.5	0.35861	iGABAs	0.0689576	0.685326
ARID1B_ASH1L_ASXL3_MED13L_NRXN1	5	3078	1680	0.423014	2.11507	0.393244	0.666055	-0.12575	0.68488	-0.723755	5.72217	0.1258	2731	0.35833	iGABAs	0.0773873	0.68488
ARID1B_ASH1L_ASXL3_MED13L_PHF12	5	3159	1729	0.413198	2.06599	0.395179	0.665912	-0.126168	0.685105	-0.793453	5.2243	0.127191	2761.2	0.358705	iGABAs	0.0796444	0.685105
ARID1B_ASH1L_ASXL3_MED13L_PHF21A	5	3236	1773	0.41896	2.0948	0.397491	0.665476	-0.126461	0.685548	-0.885391	5.01906	0.128721	2794.4	0.358748	iGABAs	0.0816712	0.685548
ARID1B_ASH1L_ASXL3_MED13L_SETD5	5	3368	2283	0.247422	1.23711	0.399182	0.665422	-0.125032	0.686064	-0.791795	5.28733	0.131439	2853.4	0.358316	iGABAs	0.105164	0.686064
ARID1B_ASH1L_ASXL3_MED13L_SIN3A	5	3015	1541	0.247659	1.23829	0.400469	0.665394	-0.125399	0.686743	-1.0365	4.85743	0.127459	2767	0.35854	iGABAs	0.0709844	0.686743
ARID1B_ASH1L_ASXL3_MED13L_SKI	5	2992	1547	0.414673	2.07337	0.401549	0.665189	-0.125109	0.686629	-1.20849	4.6476	0.128343	2786.2	0.358219	iGABAs	0.0712608	0.686629
ARID1B_ASH1L_ASXL3_MED13L_SMARCC2	5	3067	1686	0.423719	2.11859	0.403405	0.664788	-0.124644	0.686932	-0.762029	5.59774	0.12814	2781.8	0.358609	iGABAs	0.0776636	0.686932
ARID1B_ASH1L_ASXL3_MED13L_WAC	5	3006	1683	0.263482	1.31741	0.404593	0.664817	-0.123819	0.687344	-0.699078	5.60295	0.128444	2788.4	0.358522	iGABAs	0.0775255	0.687344
ARID1B_ASH1L_ASXL3_NRXN1	4	3029	1199	0.52155	2.0862	0.403835	0.664306	-0.124688	0.687059	-0.654304	6.01543	0.144675	3140.75	0.358273	iGABAs	0.0552305	0.687059
ARID1B_ASH1L_ASXL3_NRXN1_PHF12	5	2925	1539	0.606287	3.03144	0.40308	0.663665	-0.124916	0.685958	-0.739581	5.86352	0.12849	2789.4	0.358272	iGABAs	0.0708923	0.685958
ARID1B_ASH1L_ASXL3_NRXN1_PHF21A	5	3010	1541	0.612049	3.06025	0.402886	0.662812	-0.125208	0.685241	-0.831519	5.65827	0.13002	2822.6	0.35861	iGABAs	0.0709844	0.685241
ARID1B_ASH1L_ASXL3_NRXN1_SETD5	5	3075	1934	0.440511	2.20256	0.402239	0.662267	-0.125644	0.684412	-0.737923	5.92654	0.132738	2881.6	0.35819	iGABAs	0.0890875	0.684412
ARID1B_ASH1L_ASXL3_NRXN1_SIN3A	5	2847	1407	0.440748	2.20374	0.401225	0.661782	-0.12586	0.684218	-0.982631	5.49664	0.128758	2795.2	0.35818	iGABAs	0.0648118	0.684218
ARID1B_ASH1L_ASXL3_NRXN1_SKI	5	2776	1390	0.607763	3.03881	0.400076	0.661125	-0.126336	0.682864	-1.15462	5.28681	0.129642	2814.4	0.358007	iGABAs	0.0640287	0.682864
ARID1B_ASH1L_ASXL3_NRXN1_SMARCC2	5	2841	1515	0.616808	3.08404	0.399527	0.66038	-0.126843	0.682387	-0.708157	6.23695	0.129439	2810	0.358175	iGABAs	0.0697867	0.682387
ARID1B_ASH1L_ASXL3_NRXN1_WAC	5	2811	1480	0.456572	2.28286	0.398513	0.659937	-0.126983	0.68224	-0.645206	6.24216	0.129743	2816.6	0.358369	iGABAs	0.0681745	0.68224
ARID1B_ASH1L_ASXL3_PHF12	4	3134	1204	0.509279	2.03712	0.398648	0.659819	-0.127605	0.682137	-0.741427	5.3931	0.146414	3178.5	0.358227	iGABAs	0.0554609	0.682137
ARID1B_ASH1L_ASXL3_PHF12_PHF21A	5	3130	1660	0.602233	3.01116	0.399973	0.65962	-0.127807	0.682129	-0.901217	5.1604	0.131411	2852.8	0.358607	iGABAs	0.076466	0.682129
ARID1B_ASH1L_ASXL3_PHF12_SETD5	5	3172	2009	0.430695	2.15347	0.4003	0.659662	-0.128261	0.682185	-0.807621	5.42867	0.134129	2911.8	0.358304	iGABAs	0.0925423	0.682185
ARID1B_ASH1L_ASXL3_PHF12_SIN3A	5	2946	1479	0.430932	2.15466	0.400253	0.659805	-0.128456	0.682268	-1.05233	4.99877	0.130149	2825.4	0.358561	iGABAs	0.0681284	0.682268
ARID1B_ASH1L_ASXL3_PHF12_SKI	5	2896	1498	0.597946	2.98973	0.399925	0.659754	-0.128892	0.681889	-1.22432	4.78894	0.131033	2844.6	0.358474	iGABAs	0.0690036	0.681889
ARID1B_ASH1L_ASXL3_PHF12_SMARCC2	5	2969	1602	0.606992	3.03496	0.400377	0.659566	-0.129432	0.681745	-0.777855	5.73908	0.130831	2840.2	0.358829	iGABAs	0.0737943	0.681745
ARID1B_ASH1L_ASXL3_PHF12_WAC	5	2940	1587	0.446755	2.23378	0.400319	0.659701	-0.129629	0.68154	-0.714904	5.7443	0.131135	2846.8	0.359065	iGABAs	0.0731033	0.68154
ARID1B_ASH1L_ASXL3_PHF21A	4	3266	1298	0.516482	2.06593	0.400925	0.659426	-0.130171	0.681644	-0.856349	5.13654	0.148326	3220	0.359197	iGABAs	0.0597909	0.681644
ARID1B_ASH1L_ASXL3_PHF21A_SETD5	5	3238	1972	0.436457	2.18228	0.401912	0.659254	-0.13049	0.681823	-0.899559	5.22343	0.135658	2945	0.359179	iGABAs	0.0908379	0.681823
ARID1B_ASH1L_ASXL3_PHF21A_SIN3A	5	2984	1536	0.436694	2.18347	0.402774	0.659174	-0.130675	0.682148	-1.14427	4.79353	0.131678	2858.6	0.359509	iGABAs	0.0707541	0.682148
ARID1B_ASH1L_ASXL3_PHF21A_SKI	5	2944	1527	0.603708	3.01854	0.403462	0.658901	-0.131033	0.681852	-1.31626	4.5837	0.132563	2877.8	0.359688	iGABAs	0.0703395	0.681852
ARID1B_ASH1L_ASXL3_PHF21A_SMARCC2	5	2945	1552	0.612754	3.06377	0.404676	0.658573	-0.131562	0.68186	-0.869793	5.53384	0.13236	2873.4	0.360246	iGABAs	0.0714911	0.68186
ARID1B_ASH1L_ASXL3_PHF21A_WAC	5	2904	1503	0.452517	2.26259	0.405276	0.658517	-0.131737	0.68196	-0.806842	5.53905	0.132664	2880	0.360963	iGABAs	0.069234	0.68196
ARID1B_ASH1L_ASXL3_SETD5	4	3575	2255	0.302059	1.20824	0.405264	0.658482	-0.131611	0.682051	-0.739355	5.47187	0.151723	3293.75	0.36076	iGABAs	0.103874	0.682051
ARID1B_ASH1L_ASXL3_SETD5_SIN3A	5	2990	1761	0.265156	1.32578	0.405107	0.658727	-0.132	0.682358	-1.05067	5.06179	0.134396	2917.6	0.360454	iGABAs	0.0811184	0.682358
ARID1B_ASH1L_ASXL3_SETD5_SKI	5	2944	1666	0.43217	2.16085	0.4047	0.658638	-0.13176	0.682167	-1.22266	4.85197	0.13528	2936.8	0.359984	iGABAs	0.0767424	0.682167
ARID1B_ASH1L_ASXL3_SETD5_SMARCC2	5	2998	1934	0.441216	2.20608	0.404988	0.658544	-0.131584	0.682192	-0.776197	5.8021	0.135078	2932.4	0.359828	iGABAs	0.0890875	0.682192
ARID1B_ASH1L_ASXL3_SETD5_WAC	5	3151	2155	0.280979	1.4049	0.404815	0.658809	-0.131366	0.682217	-0.713247	5.80732	0.135382	2939	0.35969	iGABAs	0.0992676	0.682217
ARID1B_ASH1L_ASXL3_SIN3A	4	2988	1076	0.302356	1.20942	0.404558	0.658796	-0.131879	0.682502	-1.04524	4.9345	0.146748	3185.75	0.359549	iGABAs	0.0495647	0.682502
ARID1B_ASH1L_ASXL3_SIN3A_SKI	5	2844	1357	0.432407	2.16204	0.404043	0.658759	-0.132324	0.68227	-1.46737	4.42207	0.1313	2850.4	0.359463	iGABAs	0.0625086	0.68227
ARID1B_ASH1L_ASXL3_SIN3A_SMARCC2	5	2806	1393	0.441453	2.20726	0.404069	0.658722	-0.132792	0.682572	-1.0209	5.3722	0.131098	2846	0.359787	iGABAs	0.0641669	0.682572
ARID1B_ASH1L_ASXL3_SIN3A_WAC	5	2831	1395	0.281216	1.40608	0.403645	0.658979	-0.132916	0.683008	-0.957954	5.37742	0.131402	2852.6	0.359977	iGABAs	0.0642591	0.683008
ARID1B_ASH1L_ASXL3_SKI	4	2925	1068	0.511124	2.04449	0.403247	0.658822	-0.133249	0.682715	-1.26023	4.67221	0.147853	3209.75	0.359687	iGABAs	0.0491962	0.682715
ARID1B_ASH1L_ASXL3_SKI_SMARCC2	5	2729	1392	0.608467	3.04234	0.40305	0.658628	-0.133388	0.682319	-1.19289	5.16238	0.131982	2865.2	0.359739	iGABAs	0.0641209	0.682319
ARID1B_ASH1L_ASXL3_SKI_WAC	5	2743	1422	0.448231	2.24115	0.402422	0.658607	-0.133531	0.68186	-1.12994	5.16759	0.132286	2871.8	0.359793	iGABAs	0.0655028	0.68186
ARID1B_ASH1L_ASXL3_SMARCC2	4	2993	1176	0.522431	2.08972	0.402571	0.658402	-0.133781	0.681908	-0.702147	5.85989	0.1476	3204.25	0.359792	iGABAs	0.0541711	0.681908
ARID1B_ASH1L_ASXL3_SMARCC2_WAC	5	2877	1573	0.457276	2.28638	0.402605	0.658325	-0.133641	0.682111	-0.68348	6.11773	0.132083	2867.4	0.36018	iGABAs	0.0724584	0.682111
ARID1B_ASH1L_ASXL3_WAC	4	2994	1128	0.322135	1.28854	0.402371	0.658354	-0.133576	0.68228	-0.623459	5.8664	0.14798	3212.5	0.360189	iGABAs	0.05196	0.68228
ARID1B_ASH1L_BCL11A	3	3265	1354	0.343822	1.03147	0.40244	0.658556	-0.133978	0.671415	-0.957686	4.99688	0.178021	3864.67	0.35978	iGABAs	0.0623704	0.671415
ARID1B_ASH1L_BCL11A_CHD2	4	3211	1408	0.50688	2.02752	0.402603	0.658796	-0.131088	0.681935	-0.82685	5.43064	0.149408	3243.5	0.359265	iGABAs	0.0648579	0.681935
ARID1B_ASH1L_BCL11A_CHD2_CHD8	5	3162	1656	0.605503	3.02752	0.403148	0.659182	-0.133633	0.682424	-0.764022	5.49641	0.135133	2933.6	0.358902	iGABAs	0.0762817	0.682424
ARID1B_ASH1L_BCL11A_CHD2_CREBBP	5	3452	2343	0.43485	2.17425	0.403253	0.659609	-0.132787	0.68224	-0.760307	5.34119	0.142448	3092.4	0.358404	iGABAs	0.107928	0.68224
ARID1B_ASH1L_BCL11A_CHD2_KDM5B	5	2955	1626	0.605342	3.02671	0.403241	0.66021	-0.133147	0.682424	-0.726375	6.15365	0.131319	2850.8	0.357918	iGABAs	0.0748998	0.682424
ARID1B_ASH1L_BCL11A_CHD2_KDM6B	5	3383	1907	0.599531	2.99765	0.403458	0.66069	-0.13361	0.681553	-0.741776	5.43218	0.129789	2817.6	0.357505	iGABAs	0.0878438	0.681553
ARID1B_ASH1L_BCL11A_CHD2_KMT2C	5	3255	1840	0.604866	3.02433	0.403957	0.661137	-0.132459	0.681444	-0.752607	5.56676	0.132498	2876.4	0.35732	iGABAs	0.0847575	0.681444
ARID1B_ASH1L_BCL11A_CHD2_KMT5B	5	3016	1661	0.605329	3.02664	0.403972	0.661655	-0.132662	0.681606	-0.804585	5.73781	0.136386	2960.8	0.357029	iGABAs	0.076512	0.681606
ARID1B_ASH1L_BCL11A_CHD2_MBD5	5	3243	1829	0.604457	3.02229	0.40355	0.661872	-0.132308	0.681737	-1.11672	5.07246	0.129743	2816.6	0.356875	iGABAs	0.0842508	0.681737
ARID1B_ASH1L_BCL11A_CHD2_MED13L	5	3190	1788	0.411278	2.05639	0.405046	0.662144	-0.131179	0.681947	-0.861792	5.25434	0.129587	2813.2	0.356477	iGABAs	0.0823622	0.681947
ARID1B_ASH1L_BCL11A_CHD2_NRXN1	5	3015	1604	0.604368	3.02184	0.404582	0.661987	-0.131473	0.681526	-0.807919	5.89355	0.130886	2841.4	0.355906	iGABAs	0.0738864	0.681526
ARID1B_ASH1L_BCL11A_CHD2_PHF12	5	3084	1665	0.594551	2.97275	0.405099	0.662233	-0.131945	0.681277	-0.877617	5.39569	0.132277	2871.6	0.355491	iGABAs	0.0766963	0.681277
ARID1B_ASH1L_BCL11A_CHD2_PHF21A	5	3112	1675	0.600313	3.00156	0.406253	0.662309	-0.132372	0.681162	-0.969555	5.19044	0.133806	2904.8	0.355104	iGABAs	0.0771569	0.681162
ARID1B_ASH1L_BCL11A_CHD2_SETD5	5	3285	2218	0.428775	2.14388	0.406635	0.662787	-0.131703	0.681127	-0.87596	5.45871	0.136524	2963.8	0.354503	iGABAs	0.10217	0.681127
ARID1B_ASH1L_BCL11A_CHD2_SIN3A	5	3006	1543	0.429012	2.14506	0.406661	0.66325	-0.132087	0.681357	-1.12067	5.02881	0.132544	2877.4	0.354093	iGABAs	0.0710765	0.681357
ARID1B_ASH1L_BCL11A_CHD2_SKI	5	3001	1532	0.596026	2.98013	0.406433	0.663363	-0.132109	0.680913	-1.29266	4.81898	0.133429	2896.6	0.35375	iGABAs	0.0705698	0.680913
ARID1B_ASH1L_BCL11A_CHD2_SMARCC2	5	2976	1620	0.605072	3.02536	0.406911	0.663662	-0.131906	0.680947	-0.846194	5.76912	0.133226	2892.2	0.3535	iGABAs	0.0746234	0.680947
ARID1B_ASH1L_BCL11A_CHD2_WAC	5	3006	1655	0.444836	2.22418	0.406923	0.664137	-0.131523	0.681074	-0.783243	5.77433	0.13353	2898.8	0.353089	iGABAs	0.0762357	0.681074
ARID1B_ASH1L_BCL11A_CHD8	4	3124	1300	0.507866	2.03146	0.407169	0.664373	-0.133049	0.680792	-0.846442	5.18753	0.153024	3322	0.352594	iGABAs	0.059883	0.680792
ARID1B_ASH1L_BCL11A_CHD8_CREBBP	5	3295	2153	0.435639	2.1782	0.407442	0.664845	-0.131657	0.680931	-0.775981	5.1467	0.145341	3155.2	0.352138	iGABAs	0.0991755	0.680931
ARID1B_ASH1L_BCL11A_CHD8_KDM5B	5	2775	1490	0.606131	3.03066	0.407378	0.665409	-0.131856	0.68121	-0.742049	5.95917	0.134212	2913.6	0.35168	iGABAs	0.0686351	0.68121
ARID1B_ASH1L_BCL11A_CHD8_KDM6B	5	3266	1784	0.60032	3.0016	0.407705	0.665883	-0.132151	0.680403	-0.75745	5.23769	0.132682	2880.4	0.351254	iGABAs	0.0821779	0.680403
ARID1B_ASH1L_BCL11A_CHD8_KMT2C	5	3146	1758	0.605655	3.02828	0.408289	0.666356	-0.132226	0.680271	-0.768281	5.37227	0.135391	2939.2	0.35106	iGABAs	0.0809802	0.680271
ARID1B_ASH1L_BCL11A_CHD8_KMT5B	5	2942	1560	0.606118	3.03059	0.408385	0.666823	-0.132505	0.680442	-0.820259	5.54332	0.139279	3023.6	0.350807	iGABAs	0.0718596	0.680442
ARID1B_ASH1L_BCL11A_CHD8_MBD5	5	3131	1745	0.605246	3.02623	0.408116	0.667043	-0.132625	0.680558	-1.13239	4.87797	0.132636	2879.4	0.350651	iGABAs	0.0803814	0.680558
ARID1B_ASH1L_BCL11A_CHD8_MED13L	5	3094	1703	0.412067	2.06034	0.409485	0.667299	-0.132665	0.680757	-0.877465	5.05985	0.13248	2876	0.350271	iGABAs	0.0784467	0.680757
ARID1B_ASH1L_BCL11A_CHD8_NRXN1	5	2916	1511	0.605157	3.02578	0.409161	0.667179	-0.13325	0.680545	-0.823593	5.69907	0.133779	2904.2	0.349758	iGABAs	0.0696025	0.680545
ARID1B_ASH1L_BCL11A_CHD8_PHF12	5	2998	1594	0.59534	2.9767	0.409758	0.667481	-0.133527	0.680358	-0.893291	5.2012	0.13517	2934.4	0.349396	iGABAs	0.0734258	0.680358
ARID1B_ASH1L_BCL11A_CHD8_PHF21A	5	3079	1628	0.601102	3.00551	0.410999	0.667694	-0.133869	0.680246	-0.985229	4.99596	0.136699	2967.6	0.349053	iGABAs	0.0749919	0.680246
ARID1B_ASH1L_BCL11A_CHD8_SETD5	5	3143	2048	0.429564	2.14782	0.411439	0.668105	-0.134005	0.680219	-0.891634	5.26422	0.139417	3026.6	0.348485	iGABAs	0.0943388	0.680219
ARID1B_ASH1L_BCL11A_CHD8_SIN3A	5	2900	1446	0.429801	2.14901	0.411637	0.668543	-0.134181	0.680502	-1.13634	4.83432	0.135437	2940.2	0.348124	iGABAs	0.0666083	0.680502
ARID1B_ASH1L_BCL11A_CHD8_SKI	5	2911	1433	0.596816	2.98408	0.411587	0.66879	-0.134472	0.680119	-1.30833	4.62449	0.136321	2959.4	0.347778	iGABAs	0.0660095	0.680119
ARID1B_ASH1L_BCL11A_CHD8_SMARCC2	5	2855	1534	0.605861	3.02931	0.412121	0.669151	-0.1345	0.680267	-0.861867	5.57463	0.136119	2955	0.347553	iGABAs	0.0706619	0.680267
ARID1B_ASH1L_BCL11A_CHD8_WAC	5	2879	1565	0.445625	2.22812	0.41228	0.66958	-0.134516	0.680454	-0.798917	5.57985	0.136423	2961.6	0.347185	iGABAs	0.0720899	0.680454
ARID1B_ASH1L_BCL11A_CREBBP	4	3893	2750	0.29455	1.1782	0.412295	0.669847	-0.132639	0.67967	-0.841799	4.9935	0.162168	3520.5	0.346799	iGABAs	0.126676	0.67967
ARID1B_ASH1L_BCL11A_CREBBP_KDM5B	5	3521	2724	0.435478	2.17739	0.411984	0.670446	-0.134772	0.680381	-0.738334	5.80394	0.141527	3072.4	0.346468	iGABAs	0.125478	0.680381
ARID1B_ASH1L_BCL11A_CREBBP_KDM6B	5	3772	2833	0.429667	2.14833	0.411946	0.670902	-0.135081	0.679769	-0.753734	5.08247	0.139997	3039.2	0.346143	iGABAs	0.130499	0.679769
ARID1B_ASH1L_BCL11A_CREBBP_KMT2C	5	3570	2582	0.435002	2.17501	0.412221	0.67135	-0.134007	0.679669	-0.764566	5.21705	0.142706	3098	0.346057	iGABAs	0.118937	0.679669
ARID1B_ASH1L_BCL11A_CREBBP_KMT5B	5	3490	2479	0.435465	2.17732	0.412114	0.67181	-0.134236	0.679556	-0.816544	5.3881	0.146594	3182.4	0.345878	iGABAs	0.114192	0.679556
ARID1B_ASH1L_BCL11A_CREBBP_MBD5	5	3605	2650	0.434593	2.17297	0.411648	0.672056	-0.133838	0.679633	-1.12867	4.72275	0.139951	3038.2	0.345809	iGABAs	0.122069	0.679633
ARID1B_ASH1L_BCL11A_CREBBP_MED13L	5	3640	2695	0.241414	1.20707	0.412762	0.672333	-0.132786	0.679768	-0.87375	4.90463	0.139795	3034.8	0.345845	iGABAs	0.124142	0.679768
ARID1B_ASH1L_BCL11A_CREBBP_NRXN1	5	3292	2353	0.434504	2.17252	0.412263	0.67228	-0.132877	0.678936	-0.819878	5.54385	0.141094	3063	0.345411	iGABAs	0.108388	0.678936
ARID1B_ASH1L_BCL11A_CREBBP_PHF12	5	3469	2449	0.424687	2.12343	0.412496	0.672606	-0.133185	0.678829	-0.889576	5.04598	0.142485	3093.2	0.345187	iGABAs	0.11281	0.678829
ARID1B_ASH1L_BCL11A_CREBBP_PHF21A	5	3377	2231	0.430449	2.15224	0.41345	0.672814	-0.133431	0.678713	-0.981514	4.84073	0.144014	3126.4	0.344885	iGABAs	0.102768	0.678713
ARID1B_ASH1L_BCL11A_CREBBP_SETD5	5	3948	3165	0.258911	1.29456	0.413626	0.673217	-0.132685	0.678739	-0.887919	5.109	0.146732	3185.4	0.344448	iGABAs	0.145792	0.678739
ARID1B_ASH1L_BCL11A_CREBBP_SIN3A	5	3272	2151	0.259148	1.29574	0.413617	0.673649	-0.133023	0.67873	-1.13263	4.6791	0.142752	3099	0.344258	iGABAs	0.0990833	0.67873
ARID1B_ASH1L_BCL11A_CREBBP_SKI	5	3214	2053	0.426162	2.13081	0.413356	0.673955	-0.132707	0.678497	-1.30462	4.46927	0.143636	3118.2	0.344002	iGABAs	0.0945691	0.678497
ARID1B_ASH1L_BCL11A_CREBBP_SMARCC2	5	3402	2491	0.435208	2.17604	0.413594	0.674299	-0.132366	0.678409	-0.858152	5.41941	0.143434	3113.8	0.343865	iGABAs	0.114745	0.678409
ARID1B_ASH1L_BCL11A_CREBBP_WAC	5	3598	2688	0.274971	1.37486	0.413558	0.674724	-0.132011	0.67825	-0.795202	5.42462	0.143738	3120.4	0.34354	iGABAs	0.12382	0.67825
ARID1B_ASH1L_BCL11A_KDM5B	4	3143	1656	0.507664	2.03066	0.413387	0.675105	-0.132934	0.678305	-0.799383	6.00908	0.148256	3218.5	0.343185	iGABAs	0.0762817	0.678305
ARID1B_ASH1L_BCL11A_KDM5B_KDM6B	5	3170	1919	0.600159	3.00079	0.413167	0.675707	-0.132101	0.677636	-0.719802	5.89493	0.128868	2797.6	0.342996	iGABAs	0.0883965	0.677636
ARID1B_ASH1L_BCL11A_KDM5B_KMT2C	5	3058	1825	0.605494	3.02747	0.413219	0.676291	-0.132354	0.677586	-0.730633	6.02951	0.131577	2856.4	0.342921	iGABAs	0.0840665	0.677586
ARID1B_ASH1L_BCL11A_KDM5B_KMT5B	5	2904	1716	0.605957	3.02978	0.412922	0.676909	-0.132422	0.677798	-0.782612	6.20056	0.135465	2940.8	0.342726	iGABAs	0.0790456	0.677798
ARID1B_ASH1L_BCL11A_KDM5B_MBD5	5	3045	1846	0.605085	3.02542	0.412214	0.677258	-0.132355	0.67799	-1.09474	5.53521	0.128822	2796.6	0.342458	iGABAs	0.0850339	0.67799
ARID1B_ASH1L_BCL11A_KDM5B_MED13L	5	3049	1866	0.411906	2.05953	0.412703	0.677638	-0.132562	0.678221	-0.839818	5.71709	0.128666	2793.2	0.342501	iGABAs	0.0859551	0.678221
ARID1B_ASH1L_BCL11A_KDM5B_NRXN1	5	2799	1593	0.604995	3.02498	0.412016	0.677701	-0.132962	0.678138	-0.785946	6.35631	0.129965	2821.4	0.342112	iGABAs	0.0733797	0.678138
ARID1B_ASH1L_BCL11A_KDM5B_PHF12	5	2947	1680	0.595179	2.97589	0.411944	0.678095	-0.133062	0.678009	-0.855644	5.85844	0.131356	2851.6	0.341907	iGABAs	0.0773873	0.678009
ARID1B_ASH1L_BCL11A_KDM5B_PHF21A	5	2829	1571	0.600941	3.0047	0.412257	0.678391	-0.133212	0.677964	-0.947582	5.6532	0.132885	2884.8	0.341593	iGABAs	0.0723663	0.677964
ARID1B_ASH1L_BCL11A_KDM5B_SETD5	5	3317	2514	0.429403	2.14701	0.412191	0.678884	-0.133465	0.678005	-0.853986	5.92146	0.135603	2943.8	0.341194	iGABAs	0.115805	0.678005
ARID1B_ASH1L_BCL11A_KDM5B_SIN3A	5	2827	1499	0.42964	2.1482	0.411871	0.679392	-0.133549	0.67828	-1.09869	5.49156	0.131623	2857.4	0.340984	iGABAs	0.0690497	0.67828
ARID1B_ASH1L_BCL11A_KDM5B_SKI	5	2743	1439	0.596654	2.98327	0.411305	0.679708	-0.133762	0.678009	-1.27068	5.28173	0.132507	2876.6	0.340777	iGABAs	0.0662859	0.678009
ARID1B_ASH1L_BCL11A_KDM5B_SMARCC2	5	2851	1695	0.6057	3.0285	0.411304	0.680065	-0.134014	0.678152	-0.82422	6.23187	0.132305	2872.2	0.340644	iGABAs	0.0780782	0.678152
ARID1B_ASH1L_BCL11A_KDM5B_WAC	5	3064	1925	0.445463	2.22732	0.411017	0.680639	-0.13403	0.678365	-0.76127	6.23709	0.132609	2878.8	0.340311	iGABAs	0.0886729	0.678365
ARID1B_ASH1L_BCL11A_KDM6B	4	3550	1729	0.500401	2.0016	0.41102	0.680884	-0.135101	0.675722	-0.818634	5.10724	0.146345	3177	0.340016	iGABAs	0.0796444	0.675722
ARID1B_ASH1L_BCL11A_KDM6B_KMT2C	5	3433	2050	0.599683	2.99841	0.411239	0.681386	-0.134336	0.677774	-0.746034	5.30804	0.130047	2823.2	0.339951	iGABAs	0.0944309	0.677774
ARID1B_ASH1L_BCL11A_KDM6B_KMT5B	5	3291	1911	0.600146	3.00073	0.411113	0.681884	-0.134427	0.677113	-0.798012	5.47908	0.133935	2907.6	0.339822	iGABAs	0.088028	0.677113
ARID1B_ASH1L_BCL11A_KDM6B_MBD5	5	3474	2114	0.599274	2.99637	0.410692	0.682105	-0.13443	0.676629	-1.11014	4.81374	0.127293	2763.4	0.339621	iGABAs	0.097379	0.676629
ARID1B_ASH1L_BCL11A_KDM6B_MED13L	5	3442	2126	0.406095	2.03047	0.411627	0.682347	-0.13469	0.67621	-0.855219	4.99562	0.127136	2760	0.339425	iGABAs	0.0979317	0.67621
ARID1B_ASH1L_BCL11A_KDM6B_NRXN1	5	3154	1779	0.599184	2.99592	0.411162	0.682278	-0.135175	0.674589	-0.801347	5.63483	0.128435	2788.2	0.339094	iGABAs	0.0819476	0.674589
ARID1B_ASH1L_BCL11A_KDM6B_PHF12	5	3304	1921	0.589368	2.94684	0.411346	0.682557	-0.135278	0.674033	-0.871045	5.13696	0.129826	2818.4	0.33887	iGABAs	0.0884886	0.674033
ARID1B_ASH1L_BCL11A_KDM6B_PHF21A	5	3292	1851	0.59513	2.97565	0.412046	0.682755	-0.135415	0.67346	-0.962983	4.93172	0.131356	2851.6	0.338651	iGABAs	0.0852642	0.67346
ARID1B_ASH1L_BCL11A_KDM6B_SETD5	5	3569	2598	0.423592	2.11796	0.41217	0.683135	-0.135709	0.67302	-0.869387	5.19998	0.134073	2910.6	0.338325	iGABAs	0.119674	0.67302
ARID1B_ASH1L_BCL11A_KDM6B_SIN3A	5	3168	1703	0.423829	2.11914	0.412103	0.683522	-0.135808	0.672525	-1.11409	4.77009	0.130094	2824.2	0.3381	iGABAs	0.0784467	0.672525
ARID1B_ASH1L_BCL11A_KDM6B_SKI	5	3099	1652	0.590843	2.95422	0.411826	0.683693	-0.136026	0.671927	-1.28608	4.56026	0.130978	2843.4	0.337937	iGABAs	0.0760975	0.671927
ARID1B_ASH1L_BCL11A_KDM6B_SMARCC2	5	3179	1888	0.599889	2.99944	0.412047	0.683938	-0.136302	0.671355	-0.839621	5.51039	0.130775	2839	0.337841	iGABAs	0.0869685	0.671355
ARID1B_ASH1L_BCL11A_KDM6B_WAC	5	3301	1943	0.439652	2.19826	0.411954	0.684405	-0.136393	0.670709	-0.77667	5.51561	0.131079	2845.6	0.337598	iGABAs	0.089502	0.670709
ARID1B_ASH1L_BCL11A_KMT2C	4	3394	1628	0.50707	2.02828	0.412214	0.684622	-0.134801	0.670873	-0.832173	5.27547	0.149731	3250.5	0.337496	iGABAs	0.0749919	0.670873
ARID1B_ASH1L_BCL11A_KMT2C_KMT5B	5	3188	1867	0.605481	3.0274	0.412455	0.685064	-0.136483	0.670715	-0.808844	5.61367	0.136644	2966.4	0.337652	iGABAs	0.0860012	0.670715
ARID1B_ASH1L_BCL11A_KMT2C_MBD5	5	3366	2038	0.604609	3.02305	0.412227	0.685256	-0.136046	0.670808	-1.12097	4.94832	0.130001	2822.2	0.337629	iGABAs	0.0938781	0.670808
ARID1B_ASH1L_BCL11A_KMT2C_MED13L	5	3328	1953	0.41143	2.05715	0.413365	0.685469	-0.135001	0.670946	-0.86605	5.1302	0.129845	2818.8	0.337885	iGABAs	0.0899627	0.670946
ARID1B_ASH1L_BCL11A_KMT2C_NRXN1	5	3112	1772	0.60452	3.0226	0.413126	0.685388	-0.13505	0.670332	-0.812178	5.76942	0.131144	2847	0.337758	iGABAs	0.0816251	0.670332
ARID1B_ASH1L_BCL11A_KMT2C_PHF12	5	3155	1851	0.594703	2.97351	0.413637	0.685635	-0.135335	0.670215	-0.881876	5.27155	0.132535	2877.2	0.337805	iGABAs	0.0852642	0.670215
ARID1B_ASH1L_BCL11A_KMT2C_PHF21A	5	3200	1819	0.600465	3.00232	0.414547	0.685811	-0.135551	0.670165	-0.973814	5.0663	0.134064	2910.4	0.337764	iGABAs	0.0837901	0.670165
ARID1B_ASH1L_BCL11A_KMT2C_SETD5	5	3374	2428	0.428927	2.14464	0.414967	0.686149	-0.134886	0.670177	-0.880218	5.33457	0.136782	2969.4	0.337738	iGABAs	0.111843	0.670177
ARID1B_ASH1L_BCL11A_KMT2C_SIN3A	5	3038	1671	0.429164	2.14582	0.415119	0.6865	-0.135151	0.670217	-1.12493	4.90467	0.132802	2883	0.337791	iGABAs	0.0769727	0.670217
ARID1B_ASH1L_BCL11A_KMT2C_SKI	5	3038	1630	0.596178	2.98089	0.415011	0.686648	-0.134989	0.669968	-1.29691	4.69484	0.133686	2902.2	0.337782	iGABAs	0.0750841	0.669968
ARID1B_ASH1L_BCL11A_KMT2C_SMARCC2	5	3066	1813	0.605224	3.02612	0.415426	0.686869	-0.134734	0.66988	-0.850452	5.64498	0.133484	2897.8	0.337915	iGABAs	0.0835138	0.66988
ARID1B_ASH1L_BCL11A_KMT2C_WAC	5	3123	1834	0.444988	2.22494	0.415592	0.687284	-0.134356	0.6698	-0.787501	5.65019	0.133788	2904.4	0.337843	iGABAs	0.0844811	0.6698
ARID1B_ASH1L_BCL11A_KMT5B	4	3157	1434	0.507648	2.03059	0.415573	0.687503	-0.134569	0.670271	-0.897146	5.48928	0.15459	3356	0.33771	iGABAs	0.0660556	0.670271
ARID1B_ASH1L_BCL11A_KMT5B_MBD5	5	3175	1853	0.605072	3.02536	0.415107	0.687694	-0.134222	0.669989	-1.17295	5.11937	0.133889	2906.6	0.337834	iGABAs	0.0853563	0.669989
ARID1B_ASH1L_BCL11A_KMT5B_MED13L	5	3154	1862	0.411893	2.05946	0.415718	0.687907	-0.134285	0.670212	-0.918028	5.30125	0.133733	2903.2	0.337789	iGABAs	0.0857709	0.670212
ARID1B_ASH1L_BCL11A_KMT5B_NRXN1	5	2929	1628	0.604982	3.02491	0.415234	0.687831	-0.134627	0.670088	-0.864156	5.94046	0.135032	2931.4	0.337639	iGABAs	0.0749919	0.670088
ARID1B_ASH1L_BCL11A_KMT5B_PHF12	5	3117	1829	0.595166	2.97583	0.415345	0.688077	-0.134723	0.669953	-0.933854	5.44259	0.136423	2961.6	0.337577	iGABAs	0.0842508	0.669953
ARID1B_ASH1L_BCL11A_KMT5B_PHF21A	5	3062	1710	0.600928	3.00464	0.415793	0.688242	-0.134858	0.669922	-1.02579	5.23735	0.137952	2994.8	0.337559	iGABAs	0.0787692	0.669922
ARID1B_ASH1L_BCL11A_KMT5B_SETD5	5	3202	2242	0.42939	2.14695	0.415861	0.68859	-0.135109	0.669938	-0.932197	5.50562	0.14067	3053.8	0.337548	iGABAs	0.103275	0.669938
ARID1B_ASH1L_BCL11A_KMT5B_SIN3A	5	2912	1580	0.429627	2.14813	0.415714	0.68894	-0.135198	0.670149	-1.1769	5.07572	0.13669	2967.4	0.33748	iGABAs	0.0727809	0.670149
ARID1B_ASH1L_BCL11A_KMT5B_SKI	5	2909	1552	0.596641	2.98321	0.415355	0.689077	-0.135436	0.669884	-1.34889	4.86589	0.137574	2986.6	0.33743	iGABAs	0.0714911	0.669884
ARID1B_ASH1L_BCL11A_KMT5B_SMARCC2	5	3050	1772	0.605687	3.02843	0.415499	0.689284	-0.135686	0.669966	-0.90243	5.81603	0.137372	2982.2	0.337442	iGABAs	0.0816251	0.669966
ARID1B_ASH1L_BCL11A_KMT5B_WAC	5	3121	1845	0.44545	2.22725	0.415392	0.689725	-0.135647	0.670147	-0.83948	5.82124	0.137676	2988.8	0.337387	iGABAs	0.0849878	0.670147
ARID1B_ASH1L_BCL11A_MBD5	4	3398	1682	0.506558	2.02623	0.415102	0.689776	-0.135088	0.670553	-1.28731	4.65759	0.146287	3175.75	0.337149	iGABAs	0.0774794	0.670553
ARID1B_ASH1L_BCL11A_MBD5_MED13L	5	3282	2005	0.411021	2.0551	0.415353	0.689819	-0.135134	0.670458	-1.23016	4.6359	0.12709	2759	0.336997	iGABAs	0.092358	0.670458
ARID1B_ASH1L_BCL11A_MBD5_NRXN1	5	3102	1767	0.604111	3.02055	0.414699	0.68962	-0.134981	0.670257	-1.17629	5.27511	0.128389	2787.2	0.336757	iGABAs	0.0813948	0.670257
ARID1B_ASH1L_BCL11A_MBD5_PHF12	5	3166	1858	0.594294	2.97147	0.414478	0.689652	-0.134985	0.670271	-1.24598	4.77725	0.12978	2817.4	0.336638	iGABAs	0.0855866	0.670271
ARID1B_ASH1L_BCL11A_MBD5_PHF21A	5	3223	1835	0.600056	3.00028	0.414585	0.689602	-0.135008	0.670327	-1.33792	4.572	0.13131	2850.6	0.33665	iGABAs	0.0845272	0.670327
ARID1B_ASH1L_BCL11A_MBD5_SETD5	5	3433	2515	0.428518	2.14259	0.414332	0.689727	-0.134792	0.670484	-1.24433	4.84027	0.134027	2909.6	0.336364	iGABAs	0.115851	0.670484
ARID1B_ASH1L_BCL11A_MBD5_SIN3A	5	3037	1632	0.428755	2.14377	0.413946	0.689875	-0.134793	0.6707	-1.48903	4.41037	0.130047	2823.2	0.336243	iGABAs	0.0751762	0.6707
ARID1B_ASH1L_BCL11A_MBD5_SKI	5	2995	1607	0.595769	2.97885	0.413427	0.689857	-0.134805	0.670582	-1.66102	4.20054	0.130932	2842.4	0.33611	iGABAs	0.0740246	0.670582
ARID1B_ASH1L_BCL11A_MBD5_SMARCC2	5	3074	1822	0.604815	3.02408	0.413242	0.6899	-0.134858	0.67065	-1.21456	5.15068	0.130729	2838	0.336037	iGABAs	0.0839283	0.67065
ARID1B_ASH1L_BCL11A_MBD5_WAC	5	3116	1837	0.444579	2.22289	0.41283	0.690069	-0.134588	0.670759	-1.15161	5.15589	0.131033	2844.6	0.336024	iGABAs	0.0846193	0.670759
ARID1B_ASH1L_BCL11A_MED13L	4	3362	1676	0.265084	1.06034	0.413489	0.690135	-0.134388	0.670865	-0.968654	4.88494	0.146091	3171.5	0.335938	iGABAs	0.077203	0.670865
ARID1B_ASH1L_BCL11A_MED13L_NRXN1	5	3086	1749	0.410931	2.05466	0.413713	0.689943	-0.134527	0.670614	-0.921362	5.457	0.128233	2783.8	0.335765	iGABAs	0.0805657	0.670614
ARID1B_ASH1L_BCL11A_MED13L_PHF12	5	3177	1856	0.401115	2.00557	0.414766	0.690019	-0.13475	0.670675	-0.99106	4.95913	0.129624	2814	0.335962	iGABAs	0.0854945	0.670675
ARID1B_ASH1L_BCL11A_MED13L_PHF21A	5	3174	1764	0.406877	2.03438	0.416052	0.68999	-0.134938	0.670768	-1.083	4.75388	0.131153	2847.2	0.335819	iGABAs	0.0812566	0.670768
ARID1B_ASH1L_BCL11A_MED13L_SETD5	5	3423	2483	0.235339	1.17669	0.416993	0.690126	-0.134331	0.670959	-0.989403	5.02215	0.133871	2906.2	0.335682	iGABAs	0.114377	0.670959
ARID1B_ASH1L_BCL11A_MED13L_SIN3A	5	2994	1586	0.235576	1.17788	0.417739	0.690278	-0.13453	0.67121	-1.23411	4.59225	0.129891	2819.8	0.33581	iGABAs	0.0730573	0.67121
ARID1B_ASH1L_BCL11A_MED13L_SKI	5	2973	1613	0.40259	2.01295	0.418314	0.690311	-0.134394	0.671144	-1.4061	4.38242	0.130775	2839	0.335759	iGABAs	0.074301	0.671144
ARID1B_ASH1L_BCL11A_MED13L_SMARCC2	5	3105	1833	0.411636	2.05818	0.419326	0.69035	-0.134154	0.671281	-0.959637	5.33256	0.130573	2834.6	0.335932	iGABAs	0.084435	0.671281
ARID1B_ASH1L_BCL11A_MED13L_WAC	5	3160	1895	0.251399	1.257	0.420032	0.690533	-0.133784	0.671431	-0.896686	5.33777	0.130877	2841.2	0.335766	iGABAs	0.087291	0.671431
ARID1B_ASH1L_BCL11A_NRXN1	4	3071	1311	0.506446	2.02579	0.419741	0.690437	-0.134268	0.671193	-0.901314	5.68396	0.147715	3206.75	0.335473	iGABAs	0.0603897	0.671193
ARID1B_ASH1L_BCL11A_NRXN1_PHF12	5	2936	1600	0.594204	2.97102	0.419492	0.690252	-0.134339	0.670648	-0.937188	5.59834	0.130923	2842.2	0.335289	iGABAs	0.0737022	0.670648
ARID1B_ASH1L_BCL11A_NRXN1_PHF21A	5	2923	1556	0.599966	2.99983	0.419555	0.689994	-0.134462	0.670214	-1.02913	5.3931	0.132452	2875.4	0.335086	iGABAs	0.0716753	0.670214
ARID1B_ASH1L_BCL11A_NRXN1_SETD5	5	3112	2154	0.428429	2.14214	0.419339	0.689871	-0.134659	0.669784	-0.935531	5.66136	0.13517	2934.4	0.334743	iGABAs	0.0992215	0.669784
ARID1B_ASH1L_BCL11A_NRXN1_SIN3A	5	2834	1451	0.428665	2.14333	0.418931	0.689778	-0.134728	0.66964	-1.18024	5.23146	0.13119	2848	0.334558	iGABAs	0.0668386	0.66964
ARID1B_ASH1L_BCL11A_NRXN1_SKI	5	2808	1396	0.59568	2.9784	0.418378	0.689565	-0.134895	0.668985	-1.35223	5.02163	0.132074	2867.2	0.334369	iGABAs	0.0643051	0.668985
ARID1B_ASH1L_BCL11A_NRXN1_SMARCC2	5	2885	1588	0.604725	3.02363	0.418179	0.689405	-0.135059	0.668756	-0.905764	5.97177	0.131872	2862.8	0.33424	iGABAs	0.0731494	0.668756
ARID1B_ASH1L_BCL11A_NRXN1_WAC	5	2943	1606	0.444489	2.22245	0.417754	0.689332	-0.135088	0.668648	-0.842814	5.97699	0.132176	2869.4	0.334014	iGABAs	0.0739785	0.668648
ARID1B_ASH1L_BCL11A_PHF12	4	3188	1378	0.494176	1.9767	0.417948	0.689412	-0.135423	0.668553	-0.988436	5.06162	0.149454	3244.5	0.333843	iGABAs	0.063476	0.668553
ARID1B_ASH1L_BCL11A_PHF12_PHF21A	5	3105	1758	0.59015	2.95075	0.418809	0.689455	-0.135537	0.668457	-1.09882	4.89523	0.133843	2905.6	0.333743	iGABAs	0.0809802	0.668457
ARID1B_ASH1L_BCL11A_PHF12_SETD5	5	3225	2271	0.418612	2.09306	0.419125	0.689604	-0.135778	0.668452	-1.00523	5.16349	0.136561	2964.6	0.333525	iGABAs	0.104611	0.668452
ARID1B_ASH1L_BCL11A_PHF12_SIN3A	5	2957	1536	0.418849	2.09424	0.419244	0.689808	-0.135869	0.668444	-1.24994	4.73359	0.132581	2878.2	0.333545	iGABAs	0.0707541	0.668444
ARID1B_ASH1L_BCL11A_PHF12_SKI	5	2911	1546	0.585863	2.92932	0.419148	0.689882	-0.136052	0.668256	-1.42193	4.52377	0.133465	2897.4	0.333469	iGABAs	0.0712147	0.668256
ARID1B_ASH1L_BCL11A_PHF12_SMARCC2	5	3019	1747	0.594909	2.97454	0.419504	0.689982	-0.136269	0.66819	-0.975463	5.4739	0.133263	2893	0.333508	iGABAs	0.0804735	0.66819
ARID1B_ASH1L_BCL11A_PHF12_WAC	5	3056	1808	0.434672	2.17336	0.419609	0.690188	-0.136358	0.668056	-0.912512	5.47912	0.133567	2899.6	0.333381	iGABAs	0.0832834	0.668056
ARID1B_ASH1L_BCL11A_PHF21A	4	3147	1312	0.501378	2.00551	0.420084	0.690214	-0.136683	0.667998	-1.10336	4.80507	0.151366	3286	0.333176	iGABAs	0.0604358	0.667998
ARID1B_ASH1L_BCL11A_PHF21A_SETD5	5	3166	2124	0.424374	2.12187	0.420775	0.690282	-0.136885	0.667991	-1.09717	4.95825	0.13809	2997.8	0.332928	iGABAs	0.0978396	0.667991
ARID1B_ASH1L_BCL11A_PHF21A_SIN3A	5	2953	1548	0.424611	2.12305	0.421394	0.690399	-0.136998	0.668042	-1.34187	4.52835	0.13411	2911.4	0.332822	iGABAs	0.0713068	0.668042
ARID1B_ASH1L_BCL11A_PHF21A_SKI	5	2920	1517	0.591625	2.95813	0.421854	0.690385	-0.13717	0.667829	-1.51386	4.31852	0.134995	2930.6	0.332712	iGABAs	0.0698789	0.667829
ARID1B_ASH1L_BCL11A_PHF21A_SMARCC2	5	2941	1619	0.600671	3.00335	0.422646	0.690434	-0.137411	0.667776	-1.0674	5.26866	0.134792	2926.2	0.332693	iGABAs	0.0745774	0.667776
ARID1B_ASH1L_BCL11A_PHF21A_WAC	5	2993	1680	0.440434	2.20217	0.423132	0.690567	-0.137514	0.667733	-1.00445	5.27387	0.135096	2932.8	0.332653	iGABAs	0.0773873	0.667733
ARID1B_ASH1L_BCL11A_SETD5	4	3695	2536	0.286956	1.14782	0.42324	0.690697	-0.137509	0.667731	-0.986364	5.1404	0.154763	3359.75	0.332496	iGABAs	0.116818	0.667731
ARID1B_ASH1L_BCL11A_SETD5_SIN3A	5	3071	1972	0.253073	1.26536	0.423289	0.690964	-0.137731	0.667835	-1.24828	4.79662	0.136828	2970.4	0.332284	iGABAs	0.0908379	0.667835
ARID1B_ASH1L_BCL11A_SETD5_SKI	5	3000	1886	0.420087	2.10044	0.423137	0.691028	-0.137606	0.667732	-1.42027	4.58679	0.137712	2989.6	0.332057	iGABAs	0.0868764	0.667732
ARID1B_ASH1L_BCL11A_SETD5_SMARCC2	5	3129	2223	0.429133	2.14566	0.423403	0.69118	-0.137494	0.667746	-0.973805	5.53693	0.13751	2985.2	0.331889	iGABAs	0.1024	0.667746
ARID1B_ASH1L_BCL11A_SETD5_WAC	5	3357	2515	0.268897	1.34448	0.423435	0.691464	-0.137398	0.667724	-0.910854	5.54214	0.137814	2991.8	0.331626	iGABAs	0.115851	0.667724
ARID1B_ASH1L_BCL11A_SIN3A	4	2992	1184	0.287252	1.14901	0.423402	0.691606	-0.137697	0.667808	-1.29225	4.60303	0.149788	3251.75	0.331464	iGABAs	0.0545396	0.667808
ARID1B_ASH1L_BCL11A_SIN3A_SKI	5	2842	1389	0.420324	2.10162	0.423177	0.691698	-0.137902	0.667667	-1.66498	4.15689	0.133733	2903.2	0.331397	iGABAs	0.0639827	0.667667
ARID1B_ASH1L_BCL11A_SIN3A_SMARCC2	5	2849	1491	0.42937	2.14685	0.423294	0.69188	-0.138101	0.667809	-1.21851	5.10703	0.13353	2898.8	0.331444	iGABAs	0.0686812	0.667809
ARID1B_ASH1L_BCL11A_SIN3A_WAC	5	2915	1586	0.269133	1.34567	0.423179	0.692162	-0.138161	0.667986	-1.15556	5.11224	0.133834	2905.4	0.331319	iGABAs	0.0730573	0.667986
ARID1B_ASH1L_BCL11A_SKI	4	2967	1135	0.49602	1.98408	0.422998	0.692195	-0.138345	0.667817	-1.50723	4.34074	0.150894	3275.75	0.331149	iGABAs	0.0522825	0.667817
ARID1B_ASH1L_BCL11A_SKI_SMARCC2	5	2797	1467	0.596384	2.98192	0.422925	0.69226	-0.13835	0.667642	-1.3905	4.8972	0.134414	2918	0.331125	iGABAs	0.0675757	0.667642
ARID1B_ASH1L_BCL11A_SKI_WAC	5	2840	1524	0.436148	2.18074	0.422628	0.692363	-0.138396	0.667397	-1.32755	4.90241	0.134718	2924.6	0.331	iGABAs	0.0702013	0.667397
ARID1B_ASH1L_BCL11A_SMARCC2	4	3096	1393	0.507327	2.02931	0.422794	0.692457	-0.138519	0.667412	-0.949156	5.52841	0.15064	3270.25	0.330883	iGABAs	0.0641669	0.667412
ARID1B_ASH1L_BCL11A_SMARCC2_WAC	5	3010	1760	0.445193	2.22597	0.422905	0.692619	-0.138398	0.66752	-0.881088	5.85255	0.134516	2920.2	0.330839	iGABAs	0.0810724	0.66752
ARID1B_ASH1L_BCL11A_WAC	4	3204	1561	0.307031	1.22813	0.422871	0.692785	-0.138394	0.667564	-0.870468	5.53493	0.15102	3278.5	0.330627	iGABAs	0.0719057	0.667564
ARID1B_ASH1L_CHD2	3	3149	884	0.665322	1.99596	0.422869	0.692741	-0.090303	0.672341	-0.366602	6.18135	0.176348	3828.33	0.330507	iGABAs	0.0407204	0.672341
ARID1B_ASH1L_CHD2_CHD8	4	3409	1425	0.748991	2.99596	0.423004	0.692718	-0.134356	0.668505	-0.403129	6.07589	0.151769	3294.75	0.330542	iGABAs	0.065641	0.668505
ARID1B_ASH1L_CHD2_CHD8_CREBBP	5	3328	1903	0.628539	3.14269	0.423115	0.692772	-0.137507	0.667603	-0.421331	5.85739	0.144336	3133.4	0.330724	iGABAs	0.0876595	0.667603
ARID1B_ASH1L_CHD2_CHD8_KDM5B	5	2857	1377	0.799031	3.99515	0.423156	0.692836	-0.137441	0.667883	-0.387398	6.66985	0.133207	2891.8	0.330883	iGABAs	0.0634299	0.667883
ARID1B_ASH1L_CHD2_CHD8_KDM6B	5	3665	2003	0.79322	3.9661	0.423382	0.692901	-0.137462	0.667561	-0.402799	5.94837	0.131678	2858.6	0.331041	iGABAs	0.0922659	0.667561
ARID1B_ASH1L_CHD2_CHD8_KMT2C	5	3360	1841	0.798555	3.99277	0.423663	0.692959	-0.136345	0.66768	-0.41363	6.08296	0.134387	2917.4	0.331368	iGABAs	0.0848035	0.66768
ARID1B_ASH1L_CHD2_CHD8_KMT5B	5	2950	1518	0.799018	3.99509	0.423683	0.693037	-0.13623	0.667944	-0.465609	6.25401	0.138274	3001.8	0.331658	iGABAs	0.0699249	0.667944
ARID1B_ASH1L_CHD2_CHD8_MBD5	5	3436	1899	0.798146	3.99073	0.423513	0.692978	-0.135844	0.668125	-0.777739	5.58866	0.131632	2857.6	0.332146	iGABAs	0.0874752	0.668125
ARID1B_ASH1L_CHD2_CHD8_MED13L	5	3326	1787	0.604967	3.02483	0.424298	0.692945	-0.134774	0.668386	-0.522815	5.77054	0.131475	2854.2	0.332167	iGABAs	0.0823161	0.668386
ARID1B_ASH1L_CHD2_CHD8_NRXN1	5	3121	1677	0.798057	3.99028	0.424091	0.692673	-0.134342	0.668472	-0.468943	6.40975	0.132774	2882.4	0.332285	iGABAs	0.0772491	0.668472
ARID1B_ASH1L_CHD2_CHD8_PHF12	5	3109	1656	0.78824	3.9412	0.424354	0.692649	-0.134373	0.668486	-0.538641	5.91188	0.134166	2912.6	0.332431	iGABAs	0.0762817	0.668486
ARID1B_ASH1L_CHD2_CHD8_PHF21A	5	3381	1799	0.794002	3.97001	0.425011	0.692548	-0.134384	0.668594	-0.630579	5.70664	0.135695	2945.8	0.332668	iGABAs	0.0828689	0.668594
ARID1B_ASH1L_CHD2_CHD8_SETD5	5	3289	1869	0.622464	3.11232	0.425252	0.692652	-0.133582	0.66871	-0.536983	5.97491	0.138413	3004.8	0.332648	iGABAs	0.0860933	0.66871
ARID1B_ASH1L_CHD2_CHD8_SIN3A	5	3147	1591	0.622701	3.1135	0.425313	0.692749	-0.133515	0.669032	-0.781691	5.54501	0.134433	2918.4	0.332797	iGABAs	0.0732876	0.669032
ARID1B_ASH1L_CHD2_CHD8_SKI	5	3124	1660	0.789715	3.94858	0.425276	0.692675	-0.133232	0.668909	-0.95368	5.33518	0.135317	2937.6	0.332935	iGABAs	0.076466	0.668909
ARID1B_ASH1L_CHD2_CHD8_SMARCC2	5	2931	1486	0.798761	3.9938	0.425605	0.692691	-0.132655	0.669103	-0.507217	6.28532	0.135114	2933.2	0.333201	iGABAs	0.0684509	0.669103
ARID1B_ASH1L_CHD2_CHD8_WAC	5	2859	1419	0.638524	3.19262	0.425661	0.692767	-0.132108	0.669342	-0.444266	6.29053	0.135418	2939.8	0.333407	iGABAs	0.0653646	0.669342
ARID1B_ASH1L_CHD2_CREBBP	4	3524	1868	0.535674	2.1427	0.425608	0.69275	-0.124005	0.669676	-0.398486	5.88186	0.160913	3493.25	0.333357	iGABAs	0.0860473	0.669676
ARID1B_ASH1L_CHD2_CREBBP_KDM5B	5	3224	2039	0.628377	3.14189	0.425443	0.692838	-0.131631	0.669389	-0.383683	6.51463	0.140522	3050.6	0.333431	iGABAs	0.0939242	0.669389
ARID1B_ASH1L_CHD2_CREBBP_KDM6B	5	3686	2304	0.622566	3.11283	0.4254	0.69289	-0.131218	0.669145	-0.399084	5.79315	0.138993	3017.4	0.333491	iGABAs	0.106131	0.669145
ARID1B_ASH1L_CHD2_CREBBP_KMT2C	5	3436	2128	0.627902	3.13951	0.425455	0.692932	-0.129006	0.669253	-0.409915	5.92774	0.141702	3076.2	0.333729	iGABAs	0.0980239	0.669253
ARID1B_ASH1L_CHD2_CREBBP_KMT5B	5	3272	1950	0.628365	3.14182	0.425303	0.693003	-0.128428	0.669322	-0.461894	6.09878	0.145589	3160.6	0.333909	iGABAs	0.0898245	0.669322
ARID1B_ASH1L_CHD2_CREBBP_MBD5	5	3456	2109	0.627493	3.13746	0.424956	0.692952	-0.1273	0.669457	-0.774024	5.43343	0.138947	3016.4	0.334291	iGABAs	0.0971486	0.669457
ARID1B_ASH1L_CHD2_CREBBP_MED13L	5	3474	2161	0.434313	2.17157	0.425559	0.692926	-0.125168	0.669658	-0.5191	5.61532	0.13879	3013	0.334419	iGABAs	0.099544	0.669658
ARID1B_ASH1L_CHD2_CREBBP_NRXN1	5	3211	1942	0.627403	3.13702	0.425187	0.692683	-0.123579	0.669317	-0.465228	6.25453	0.140089	3041.2	0.33443	iGABAs	0.089456	0.669317
ARID1B_ASH1L_CHD2_CREBBP_PHF12	5	3346	1964	0.617586	3.08793	0.42519	0.692668	-0.123198	0.669352	-0.534926	5.75666	0.14148	3071.4	0.334511	iGABAs	0.0904694	0.669352
ARID1B_ASH1L_CHD2_CREBBP_PHF21A	5	3342	1879	0.623348	3.11674	0.425644	0.692558	-0.122727	0.669429	-0.626864	5.55142	0.14301	3104.6	0.334622	iGABAs	0.086554	0.669429
ARID1B_ASH1L_CHD2_CREBBP_SETD5	5	3463	2573	0.451811	2.25905	0.425678	0.692651	-0.120988	0.669552	-0.533268	5.81968	0.145728	3163.6	0.334534	iGABAs	0.118522	0.669552
ARID1B_ASH1L_CHD2_CREBBP_SIN3A	5	3237	1783	0.452048	2.26024	0.425566	0.692741	-0.120597	0.669675	-0.777976	5.38978	0.141748	3077.2	0.334642	iGABAs	0.0821318	0.669675
ARID1B_ASH1L_CHD2_CREBBP_SKI	5	3170	1717	0.619062	3.09531	0.425346	0.692698	-0.119533	0.669614	-0.949965	5.17995	0.142632	3096.4	0.334692	iGABAs	0.0790916	0.669614
ARID1B_ASH1L_CHD2_CREBBP_SMARCC2	5	3197	1951	0.628108	3.14054	0.425448	0.6927	-0.118323	0.669641	-0.503502	6.13009	0.142429	3092	0.334868	iGABAs	0.0898706	0.669641
ARID1B_ASH1L_CHD2_CREBBP_WAC	5	3231	1967	0.467871	2.33936	0.425335	0.69277	-0.117144	0.669645	-0.440551	6.13531	0.142733	3098.6	0.334955	iGABAs	0.0906076	0.669645
ARID1B_ASH1L_CHD2_KDM5B	4	2863	1055	0.748789	2.99516	0.425288	0.692801	-0.116041	0.670298	-0.35607	6.89744	0.147001	3191.25	0.334886	iGABAs	0.0485974	0.670298
ARID1B_ASH1L_CHD2_KDM5B_KDM6B	5	3090	1548	0.793058	3.96529	0.425254	0.692931	-0.117369	0.669371	-0.365152	6.60561	0.127864	2775.8	0.334986	iGABAs	0.0713068	0.669371
ARID1B_ASH1L_CHD2_KDM5B_KMT2C	5	2944	1542	0.798394	3.99197	0.425298	0.693044	-0.116767	0.66949	-0.375983	6.7402	0.130573	2834.6	0.335188	iGABAs	0.0710304	0.66949
ARID1B_ASH1L_CHD2_KDM5B_KMT5B	5	2742	1357	0.798856	3.99428	0.425148	0.6932	-0.116858	0.669742	-0.427961	6.91125	0.13446	2919	0.335316	iGABAs	0.0625086	0.669742
ARID1B_ASH1L_CHD2_KDM5B_MBD5	5	2931	1487	0.797985	3.98992	0.424764	0.693197	-0.116699	0.669934	-0.740092	6.2459	0.127818	2774.8	0.335528	iGABAs	0.0684969	0.669934
ARID1B_ASH1L_CHD2_KDM5B_MED13L	5	2938	1487	0.604805	3.02403	0.425112	0.693218	-0.116124	0.67018	-0.485168	6.42778	0.127661	2771.4	0.335629	iGABAs	0.0684969	0.67018
ARID1B_ASH1L_CHD2_KDM5B_NRXN1	5	2747	1323	0.797895	3.98948	0.424734	0.693027	-0.116234	0.670268	-0.431295	7.06699	0.12896	2799.6	0.335623	iGABAs	0.0609425	0.670268
ARID1B_ASH1L_CHD2_KDM5B_PHF12	5	2832	1430	0.788078	3.94039	0.424669	0.693041	-0.116469	0.670273	-0.500994	6.56912	0.130351	2829.8	0.335675	iGABAs	0.0658713	0.670273
ARID1B_ASH1L_CHD2_KDM5B_PHF21A	5	2778	1366	0.79384	3.9692	0.424853	0.692971	-0.116679	0.670375	-0.592932	6.36388	0.131881	2863	0.335735	iGABAs	0.0629232	0.670375
ARID1B_ASH1L_CHD2_KDM5B_SETD5	5	2979	1826	0.622303	3.11151	0.424853	0.693105	-0.116318	0.670494	-0.499336	6.63215	0.134599	2922	0.335631	iGABAs	0.0841126	0.670494
ARID1B_ASH1L_CHD2_KDM5B_SIN3A	5	2790	1289	0.622539	3.1127	0.42466	0.693229	-0.116502	0.67078	-0.744044	6.20225	0.130619	2835.6	0.335687	iGABAs	0.0593763	0.67078
ARID1B_ASH1L_CHD2_KDM5B_SKI	5	2767	1302	0.789554	3.94777	0.424355	0.693179	-0.116503	0.670679	-0.916032	5.99242	0.131503	2854.8	0.335728	iGABAs	0.0599751	0.670679
ARID1B_ASH1L_CHD2_KDM5B_SMARCC2	5	2693	1318	0.798599	3.993	0.424421	0.693175	-0.116401	0.670838	-0.46957	6.94256	0.1313	2850.4	0.335869	iGABAs	0.0607121	0.670838
ARID1B_ASH1L_CHD2_KDM5B_WAC	5	2774	1404	0.638363	3.19182	0.424261	0.693326	-0.116184	0.671061	-0.406619	6.94777	0.131604	2857	0.335909	iGABAs	0.0646736	0.671061
ARID1B_ASH1L_CHD2_KDM6B	4	3596	1558	0.741525	2.9661	0.424279	0.693338	-0.11525	0.670006	-0.375321	5.99559	0.14509	3149.75	0.335845	iGABAs	0.0717675	0.670006
ARID1B_ASH1L_CHD2_KDM6B_KMT2C	5	3522	2004	0.792582	3.96291	0.424388	0.693474	-0.11568	0.670859	-0.391384	6.01872	0.129043	2801.4	0.33602	iGABAs	0.0923119	0.670859
ARID1B_ASH1L_CHD2_KDM6B_KMT5B	5	3211	1739	0.793045	3.96523	0.424299	0.693628	-0.115818	0.670581	-0.443362	6.18977	0.132931	2885.8	0.336153	iGABAs	0.080105	0.670581
ARID1B_ASH1L_CHD2_KDM6B_MBD5	5	3625	2007	0.792174	3.96087	0.424046	0.693613	-0.11574	0.67037	-0.755493	5.52442	0.126289	2741.6	0.336366	iGABAs	0.0924501	0.67037
ARID1B_ASH1L_CHD2_KDM6B_MED13L	5	3545	1965	0.598994	2.99497	0.424643	0.693616	-0.115261	0.670226	-0.500568	5.7063	0.126132	2738.2	0.336289	iGABAs	0.0905155	0.670226
ARID1B_ASH1L_CHD2_KDM6B_NRXN1	5	3276	1708	0.792084	3.96042	0.424356	0.693405	-0.115499	0.669378	-0.446696	6.34552	0.127431	2766.4	0.336282	iGABAs	0.078677	0.669378
ARID1B_ASH1L_CHD2_KDM6B_PHF12	5	3328	1754	0.782267	3.91134	0.424415	0.693414	-0.115763	0.669128	-0.516394	5.84765	0.128822	2796.6	0.336289	iGABAs	0.080796	0.669128
ARID1B_ASH1L_CHD2_KDM6B_PHF21A	5	3488	1860	0.788029	3.94015	0.424813	0.69335	-0.115996	0.668909	-0.608332	5.6424	0.130351	2829.8	0.336373	iGABAs	0.0856788	0.668909
ARID1B_ASH1L_CHD2_KDM6B_SETD5	5	3480	2123	0.616491	3.08246	0.424895	0.693479	-0.115715	0.668739	-0.514737	5.91067	0.133069	2888.8	0.336282	iGABAs	0.0977935	0.668739
ARID1B_ASH1L_CHD2_KDM6B_SIN3A	5	3298	1662	0.616728	3.08364	0.424822	0.693593	-0.115938	0.66855	-0.759444	5.48077	0.129089	2802.4	0.336296	iGABAs	0.0765581	0.66855
ARID1B_ASH1L_CHD2_KDM6B_SKI	5	3262	1670	0.783743	3.91871	0.424657	0.693516	-0.115982	0.668252	-0.931433	5.27094	0.129974	2821.6	0.336334	iGABAs	0.0769266	0.668252
ARID1B_ASH1L_CHD2_KDM6B_SMARCC2	5	3172	1628	0.792788	3.96394	0.424826	0.693506	-0.11594	0.66797	-0.48497	6.22108	0.129771	2817.2	0.336466	iGABAs	0.0749919	0.66797
ARID1B_ASH1L_CHD2_KDM6B_WAC	5	3117	1632	0.632552	3.16276	0.424751	0.693656	-0.115812	0.667658	-0.42202	6.22629	0.130075	2823.8	0.336528	iGABAs	0.0751762	0.667658
ARID1B_ASH1L_CHD2_KMT2C	4	3335	1398	0.748194	2.99278	0.424852	0.693656	-0.110474	0.668331	-0.38886	6.16382	0.148475	3223.25	0.336608	iGABAs	0.0643973	0.668331
ARID1B_ASH1L_CHD2_KMT2C_KMT5B	5	3056	1697	0.798381	3.9919	0.424919	0.693785	-0.115089	0.66783	-0.454193	6.32435	0.13564	2944.6	0.33694	iGABAs	0.0781703	0.66783
ARID1B_ASH1L_CHD2_KMT2C_MBD5	5	3408	1954	0.797509	3.98754	0.424705	0.693759	-0.113875	0.668014	-0.766324	5.659	0.128997	2800.4	0.33728	iGABAs	0.0900088	0.668014
ARID1B_ASH1L_CHD2_KMT2C_MED13L	5	3320	1851	0.604329	3.02165	0.425366	0.693751	-0.111721	0.668255	-0.5114	5.84089	0.128841	2797	0.337515	iGABAs	0.0852642	0.668255
ARID1B_ASH1L_CHD2_KMT2C_NRXN1	5	3156	1757	0.797419	3.9871	0.42514	0.693538	-0.109989	0.668104	-0.457527	6.4801	0.13014	2825.2	0.337655	iGABAs	0.0809342	0.668104
ARID1B_ASH1L_CHD2_KMT2C_PHF12	5	3133	1686	0.787602	3.93801	0.425338	0.693535	-0.109527	0.668162	-0.527225	5.98223	0.131531	2855.4	0.337856	iGABAs	0.0776636	0.668162
ARID1B_ASH1L_CHD2_KMT2C_PHF21A	5	3276	1817	0.793364	3.96682	0.425804	0.693464	-0.108974	0.668307	-0.619163	5.77699	0.13306	2888.6	0.338071	iGABAs	0.083698	0.668307
ARID1B_ASH1L_CHD2_KMT2C_SETD5	5	3261	1976	0.621827	3.10913	0.426003	0.693574	-0.107255	0.668455	-0.525568	6.04525	0.135778	2947.6	0.338192	iGABAs	0.0910222	0.668455
ARID1B_ASH1L_CHD2_KMT2C_SIN3A	5	3108	1598	0.622064	3.11032	0.425997	0.693673	-0.106757	0.66864	-0.770275	5.61535	0.131798	2861.2	0.338405	iGABAs	0.07361	0.66864
ARID1B_ASH1L_CHD2_KMT2C_SKI	5	3102	1648	0.789078	3.94539	0.425864	0.693589	-0.105735	0.668596	-0.942264	5.40552	0.132682	2880.4	0.338562	iGABAs	0.0759132	0.668596
ARID1B_ASH1L_CHD2_KMT2C_SMARCC2	5	2978	1627	0.798124	3.99062	0.426087	0.693571	-0.104537	0.668656	-0.495802	6.35566	0.13248	2876	0.338862	iGABAs	0.0749459	0.668656
ARID1B_ASH1L_CHD2_KMT2C_WAC	5	2966	1575	0.637887	3.18944	0.426106	0.693697	-0.103293	0.668738	-0.432851	6.36088	0.132784	2882.6	0.339052	iGABAs	0.0725506	0.668738
ARID1B_ASH1L_CHD2_KMT5B	4	2930	1131	0.748773	2.99509	0.426053	0.693727	-0.102247	0.669345	-0.453833	6.37763	0.153335	3328.75	0.339101	iGABAs	0.0520982	0.669345
ARID1B_ASH1L_CHD2_KMT5B_MBD5	5	3066	1629	0.797972	3.98986	0.425707	0.69373	-0.103053	0.668952	-0.818302	5.83005	0.132885	2884.8	0.339523	iGABAs	0.075038	0.668952
ARID1B_ASH1L_CHD2_KMT5B_MED13L	5	3021	1639	0.604792	3.02396	0.426058	0.693751	-0.102409	0.669215	-0.563378	6.01193	0.132728	2881.4	0.339555	iGABAs	0.0754986	0.669215
ARID1B_ASH1L_CHD2_KMT5B_NRXN1	5	2866	1467	0.797882	3.98941	0.425695	0.693568	-0.102399	0.669315	-0.509506	6.65115	0.134027	2909.6	0.339667	iGABAs	0.0675757	0.669315
ARID1B_ASH1L_CHD2_KMT5B_PHF12	5	2989	1588	0.788065	3.94033	0.425661	0.693595	-0.102572	0.669328	-0.579204	6.15328	0.135418	2939.8	0.339786	iGABAs	0.0731494	0.669328
ARID1B_ASH1L_CHD2_KMT5B_PHF21A	5	2999	1567	0.793827	3.96914	0.425857	0.693547	-0.102722	0.669449	-0.671142	5.94803	0.136948	2973	0.340004	iGABAs	0.072182	0.669449
ARID1B_ASH1L_CHD2_KMT5B_SETD5	5	2990	1677	0.62229	3.11145	0.425852	0.693693	-0.102369	0.669567	-0.577546	6.2163	0.139666	3032	0.340125	iGABAs	0.0772491	0.669567
ARID1B_ASH1L_CHD2_KMT5B_SIN3A	5	2883	1495	0.622526	3.11263	0.425674	0.693821	-0.102503	0.669833	-0.822254	5.7864	0.135686	2945.6	0.340248	iGABAs	0.0688654	0.669833
ARID1B_ASH1L_CHD2_KMT5B_SKI	5	2850	1448	0.789541	3.9477	0.425397	0.693759	-0.102495	0.669743	-0.994243	5.57657	0.13657	2964.8	0.340368	iGABAs	0.0667004	0.669743
ARID1B_ASH1L_CHD2_KMT5B_SMARCC2	5	2880	1522	0.798587	3.99293	0.425467	0.693761	-0.102379	0.669882	-0.54778	6.52671	0.136367	2960.4	0.340577	iGABAs	0.0701092	0.669882
ARID1B_ASH1L_CHD2_KMT5B_WAC	5	2891	1520	0.63835	3.19175	0.425329	0.693933	-0.102102	0.670106	-0.484829	6.53192	0.136671	2967	0.340766	iGABAs	0.070017	0.670106
ARID1B_ASH1L_CHD2_MBD5	4	3399	1404	0.747683	2.99073	0.425118	0.693865	-0.100438	0.670492	-0.843996	5.54595	0.145032	3148.5	0.340855	iGABAs	0.0646736	0.670492
ARID1B_ASH1L_CHD2_MBD5_MED13L	5	3361	1806	0.603921	3.0196	0.425258	0.693789	-0.100951	0.670383	-0.875509	5.34658	0.126086	2737.2	0.340926	iGABAs	0.0831913	0.670383
ARID1B_ASH1L_CHD2_MBD5_NRXN1	5	3157	1666	0.79701	3.98505	0.424801	0.693537	-0.100337	0.67034	-0.821636	5.9858	0.127385	2765.4	0.341083	iGABAs	0.0767424	0.67034
ARID1B_ASH1L_CHD2_MBD5_PHF12	5	3167	1695	0.787194	3.93597	0.42457	0.693436	-0.100309	0.670406	-0.891335	5.48793	0.128776	2795.6	0.34127	iGABAs	0.0780782	0.670406
ARID1B_ASH1L_CHD2_MBD5_PHF21A	5	3356	1792	0.792956	3.96478	0.424565	0.69326	-0.100244	0.670539	-0.983273	5.28269	0.130305	2828.8	0.341612	iGABAs	0.0825464	0.670539
ARID1B_ASH1L_CHD2_MBD5_SETD5	5	3350	2042	0.621418	3.10709	0.424367	0.69327	-0.099456	0.670708	-0.889677	5.55095	0.133023	2887.8	0.341656	iGABAs	0.0940624	0.670708
ARID1B_ASH1L_CHD2_MBD5_SIN3A	5	3092	1542	0.621655	3.10827	0.42405	0.693278	-0.0993917	0.670933	-1.13438	5.12105	0.129043	2801.4	0.341846	iGABAs	0.0710304	0.670933
ARID1B_ASH1L_CHD2_MBD5_SKI	5	3128	1585	0.788669	3.94335	0.423684	0.693125	-0.0991009	0.670896	-1.30637	4.91122	0.129928	2820.6	0.342015	iGABAs	0.0730112	0.670896
ARID1B_ASH1L_CHD2_MBD5_SMARCC2	5	2990	1579	0.797715	3.98857	0.423554	0.693031	-0.0987245	0.670984	-0.859911	5.86136	0.129725	2816.2	0.34227	iGABAs	0.0727348	0.670984
ARID1B_ASH1L_CHD2_MBD5_WAC	5	2919	1489	0.637478	3.18739	0.423232	0.693036	-0.098161	0.671117	-0.79696	5.86658	0.130029	2822.8	0.342588	iGABAs	0.0685891	0.671117
ARID1B_ASH1L_CHD2_MED13L	4	3274	1329	0.506209	2.02484	0.423647	0.692985	-0.0970496	0.671258	-0.525341	5.7733	0.144836	3144.25	0.342504	iGABAs	0.0612188	0.671258
ARID1B_ASH1L_CHD2_MED13L_NRXN1	5	3126	1638	0.603831	3.01916	0.423765	0.692744	-0.0966149	0.671157	-0.566712	6.16768	0.127228	2762	0.342428	iGABAs	0.0754526	0.671157
ARID1B_ASH1L_CHD2_MED13L_PHF12	5	3141	1682	0.594014	2.97007	0.424386	0.69268	-0.0962372	0.671276	-0.63641	5.66981	0.128619	2792.2	0.342556	iGABAs	0.0774794	0.671276
ARID1B_ASH1L_CHD2_MED13L_PHF21A	5	3267	1728	0.599776	2.99888	0.42517	0.692526	-0.0957918	0.671457	-0.728348	5.46457	0.130149	2825.4	0.342519	iGABAs	0.0795983	0.671457
ARID1B_ASH1L_CHD2_MED13L_SETD5	5	3244	1961	0.428239	2.14119	0.425771	0.692551	-0.0942579	0.671672	-0.634753	5.73283	0.132867	2884.4	0.342392	iGABAs	0.0903312	0.671672
ARID1B_ASH1L_CHD2_MED13L_SIN3A	5	3118	1550	0.428475	2.14238	0.426213	0.692569	-0.0938393	0.671944	-0.87946	5.30293	0.128887	2798	0.342482	iGABAs	0.071399	0.671944
ARID1B_ASH1L_CHD2_MED13L_SKI	5	3077	1574	0.59549	2.97745	0.426579	0.692459	-0.0929665	0.671964	-1.05145	5.0931	0.129771	2817.2	0.342439	iGABAs	0.0725045	0.671964
ARID1B_ASH1L_CHD2_MED13L_SMARCC2	5	3001	1630	0.604535	3.02268	0.427256	0.692369	-0.0919144	0.672122	-0.604986	6.04324	0.129568	2812.8	0.342593	iGABAs	0.0750841	0.672122
ARID1B_ASH1L_CHD2_MED13L_WAC	5	2949	1545	0.444299	2.2215	0.427688	0.692392	-0.0908064	0.672306	-0.542036	6.04846	0.129872	2819.4	0.342541	iGABAs	0.0711686	0.672306
ARID1B_ASH1L_CHD2_NRXN1	4	3029	1131	0.747571	2.99028	0.427471	0.692221	-0.0902976	0.672234	-0.458001	6.57232	0.14646	3179.5	0.342456	iGABAs	0.0520982	0.672234
ARID1B_ASH1L_CHD2_NRXN1_PHF12	5	2942	1483	0.787104	3.93552	0.427222	0.691971	-0.0905828	0.671916	-0.582538	6.30902	0.129918	2820.4	0.342463	iGABAs	0.0683127	0.671916
ARID1B_ASH1L_CHD2_NRXN1_PHF21A	5	3062	1570	0.792866	3.96433	0.427192	0.691652	-0.0908567	0.671711	-0.674476	6.10378	0.131448	2853.6	0.342522	iGABAs	0.0723202	0.671711
ARID1B_ASH1L_CHD2_NRXN1_SETD5	5	3032	1714	0.621328	3.10664	0.427018	0.691491	-0.0906383	0.671477	-0.58088	6.37205	0.134166	2912.6	0.342391	iGABAs	0.0789534	0.671477
ARID1B_ASH1L_CHD2_NRXN1_SIN3A	5	2905	1426	0.621565	3.10783	0.426685	0.691332	-0.0908865	0.671454	-0.825588	5.94215	0.130186	2826.2	0.342404	iGABAs	0.065687	0.671454
ARID1B_ASH1L_CHD2_NRXN1_SKI	5	2885	1437	0.78858	3.9429	0.42629	0.691044	-0.0909763	0.671044	-0.997577	5.73232	0.13107	2845.4	0.342401	iGABAs	0.0661937	0.671044
ARID1B_ASH1L_CHD2_NRXN1_SMARCC2	5	2840	1472	0.797625	3.98813	0.426149	0.690808	-0.0909547	0.670925	-0.551114	6.68246	0.130867	2841	0.342484	iGABAs	0.067806	0.670925
ARID1B_ASH1L_CHD2_NRXN1_WAC	5	2803	1393	0.637389	3.18694	0.425815	0.690647	-0.0908686	0.670906	-0.488164	6.68767	0.131171	2847.6	0.342523	iGABAs	0.0641669	0.670906
ARID1B_ASH1L_CHD2_PHF12	4	3079	1139	0.7353	2.9412	0.425872	0.690596	-0.0908986	0.670893	-0.545123	5.94998	0.148199	3217.25	0.342469	iGABAs	0.0524667	0.670893
ARID1B_ASH1L_CHD2_PHF12_PHF21A	5	3123	1616	0.783049	3.91525	0.426334	0.690482	-0.0911627	0.670924	-0.744174	5.60591	0.132839	2883.8	0.342545	iGABAs	0.0744392	0.670924
ARID1B_ASH1L_CHD2_PHF12_SETD5	5	3100	1791	0.611512	3.05756	0.426468	0.690507	-0.0909804	0.670987	-0.650578	5.87418	0.135557	2942.8	0.342448	iGABAs	0.0825003	0.670987
ARID1B_ASH1L_CHD2_PHF12_SIN3A	5	2965	1499	0.611748	3.05874	0.426439	0.690552	-0.0912407	0.671063	-0.895286	5.44428	0.131577	2856.4	0.342551	iGABAs	0.0690497	0.671063
ARID1B_ASH1L_CHD2_PHF12_SKI	5	2921	1539	0.778763	3.89381	0.426301	0.690462	-0.0913425	0.67098	-1.06727	5.23445	0.132461	2875.6	0.342575	iGABAs	0.0708923	0.67098
ARID1B_ASH1L_CHD2_PHF12_SMARCC2	5	2922	1512	0.787808	3.93904	0.426487	0.690406	-0.09136	0.67098	-0.620812	6.18459	0.132259	2871.2	0.342723	iGABAs	0.0696485	0.67098
ARID1B_ASH1L_CHD2_PHF12_WAC	5	2902	1514	0.627572	3.13786	0.426463	0.690438	-0.0913165	0.670949	-0.557862	6.1898	0.132563	2877.8	0.342779	iGABAs	0.0697407	0.670949
ARID1B_ASH1L_CHD2_PHF21A	4	3217	1245	0.742503	2.97001	0.426723	0.690333	-0.0913004	0.670997	-0.660046	5.69342	0.150111	3258.75	0.342762	iGABAs	0.0573495	0.670997
ARID1B_ASH1L_CHD2_PHF21A_SETD5	5	3178	1827	0.617274	3.08637	0.427127	0.690286	-0.0910541	0.671094	-0.742517	5.66893	0.137086	2976	0.342704	iGABAs	0.0841586	0.671094
ARID1B_ASH1L_CHD2_PHF21A_SIN3A	5	3059	1530	0.61751	3.08755	0.427455	0.690255	-0.0912849	0.671247	-0.987224	5.23904	0.133106	2889.6	0.342779	iGABAs	0.0704777	0.671247
ARID1B_ASH1L_CHD2_PHF21A_SKI	5	3066	1560	0.784525	3.92262	0.427712	0.690089	-0.0913382	0.671181	-1.15921	5.02921	0.133991	2908.8	0.34284	iGABAs	0.0718596	0.671181
ARID1B_ASH1L_CHD2_PHF21A_SMARCC2	5	2905	1485	0.79357	3.96785	0.428211	0.689982	-0.091333	0.671225	-0.71275	5.97934	0.133788	2904.4	0.343007	iGABAs	0.0684048	0.671225
ARID1B_ASH1L_CHD2_PHF21A_WAC	5	2914	1432	0.633334	3.16667	0.428464	0.689948	-0.0912595	0.671292	-0.6498	5.98456	0.134092	2911	0.343181	iGABAs	0.0659634	0.671292
ARID1B_ASH1L_CHD2_SETD5	4	3378	1739	0.52808	2.11232	0.428517	0.689982	-0.0904985	0.671346	-0.543051	6.02876	0.153508	3332.5	0.343104	iGABAs	0.080105	0.671346
ARID1B_ASH1L_CHD2_SETD5_SIN3A	5	2996	1603	0.445973	2.22986	0.428498	0.690123	-0.0902876	0.671504	-0.893629	5.5073	0.135824	2948.6	0.343013	iGABAs	0.0738403	0.671504
ARID1B_ASH1L_CHD2_SETD5_SKI	5	2989	1592	0.612987	3.06494	0.428375	0.690078	-0.0896197	0.671482	-1.06562	5.29747	0.136708	2967.8	0.342899	iGABAs	0.0733336	0.671482
ARID1B_ASH1L_CHD2_SETD5_SMARCC2	5	2914	1660	0.622033	3.11016	0.428556	0.69011	-0.0888581	0.671541	-0.619155	6.24761	0.136506	2963.4	0.342869	iGABAs	0.076466	0.671541
ARID1B_ASH1L_CHD2_SETD5_WAC	5	2960	1787	0.461796	2.30898	0.428537	0.690248	-0.0881375	0.671591	-0.556204	6.25283	0.13681	2970	0.342795	iGABAs	0.0823161	0.671591
ARID1B_ASH1L_CHD2_SIN3A	4	2959	1076	0.528376	2.11351	0.428467	0.690274	-0.0881285	0.67172	-0.848936	5.49138	0.148533	3224.5	0.342748	iGABAs	0.0495647	0.67172
ARID1B_ASH1L_CHD2_SIN3A_SKI	5	2921	1431	0.613224	3.06612	0.428267	0.690232	-0.0882274	0.671686	-1.31032	4.86757	0.132728	2881.4	0.34278	iGABAs	0.0659174	0.671686
ARID1B_ASH1L_CHD2_SIN3A_SMARCC2	5	2840	1392	0.622269	3.11135	0.428318	0.690269	-0.0882177	0.67185	-0.863862	5.81771	0.132526	2877	0.342933	iGABAs	0.0641209	0.67185
ARID1B_ASH1L_CHD2_SIN3A_WAC	5	2837	1365	0.462033	2.31017	0.428171	0.690391	-0.0881378	0.672055	-0.800912	5.82293	0.13283	2883.6	0.342989	iGABAs	0.0628771	0.672055
ARID1B_ASH1L_CHD2_SKI	4	2975	1079	0.737145	2.94858	0.428033	0.690298	-0.0878378	0.671972	-1.06392	5.2291	0.149638	3248.5	0.342923	iGABAs	0.0497029	0.671972
ARID1B_ASH1L_CHD2_SKI_SMARCC2	5	2774	1330	0.789284	3.94642	0.427988	0.69021	-0.0874823	0.671878	-1.03585	5.60788	0.13341	2896.2	0.343014	iGABAs	0.0612649	0.671878
ARID1B_ASH1L_CHD2_SKI_WAC	5	2794	1391	0.629048	3.14524	0.427749	0.690163	-0.0871835	0.671751	-0.9729	5.6131	0.133714	2902.8	0.343055	iGABAs	0.0640748	0.671751
ARID1B_ASH1L_CHD2_SMARCC2	4	2905	1077	0.748452	2.99381	0.427866	0.69013	-0.0867417	0.671796	-0.505844	6.41677	0.149385	3243	0.343069	iGABAs	0.0496108	0.671796
ARID1B_ASH1L_CHD2_SMARCC2_WAC	5	2801	1419	0.638093	3.19047	0.427925	0.69014	-0.0862249	0.671917	-0.526438	6.56324	0.133511	2898.4	0.343208	iGABAs	0.0653646	0.671917
ARID1B_ASH1L_CHD2_WAC	4	2889	1044	0.548156	2.19262	0.427867	0.690171	-0.0857226	0.671999	-0.427155	6.42329	0.149765	3251.25	0.343176	iGABAs	0.0480907	0.671999
ARID1B_ASH1L_CHD8	3	3121	861	0.666637	1.99991	0.427886	0.690153	-0.0879507	0.671277	-0.392725	5.85721	0.181169	3933	0.343097	iGABAs	0.039661	0.671277
ARID1B_ASH1L_CHD8_CREBBP	4	3334	1629	0.536661	2.14664	0.427904	0.690186	-0.084654	0.671889	-0.418078	5.63875	0.164529	3571.75	0.343067	iGABAs	0.075038	0.671889
ARID1B_ASH1L_CHD8_CREBBP_KDM5B	5	3014	1775	0.629167	3.14583	0.427778	0.690303	-0.0858592	0.672019	-0.399357	6.32014	0.143415	3113.4	0.343121	iGABAs	0.0817633	0.672019
ARID1B_ASH1L_CHD8_CREBBP_KDM6B	5	3486	2146	0.623356	3.11678	0.427819	0.690402	-0.0860403	0.671773	-0.414758	5.59867	0.141886	3080.2	0.34315	iGABAs	0.098853	0.671773
ARID1B_ASH1L_CHD8_CREBBP_KMT2C	5	3251	1947	0.628691	3.14345	0.427931	0.690505	-0.0854066	0.67178	-0.425589	5.73325	0.144594	3139	0.343321	iGABAs	0.0896863	0.67178
ARID1B_ASH1L_CHD8_CREBBP_KMT5B	5	3141	1834	0.629154	3.14577	0.427871	0.690599	-0.0855519	0.67178	-0.477567	5.9043	0.148482	3223.4	0.343465	iGABAs	0.0844811	0.67178
ARID1B_ASH1L_CHD8_CREBBP_MBD5	5	3245	1945	0.628282	3.14141	0.427682	0.690616	-0.0854339	0.671819	-0.789698	5.23895	0.14184	3079.2	0.343748	iGABAs	0.0895942	0.671819
ARID1B_ASH1L_CHD8_CREBBP_MED13L	5	3329	1963	0.435103	2.17551	0.428148	0.690644	-0.0848305	0.671911	-0.534774	5.42083	0.141683	3075.8	0.343843	iGABAs	0.0904233	0.671911
ARID1B_ASH1L_CHD8_CREBBP_NRXN1	5	3030	1768	0.628192	3.14096	0.427932	0.690517	-0.0847999	0.671616	-0.480902	6.06004	0.142982	3104	0.343861	iGABAs	0.0814409	0.671616
ARID1B_ASH1L_CHD8_CREBBP_PHF12	5	3198	1820	0.618376	3.09188	0.428005	0.690583	-0.084974	0.671602	-0.5506	5.56218	0.144373	3134.2	0.343935	iGABAs	0.0838362	0.671602
ARID1B_ASH1L_CHD8_CREBBP_PHF21A	5	3213	1788	0.624138	3.12069	0.428439	0.690605	-0.0851229	0.671598	-0.642538	5.35693	0.145903	3167.4	0.344028	iGABAs	0.0823622	0.671598
ARID1B_ASH1L_CHD8_CREBBP_SETD5	5	3277	2332	0.4526	2.263	0.428522	0.690707	-0.0846638	0.671634	-0.548942	5.6252	0.14862	3226.4	0.343962	iGABAs	0.107421	0.671634
ARID1B_ASH1L_CHD8_CREBBP_SIN3A	5	3072	1646	0.452837	2.26418	0.428531	0.690823	-0.0848127	0.671699	-0.79365	5.1953	0.14464	3140	0.344055	iGABAs	0.0758211	0.671699
ARID1B_ASH1L_CHD8_CREBBP_SKI	5	3040	1630	0.619851	3.09926	0.428453	0.690895	-0.0846471	0.671607	-0.965638	4.98547	0.145525	3159.2	0.344084	iGABAs	0.0750841	0.671607
ARID1B_ASH1L_CHD8_CREBBP_SMARCC2	5	3045	1805	0.628897	3.14448	0.428589	0.690978	-0.0843456	0.671621	-0.519176	5.93561	0.145322	3154.8	0.344225	iGABAs	0.0831452	0.671621
ARID1B_ASH1L_CHD8_CREBBP_WAC	5	3049	1794	0.46866	2.3433	0.428587	0.691069	-0.0841306	0.671598	-0.456225	5.94082	0.145626	3161.4	0.3443	iGABAs	0.0826385	0.671598
ARID1B_ASH1L_CHD8_KDM5B	4	2724	941	0.749776	2.9991	0.428515	0.691109	-0.0850376	0.671971	-0.375662	6.65433	0.150617	3269.75	0.34425	iGABAs	0.0433461	0.671971
ARID1B_ASH1L_CHD8_KDM5B_KDM6B	5	2915	1433	0.793848	3.96924	0.428465	0.691236	-0.084332	0.671366	-0.380826	6.41113	0.130757	2838.6	0.344305	iGABAs	0.0660095	0.671366
ARID1B_ASH1L_CHD8_KDM5B_KMT2C	5	2817	1403	0.799183	3.99591	0.428474	0.691362	-0.084421	0.67142	-0.391657	6.54571	0.133465	2897.4	0.344447	iGABAs	0.0646276	0.67142
ARID1B_ASH1L_CHD8_KDM5B_KMT5B	5	2674	1257	0.799646	3.99823	0.42832	0.691491	-0.0846121	0.671596	-0.443635	6.71676	0.137353	2981.8	0.344548	iGABAs	0.0579023	0.671596
ARID1B_ASH1L_CHD8_KDM5B_MBD5	5	2804	1388	0.798774	3.99387	0.428004	0.691513	-0.0847589	0.671717	-0.755766	6.05141	0.130711	2837.6	0.344702	iGABAs	0.0639366	0.671717
ARID1B_ASH1L_CHD8_KDM5B_MED13L	5	2844	1347	0.605595	3.02797	0.428191	0.691547	-0.0848507	0.671883	-0.500842	6.23329	0.130554	2834.2	0.344772	iGABAs	0.062048	0.671883
ARID1B_ASH1L_CHD8_KDM5B_NRXN1	5	2625	1224	0.798684	3.99342	0.427873	0.691428	-0.0852065	0.67198	-0.446969	6.87251	0.131853	2862.4	0.344772	iGABAs	0.0563821	0.67198
ARID1B_ASH1L_CHD8_KDM5B_PHF12	5	2716	1290	0.788868	3.94434	0.427801	0.691485	-0.0854048	0.67198	-0.516667	6.37464	0.133244	2892.6	0.34482	iGABAs	0.0594224	0.67198
ARID1B_ASH1L_CHD8_KDM5B_PHF21A	5	2723	1271	0.79463	3.97315	0.427941	0.691507	-0.0856283	0.672034	-0.608605	6.16939	0.134774	2925.8	0.344871	iGABAs	0.0585471	0.672034
ARID1B_ASH1L_CHD8_KDM5B_SETD5	5	2803	1659	0.623092	3.11546	0.427905	0.691612	-0.0857517	0.672105	-0.51501	6.43766	0.137491	2984.8	0.344786	iGABAs	0.0764199	0.672105
ARID1B_ASH1L_CHD8_KDM5B_SIN3A	5	2708	1200	0.623329	3.11664	0.427759	0.691725	-0.0859026	0.67233	-0.759717	6.00776	0.133511	2898.4	0.344836	iGABAs	0.0552766	0.67233
ARID1B_ASH1L_CHD8_KDM5B_SKI	5	2698	1242	0.790343	3.95172	0.427523	0.691761	-0.0861016	0.672244	-0.931706	5.79793	0.134396	2917.6	0.344855	iGABAs	0.0572113	0.672244
ARID1B_ASH1L_CHD8_KDM5B_SMARCC2	5	2577	1238	0.799389	3.99694	0.42754	0.69181	-0.0861991	0.672393	-0.485244	6.74807	0.134193	2913.2	0.344965	iGABAs	0.057027	0.672393
ARID1B_ASH1L_CHD8_KDM5B_WAC	5	2642	1249	0.639152	3.19576	0.42741	0.691935	-0.0862744	0.672571	-0.422293	6.75329	0.134497	2919.8	0.345	iGABAs	0.0575337	0.672571
ARID1B_ASH1L_CHD8_KDM6B	4	3535	1533	0.742512	2.97005	0.427459	0.691968	-0.0871938	0.671454	-0.394913	5.75249	0.148706	3228.25	0.34494	iGABAs	0.0706159	0.671454
ARID1B_ASH1L_CHD8_KDM6B_KMT2C	5	3407	1936	0.793372	3.96686	0.427589	0.692118	-0.0864122	0.672338	-0.407057	5.82424	0.131936	2864.2	0.345049	iGABAs	0.0891796	0.672338
ARID1B_ASH1L_CHD8_KDM6B_KMT5B	5	3115	1647	0.793835	3.96917	0.427553	0.692254	-0.0866302	0.67207	-0.459036	5.99528	0.135824	2948.6	0.345143	iGABAs	0.0758672	0.67207
ARID1B_ASH1L_CHD8_KDM6B_MBD5	5	3545	2019	0.792963	3.96481	0.427406	0.692273	-0.0868239	0.671841	-0.771167	5.32993	0.129181	2804.4	0.345286	iGABAs	0.0930029	0.671841
ARID1B_ASH1L_CHD8_KDM6B_MED13L	5	3458	1907	0.599784	2.99892	0.427856	0.692299	-0.0869639	0.671668	-0.516242	5.51182	0.129025	2801	0.345208	iGABAs	0.0878438	0.671668
ARID1B_ASH1L_CHD8_KDM6B_NRXN1	5	3181	1670	0.792873	3.96437	0.427676	0.69217	-0.0874	0.670962	-0.46237	6.15103	0.130324	2829.2	0.345195	iGABAs	0.0769266	0.670962
ARID1B_ASH1L_CHD8_KDM6B_PHF12	5	3222	1712	0.783057	3.91528	0.427769	0.692229	-0.0876159	0.670722	-0.532068	5.65316	0.131715	2859.4	0.345196	iGABAs	0.0788613	0.670722
ARID1B_ASH1L_CHD8_KDM6B_PHF21A	5	3449	1873	0.788819	3.94409	0.428143	0.692259	-0.0878497	0.670488	-0.624006	5.44792	0.133244	2892.6	0.345252	iGABAs	0.0862776	0.670488
ARID1B_ASH1L_CHD8_KDM6B_SETD5	5	3401	2071	0.617281	3.0864	0.42824	0.692368	-0.0880155	0.670294	-0.530411	5.71618	0.135962	2951.6	0.345163	iGABAs	0.0953982	0.670294
ARID1B_ASH1L_CHD8_KDM6B_SIN3A	5	3189	1651	0.617518	3.08759	0.428253	0.692481	-0.0881911	0.670113	-0.775118	5.28628	0.131982	2865.2	0.345169	iGABAs	0.0760514	0.670113
ARID1B_ASH1L_CHD8_KDM6B_SKI	5	3153	1621	0.784532	3.92266	0.428192	0.692501	-0.0884115	0.669832	-0.947107	5.07645	0.132867	2884.4	0.345173	iGABAs	0.0746695	0.669832
ARID1B_ASH1L_CHD8_KDM6B_SMARCC2	5	3034	1600	0.793578	3.96789	0.428358	0.69255	-0.0885433	0.669599	-0.500644	6.02659	0.132664	2880	0.345265	iGABAs	0.0737022	0.669599
ARID1B_ASH1L_CHD8_KDM6B_WAC	5	2993	1516	0.633341	3.16671	0.428361	0.692682	-0.0886727	0.669324	-0.437694	6.03181	0.132968	2886.6	0.345304	iGABAs	0.0698328	0.669324
ARID1B_ASH1L_CHD8_KMT2C	4	3246	1374	0.749181	2.99672	0.428471	0.692716	-0.087573	0.669572	-0.408452	5.92072	0.152091	3301.75	0.345362	iGABAs	0.0632917	0.669572
ARID1B_ASH1L_CHD8_KMT2C_KMT5B	5	2965	1594	0.79917	3.99585	0.428551	0.692843	-0.0887086	0.669389	-0.469867	6.12987	0.138532	3007.4	0.345618	iGABAs	0.0734258	0.669389
ARID1B_ASH1L_CHD8_KMT2C_MBD5	5	3347	1912	0.798298	3.99149	0.42843	0.692864	-0.0885023	0.669455	-0.781998	5.46452	0.13189	2863.2	0.345868	iGABAs	0.0880741	0.669455
ARID1B_ASH1L_CHD8_KMT2C_MED13L	5	3225	1748	0.605119	3.02559	0.428932	0.692891	-0.0878199	0.669567	-0.527073	5.6464	0.131733	2859.8	0.346039	iGABAs	0.0805196	0.669567
ARID1B_ASH1L_CHD8_KMT2C_NRXN1	5	3077	1684	0.798208	3.99104	0.428796	0.692769	-0.0876851	0.669375	-0.473201	6.28561	0.133032	2888	0.346147	iGABAs	0.0775715	0.669375
ARID1B_ASH1L_CHD8_KMT2C_PHF12	5	3045	1651	0.788392	3.94196	0.428993	0.692828	-0.087811	0.669364	-0.542899	5.78775	0.134424	2918.2	0.346306	iGABAs	0.0760514	0.669364
ARID1B_ASH1L_CHD8_KMT2C_PHF21A	5	3219	1732	0.794154	3.97077	0.429419	0.692861	-0.0879057	0.6694	-0.634837	5.5825	0.135953	2951.4	0.346472	iGABAs	0.0797826	0.6694
ARID1B_ASH1L_CHD8_KMT2C_SETD5	5	3162	1853	0.622616	3.11308	0.429605	0.692966	-0.087419	0.669445	-0.541242	5.85077	0.138671	3010.4	0.346556	iGABAs	0.0853563	0.669445
ARID1B_ASH1L_CHD8_KMT2C_SIN3A	5	3009	1538	0.622853	3.11426	0.429667	0.693077	-0.0874998	0.669544	-0.785949	5.42087	0.134691	2924	0.346723	iGABAs	0.0708462	0.669544
ARID1B_ASH1L_CHD8_KMT2C_SKI	5	3035	1612	0.789867	3.94934	0.429627	0.6931	-0.0873538	0.669449	-0.957938	5.21104	0.135575	2943.2	0.346829	iGABAs	0.0742549	0.669449
ARID1B_ASH1L_CHD8_KMT2C_SMARCC2	5	2880	1563	0.798913	3.99456	0.429833	0.693152	-0.0870475	0.66947	-0.511475	6.16118	0.135372	2938.8	0.34706	iGABAs	0.0719978	0.66947
ARID1B_ASH1L_CHD8_KMT2C_WAC	5	2806	1473	0.638676	3.19338	0.429906	0.693275	-0.0867644	0.669492	-0.448525	6.16639	0.135676	2945.4	0.347208	iGABAs	0.067852	0.669492
ARID1B_ASH1L_CHD8_KMT5B	4	2863	1071	0.749759	2.99904	0.429881	0.693304	-0.0870982	0.669827	-0.473425	6.13452	0.156951	3407.25	0.347259	iGABAs	0.0493344	0.669827
ARID1B_ASH1L_CHD8_KMT5B_MBD5	5	2971	1598	0.798761	3.9938	0.42964	0.693318	-0.0868803	0.669604	-0.833976	5.63557	0.135778	2947.6	0.34759	iGABAs	0.07361	0.669604
ARID1B_ASH1L_CHD8_KMT5B_MED13L	5	2954	1547	0.605582	3.02791	0.42989	0.69334	-0.086925	0.669758	-0.579052	5.81745	0.135621	2944.2	0.347622	iGABAs	0.0712608	0.669758
ARID1B_ASH1L_CHD8_KMT5B_NRXN1	5	2782	1414	0.798671	3.99336	0.42963	0.693211	-0.0872894	0.669804	-0.52518	6.45666	0.13692	2972.4	0.347725	iGABAs	0.0651343	0.669804
ARID1B_ASH1L_CHD8_KMT5B_PHF12	5	2893	1512	0.788855	3.94427	0.429631	0.693264	-0.0874958	0.66978	-0.594878	5.95879	0.138311	3002.6	0.347838	iGABAs	0.0696485	0.66978
ARID1B_ASH1L_CHD8_KMT5B_PHF21A	5	2972	1506	0.794617	3.97308	0.429833	0.693285	-0.0877235	0.669822	-0.686816	5.75355	0.139841	3035.8	0.348022	iGABAs	0.0693721	0.669822
ARID1B_ASH1L_CHD8_KMT5B_SETD5	5	2906	1600	0.623079	3.11539	0.429844	0.69339	-0.0878722	0.669867	-0.59322	6.02181	0.142558	3094.8	0.348123	iGABAs	0.0737022	0.669867
ARID1B_ASH1L_CHD8_KMT5B_SIN3A	5	2813	1387	0.623316	3.11658	0.429756	0.693497	-0.0880383	0.670051	-0.837928	5.59191	0.138578	3008.4	0.348238	iGABAs	0.0638906	0.670051
ARID1B_ASH1L_CHD8_KMT5B_SKI	5	2778	1378	0.79033	3.95165	0.429585	0.693507	-0.088268	0.669943	-1.00992	5.38209	0.139463	3027.6	0.348332	iGABAs	0.063476	0.669943
ARID1B_ASH1L_CHD8_KMT5B_SMARCC2	5	2807	1463	0.799376	3.99688	0.429657	0.693546	-0.0883923	0.670049	-0.563454	6.33222	0.13926	3023.2	0.348509	iGABAs	0.0673914	0.670049
ARID1B_ASH1L_CHD8_KMT5B_WAC	5	2788	1417	0.639139	3.1957	0.429591	0.693679	-0.0884521	0.670202	-0.500503	6.33744	0.139564	3029.8	0.348672	iGABAs	0.0652725	0.670202
ARID1B_ASH1L_CHD8_MBD5	4	3357	1424	0.74867	2.99468	0.429456	0.693643	-0.0882395	0.670405	-0.863589	5.30284	0.148648	3227	0.348744	iGABAs	0.0655949	0.670405
ARID1B_ASH1L_CHD8_MBD5_MED13L	5	3260	1776	0.60471	3.02355	0.429557	0.6936	-0.0882176	0.67036	-0.891182	5.1521	0.128979	2800	0.348795	iGABAs	0.0818094	0.67036
ARID1B_ASH1L_CHD8_MBD5_NRXN1	5	3077	1623	0.7978	3.989	0.429233	0.693427	-0.0883595	0.670278	-0.83731	5.79131	0.130278	2828.2	0.348922	iGABAs	0.0747616	0.670278
ARID1B_ASH1L_CHD8_MBD5_PHF12	5	3075	1644	0.787983	3.93991	0.429094	0.693391	-0.0885324	0.670287	-0.907008	5.29344	0.131669	2858.4	0.349078	iGABAs	0.075729	0.670287
ARID1B_ASH1L_CHD8_MBD5_PHF21A	5	3316	1800	0.793745	3.96872	0.429152	0.693322	-0.0887163	0.670332	-0.998946	5.0882	0.133198	2891.6	0.349349	iGABAs	0.0829149	0.670332
ARID1B_ASH1L_CHD8_MBD5_SETD5	5	3264	1963	0.622207	3.11104	0.429026	0.693334	-0.0886403	0.670408	-0.905351	5.35647	0.135916	2950.6	0.34938	iGABAs	0.0904233	0.670408
ARID1B_ASH1L_CHD8_MBD5_SIN3A	5	3035	1521	0.622444	3.11222	0.428839	0.693357	-0.0887743	0.670554	-1.15006	4.92657	0.131936	2864.2	0.349538	iGABAs	0.0700631	0.670554
ARID1B_ASH1L_CHD8_MBD5_SKI	5	3019	1596	0.789458	3.94729	0.428609	0.693306	-0.0889015	0.670478	-1.32205	4.71674	0.13282	2883.4	0.349659	iGABAs	0.0735179	0.670478
ARID1B_ASH1L_CHD8_MBD5_SMARCC2	5	2903	1521	0.798504	3.99252	0.428537	0.69328	-0.0889402	0.670536	-0.875585	5.66688	0.132618	2879	0.349863	iGABAs	0.0700631	0.670536
ARID1B_ASH1L_CHD8_MBD5_WAC	5	2795	1396	0.638268	3.19134	0.428337	0.693293	-0.0888916	0.670611	-0.812634	5.67209	0.132922	2885.6	0.350117	iGABAs	0.0643051	0.670611
ARID1B_ASH1L_CHD8_MED13L	4	3204	1325	0.507196	2.02878	0.428644	0.693263	-0.088667	0.670686	-0.544933	5.53019	0.148452	3222.75	0.350055	iGABAs	0.0610346	0.670686
ARID1B_ASH1L_CHD8_MED13L_NRXN1	5	3017	1544	0.60462	3.0231	0.428722	0.69309	-0.0887473	0.670603	-0.582386	5.97319	0.130121	2824.8	0.350003	iGABAs	0.0711226	0.670603
ARID1B_ASH1L_CHD8_MED13L_PHF12	5	3018	1569	0.594804	2.97402	0.429199	0.693076	-0.0888681	0.67066	-0.652084	5.47532	0.131512	2855	0.350112	iGABAs	0.0722742	0.67066
ARID1B_ASH1L_CHD8_MED13L_PHF21A	5	3228	1687	0.600566	3.00283	0.429828	0.693015	-0.0889728	0.670748	-0.744022	5.27008	0.133042	2888.2	0.350091	iGABAs	0.0777097	0.670748
ARID1B_ASH1L_CHD8_MED13L_SETD5	5	3177	1856	0.429028	2.14514	0.43028	0.693032	-0.0885247	0.670866	-0.650426	5.53835	0.135759	2947.2	0.349989	iGABAs	0.0854945	0.670866
ARID1B_ASH1L_CHD8_MED13L_SIN3A	5	2998	1471	0.429265	2.14632	0.43064	0.693057	-0.0885989	0.671055	-0.895134	5.10845	0.131779	2860.8	0.350069	iGABAs	0.0677599	0.671055
ARID1B_ASH1L_CHD8_MED13L_SKI	5	2983	1481	0.596279	2.9814	0.430937	0.693031	-0.0884839	0.67103	-1.06712	4.89862	0.132664	2880	0.350026	iGABAs	0.0682206	0.67103
ARID1B_ASH1L_CHD8_MED13L_SMARCC2	5	2904	1506	0.605325	3.02662	0.431453	0.693	-0.0882058	0.671147	-0.62066	5.84876	0.132461	2875.6	0.350152	iGABAs	0.0693721	0.671147
ARID1B_ASH1L_CHD8_MED13L_WAC	5	2824	1429	0.445088	2.22544	0.431799	0.693021	-0.0879399	0.671268	-0.55771	5.85397	0.132765	2882.2	0.350118	iGABAs	0.0658252	0.671268
ARID1B_ASH1L_CHD8_NRXN1	4	2963	1100	0.748558	2.99423	0.431651	0.692902	-0.0881291	0.671204	-0.477593	6.32921	0.150076	3258	0.350064	iGABAs	0.0506702	0.671204
ARID1B_ASH1L_CHD8_NRXN1_PHF12	5	2846	1482	0.787893	3.93947	0.43149	0.692747	-0.0883122	0.670965	-0.598212	6.11454	0.132811	2883.2	0.350089	iGABAs	0.0682666	0.670965
ARID1B_ASH1L_CHD8_NRXN1_PHF21A	5	2974	1509	0.793655	3.96828	0.431522	0.692562	-0.0885251	0.670797	-0.69015	5.9093	0.134341	2916.4	0.350151	iGABAs	0.0695103	0.670797
ARID1B_ASH1L_CHD8_NRXN1_SETD5	5	2937	1630	0.622118	3.11059	0.431407	0.692438	-0.0886459	0.67061	-0.596554	6.17756	0.137058	2975.4	0.350055	iGABAs	0.0750841	0.67061
ARID1B_ASH1L_CHD8_NRXN1_SIN3A	5	2837	1376	0.622354	3.11177	0.431198	0.69233	-0.0887927	0.670613	-0.841262	5.74766	0.133078	2889	0.350083	iGABAs	0.0633839	0.670613
ARID1B_ASH1L_CHD8_NRXN1_SKI	5	2794	1406	0.789369	3.94684	0.430937	0.692168	-0.0889804	0.670295	-1.01325	5.53783	0.133963	2908.2	0.350081	iGABAs	0.0647658	0.670295
ARID1B_ASH1L_CHD8_NRXN1_SMARCC2	5	2713	1391	0.798414	3.99207	0.43085	0.692027	-0.0890605	0.670239	-0.566788	6.48797	0.13376	2903.8	0.35016	iGABAs	0.0640748	0.670239
ARID1B_ASH1L_CHD8_NRXN1_WAC	5	2682	1310	0.638178	3.19089	0.430632	0.691909	-0.0891476	0.670244	-0.503837	6.49319	0.134064	2910.4	0.350206	iGABAs	0.0603436	0.670244
ARID1B_ASH1L_CHD8_PHF12	4	2986	1102	0.736287	2.94515	0.430705	0.691903	-0.0893485	0.670214	-0.564715	5.70687	0.151815	3295.75	0.35018	iGABAs	0.0507624	0.670214
ARID1B_ASH1L_CHD8_PHF12_PHF21A	5	3046	1609	0.783839	3.91919	0.43113	0.691895	-0.0895511	0.6702	-0.759848	5.41143	0.135732	2946.6	0.350259	iGABAs	0.0741167	0.6702
ARID1B_ASH1L_CHD8_PHF12_SETD5	5	2992	1704	0.612301	3.0615	0.431263	0.691935	-0.0896929	0.670215	-0.666252	5.67969	0.138449	3005.6	0.350192	iGABAs	0.0784928	0.670215
ARID1B_ASH1L_CHD8_PHF12_SIN3A	5	2887	1406	0.612538	3.06269	0.4313	0.692005	-0.0898473	0.670265	-0.91096	5.24979	0.13447	2919.2	0.350294	iGABAs	0.0647658	0.670265
ARID1B_ASH1L_CHD8_PHF12_SKI	5	2873	1484	0.779552	3.89776	0.431246	0.692016	-0.09004	0.670173	-1.08295	5.03996	0.135354	2938.4	0.350316	iGABAs	0.0683587	0.670173
ARID1B_ASH1L_CHD8_PHF12_SMARCC2	5	2820	1462	0.788598	3.94299	0.431423	0.692034	-0.0901464	0.67018	-0.636486	5.9901	0.135151	2934	0.35045	iGABAs	0.0673453	0.67018
ARID1B_ASH1L_CHD8_PHF12_WAC	5	2771	1411	0.628361	3.14181	0.431456	0.692085	-0.0902618	0.670146	-0.573535	5.99532	0.135455	2940.6	0.350512	iGABAs	0.0649961	0.670146
ARID1B_ASH1L_CHD8_PHF21A	4	3192	1269	0.743489	2.97396	0.43171	0.692059	-0.0904608	0.670148	-0.679638	5.45032	0.153727	3337.25	0.350511	iGABAs	0.058455	0.670148
ARID1B_ASH1L_CHD8_PHF21A_SETD5	5	3158	1776	0.618063	3.09031	0.432078	0.692065	-0.0905845	0.670174	-0.75819	5.47445	0.139979	3038.8	0.350473	iGABAs	0.0818094	0.670174
ARID1B_ASH1L_CHD8_PHF21A_SIN3A	5	2985	1506	0.6183	3.0915	0.432416	0.692098	-0.0907523	0.670268	-1.0029	5.04455	0.135999	2952.4	0.35055	iGABAs	0.0693721	0.670268
ARID1B_ASH1L_CHD8_PHF21A_SKI	5	3016	1527	0.785314	3.92657	0.432694	0.692071	-0.0909414	0.670173	-1.17489	4.83472	0.136883	2971.6	0.350598	iGABAs	0.0703395	0.670173
ARID1B_ASH1L_CHD8_PHF21A_SMARCC2	5	2825	1431	0.79436	3.9718	0.43314	0.69207	-0.0910643	0.670199	-0.728424	5.78486	0.136681	2967.2	0.350744	iGABAs	0.0659174	0.670199
ARID1B_ASH1L_CHD8_PHF21A_WAC	5	2819	1372	0.634123	3.17062	0.433411	0.692092	-0.0911895	0.670226	-0.665473	5.79007	0.136985	2973.8	0.350897	iGABAs	0.0631996	0.670226
ARID1B_ASH1L_CHD8_SETD5	4	3296	1610	0.529067	2.11627	0.433471	0.692115	-0.0910812	0.670237	-0.562644	5.78565	0.157124	3411	0.35084	iGABAs	0.0741628	0.670237
ARID1B_ASH1L_CHD8_SETD5_SIN3A	5	2918	1550	0.446762	2.23381	0.433502	0.692222	-0.0911823	0.670339	-0.909302	5.31282	0.138717	3011.4	0.350777	iGABAs	0.071399	0.670339
ARID1B_ASH1L_CHD8_SETD5_SKI	5	2902	1513	0.613776	3.06888	0.433447	0.692229	-0.0910806	0.670284	-1.08129	5.10299	0.139601	3030.6	0.350678	iGABAs	0.0696946	0.670284
ARID1B_ASH1L_CHD8_SETD5_SMARCC2	5	2801	1584	0.622822	3.11411	0.43361	0.692277	-0.0908835	0.670325	-0.634828	6.05313	0.139398	3026.2	0.35066	iGABAs	0.0729651	0.670325
ARID1B_ASH1L_CHD8_SETD5_WAC	5	2850	1647	0.462585	2.31293	0.433634	0.692375	-0.090773	0.670343	-0.571878	6.05834	0.139702	3032.8	0.350607	iGABAs	0.0758672	0.670343
ARID1B_ASH1L_CHD8_SIN3A	4	2897	1010	0.529363	2.11745	0.433625	0.692405	-0.0909257	0.670438	-0.868528	5.24828	0.152149	3303	0.350584	iGABAs	0.0465245	0.670438
ARID1B_ASH1L_CHD8_SIN3A_SKI	5	2872	1396	0.614013	3.07007	0.433539	0.692428	-0.0910988	0.670397	-1.326	4.67309	0.135621	2944.2	0.350612	iGABAs	0.0643051	0.670397
ARID1B_ASH1L_CHD8_SIN3A_SMARCC2	5	2723	1291	0.623059	3.11529	0.433628	0.692494	-0.0911666	0.670546	-0.879536	5.62323	0.135418	2939.8	0.350749	iGABAs	0.0594684	0.670546
ARID1B_ASH1L_CHD8_SIN3A_WAC	5	2720	1247	0.462822	2.31411	0.433579	0.692593	-0.0912343	0.67071	-0.816585	5.62844	0.135723	2946.4	0.35081	iGABAs	0.0574416	0.67071
ARID1B_ASH1L_CHD8_SKI	4	2918	1060	0.738131	2.95252	0.433513	0.692574	-0.0913125	0.67062	-1.08351	4.98599	0.153254	3327	0.350755	iGABAs	0.0488277	0.67062
ARID1B_ASH1L_CHD8_SKI_SMARCC2	5	2705	1318	0.790073	3.95037	0.433521	0.692587	-0.0912621	0.670548	-1.05152	5.4134	0.136303	2959	0.350826	iGABAs	0.0607121	0.670548
ARID1B_ASH1L_CHD8_SKI_WAC	5	2694	1302	0.629837	3.14918	0.433395	0.692598	-0.091311	0.670433	-0.988574	5.41861	0.136607	2965.6	0.350859	iGABAs	0.0599751	0.670433
ARID1B_ASH1L_CHD8_SMARCC2	4	2781	1009	0.749438	2.99775	0.433507	0.692607	-0.0912548	0.670478	-0.525436	6.17366	0.153001	3321.5	0.35088	iGABAs	0.0464784	0.670478
ARID1B_ASH1L_CHD8_SMARCC2_WAC	5	2673	1340	0.638882	3.19441	0.433594	0.692644	-0.0911095	0.670593	-0.542112	6.36875	0.136404	2961.2	0.351004	iGABAs	0.0617256	0.670593
ARID1B_ASH1L_CHD8_WAC	4	2778	947	0.549143	2.19657	0.433586	0.69267	-0.0910587	0.67065	-0.446747	6.18018	0.153381	3329.75	0.350991	iGABAs	0.0436225	0.67065
ARID1B_ASH1L_CREBBP	3	3743	2180	0.382215	1.14664	0.433555	0.692667	-0.0754624	0.670973	-0.386533	5.5985	0.193361	4197.67	0.350938	iGABAs	0.100419	0.670973
ARID1B_ASH1L_CREBBP_KDM5B	4	3475	2243	0.536459	2.14584	0.433435	0.692724	-0.0906877	0.67067	-0.371019	6.4603	0.159761	3468.25	0.350909	iGABAs	0.103321	0.67067
ARID1B_ASH1L_CREBBP_KDM5B_KDM6B	5	3454	2386	0.623194	3.11597	0.433285	0.692842	-0.0912457	0.670479	-0.377111	6.25591	0.138072	2997.4	0.35096	iGABAs	0.109908	0.670479
ARID1B_ASH1L_CREBBP_KDM5B_KMT2C	5	3229	2166	0.628529	3.14265	0.43321	0.692958	-0.0909184	0.670504	-0.387942	6.39049	0.14078	3056.2	0.35109	iGABAs	0.0997743	0.670504
ARID1B_ASH1L_CREBBP_KDM5B_KMT5B	5	3131	2057	0.628992	3.14496	0.433026	0.693081	-0.0910727	0.670523	-0.43992	6.56154	0.144668	3140.6	0.351173	iGABAs	0.0947533	0.670523
ARID1B_ASH1L_CREBBP_KDM5B_MBD5	5	3236	2228	0.628121	3.1406	0.432701	0.693123	-0.0910171	0.670582	-0.752051	5.89619	0.138026	2996.4	0.351307	iGABAs	0.10263	0.670582
ARID1B_ASH1L_CREBBP_KDM5B_MED13L	5	3342	2273	0.434941	2.17471	0.432809	0.693173	-0.0907063	0.670673	-0.497126	6.07807	0.137869	2993	0.351486	iGABAs	0.104703	0.670673
ARID1B_ASH1L_CREBBP_KDM5B_NRXN1	5	2977	1973	0.628031	3.14015	0.432488	0.693104	-0.0908503	0.670466	-0.443254	6.71728	0.139168	3021.2	0.351484	iGABAs	0.090884	0.670466
ARID1B_ASH1L_CREBBP_KDM5B_PHF12	5	3185	2020	0.618214	3.09107	0.432322	0.693176	-0.0910373	0.670461	-0.512952	6.21942	0.140559	3051.4	0.351545	iGABAs	0.093049	0.670461
ARID1B_ASH1L_CREBBP_KDM5B_PHF21A	5	3021	1831	0.623976	3.11988	0.432375	0.693205	-0.0912005	0.670473	-0.60489	6.01417	0.142089	3084.6	0.351574	iGABAs	0.0843429	0.670473
ARID1B_ASH1L_CREBBP_KDM5B_SETD5	5	3556	2778	0.452438	2.26219	0.432271	0.693307	-0.0909875	0.670522	-0.511295	6.28244	0.144806	3143.6	0.35152	iGABAs	0.127965	0.670522
ARID1B_ASH1L_CREBBP_KDM5B_SIN3A	5	3030	1812	0.452675	2.26338	0.432089	0.693417	-0.0911803	0.670579	-0.756002	5.85254	0.140826	3057.2	0.351597	iGABAs	0.0834677	0.670579
ARID1B_ASH1L_CREBBP_KDM5B_SKI	5	2967	1746	0.61969	3.09845	0.431826	0.693484	-0.0911323	0.670525	-0.927991	5.64271	0.141711	3076.4	0.35162	iGABAs	0.0804275	0.670525
ARID1B_ASH1L_CREBBP_KDM5B_SMARCC2	5	3031	2095	0.628735	3.14368	0.431753	0.693535	-0.0910805	0.670536	-0.481529	6.59285	0.141508	3072	0.351719	iGABAs	0.0965038	0.670536
ARID1B_ASH1L_CREBBP_KDM5B_WAC	5	3284	2338	0.468499	2.34249	0.431586	0.693655	-0.0910091	0.670532	-0.418578	6.59806	0.141812	3078.6	0.351738	iGABAs	0.107697	0.670532
ARID1B_ASH1L_CREBBP_KDM6B	4	3863	2378	0.529195	2.11678	0.431535	0.693685	-0.0906118	0.670121	-0.39027	5.55846	0.157849	3426.75	0.351693	iGABAs	0.10954	0.670121
ARID1B_ASH1L_CREBBP_KDM6B_KMT2C	5	3644	2400	0.622718	3.11359	0.431531	0.6938	-0.0907228	0.670484	-0.403342	5.66901	0.139251	3023	0.351788	iGABAs	0.110553	0.670484
ARID1B_ASH1L_CREBBP_KDM6B_KMT5B	5	3558	2349	0.623181	3.11591	0.431413	0.693908	-0.0908916	0.670302	-0.455321	5.84006	0.143139	3107.4	0.351857	iGABAs	0.108204	0.670302
ARID1B_ASH1L_CREBBP_KDM6B_MBD5	5	3662	2473	0.622309	3.11155	0.431196	0.693926	-0.0908708	0.670237	-0.767452	5.17471	0.136496	2963.2	0.351975	iGABAs	0.113916	0.670237
ARID1B_ASH1L_CREBBP_KDM6B_MED13L	5	3764	2549	0.42913	2.14565	0.431493	0.693949	-0.0906002	0.67021	-0.512527	5.35659	0.13634	2959.8	0.352022	iGABAs	0.117417	0.67021
ARID1B_ASH1L_CREBBP_KDM6B_NRXN1	5	3377	2164	0.62222	3.1111	0.431255	0.693851	-0.0907971	0.669668	-0.458655	5.99581	0.137639	2988	0.352	iGABAs	0.0996822	0.669668
ARID1B_ASH1L_CREBBP_KDM6B_PHF12	5	3573	2255	0.612403	3.06202	0.431197	0.693903	-0.0909905	0.669625	-0.528353	5.49794	0.13903	3018.2	0.352014	iGABAs	0.103874	0.669625
ARID1B_ASH1L_CREBBP_KDM6B_PHF21A	5	3521	2169	0.618165	3.09083	0.431415	0.69392	-0.0911555	0.669558	-0.620291	5.29269	0.140559	3051.4	0.352041	iGABAs	0.0999125	0.669558
[truncated: 65,466 more rows]

## Sheet: Fig2_E-i
cond	convergence		nGenes	BETA	BETA_STD	SE	p-value
[truncated: 64 more rows]

## Sheet: Fig2_E-ii
geneSet	link	size	overlap	expect	enrichmentRatio	pValue	FDR	overlapId	userId	celltype
[truncated: 100 more rows]

[truncated: 29 more sheets: Fig2_F, Fig3_B,C, Fig3_D, Fig3_E, Fig3_F, Fig3_G, Fig4, Fig5_B, Fig5_C, Fig5_D, Fig5_E, Fig5_F, Fig5_G, Fig6_A-B, Fig6_D_right-scatterplot, Fig6_D_left-barplot, Fig6_E-i_left-barplot, Fig6_E-i_right-barplot, Fig6_E-ii, Fig6_F_left-kinetics …]
